# Supplementary material for: An AI-assisted morphoproteomic approach is a supportive tool in esophagitis-related precision medicine
Source: EMBO Mol Med. 2025 Feb 3;17(3):441–68. doi: 10.1038/s44321-025-00194-7 (PMC11903792; doi:10.1038/s44321-025-00194-7)
Supplement: Supplementary file 1 — Code EV1 [file 44321_2025_194_MOESM1_ESM.zip]

Archive with 3 entries (3 files):
- Esophagus_RF.R
- README.md
- RF_Input.csv
