# Supplementary material for: An AI-assisted morphoproteomic approach is a supportive tool in esophagitis-related precision medicine
Source: EMBO Mol Med. 2025 Feb 3;17(3):441–68. doi: 10.1038/s44321-025-00194-7 (PMC11903792; doi:10.1038/s44321-025-00194-7)
Supplement: Supplementary file 1 — Code EV1 [file 44321_2025_194_MOESM1_ESM.zip › Esophagus_RF.R]

library(tidyverse)
library(caret)
library(ranger)


## Load in Data  -----------------------------------------------------------------------------------------------------------------
data <- read.csv("RF_Input.csv")
data$Disease <- as_factor(data$Disease)


# set categorical, histological variables as (ordered) factors
data$Granulomas <- as_factor(data$Granulomas)

data$Severeness.of.inflammation <- as_factor(data$Severeness.of.inflammation)
data$Severeness.of.inflammation <- ordered(data$Severeness.of.inflammation,c("no","(next to) none","light","moderate","severe"))

data$Focus.of.eosinophilic.Infiltrate <- as_factor(data$Focus.of.eosinophilic.Infiltrate)

data$Spongiosis <- as_factor(data$Spongiosis)
data$Spongiosis <- ordered(data$Spongiosis,c("none","light","severe"))

data$Inflammation.focus <- as_factor(data$Inflammation.focus)

data$Parakeratosis <- as_factor(data$Parakeratosis)
data$Parakeratosis <- ordered(data$Parakeratosis,c("none","light","severe"))

data$Epithelial.defects <- as_factor(data$Epithelial.defects)


## Split Dataset -----------------------------------------------------------------------------------------------------------------
reference_data <- data[1:20,]
validation_data <- data[21:36,]
clinical_data <- data[37,]
borderline_data <- data[38:44,]


## Train RF  ----------------------------------------------------------------------------------------------------------------

set.seed(123)

repeat_cv <- trainControl(method='repeatedcv', number=4,repeats = 3,classProbs = TRUE,savePredictions = TRUE,summaryFunction = multiClassSummary)

forest_whole <- train(x = reference_data[,-ncol(reference_data)],
                      y = reference_data$Disease,
                      method='ranger', 
                      trControl=repeat_cv,
                      importance="impurity",
                      num.trees = 1000)

forest_whole$finalModel


## validate on training set -----------------------------------------------------------------------------------------------------------------
y_hats_whole_train <- predict(
        object=forest_whole, 
        newdata=(reference_data %>% select(!contains("Disease"))))

cm_whole_train <- confusionMatrix(y_hats_whole_train,reference_data$Disease,mode="everything")
cm_whole_train


## validate on validation set -----------------------------------------------------------------------------------------------------------------
y_hats_whole_test <- predict(
        object=forest_whole, 
        newdata=(validation_data %>% select(!contains("Disease"))))

cm_whole_test <- confusionMatrix(y_hats_whole_test,validation_data$Disease,mode="everything")
cm_whole_test


## classify clinical sample -----------------------------------------------------------------------------------------------------------------
y_hats_whole_clin <- predict(
        object=forest_whole, 
        newdata=(clinical_data %>% select(!contains("Disease"))))

cm_whole_clin <- confusionMatrix(y_hats_whole_clin,clinical_data$Disease,mode="everything")
cm_whole_clin


## classify on borderline samples -----------------------------------------------------------------------------------------------------------------
y_hats_whole_bord <- predict(
        object=forest_whole, 
        newdata=(borderline_data %>% select(!contains("Disease"))))

cm_whole_bord <- confusionMatrix(y_hats_whole_bord,borderline_data$Disease,mode="everything")
cm_whole_bord
