# Supplementary material for: An AI-assisted morphoproteomic approach is a supportive tool in esophagitis-related precision medicine
Source: EMBO Mol Med. 2025 Feb 3;17(3):441–68. doi: 10.1038/s44321-025-00194-7 (PMC11903792; doi:10.1038/s44321-025-00194-7)
Supplement: Supplementary file 1 — Code EV1 [file 44321_2025_194_MOESM1_ESM.zip › README.md]

# An AI-assisted morphoproteomic approach is a supportive tool in esophagitis-related precision medicine 

## Random Forest Classificaiton

### Required packages 

* tidyverse 
* caret 
* ranger

### Usage 

- Make sure the RF_input.csv file is in the same directory as the the Esophagus_RF.R script. 
- Either run the Esophagus_RF.R in RStudio
- Or run in your terminal: Rscript Esophagus_RF.R 
