# Supplementary material for: An AI-assisted morphoproteomic approach is a supportive tool in esophagitis-related precision medicine
Source: EMBO Mol Med. 2025 Feb 3;17(3):441–68. doi: 10.1038/s44321-025-00194-7 (PMC11903792; doi:10.1038/s44321-025-00194-7)
Supplement: Supplementary file 1 — Code EV1 [file 44321_2025_194_MOESM1_ESM.zip › RF_Input.csv]

Samples	IGKV3-7	IGLV8-61	IGHV3-64	IGKV3D-15	IGHV3-49	IGHV6-1	IGHV3-15	IGHV3-74	IGHV3-72	IGKV3D-20	IGHV5-51	IGKV2-24	IGHV3-64D	IGHV5-10-1	RBM47	UBA6	ESYT2	SHTN1	TMEM223	DAPL1	BICDL2	ARHGEF37	ILVBL	SH3PXD2B	NBAS	VWA8	SBNO1	WDR91	VPS37C	CNOT1	FAM83G	PGP	TCAF2	TUBAL3	SMCHD1	COL6A6	SRRM3	ABTB3	RTL8C	ARHGAP32	POM121C	A2ML1	CYSRT1	CAPN14	NUDT19	COL6A5	MYO1G	ESPN	iRTBIOG
CD1	23.5060939788818	18.1306304931641	17.2727298736572	19.882251739502	19.4493560791016	20.4827556610107	18.6473770141602	20.8853778839111	15.8287391662598	20.6065807342529	19.1586589813232	19.1515197753906	18.433292388916	20.6184673309326	18.9256649017334	19.8601360321045	19.5592803955078	17.9480876922607	16.5716209411621	18.3122577667236	18.6948204040527	17.5296516418457	18.4666786193848	18.6308116912842	17.7311134338379	18.0080833435059	16.310905456543	18.0140533447266	16.4420738220215	18.9933891296387	17.9318447113037	18.0552883148193	17.8936977386475	17.8348293304443	19.1970634460449	17.1464290618896	17.4305992126465	17.4991130828857	17.6854667663574	16.5359268188477	18.8191871643066	22.448974609375	20.7873439788818	17.7748317718506	17.8018608093262	18.7531642913818	19.4548473358154	15.928334236145	27.7793655395508
CD2	23.9713478088379	19.0385608673096	18.1168422698975	20.6539726257324	20.3238754272461	21.8455276489258	19.0044364929199	21.6556377410889	16.5021991729736	21.2406101226807	19.3913822174072	21.0001163482666	18.5471210479736	15.6793823242188	18.5076942443848	19.6343975067139	19.0278091430664	17.5255126953125	14.4478158950806	19.6905765533447	18.7545604705811	15.728889465332	18.4135665893555	18.2087345123291	18.002628326416	17.6881065368652	15.444917678833	17.9910621643066	14.7983846664429	18.7574100494385	17.8100891113281	14.9712438583374	17.61496925354	15.4083518981934	18.8895435333252	16.8445224761963	14.4968376159668	17.0028915405273	17.4019374847412	17.0474758148193	16.6350536346436	23.4067440032959	21.1495494842529	16.9310493469238	17.626428604126	15.6871242523193	19.3159675598145	14.2788705825806	27.4104595184326
CD3	23.7816181182861	15.3621273040771	17.8942604064941	20.4902973175049	19.2220573425293	20.0679969787598	18.320240020752	21.0219879150391	15.9617137908936	21.6126041412354	19.3708763122559	19.8609352111816	18.2333660125732	15.1245040893555	19.0263271331787	19.4759883880615	19.440580368042	17.6934871673584	15.2476577758789	19.284351348877	19.8348178863525	15.1930656433105	19.1425018310547	17.6638355255127	17.8208332061768	17.789852142334	16.09743309021	17.7294273376465	17.1755695343018	18.8401069641113	18.4074287414551	15.2583789825439	17.7687587738037	18.9375400543213	18.8320217132568	17.4996433258057	17.7122993469238	17.6635723114014	17.4751167297363	17.2056980133057	17.4361419677734	24.1118755340576	21.790340423584	18.5620594024658	18.245059967041	19.0376167297363	18.955587387085	16.1443901062012	27.7884483337402
CD4	22.9963531494141	16.203540802002	16.6804962158203	18.9420299530029	18.0995388031006	20.0900745391846	17.6716728210449	20.3986396789551	15.4407520294189	19.1700820922852	17.5732555389404	19.245189666748	18.8637809753418	15.1542129516602	18.8711166381836	19.7309494018555	19.2989368438721	17.6087245941162	17.4646339416504	18.4399890899658	18.5953769683838	15.9749736785889	18.8035926818848	18.874059677124	17.9495124816895	18.0014133453369	16.4333877563477	18.2667865753174	16.624153137207	19.0206928253174	18.7280902862549	18.1671295166016	18.6977519989014	17.5258884429932	19.3328323364258	15.7532196044922	14.485276222229	16.6145534515381	18.1892204284668	16.96750831604	18.6411266326904	22.7442855834961	20.5735492706299	16.0750179290771	18.8206253051758	15.7229299545288	19.6831169128418	15.2867374420166	27.6672458648682
CD5	23.141902923584	17.1273803710938	16.9282989501953	19.5938930511475	18.6902503967285	20.0225849151611	16.5162963867188	20.782808303833	14.2033405303955	20.2794494628906	15.1401815414429	19.0467224121094	18.5137195587158	14.300178527832	19.2761306762695	19.601037979126	19.4418964385986	18.2160968780518	14.2949714660645	17.8639087677002	18.7721405029297	16.3927230834961	18.4148921966553	18.4975204467773	17.7870292663574	18.4185657501221	16.565881729126	18.1866664886475	17.0124835968018	19.0349979400635	19.1950378417969	17.8236217498779	17.6802368164063	17.8994750976563	18.8399448394775	19.5448608398438	15.0420150756836	17.5425338745117	17.8845691680908	17.0022983551025	18.2364711761475	23.2250995635986	21.0998573303223	17.2364902496338	18.6304206848145	17.3576030731201	19.0693817138672	15.0773668289185	27.9413414001465
EoE1	22.0501976013184	15.3668050765991	17.0173187255859	15.00901222229	17.2423191070557	19.6979751586914	14.8588056564331	20.5726146697998	16.0713901519775	19.3176517486572	15.5240640640259	18.4153251647949	15.1302251815796	18.3287887573242	18.9549465179443	19.5345287322998	18.7840538024902	17.8221111297607	16.3839836120605	19.3823375701904	18.2373352050781	18.7028427124023	19.0562992095947	18.3929595947266	17.967981338501	18.3902111053467	16.3552074432373	17.6916828155518	15.4446468353271	19.0520992279053	19.0290069580078	14.5745887756348	18.5344772338867	18.2043266296387	18.3357563018799	19.495153427124	16.8448524475098	17.2935886383057	17.4710960388184	16.718786239624	17.6501197814941	22.2138633728027	20.5019931793213	20.2927188873291	18.6615695953369	20.3009624481201	18.0980224609375	16.2851314544678	27.7025165557861
EoE2	20.6084041595459	15.3634958267212	14.6369915008545	15.0406246185303	16.6770305633545	18.8036231994629	15.6828699111938	19.4746017456055	14.5529794692993	14.3914670944214	14.7899360656738	15.2850961685181	15.0747833251953	14.5101613998413	19.0216274261475	19.44508934021	18.59059715271	17.8696670532227	15.8102769851685	18.1092395782471	18.067440032959	18.6315040588379	18.847635269165	18.2896862030029	17.9060802459717	17.7039642333984	16.0437755584717	17.5702857971191	17.1758995056152	18.9140205383301	18.4712905883789	16.2595329284668	18.4646129608154	17.7005558013916	18.1353130340576	20.0784454345703	15.1064043045044	16.8949356079102	17.1191635131836	17.2148399353027	17.8419456481934	21.2182788848877	20.0833492279053	20.653938293457	18.834644317627	21.2315807342529	18.4597396850586	15.9035615921021	27.6118507385254
EoE3	21.2526588439941	15.7463312149048	15.1697597503662	18.7638320922852	16.4949016571045	18.7939929962158	15.3710012435913	20.5775108337402	15.1213502883911	17.6235599517822	15.5863924026489	15.7942495346069	15.3142461776733	15.0648403167725	19.4554328918457	19.5771045684814	18.8893203735352	17.8808689117432	17.2416381835938	19.1911869049072	19.2614116668701	14.8028736114502	19.0493831634521	17.859546661377	18.0276794433594	16.606632232666	16.2924518585205	17.3410320281982	17.6467838287354	18.6514797210693	18.2719917297363	15.7857875823975	17.9409446716309	17.4697532653809	18.4764289855957	14.0503616333008	17.0376644134521	17.6891250610352	16.7386722564697	17.0826683044434	17.3183841705322	24.5863418579102	22.4235401153564	21.1333904266357	19.1760025024414	18.2639980316162	17.1836738586426	16.0297012329102	27.9472961425781
EoE4	22.5750370025635	15.2068252563477	16.615270614624	19.0246734619141	17.5251312255859	19.7979125976563	15.9745464324951	20.2387752532959	14.9415655136108	19.5256252288818	18.0505828857422	18.7004356384277	14.9140090942383	15.6189184188843	19.3896465301514	19.5535755157471	18.9311809539795	18.2242755889893	17.3007545471191	19.5506534576416	19.5470600128174	18.4827613830566	19.3938446044922	18.3167362213135	17.7470645904541	18.1661834716797	15.9342832565308	18.0723323822021	17.6173248291016	19.10595703125	19.2538967132568	17.8775768280029	18.2821159362793	17.9338798522949	18.3311653137207	20.0184478759766	14.6287498474121	18.014123916626	16.7255401611328	17.4888687133789	19.0528354644775	22.958517074585	21.5975475311279	21.3214721679688	19.3332672119141	19.391429901123	18.7606315612793	16.3151817321777	27.7796592712402
EoE5	22.0560722351074	14.6281137466431	16.7640171051025	19.2217826843262	17.4799861907959	19.060998916626	15.1858367919922	19.4931201934814	15.2443857192993	19.5769729614258	14.2700853347778	18.3551139831543	14.5503244400024	14.6905241012573	18.7879028320313	19.169225692749	18.8266639709473	17.8720684051514	17.3330936431885	16.6781597137451	17.3086853027344	17.6642742156982	18.6872901916504	18.4844264984131	17.6424045562744	18.0389728546143	17.0546360015869	17.6453075408936	17.7498111724854	19.1391944885254	19.4087295532227	17.6849822998047	18.2732181549072	18.3385925292969	18.326530456543	18.3249988555908	14.6014833450317	17.3685836791992	17.9856472015381	16.5580825805664	18.4439716339111	21.5264129638672	19.6169776916504	19.5563793182373	18.3611431121826	18.7672920227051	18.0033912658691	15.6539850234985	27.6357688903809
GERD1	21.4955215454102	14.5511999130249	16.4436779022217	15.1442451477051	17.5629138946533	19.0050811767578	15.8590927124023	19.5237693786621	14.3735265731812	18.8253536224365	15.820442199707	17.8682670593262	14.7321214675903	18.0755672454834	18.7039947509766	18.9994239807129	19.1017189025879	17.8918304443359	16.1936931610107	19.3443660736084	18.6573181152344	14.8408899307251	18.6044044494629	18.4454345703125	17.6018657684326	18.3561344146729	16.5412483215332	17.722146987915	17.6597385406494	19.1026191711426	19.6980876922607	17.362756729126	18.55881690979	18.7577705383301	18.5410594940186	14.9742021560669	14.5758848190308	17.7256393432617	18.1348323822021	17.1468563079834	17.9029579162598	23.4721794128418	21.2483100891113	14.3067274093628	18.4439029693604	18.193790435791	17.9811038970947	13.625171661377	28.031063079834
GERD10	21.1853885650635	16.8601894378662	15.8476648330688	15.7101192474365	17.1268463134766	18.9875240325928	15.2489738464355	19.4525527954102	16.058277130127	15.0608310699463	15.1976499557495	15.23987865448	14.8001480102539	15.3253345489502	17.9337482452393	19.3138618469238	19.7306060791016	15.1363277435303	16.2871074676514	17.5371112823486	17.1645526885986	16.0232200622559	18.9651184082031	19.9351558685303	17.3452758789063	18.0129947662354	15.3808536529541	17.717134475708	13.7146005630493	18.7140312194824	16.9849300384521	14.7724943161011	17.259578704834	15.4646377563477	18.9238300323486	17.2979640960693	16.3543586730957	16.9088973999023	17.527286529541	15.4314842224121	15.8425378799438	23.1727352142334	20.5807342529297	15.1933279037476	17.1116352081299	15.0634002685547	18.0398292541504	15.3957080841064	27.5428886413574
GERD2	22.5570182800293	18.7656803131104	16.4877738952637	14.5850105285645	17.9529628753662	19.4194564819336	15.1085233688354	21.4757232666016	14.2124052047729	18.3761043548584	14.7406854629517	19.8416442871094	17.3707981109619	17.0907020568848	18.8081665039063	19.4236469268799	19.1090888977051	17.4450874328613	15.1474409103394	19.2882270812988	18.916036605835	18.0575580596924	18.6808376312256	18.8866939544678	17.8651828765869	18.0814208984375	16.6572761535645	17.779167175293	15.3067903518677	18.9841651916504	19.1680755615234	14.3323936462402	19.2111396789551	18.0465221405029	19.0417652130127	16.8394222259521	14.7945327758789	17.1111869812012	18.1790390014648	16.5844078063965	18.274227142334	23.5994720458984	21.5638732910156	17.4836750030518	17.899263381958	15.2706995010376	19.2237281799316	16.3576316833496	28.0783100128174
GERD3	22.8346099853516	18.5100650787354	16.9603748321533	19.2082939147949	18.4646129608154	20.1626453399658	13.6078290939331	21.006628036499	14.6422719955444	20.2179641723633	17.8089199066162	19.5082225799561	16.813606262207	17.9909801483154	17.9219741821289	19.4045143127441	19.9550361633301	17.6644401550293	14.4517688751221	18.6189632415771	17.4362316131592	17.8100814819336	17.855281829834	19.625919342041	17.1031742095947	18.3372955322266	15.3744010925293	17.454460144043	17.8493251800537	18.9266338348389	19.8056621551514	18.4991188049316	18.5788707733154	19.5167350769043	18.3045425415039	16.4098358154297	14.9375190734863	17.3702278137207	18.0094242095947	16.6084442138672	18.6142749786377	22.5522956848145	20.1852798461914	15.2125959396362	18.5041980743408	15.5025291442871	17.553689956665	15.3531866073608	28.3527069091797
GERD5	22.9657039642334	17.455135345459	17.056266784668	19.004186630249	19.2409572601318	19.3897914886475	17.4737854003906	20.8528060913086	15.0408935546875	19.4919166564941	18.274787902832	18.5414943695068	17.4943313598633	19.5526256561279	18.5229721069336	19.407657623291	19.0826606750488	17.8907451629639	16.8155708312988	19.0416851043701	18.2310848236084	17.2400360107422	18.3301677703857	18.3380699157715	17.8256168365479	18.1976432800293	16.6561603546143	18.0812435150146	17.1760559082031	19.050443649292	19.2097816467285	18.0890789031982	18.6885814666748	18.7351818084717	18.7496204376221	15.7253389358521	15.5947389602661	17.3392238616943	18.1789169311523	16.6902294158936	17.9352283477783	23.363899230957	20.738956451416	16.3411426544189	18.6699542999268	16.8037395477295	18.7830944061279	14.2550563812256	27.9842948913574
N1	21.4270439147949	15.8870935440063	15.0440397262573	18.4337482452393	16.7247676849365	15.4541072845459	14.916353225708	19.3340969085693	15.6288499832153	14.7700080871582	15.2237071990967	19.178035736084	15.4499940872192	17.5262317657471	19.3491077423096	19.1642589569092	18.6991558074951	17.2878837585449	15.7660083770752	18.0459575653076	20.3815155029297	16.9378910064697	18.9355659484863	15.5545854568481	16.8495273590088	17.6253871917725	16.0981140136719	17.1135597229004	18.613109588623	18.4014759063721	18.5448169708252	17.3255424499512	18.9219455718994	18.6479320526123	18.4942073822021	15.0402727127075	19.1609916687012	17.2937145233154	16.7195491790771	17.7107315063477	17.0145435333252	25.4690914154053	23.58815574646	19.8731822967529	18.6810150146484	21.5565910339355	16.4696865081787	15.5513792037964	28.0357322692871
N2	21.5717506408691	15.0676546096802	15.6166067123413	18.3544902801514	16.2671394348145	14.4658842086792	15.292760848999	20.6534652709961	15.2209024429321	18.699291229248	15.0272512435913	18.8379173278809	14.3906564712524	16.1991443634033	19.1123485565186	18.9625816345215	18.5293006896973	17.3751239776611	15.4342231750488	19.1987247467041	19.6803741455078	15.9299602508545	19.3916721343994	14.8771295547485	17.3970146179199	17.809886932373	15.8706636428833	17.0462493896484	15.0531482696533	18.3756675720215	18.8330478668213	14.9757213592529	18.6969432830811	17.1416091918945	18.3029460906982	16.6730117797852	18.141529083252	17.2640399932861	17.231502532959	17.1957950592041	16.8062973022461	25.5047225952148	22.9533405303955	20.4221897125244	18.7750091552734	21.104829788208	15.3607683181763	15.0795469284058	28.0464248657227
N3	21.4175052642822	14.9899997711182	16.0556812286377	18.753438949585	17.4660453796387	14.772310256958	15.9323177337646	20.6640033721924	15.0790414810181	17.6368999481201	18.5396595001221	18.0638904571533	15.0201234817505	14.6695184707642	19.3831691741943	18.902660369873	18.5897197723389	17.5565280914307	16.746789932251	19.1257724761963	20.5609569549561	14.820761680603	19.0587139129639	16.1415462493896	18.0877532958984	17.0602207183838	13.9494438171387	15.41858959198	15.20285987854	18.6210861206055	19.0166034698486	15.5926570892334	19.3896808624268	15.1339044570923	16.155969619751	19.2950191497803	17.8198356628418	17.7787761688232	17.5250778198242	17.5728626251221	15.033974647522	25.4242649078369	23.4029502868652	19.0574474334717	17.9836330413818	14.2798471450806	15.1376962661743	14.9448890686035	28.0858249664307
N4	21.7397193908691	16.9221897125244	15.8059415817261	18.6074562072754	17.0817737579346	20.3280563354492	15.8413696289063	19.5911540985107	13.9511785507202	18.9744529724121	14.4530439376831	17.9291133880615	15.7835025787354	18.4626579284668	18.8402462005615	18.8826961517334	18.765869140625	17.3775825500488	16.9629306793213	20.0267105102539	19.6722984313965	17.5719223022461	18.7607955932617	16.4529132843018	17.6237812042236	17.839973449707	16.2809734344482	17.6130561828613	18.0852813720703	18.7952919006348	19.8523998260498	15.1318111419678	18.6810398101807	18.5520648956299	18.0140800476074	14.4661922454834	14.8953275680542	18.587495803833	18.3581790924072	17.79736328125	17.3790397644043	24.5011329650879	22.3252067565918	18.6427536010742	18.7762279510498	13.7930164337158	17.5713672637939	17.1869564056396	28.5617809295654
N5	22.8005104064941	16.1537742614746	16.4416007995605	19.1082057952881	19.2853298187256	20.0181617736816	15.7154417037964	20.7125244140625	15.5685558319092	19.0554542541504	17.9265975952148	18.2764835357666	15.461802482605	18.1819915771484	19.6457500457764	18.9071197509766	18.9899272918701	17.8125152587891	15.401686668396	19.0603694915771	20.6673412322998	17.8568878173828	19.1611080169678	15.6704130172729	16.8747043609619	17.3545513153076	14.9481449127197	17.7555332183838	15.8709726333618	18.9860401153564	19.4646244049072	15.2200517654419	19.5836048126221	17.1786251068115	18.0500030517578	16.0322456359863	18.3577747344971	18.0159587860107	17.3180751800537	17.8620929718018	16.9003353118896	24.8713035583496	22.8951187133789	19.7897434234619	18.9116897583008	20.6590099334717	17.0667095184326	14.8224115371704	28.2655239105225
V_N1	22.0167484283447	15.1734952926636	15.138916015625	15.5022258758545	17.6231880187988	19.5275974273682	16.7183647155762	19.990535736084	15.1325273513794	19.1501483917236	15.9240732192993	18.7845458984375	17.0726661682129	14.9930410385132	19.2066707611084	18.8554191589355	18.8319683074951	18.0812797546387	16.8229560852051	19.6686229705811	20.0831680297852	16.9295120239258	19.1065807342529	17.4911479949951	17.661792755127	17.729248046875	15.737114906311	17.7424335479736	17.9011077880859	18.7332859039307	19.3023586273193	17.4313182830811	18.9221744537354	17.9760551452637	17.8985118865967	15.6510696411133	18.3950824737549	17.9177207946777	17.0303325653076	17.5630836486816	17.6105270385742	25.1433868408203	22.931360244751	19.1557426452637	17.832160949707	21.2857208251953	17.2411632537842	15.6840200424194	28.1593971252441
V_N2	21.2725124359131	16.7100925445557	15.911642074585	15.3188419342041	16.9166374206543	20.4869918823242	15.2164125442505	20.0868911743164	15.2413206100464	18.129222869873	16.0032482147217	18.1045780181885	16.1731376647949	16.8474369049072	18.7449779510498	18.9023170471191	18.8365287780762	17.9826145172119	15.1048183441162	19.8570709228516	19.9449520111084	17.3386840820313	19.0344276428223	14.7041902542114	17.4735622406006	18.427001953125	15.9443807601929	17.4954967498779	14.9687604904175	18.8692569732666	19.6406993865967	15.0274200439453	18.9358921051025	17.6597099304199	17.5430927276611	16.1199779510498	15.6395587921143	18.0480670928955	17.3674144744873	17.735689163208	17.3304786682129	25.2106647491455	22.6345520019531	19.7978191375732	17.7585544586182	22.3090553283691	16.9636859893799	16.5704612731934	27.9813690185547
V_N3	21.440357208252	15.1056547164917	15.8957052230835	18.3553256988525	17.6064567565918	17.7531642913818	16.2344036102295	19.7444229125977	14.7903337478638	18.854211807251	14.4949560165405	14.8207445144653	15.5746040344238	14.7675199508667	18.6853065490723	18.9024219512939	18.4482326507568	17.3943290710449	15.2541027069092	19.1450843811035	19.2236557006836	17.1853504180908	19.3307132720947	15.0303363800049	17.6559715270996	18.0270805358887	15.6313562393188	17.2329082489014	15.7976770401001	18.6319408416748	18.5577774047852	14.972638130188	18.6268634796143	16.8004188537598	15.2891063690186	14.8941307067871	17.9239368438721	17.4722309112549	17.8977336883545	17.5970478057861	14.3164863586426	25.5762119293213	22.8410720825195	18.4582462310791	18.7819004058838	20.1525554656982	15.524486541748	14.4152269363403	27.3176803588867
V_N4	21.8510303497314	15.8799314498901	14.6568241119385	18.2842998504639	18.6136989593506	19.1354694366455	14.6905851364136	19.8831691741943	15.7682790756226	18.8071784973145	14.1508903503418	14.401801109314	13.9476890563965	17.9318752288818	19.3116722106934	19.1435623168945	18.858081817627	15.3503904342651	13.7006530761719	18.7699928283691	20.1826515197754	16.3591709136963	19.0348606109619	14.3345022201538	17.3565044403076	17.7042617797852	14.6772127151489	15.8825263977051	15.4384536743164	18.497688293457	18.8783168792725	15.295825958252	19.0671119689941	15.5007467269897	16.0275249481201	15.2932968139648	17.9553146362305	17.5462684631348	17.9103260040283	17.5691432952881	15.9919986724854	24.5010890960693	23.1152591705322	19.5179595947266	18.255033493042	21.4035930633545	15.113335609436	15.3089628219604	28.2001342773438
V_GERD1	22.1690769195557	14.8880548477173	16.350435256958	18.6130084991455	18.7224044799805	20.0163669586182	16.145450592041	20.0574436187744	14.7515869140625	18.8559112548828	17.6187648773193	19.7382545471191	15.6021490097046	15.2197208404541	18.5659122467041	19.0733318328857	19.0862426757813	17.928524017334	14.9286785125732	19.0942478179932	19.0413284301758	17.8937644958496	18.3907432556152	18.4371662139893	17.7543659210205	17.820951461792	15.7240743637085	17.4609355926514	17.4879417419434	19.0790061950684	19.8679790496826	17.5233783721924	18.6180877685547	17.7540645599365	18.0191898345947	17.113224029541	16.9988651275635	17.7457141876221	18.1572189331055	16.6912937164307	17.9979228973389	23.6171283721924	21.9289073944092	15.6298952102661	17.75634765625	18.3453884124756	17.5284385681152	16.0206317901611	27.7418060302734
V_GERD2	22.820442199707	15.9593505859375	17.8728675842285	19.2287769317627	17.9132347106934	19.7379970550537	16.1932487487793	21.7315006256104	16.0995712280273	20.0433750152588	17.2765693664551	20.326587677002	18.5575122833252	15.8005495071411	19.0044040679932	19.9098834991455	18.7525577545166	17.4114456176758	17.4958000183105	17.3696060180664	17.673770904541	17.2442607879639	18.408992767334	18.5181922912598	17.8688716888428	17.6885643005371	16.8518104553223	18.1035289764404	17.1057453155518	19.0474452972412	18.6088218688965	17.6934795379639	18.1231670379639	17.6720104217529	19.2189273834229	15.3016529083252	15.6462249755859	17.4066944122314	18.1094226837158	16.3889770507813	18.5454063415527	20.2673950195313	20.1367111206055	18.9183750152588	18.4098129272461	15.9176912307739	19.889461517334	13.9701061248779	27.5818881988525
V_GERD3	23.6558361053467	15.5375576019287	14.2558393478394	20.3782691955566	19.5453109741211	20.3459320068359	16.5085487365723	21.1213874816895	18.5683689117432	20.7770385742188	18.8119640350342	19.3200359344482	17.7138156890869	22.4620895385742	19.1253986358643	18.7301750183105	19.1400928497314	17.206127166748	16.9612522125244	15.3937635421753	18.3785572052002	14.9528408050537	18.4572486877441	17.6330947875977	18.6521453857422	17.9635734558105	16.2806148529053	17.1429138183594	15.9767656326294	18.7220573425293	20.0868263244629	15.3537702560425	18.0522918701172	17.8700695037842	17.7250537872314	17.1435718536377	16.1552333831787	17.2709884643555	16.0647296905518	17.8602561950684	17.8429088592529	23.6762256622314	20.7582321166992	17.1345272064209	14.647066116333	17.23313331604	17.6816158294678	16.2514171600342	28.6735343933105
V_GERD4	20.6365203857422	17.6481952667236	14.888521194458	15.2974805831909	16.3968563079834	15.3901634216309	14.7884340286255	20.2835578918457	14.634690284729	16.3163967132568	13.6946468353271	15.0520915985107	15.0174579620361	16.2617607116699	19.0725040435791	19.3117599487305	18.5370826721191	17.4682579040527	14.2524547576904	18.1407604217529	18.1642055511475	14.4802331924438	18.6804428100586	18.1229953765869	17.6387462615967	17.6403007507324	16.702335357666	17.5462837219238	15.4915618896484	18.8340320587158	19.3541927337646	16.7413940429688	18.9379081726074	17.6744060516357	18.1630744934082	15.7918968200684	16.2805576324463	17.2394962310791	17.6446666717529	17.3383350372314	16.5383586883545	23.0216293334961	20.7378520965576	14.6711330413818	18.5017395019531	15.115403175354	16.9272918701172	14.113974571228	27.3018379211426
V_CD1	22.2686748504639	18.8125152587891	17.489315032959	19.30588722229	19.3251552581787	20.3363742828369	17.4458637237549	22.0061492919922	15.8629665374756	18.8932266235352	17.9515018463135	19.7860736846924	17.0911865234375	18.0953922271729	19.1449203491211	19.8680782318115	19.2106018066406	17.6295776367188	17.0175151824951	16.9171390533447	18.0015239715576	17.6084289550781	18.6940307617188	18.7587661743164	17.8733901977539	17.6747303009033	17.0255184173584	18.1653919219971	17.2043323516846	19.0883293151855	18.5308437347412	17.7916660308838	18.4654273986816	18.5728816986084	19.2881317138672	14.3021631240845	16.1431941986084	16.9685096740723	17.2179584503174	16.7802448272705	17.6815814971924	22.1389465332031	20.1567687988281	16.4000682830811	18.5720672607422	20.4010581970215	20.3973655700684	15.7511157989502	27.4136753082275
V_CD2	23.3338413238525	17.6302242279053	18.2190170288086	20.7069149017334	19.0321750640869	20.5264129638672	15.6234579086304	22.1209716796875	16.1714553833008	20.749755859375	18.237154006958	19.2866477966309	14.348072052002	16.4717979431152	18.4848384857178	19.5813503265381	19.646463394165	17.3131580352783	15.0407972335815	18.465124130249	17.7696514129639	16.2985038757324	17.883430480957	19.4543933868408	17.8711109161377	16.0248680114746	15.4676504135132	18.0367851257324	16.8455810546875	18.5569095611572	16.4233913421631	15.8050127029419	17.833366394043	17.7963752746582	19.2751560211182	18.3467082977295	15.2765474319458	17.0627632141113	18.444372177124	15.8542995452881	15.8835134506226	22.5303249359131	20.910306930542	17.9711723327637	18.7086296081543	17.2766246795654	20.1164073944092	15.2765674591064	27.6229629516602
V_CD3	22.9318656921387	16.2977676391602	16.6773071289063	19.7190246582031	19.2684497833252	20.7832164764404	17.8529682159424	21.1645660400391	14.9050302505493	19.8946304321289	18.3338584899902	20.8753318786621	14.7087726593018	15.224422454834	18.5694923400879	19.9998264312744	19.3480663299561	17.1295051574707	14.7159967422485	18.8769779205322	18.033540725708	14.3326683044434	18.6418056488037	18.615873336792	17.9310035705566	18.1936645507813	15.2328252792358	17.7947845458984	15.333251953125	18.7295875549316	17.469690322876	15.2806568145752	17.6916065216064	19.0842876434326	19.0094013214111	15.8770160675049	14.1111488342285	16.4285049438477	17.4978446960449	16.0777053833008	17.6435890197754	22.3976402282715	20.3667602539063	17.7515640258789	18.2573089599609	14.3231973648071	18.9126529693604	14.8092966079712	27.8287658691406
V_CD4	22.2288589477539	15.2061614990234	16.9536399841309	19.2741184234619	18.5928688049316	19.2862033843994	18.0212841033936	21.0339908599854	15.7143526077271	19.8526706695557	16.6513748168945	18.4997100830078	14.9383897781372	15.7917976379395	18.7946434020996	19.7167148590088	19.2718868255615	17.707986831665	15.1564245223999	18.2711982727051	18.51784324646	14.6945190429688	19.0449676513672	18.2753429412842	17.7414283752441	18.0285472869873	16.0130519866943	17.6895751953125	16.8366050720215	18.931978225708	17.8617057800293	15.3262243270874	17.8097114562988	18.3970317840576	18.7444000244141	16.1164703369141	15.1666498184204	17.3644943237305	17.6294059753418	17.0501365661621	17.0328636169434	23.3789882659912	20.8185157775879	17.8235969543457	18.3475704193115	18.6989822387695	19.5134410858154	15.6377220153809	27.8275318145752
V_EoE1	24.5857238769531	16.6015605926514	17.7525577545166	20.2515563964844	18.8535499572754	20.3773803710938	17.8558177947998	20.8111801147461	16.9688911437988	20.0593738555908	18.1534042358398	20.0171566009521	18.6361103057861	15.4685554504395	19.0191268920898	19.4593276977539	19.0658416748047	18.1324348449707	18.0453815460205	17.5808773040771	17.2104244232178	18.437313079834	18.7066535949707	18.7774543762207	17.8494243621826	18.0008754730225	16.396240234375	18.1959533691406	17.3887405395508	18.9893531799316	18.2251930236816	15.6753959655762	18.169116973877	18.6413288116455	18.887056350708	20.2285594940186	15.2514152526855	15.2692241668701	17.25634765625	16.3894119262695	18.2291717529297	19.5907440185547	19.3272266387939	20.1662406921387	18.1914005279541	21.5086612701416	19.3610610961914	16.8455028533936	27.6521282196045
V_EoE2	21.816333770752	14.41126537323	15.6479616165161	15.5663528442383	18.6704692840576	19.1097202301025	14.5543098449707	19.5697593688965	14.7585611343384	18.7713470458984	15.0487632751465	17.4395866394043	15.3797121047974	15.6453628540039	19.1908130645752	19.4609146118164	19.0013046264648	17.9422283172607	17.0510292053223	19.2812328338623	18.6582221984863	17.7450771331787	18.9185333251953	18.1693859100342	17.6522979736328	17.9030113220215	16.5341510772705	17.8659019470215	17.3579387664795	18.935863494873	18.7740631103516	15.3306159973145	18.355281829834	18.07057762146	18.2693042755127	18.837495803833	17.1960830688477	17.6419811248779	17.4474716186523	17.2399520874023	16.2142391204834	23.2438278198242	21.5340404510498	20.1832447052002	19.1491165161133	19.4249248504639	17.8505344390869	16.3800029754639	27.5370254516602
V_EoE3	21.8291454315186	15.0424709320068	15.4982166290283	15.5663909912109	15.9907913208008	18.2260303497314	15.5199851989746	15.1236686706543	16.0287437438965	17.5087928771973	15.6437435150146	16.2891159057617	17.9912624359131	15.8512935638428	19.093090057373	19.564697265625	18.6440887451172	17.5096206665039	16.654914855957	17.5467510223389	17.6459178924561	18.0992393493652	19.0095558166504	18.4278411865234	17.8088321685791	18.0049934387207	16.5432014465332	17.3529567718506	16.4954128265381	18.8000755310059	18.2732906341553	18.2132034301758	18.1999702453613	17.8133373260498	18.5384349822998	17.8549289703369	17.3691368103027	16.4617862701416	17.3093700408936	16.9310035705566	15.3939838409424	21.8979778289795	20.2469024658203	20.4794731140137	18.3788528442383	18.6548042297363	18.3947925567627	15.3322820663452	26.8757953643799
V_EoE4	23.0850028991699	15.2102212905884	15.7359685897827	14.8375015258789	17.9251594543457	19.7589778900146	15.8350286483765	20.1775875091553	15.2475471496582	18.9483642578125	15.3204298019409	17.6873683929443	15.4181966781616	19.106315612793	19.2118968963623	19.3228855133057	18.6468257904053	17.8881072998047	17.6768798828125	15.3113679885864	17.3144588470459	18.2190456390381	19.1242599487305	18.5271606445313	17.8411598205566	17.9910945892334	16.7135753631592	17.2783050537109	15.9556474685669	18.9584903717041	18.6588382720947	15.8211488723755	17.0462398529053	17.290657043457	18.3856563568115	18.0842628479004	15.5230360031128	16.7407817840576	16.3958625793457	16.9451580047607	17.7780323028564	21.8952980041504	20.7903842926025	19.9881248474121	18.7145366668701	18.9294834136963	18.7926464080811	17.0446281433105	27.7122917175293
MIB	25.1813468933105	19.1337242126465	19.0855655670166	20.4927921295166	20.1000442504883	21.3191471099854	19.3155860900879	22.7912750244141	18.3942985534668	21.2943305969238	18.4250526428223	23.2049007415771	19.1922454833984	19.89111328125	18.7242965698242	20.2854671478271	19.1955165863037	17.840015411377	17.4857578277588	16.9165096282959	18.4110145568848	18.1178417205811	18.3958473205566	18.282320022583	18.3737659454346	17.8424110412598	15.790638923645	17.8583335876465	16.6142902374268	18.7614994049072	18.4020748138428	18.461483001709	18.8393421173096	19.1375713348389	19.4141445159912	14.6823167800903	15.540246963501	17.7186737060547	17.6955146789551	16.5299434661865	18.0555896759033	23.0860157012939	20.7647666931152	14.0575723648071	18.4838047027588	14.7259511947632	19.837739944458	14.333381652832	28.9352836608887
N1(CD)	20.9791488647461	16.4434661865234	15.9383592605591	18.0478744506836	15.9389848709106	15.1530275344849	15.7581901550293	20.6901531219482	15.1320428848267	17.7328968048096	15.5566177368164	15.1117477416992	16.4668140411377	14.6073579788208	19.3437423706055	19.6189861297607	18.6719703674316	17.4718742370605	14.9990949630737	18.008171081543	19.5730838775635	17.352518081665	18.5598392486572	14.374852180481	17.2240200042725	17.3577747344971	15.3964538574219	17.2932014465332	14.3653240203857	18.6230392456055	19.2157230377197	15.2308206558228	18.9247074127197	17.6992530822754	17.7271022796631	15.5964822769165	15.7564458847046	17.2490768432617	17.3359928131104	17.3715972900391	16.7129039764404	23.5725936889648	22.7127017974854	18.3612537384033	18.670337677002	19.1236972808838	18.2499599456787	16.1327724456787	28.2853107452393
N2(CD)	21.1852378845215	15.1574659347534	14.5733242034912	17.277587890625	17.1913204193115	19.807731628418	15.3618946075439	19.7024154663086	15.3432741165161	16.0327968597412	15.8219900131226	17.1954212188721	15.435697555542	17.5518360137939	18.9687175750732	19.0995998382568	18.7258281707764	18.1085186004639	14.5147390365601	19.4474601745605	20.1194629669189	17.2468242645264	18.9315433502197	14.8283376693726	17.5804786682129	17.1182308197021	15.5635423660278	17.447826385498	17.3718795776367	18.6993083953857	19.1395816802979	14.9359264373779	18.7999935150146	18.0223560333252	17.2720737457275	14.3481760025024	18.4861869812012	17.8212261199951	17.7515907287598	17.9302291870117	18.2863140106201	25.0984573364258	22.6827011108398	19.5708713531494	18.9439029693604	15.4790306091309	14.8710126876831	16.2637424468994	28.0806903839111
GERD(CD)	22.5344524383545	18.6773414611816	17.2002658843994	19.2458190917969	19.0676593780518	20.0950546264648	17.9533672332764	20.3688278198242	15.0765237808228	19.6195678710938	17.3540172576904	19.0656032562256	18.1527996063232	18.3153667449951	18.7949619293213	18.9519596099854	19.1782150268555	17.4465579986572	13.8332290649414	17.9073371887207	18.5482997894287	17.4535999298096	18.6869411468506	18.5486869812012	17.7289695739746	18.2548217773438	16.6082859039307	17.6883869171143	17.207576751709	19.0044956207275	19.5276470184326	16.5679092407227	18.8049354553223	18.5030651092529	18.3800716400146	18.1201362609863	15.5215034484863	17.9053745269775	17.9810829162598	16.7998008728027	18.1226654052734	23.1978130340576	20.5759696960449	14.5461235046387	16.6520195007324	18.1907901763916	17.4440040588379	14.6527709960938	28.0074920654297
BL1	22.631814956665	15.0677909851074	15.7482843399048	19.5580005645752	18.7208728790283	19.6602840423584	16.597993850708	20.6413974761963	14.6164169311523	19.270809173584	16.2466983795166	18.7906532287598	17.517707824707	18.391529083252	19.1211738586426	19.3941345214844	19.301908493042	17.8807201385498	17.1630001068115	15.6914510726929	16.3414764404297	18.0116539001465	18.5299835205078	18.6564769744873	17.9328956604004	17.8163471221924	16.5640964508057	17.9455242156982	16.3942470550537	19.0062980651855	18.4381046295166	14.8945541381836	18.6685447692871	17.7757320404053	19.1226100921631	21.185001373291	15.0062599182129	15.7611408233643	17.0761165618896	17.1256256103516	19.0543842315674	19.7904872894287	19.831148147583	19.4038200378418	18.7202033996582	22.7282581329346	19.6795902252197	16.2799987792969	27.7966709136963
BL2	21.0662689208984	15.9161357879639	15.8880853652954	15.1962976455688	15.4009246826172	16.0514850616455	15.6328248977661	19.183313369751	15.206563949585	18.4692401885986	14.7180671691895	19.7923316955566	14.4962425231934	14.0676212310791	19.2712459564209	19.2353897094727	19.0535182952881	16.3249626159668	16.2361526489258	15.1810178756714	17.4462356567383	15.1694841384888	18.8001289367676	18.8559513092041	17.3181896209717	17.9813270568848	15.6582851409912	17.4559211730957	14.4762401580811	18.723461151123	18.7763328552246	14.9350929260254	19.011833190918	16.5483570098877	18.7373828887939	22.0170478820801	15.195240020752	16.0035648345947	15.6440515518188	14.2441701889038	15.1819381713867	20.4418716430664	20.933385848999	19.4560165405273	18.1907119750977	22.9971866607666	19.0929794311523	15.5833559036255	27.5442752838135
BL3	21.9136009216309	14.7761192321777	16.7677574157715	18.5270957946777	18.1986312866211	19.8692283630371	15.970100402832	21.267749786377	15.7087335586548	19.274284362793	17.5322036743164	18.9403762817383	17.8944034576416	18.0809574127197	18.9405479431152	18.7452545166016	18.9138107299805	15.2557210922241	16.0719776153564	19.4016304016113	19.401159286499	16.0319137573242	19.0256080627441	17.7087345123291	18.0280685424805	17.0233745574951	15.7436532974243	17.7351722717285	15.2927627563477	18.7704963684082	18.8402309417725	15.7485589981079	18.3869361877441	16.9282169342041	18.0642375946045	14.2939720153809	14.8769245147705	17.4842319488525	17.6186580657959	17.5716705322266	15.8083801269531	23.5524139404297	21.4164962768555	15.6600770950317	18.5761013031006	15.8315715789795	18.3183612823486	14.7473058700562	28.4633903503418
BL4	23.386625289917	18.5516109466553	17.0542125701904	21.3488616943359	19.3066558837891	20.5984878540039	19.3867664337158	20.9151725769043	15.6765022277832	19.8302803039551	18.9982795715332	19.9368686676025	18.0438652038574	18.7545547485352	18.9669342041016	19.7266464233398	19.6520805358887	17.2025260925293	17.4671192169189	16.5196323394775	17.2201805114746	18.2884521484375	18.5228881835938	19.321117401123	17.728385925293	17.1598815917969	16.0744762420654	17.4309024810791	17.309627532959	18.9142627716064	18.0657901763916	18.3440322875977	17.0678653717041	18.9870948791504	19.0742492675781	17.8618679046631	15.7033414840698	14.6852312088013	17.2414798736572	16.2979011535645	17.9902362823486	21.0776691436768	19.8123931884766	19.3370380401611	18.2731437683105	20.0993251800537	19.1670551300049	15.4088411331177	27.7731018066406
[truncated: 5,000 more columns]
