# Supplementary material for: An AI-assisted morphoproteomic approach is a supportive tool in esophagitis-related precision medicine
Source: EMBO Mol Med. 2025 Feb 3;17(3):441–68. doi: 10.1038/s44321-025-00194-7 (PMC11903792; doi:10.1038/s44321-025-00194-7)
Supplement: Supplementary file 3 — Dataset EV1 [file 44321_2025_194_MOESM3_ESM.xlsx]

## Sheet: Dataset EV1A
Dataset EV1A: Patient data
Group	ID	Age	Sex	Histological Diagnosis	additional information	Granulomas	Severity of inflammation	Inflammation focus	Focus of eosinophilic Infiltrate	Spongiosis	Parakeratosis	Epithelial defects
Reference	CD1	13	male	CD		yes	severe	Stroma	Stroma	light	light	ulceration
Reference	CD2	14	male	CD		no	moderate	Stroma	Stroma	severe	light	none
Reference	CD3	11	female	CD		no	severe	Stroma	Stroma	none	none	ulceration
Reference	CD4	55	female	CD		yes	severe	Stroma	Stroma	light	light	ulceration
Reference	CD5	35	male	CD		yes	moderate	Stroma	Stroma	light	none	erosion
Reference	EoE1	48	male	EoE		no	light	Epithel	Epithel	severe	none	none
Reference	EoE2	13	male	EoE		no	light	Epithel	Epithel	severe	none	erosion
Reference	EoE3	16	male	EoE		no	light	Epithel	Epithel	light	none	none
Reference	EoE4	50	male	EoE		no	light	Epithel	Epithel	severe	none	none
Reference	EoE5	20	male	EoE		no	light	Epithel	Epithel	severe	light	none
Reference	GERD1	47	male	GERD		no	moderate	Stroma	Stroma	severe	none	none
Reference	GERD2	79	female	GERD		no	severe	Stroma	Stroma	severe	light	ulceration
Reference	GERD3	59	female	GERD	post myotomy due to achalasia	no	moderate	Stroma	Stroma	light	none	none
Reference	GERD4	2	female	GERD		no	severe	Stroma	Stroma	light	light	none
Reference	GERD5	16	female	GERD		no	moderate	Stroma	Stroma	light	light	erosion
Reference	N1	27	male	inconspicuous		no	(next to) none	none	none	light	none	none
Reference	N2	41	female	inconspicuous		no	(next to) none	none	none	light	none	none
Reference	N3	82	female	inconspicuous		no	(next to) none	none	none	none	none	none
Reference	N4	53	female	inconspicuous		no	(next to) none	none	none	light	none	none
Reference	N5	34	male	inconspicuous		no	(next to) none	none	none	light	none	none
Infectious	CA1	59	male	Candida		n.a.	n.a.	n.a.	n.a.	n.a.	n.a.	n.a.
Infectious	CA2	34	male	Candida		n.a.	n.a.	n.a.	n.a.	n.a.	n.a.	n.a.
Infectious	CA3	66	female	Candida		n.a.	n.a.	n.a.	n.a.	n.a.	n.a.	n.a.
Infectious	CA4	67	male	Candida		n.a.	n.a.	n.a.	n.a.	n.a.	n.a.	n.a.
Infectious	V_CA1	78	female	Candida		n.a.	n.a.	n.a.	n.a.	n.a.	n.a.	n.a.
Infectious	HSV1	51	male	HSV	UC	n.a.	n.a.	n.a.	n.a.	n.a.	n.a.	n.a.
Infectious	HSV2	54	female	HSV	post Tx	n.a.	n.a.	n.a.	n.a.	n.a.	n.a.	n.a.
Infectious	HSV3	68	male	HSV	Follicular Lymphoma	n.a.	n.a.	n.a.	n.a.	n.a.	n.a.	n.a.
Infectious	HSV4	29	female	HSV		n.a.	n.a.	n.a.	n.a.	n.a.	n.a.	n.a.
Infectious	HSV5	40	female	HSV	Coeliac disease	n.a.	n.a.	n.a.	n.a.	n.a.	n.a.	n.a.
Infectious	V_HSV1	72	male	HSV		n.a.	n.a.	n.a.	n.a.	n.a.	n.a.	n.a.
Validation	V_CD1	68	female	CD	intestinal CD	no	moderate	Stroma	Stroma	light	none	erosion
Validation	V_CD2	29	male	CD	intestinal CD	no	moderate	Stroma	Stroma	severe	light	none
Validation	V_CD3	13	male	CD	intestinal CD	no	severe	Stroma	Stroma	light	light	erosion
Validation	V_CD4	12	female	CD	intestinal CD	no	severe	Stroma	Stroma	severe	light	none
Validation	V_EoE1	47	male	EoE		no	light	Epithel	Epithel	severe	none	none
Validation	V_EoE2	35	male	EoE		no	light	Epithel	Epithel	severe	light	none
Validation	V_EoE3	15	male	EoE		no	light	Epithel	Epithel	severe	light	none
Validation	V_EoE4	48	male	EoE		no	light	Epithel	Epithel	light	light	none
Validation	V_GERD1	61	male	GERD		no	light	Stroma	Stroma	severe	light	none
Validation	V_GERD2	65	male	GERD		no	severe	Epithel and Stroma	Stroma	severe	none	erosion
Validation	V_GERD3	79	male	GERD		no	light	Epithel and Stroma	Epithel and Stroma	light	none	erosion
Validation	V_GERD4	87	female	GERD		no	severe	Epithel	Epithel	light	light	erosion
Validation	V_N1	17	male	inconspicuous		no	(next to) none	none	none	light	none	none
Validation	V_N2	39	female	inconspicuous		no	(next to) none	none	none	none	none	none
Validation	V_N3	10	female	inconspicuous		no	no	none	none	none	none	none
Validation	V_N4	30	female	inconspicuous	intestinal UC	no	no	none	none	none	none	none
Unclear	BL1	9	male	suspected diagnosis EoE	Colitis indeterminata, Muscle Dystrophia Type Becker	no	light	Epithel	Epithel	severe	none	none
Unclear	BL2	65	male	suspected diagnoses EoE, GERD	known EoE, GC treatment ( therapy pause during time of biopsy)	no	light	epithel	epithel	severe	light	none
Unclear	BL3	69	female	suspected diagnosis EoE	2 Eos/HPF, other biopsies with >15 Eos/HPF (not subjected to proteomic analyses)	no	light	Epithel	none	light	light	none
Unclear	BL4	9	male	suspected diagnosis GERD	post Tx (liver and intestine), immunosupression, < 15 Eos/HPF	no	severe	Stroma	Stroma	severe	light	ulceration
Unclear	GERD(CD)	21	female	GERD	intestinal CD	no	(next to) none	none	none	light	light	none
Unclear	MIB	23	female	GERD	intestinal CD	no	severe	Stroma	Stroma	none	none	ulceration
Unclear	N1(CD)	43	female	inconspicuous	intestinal CD	no	(next to) none	none	none	light	none	none
Unclear	N2(CD)	17	female	inconspicuous	intestinal CD	no	(next to) none	none	none	none	none	none

## Sheet: Dataset EV1B
Dataset EV1B: Overview of Histological Features
Feature	Granuloma(s)	severeness of inflammation	focus of Inflammation	focus of eosinophils	spongiosis	parakeratosis	epithelial damage
Option 1	no	(next to) none	none	none	none	none	none
Option 2	yes	light	Epithel	Epithel	light	light	erosion
Option 3		severe	Stroma	Stroma	severe	severe	ulceration
Option 4		moderate	Epithel and Stroma	Epithel and Stroma

## Sheet: Dataset EV1C
Dataset EV1C: Quantified Protein(group)s of Reference and Validation Set (except HSV and CA samples)
UniProt ID	Protein Names	Gene Names	CD1	CD2	CD3	CD4	CD5	EoE1	EoE2	EoE3	EoE4	EoE5	GERD1	GERD2	GERD3	GERD4	GERD5	N1	N2	N3	N4	N5	V_N1	V_N2	V_N3	V_N4	V_GERD1	V_GERD2	V_GERD3	V_GERD4	V_CD1	V_CD2	V_CD3	V_CD4	V_EoE1	V_EoE2	V_EoE3	V_EoE4	MIB	N1(CD)	N2(CD)	GERD(CD)	BL1	BL2	BL3	BL4
P04217	Alpha-1B-glycoprotein	A1BG	19.6484	20.3871	20.4095	19.6436	19.841	19.4543	19.1583	19.1571	19.8158	19.419	19.9118	19.3566	21.2684	20.2475	19.9272	19.1558	18.9792	19.6455	20.043	19.0763	19.3357	19.582	19.3139	19.5887	20.2023	20.2671	20.5583	15.1947	19.8911	21.203	20.085	19.3568	19.7792	19.2743	18.4086	19.4344	20.8273	19.519	19.3976	20.2788	19.7854	19.0202	20.0217	20.3311
P01023	Alpha-2-macroglobulin	A2M	21.5072	22.4985	22.5632	21.1166	21.6532	20.5043	21.4174	21.4802	21.4516	21.5795	20.7773	21.1125	22.4869	22.8175	22.2862	20.166	21.284	21.5247	21.7469	20.9922	21.2886	19.8948	21.9621	20.0374	21.6699	22.2232	23.4738	21.5985	21.2731	23.1904	21.8179	21.0535	20.5033	21.8557	20.1223	20.0364	23.2519	19.7296	20.8507	22.2419	22.2769	20.8715	22.0709	23.5616
A8K2U0	Alpha-2-macroglobulin-like protein 1	A2ML1	22.449	23.4067	24.1119	22.7443	23.2251	22.2139	21.2183	24.5863	22.9585	21.5264	23.4722	23.5995	22.5523	23.1727	23.3639	25.4691	25.5047	25.4243	24.5011	24.8713	25.1434	25.2107	25.5762	24.5011	23.6171	20.2674	23.6762	23.0216	22.1389	22.5303	22.3976	23.379	19.5907	23.2438	21.898	21.8953	23.086	23.5726	25.0985	23.1978	19.7905	20.4419	23.5524	21.0777
Q9NRG9	Aladin	AAAS	18.7439	17.3614	18.2215	18.8374	18.3248	18.0148	18.0678	17.5096	18.5323	18.9678	18.8543	18.9173	18.6363	18.4504	18.7831	17.5925	17.0716	17.1476	18.2479	18.6957	18.5684	15.9617	18.0698	18.1105	18.9227	19.1132	17.8157	18.5983	18.8169	17.6	18.0264	17.9283	18.9332	18.3856	18.4836	18.815	18.181	17.8598	18.3411	18.9182	18.8083	18.7624	18.4035	18.5893
Q86V21	Acetoacetyl-CoA synthetase	AACS	19.7728	19.0581	19.5155	18.9269	20.1647	19.7759	19.8659	20.0866	19.8599	19.8983	19.6365	19.3052	19.6309	19.0516	19.733	20.0426	20.1218	19.6914	20.1189	19.8777	20.0916	20.1255	20.1259	19.943	19.5351	19.0075	18.7356	19.4525	19.3666	18.8805	19.3527	19.9545	18.9682	19.8139	19.7971	19.0808	19.4182	20.148	20.1588	19.7156	19.3787	18.4204	19.3318	18.9522
Q6PD74	Alpha- and gamma-adaptin-binding protein p34	AAGAB	16.2846	15.9179	15.8725	14.8572	16.1839	17.1659	14.6118	15.4797	16.2906	16.8643	15.649	16.1464	15.6904	16.3786	16.6404	17.0024	16.1718	15.6802	16.6526	16.7821	16.4572	16.4139	16.1403	15.7137	16.5789	16.5927	14.4822	15.0212	16.3538	16.2502	15.6407	16.4004	16.4282	16.9983	16.8337	16.0449	15.7104	17.1284	16.3572	16.8898	16.3998	16.0253	15.6468	15.7411
Q2M2I8	AP2-associated protein kinase 1	AAK1	19.0754	19.081	18.7157	18.7875	18.8214	17.9588	18.1988	17.9374	18.9327	18.5372	18.5553	18.6546	18.9454	18.5505	18.2584	18.6033	17.6586	18.4665	18.5696	19.3183	18.3945	18.8274	15.9193	18.5053	18.354	18.7984	15.9987	17.8921	19.0829	18.8911	18.3867	18.2883	18.7214	18.29	18.2856	17.7436	18.8399	18.8444	18.4265	18.2619	18.4333	18.3876	15.4687	18.4851
Q9H7C9	Mth938 domain-containing protein	AAMDC	18.2837	16.917	18.4456	17.9167	17.7421	18	17.6272	18.0295	18.431	18.0222	17.3872	17.7155	18.5731	18.1405	18.2107	16.9929	17.1728	16.9077	17.9583	15.2906	17.9049	17.5703	16.9787	15.9001	17.7298	17.6801	15.9256	15.1974	17.4359	18.2154	17.271	16.8164	17.6454	18.2759	17.7246	17.3755	17.7687	17.1397	17.661	17.2728	17.7314	15.9024	16.988	17.3869
Q13685	Angio-associated migratory cell protein	AAMP	15.6409	15.0942	16.2715	15.7438	14.2471	14.615	12.9473	13.504	15.6885	16.3689	16.075	15.3323	16.5292	14.5236	16.0837	16.7466	15.2589	15.6623	16.0734	14.656	16.2289	15.6843	15.2043	14.9698	16.0132	16.0067	14.9821	15.1502	15.9114	14.8332	15.2772	15.6207	15.4948	15.3912	16.2892	14.8283	15.8844	14.8843	15.6544	16.1773	15.3445	14.7788	16.6154	15.6907
P49588	Alanine--tRNA ligase. cytoplasmic	AARS1	19.6848	19.1307	19.5309	19.2573	19.067	18.6713	18.8733	18.7289	18.9657	19.5692	19.2754	19.2785	19.6347	19.4129	19.646	19.1773	18.8024	18.2586	18.6013	18.4038	19.1253	18.5234	18.7922	19.0517	19.3692	19.4525	17.4744	18.861	19.305	19.2959	19.7676	19.1459	19.3952	19.064	19.446	18.9586	19.9462	18.9838	19.2888	19.5247	19.1441	19.109	17.8569	19.4151
Q5JTZ9	Alanine--tRNA ligase. mitochondrial	AARS2	17.7196	17.4235	18.0121	18.182	17.0389	17.556	17.8933	17.6908	18.2343	17.814	17.5135	18.2954	17.6879	17.4888	17.844	16.0182	17.0633	17.6881	17.8642	18.1658	17.7905	17.4629	17.1527	15.6757	18.0386	17.6945	16.0541	17.2034	17.9476	17.4063	17.7565	17.8325	18.1459	17.8839	17.6158	17.5848	17.8932	17.6686	17.5611	17.6645	17.9959	17.6052	18.3184	17.8184
Q9BTE6	Alanyl-tRNA editing protein Aarsd1	AARSD1	18.3176	17.405	18.1711	18.6127	17.6317	18.0542	18.1518	18.1657	18.1488	19.1454	18.6808	18.9551	19.0967	17.9209	19.2225	18.0349	17.8073	18.1372	19.1928	18.5458	18.7586	18.9745	18.7174	14.5821	18.8125	18.6309	17.6873	17.964	18.0794	17.284	17.5495	17.5645	18.1466	19.4743	18.1734	18.28	20.3708	17.9843	18.6146	18.7936	18.5558	17.3396	18.0983	17.7937
Q9NRN7	L-aminoadipate-semialdehyde dehydrogenase-phosphopantetheinyl transferase	AASDHPPT	18.7753	18.7665	18.794	18.8842	18.4323	18.9015	18.9336	18.5674	18.5373	19.1232	18.945	18.7366	19.2746	18.8822	19.3205	18.0531	18.1535	18.0891	18.7887	18.0787	18.3226	18.5714	18.3304	18.3401	18.9065	19.0162	18.7516	19.1412	18.6836	19.1106	18.828	18.9736	18.7586	18.6209	19.0022	18.6705	18.8575	18.4721	18.4922	19.0682	18.805	18.247	18.4755	18.7354
Q9UDR5	Alpha-aminoadipic semialdehyde synthase. mitochondrial	AASS	17.3111	16.8859	17.5714	17.2038	17.6717	17.2562	14.9674	16.6974	17.5946	16.4621	17.6791	17.5191	17.8459	17.9718	17.2801	15.5496	16.1675	16.5867	17.4886	17.3697	16.7058	17.1668	14.545	15.7644	17.1548	17.4767	16.1153	18.0138	17.4592	15.9916	17.0855	17.2274	17.9079	17.6961	16.4167	15.2318	15.8687	16.1541	16.5119	16.569	18.0271	16.6383	17.0994	17.2591
Q9NY61	Protein AATF	AATF	15.1162	15.0737	15.0906	15.0727	15.2384	15.2495	14.846	14.6356	14.6667	16.062	15.8946	16.1995	15.7023	15.0252	16.2295	14.3824	15.7645	16.0927	15.5802	15.495	14.8886	15.3637	14.1704	14.7927	14.7237	15.4103	16.7084	16.2134	15.4774	14.169	15.5495	14.5627	16.2	15.6965	15.8341	15.9126	14.4994	15.1091	15.4217	15.7087	15.3606	15.5315	16.3349	16.3995
P80404	4-aminobutyrate aminotransferase. mitochondrial	ABAT	16.5481	15.8983	17.2148	15.59	13.87	14.1914	15.9663	18.1985	17.7898	15.6066	15.2138	15.6757	15.9766	15.9206	15.5279	16.3155	17.8742	15.2357	16.2955	16.3997	16.2591	16.5301	17.4878	17.7225	14.2413	14.8241	13.982	14.8035	15.184	14.5286	16.1127	16.2847	15.3945	16.816	15.2332	13.8852	15.9376	15.5904	17.8211	15.445	15.6341	14.9863	14.4272	15.1524
P08183	ATP-dependent translocase ABCB1	ABCB1	15.5255	18.6993	16.5783	14.9623	20.1169	14.478	15.3997	15.2965	14.5288	15.438	14.7902	14.8977	18.8592	15.6183	15.4149	14.7725	15.7932	15.1393	13.7118	15.4017	16.1606	16.2715	15.1659	15.8814	13.5651	19.5086	15.0147	14.5668	15.5451	15.6978	15.2765	13.693	15.6473	13.1105	14.4116	15.0849	14.99	15.9295	15.564	17.6811	14.2399	14.3959	15.5131	15.9225
Q9NRK6	ATP-binding cassette sub-family B member 10. mitochondrial	ABCB10	16.083	15.8638	16.2605	16.429	16.3357	16.6052	16.7878	16.5336	16.6644	16.8258	15.887	16.781	15.9455	16.1748	16.4128	14.6672	15.4647	15.74	15.9812	16.3816	16.4668	16.4951	16.0441	16.0214	16.3221	16.4412	16.5401	16.2918	16.5234	16.3235	16.0027	16.692	17.211	16.9068	17.0494	14.6928	15.8374	14.9695	15.9737	16.6556	17.0117	16.6924	16.4166	16.4597
Q9NP58	ATP-binding cassette sub-family B member 6	ABCB6	16.3781	15.8801	16.5667	16.3098	16.5196	15.0728	14.5793	14.7907	15.6531	16.471	16.9779	16.0921	17.4614	15.6847	16.3675	16.0942	15.1457	15.6726	17.1657	16.9028	16.4514	16.0921	15.6528	15.9342	15.6845	15.9321	15.684	16.1635	16.0638	14.8115	16.7926	15.0307	17.1956	16.6906	15.3448	15.8734	16.1392	16.2458	16.2743	16.1768	16.3306	16.0496	16.1549	16.1059
O75027	Iron-sulfur clusters transporter ABCB7. mitochondrial	ABCB7	17.4691	16.7232	17.1758	17.5767	17.6918	17.2709	17.6563	17.4602	17.8477	18.0937	17.2144	17.8567	17.2549	17.1251	17.9039	16.7644	16.6231	16.7763	17.0298	16.6378	17.6012	17.3879	16.8013	16.619	17.9299	18.004	14.5228	17.4899	17.4428	16.02	16.8973	16.0347	17.6301	17.7509	17.3294	17.7139	17.3837	15.1794	17.5388	17.7322	17.6246	16.963	17.0332	17.4009
Q9NUT2	Mitochondrial potassium channel ATP-binding subunit	ABCB8	17.1502	17.5394	17.7839	17.8223	17.615	18.0343	17.7879	17.4733	17.9238	17.7156	17.475	17.7886	17.4873	16.7523	17.4102	17.8738	17.6004	14.5405	17.6784	18.2634	17.8826	18.2238	17.8019	17.7918	17.6583	17.4864	17.5076	17.1251	17.5635	17.685	17.2003	17.4794	17.5955	17.4101	17.5402	18.0253	17.0875	17.6126	17.5757	17.8949	17.6947	17.1599	17.5054	17.5294
P33527	Multidrug resistance-associated protein 1	ABCC1	17.1659	16.9558	17.056	17.3387	17.5329	17.8132	17.4486	14.9081	16.8032	18.2775	18.5196	17.3036	18.4129	17.6029	17.9529	17.0057	17.4276	18.0401	17.9086	18.3767	17.5937	17.397	17.9658	17.5663	18.6399	17.9642	17.4823	18.3531	17.9076	17.4658	16.9096	17.2969	17.7858	17.641	17.3211	16.8845	17.4496	16.83	17.7911	18.6453	18.0175	18.4384	17.3665	18.2348
O15439	ATP-binding cassette sub-family C member 4	ABCC4	15.8011	15.7179	15.5	16.2195	16.5868	15.3902	15.4834	14.8587	15.0158	16.3507	16.4497	16.1424	16.6998	16.1923	16.6598	15.3281	16.4602	16.1359	16.0888	14.2887	14.5581	14.8071	14.1569	15.0349	16.1702	16.5358	15.5832	15.321	16.1561	16.4523	16.0114	15.2934	16.565	15.5999	14.2523	15.9428	16.4693	15.7963	15.1171	16.2863	16.2517	16.2538	15.6056	16.0059
O15440	ATP-binding cassette sub-family C member 5	ABCC5	15.225	13.9061	15.0924	15.0273	15.9554	16.199	15.5399	14.9806	16.4343	15.0344	15.6822	15.7155	15.0549	16.7673	14.4983	15.6542	14.631	15.7676	16.2054	15.5233	15.8338	15.7115	15.2778	14.4813	15.5886	13.9781	13.7093	15.7431	15.0682	14.5429	15.8909	15.8904	16.1377	16.4559	14.8347	16.3934	14.1186	14.737	14.5816	15.1436	14.6205	16.02	15.4937	15.4323
P33897	ATP-binding cassette sub-family D member 1	ABCD1	19.2527	14.6579	19.4958	19.0806	19.0789	18.4159	17.2889	18.8343	18.0865	18.1132	19.2715	18.6661	18.7475	18.7684	18.0952	20.9443	19.9115	19.0988	19.3952	20.5011	21.1476	19.5863	15.1511	19.7934	19.4892	17.9697	19.0734	14.9941	18.5501	18.8617	18.0674	18.314	17.3359	19.5585	15.9886	17.5044	18.7161	20.0331	19.8367	18.7744	17.4196	16.1552	20.1382	17.5243
P28288	ATP-binding cassette sub-family D member 3	ABCD3	18.7788	18.7788	19.6113	18.8738	19.1773	18.7465	19.3626	19.8596	19.7662	19.1817	19.1833	19.2716	18.1203	18.8125	19.2016	20.1922	19.9389	20.2351	19.9241	19.437	20.0711	20.0186	20.1382	20.0886	19.2758	18.6228	18.9612	18.9049	19.0364	18.9433	18.3383	19.1958	19.2368	19.3851	19.3999	19.328	18.6095	19.4022	20.2402	19.109	19.0125	18.7652	19.8808	18.9945
P61221	ATP-binding cassette sub-family E member 1	ABCE1	20.4314	19.9166	20.3614	20.3494	19.9459	20.0164	20.1693	20.0364	20.1152	20.7711	20.6419	20.5753	20.6445	20.115	20.6798	20.1559	19.8515	19.8015	19.9802	20.207	20.2514	19.904	19.9007	20.0469	20.543	20.4528	20.1323	20.6938	20.5892	19.8761	20.2599	20.2474	20.2952	20.3493	20.4356	20.4376	20.4509	19.9997	20.1858	20.8554	20.5054	20.6042	19.8627	20.6038
Q8NE71	ATP-binding cassette sub-family F member 1	ABCF1	19.554	19.2339	19.3817	19.4908	19.3609	19.4681	19.3883	19.1849	19.3993	19.5887	19.6409	19.3788	19.5632	19.4992	19.6795	19.1218	18.8975	18.998	19.1949	19.0732	19.2452	19.0963	19.2185	19.0666	19.4779	19.64	19.2733	19.6264	19.6067	19.2651	19.1889	19.4326	19.5642	19.4915	19.3183	19.3216	19.5251	19.0842	19.296	19.4562	19.5562	19.1355	18.8971	19.6455
Q9UG63	ATP-binding cassette sub-family F member 2	ABCF2	18.6958	18.5273	18.405	18.4722	18.778	19.0123	18.7346	18.049	18.1243	19.6628	19.3265	18.7823	18.3526	18.8302	19.3604	18.1542	18.4238	18.4544	18.1155	17.1405	18.272	17.7563	18.7923	18.4904	19.6058	19.0857	18.7566	19.9354	19.0668	18.3381	18.6176	19.0684	18.6686	18.5166	19.4381	18.9596	18.0873	18.5813	18.379	19.7204	18.9872	19.0759	18.5721	19.2866
Q9NUQ8	ATP-binding cassette sub-family F member 3	ABCF3	18.7174	18.196	18.9416	19.0204	18.3984	18.946	19.0111	18.8485	18.8377	19.0646	19.2332	19.0034	19.1	18.552	19.1473	18.8914	18.7826	18.6549	19.2584	19.1414	19.0818	19.0039	18.8845	18.5734	18.9212	18.9912	18.6495	18.9021	18.8372	18.223	18.4509	18.8401	18.8222	18.9414	18.7142	18.6004	18.9679	18.961	18.9893	19.0308	18.6728	18.2807	19.0068	18.5893
Q9NUJ1	Palmitoyl-protein thioesterase ABHD10. mitochondrial	ABHD10	17.7128	17.5096	17.8422	17.702	17.4483	17.983	16.6237	16.3098	16.7153	16.8259	17.6771	17.3547	17.5072	17.8242	17.3626	17.3602	15.7982	16.0018	14.964	15.8705	16.2064	14.426	16.4962	14.4069	17.09	17.2657	15.6196	16.4614	17.7727	17.3422	17.787	17.9352	17.9836	17.6636	16.9878	16.5734	17.8896	14.1026	15.745	17.4519	17.0804	16.946	16.0562	17.9354
Q8NFV4	sn-1-specific diacylglycerol lipase ABHD11	ABHD11	18.8282	18.8088	19.0843	18.5565	18.3544	19.0483	19.3242	19.6889	19.4681	18.5111	18.3469	18.3851	18.7501	18.3166	18.7437	18.782	19.2318	18.3021	18.7752	18.646	18.6898	18.7158	18.835	18.7384	18.5581	18.1998	18.6088	17.8079	18.4324	17.7191	18.8826	19.0015	18.9632	19.4346	18.4079	18.6944	18.7768	17.7748	19.0342	18.4805	18.7716	19.0729	18.8756	19.0322
Q8N2K0	Lysophosphatidylserine lipase ABHD12	ABHD12	17.4936	17.4369	17.3769	17.5784	17.1289	16.557	16.8652	17.2317	17.174	16.3967	16.9944	17.1932	15.9756	16.6145	16.8914	17.8265	17.4642	17.5154	17.2789	17.2385	17.3991	17.4889	17.3331	17.5944	16.5685	17.1986	16.2433	16.2211	18.0726	17.2102	17.3105	17.691	17.0658	16.9591	17.1813	16.674	17.6902	17.6011	17.4072	16.0885	16.7384	15.9979	16.7599	16.9032
Q96IU4	Putative protein-lysine deacylase ABHD14B	ABHD14B	19.7394	19.5501	19.8145	19.1855	19.271	19.3901	19.6217	19.6225	20.0566	18.8516	18.6526	18.9304	19.0328	19.5962	19.8298	19.3586	18.8872	15.0832	19.9976	19.0635	19.7267	19.9982	19.7238	19.8665	19.163	19.2342	18.3391	18.2807	19.0266	19.8998	19.5112	19.2379	19.2416	19.8608	19.3336	18.7671	19.3947	19.4721	20.0296	19.1252	19.1821	18.974	18.8497	19.276
O95870	Phosphatidylserine lipase ABHD16A	ABHD16A	19.258	19.3364	18.6531	19.2443	18.9913	18.2174	18.7485	18.8562	19.0194	18.6915	18.1722	18.8416	18.6149	18.8934	18.7088	18.3761	18.0475	18.6069	19.0223	18.7553	18.4476	18.8809	18.2187	18.4519	18.5082	19.168	18.6482	17.3421	19.179	19.1065	18.9819	18.9664	18.7866	18.5941	18.4043	18.7115	19.1897	18.6417	18.5334	17.9212	19.0971	17.6616	18.9189	18.7137
Q8TB40	(Lyso)-N-acylphosphatidylethanolamine lipase	ABHD4	15.7097	16.7094	16.3493	16.5787	15.6391	16.5191	17.1442	17.0855	17.7172	16.9973	16.7093	14.3488	15.3048	14.9498	17.2306	14.0584	15.6037	16.8991	16.5118	15.8224	14.5582	14.662	16.309	15.5264	16.8168	15.3622	14.3861	16.1433	15.6722	15.4754	15.0147	15.3035	16.6325	16.4825	16.9354	17.2723	15.5264	15.5311	16.2027	17.2665	18.3675	15.2716	14.9142	16.2354
Q8WTS1	1-acylglycerol-3-phosphate O-acyltransferase ABHD5	ABHD5	14.0707	15.7841	14.1666	13.2779	14.9611	15.7073	15.0935	16.1606	14.62	15.555	15.6109	14.2581	16.7112	14.8156	14.878	15.7649	16.3123	14.6558	15.0665	16.0995	14.9739	14.5705	15.4416	14.3836	14.9088	14.1346	15.9379	14.4143	13.9995	15.5419	15.7202	13.9235	14.7728	14.7261	14.8602	15.4011	15.4167	15.3624	14.6799	15.0252	15.9263	13.6686	15.4179	14.5978
Q8IZP0	Abl interactor 1	ABI1	20.4233	20.3551	20.5892	20.2849	20.4136	20.5261	20.5985	20.9794	20.8343	20.2271	20.0046	20.1333	20.1894	19.8455	20.154	20.7343	20.8354	20.8927	20.641	20.6381	20.6814	20.5487	20.7429	20.9737	20.3776	20.1242	19.9169	20.0118	20.2006	20.3118	19.7892	20.3242	20.3359	20.6853	20.5618	20.4796	20.3154	20.6586	20.7211	20.0484	20.2766	20.076	20.5066	19.9955
Q9P2A4	ABI gene family member 3	ABI3	18.5455	18.881	17.2702	18.1358	17.5427	15.6411	14.1469	15.3357	16.5973	16.2555	16.8527	16.7645	15.6901	16.5378	16.8895	15.7608	15.5776	15.2732	16.714	15.7777	15.0365	14.7677	16.5098	14.565	15.4718	17.5741	14.3795	15.9814	17.9618	18.2331	18.2403	17.5902	16.6396	15.3995	14.8945	14.7477	17.6769	13.7607	14.5638	15.1786	17.4816	16.2171	15.4437	17.3633
Q7Z7G0	Target of Nesh-SH3	ABI3BP	17.6213	18.2282	18.1319	16.9738	17.757	14.6112	16.9663	15.2825	16.197	15.7098	14.9857	16.3161	17.8647	17.2939	16.0181	15.4752	14.6635	15.5499	15.8394	14.6861	16.3822	15.8669	15.3709	15.2479	17.3049	16.0083	14.7085	15.5262	15.0306	18.0281	17.6257	17.9687	16.9244	16.3559	15.2943	16.0028	15.6979	15.496	14.2916	17.1699	17.7765	18.013	15.3515	19.3514
O14639	Actin-binding LIM protein 1	ABLIM1	19.8441	20.3323	20.6505	19.775	20.4611	19.9767	19.5933	20.8257	20.2643	19.3269	20.3949	20.3511	20.2229	19.8959	20.0631	21.6998	21.6284	21.9729	21.181	21.678	21.5153	21.3173	21.4995	21.8643	20.5261	18.4661	20.1844	19.3729	19.1741	18.9207	19.6876	20.0962	19.3011	20.5294	19.564	19.458	19.4642	21.2952	21.4059	20.0074	18.8967	19.3488	20.769	19.4297
Q6H8Q1	Actin-binding LIM protein 2	ABLIM2	14.9353	15.6317	16.3889	15.728	15.5939	15.3357	14.8818	16.3432	17.2924	15.5162	15.5267	14.3694	15.1585	15.2088	15.1217	16.5564	15.7266	15.1053	17.0541	17.6747	16.8668	17.6349	15.1059	14.8554	14.9467	14.7435	16.1694	14.7973	15.3664	15.1958	14.9958	14.764	16.3961	15.5268	15.7021	16.3382	16.5072	15.0689	16.3725	13.749	16.1694	14.8228	15.3951	15.7249
O94929	Actin-binding LIM protein 3	ABLIM3	18.2008	14.4746	15.9516	15.825	15.2077	14.6911	14.013	14.2115	16.8363	15.8075	16.105	16.8009	15.7648	14.1998	14.9424	18.3288	17.6342	17.1162	16.4201	18.6311	17.3434	17.3278	17.5167	17.3974	14.7436	14.3657	16.2044	14.6992	15.6688	14.9663	14.7546	15.9424	15.1896	16.5511	15.0219	15.3947	16.324	15.8601	17.6389	15.6234	20.3991	14.9502	15.083	14.8896
P16442	Histo-blood group ABO system transferase	ABO	17.8438	15.2575	18.6693	15.4057	14.8158	17.7936	18.5233	14.8943	18.7367	14.4495	15.064	13.9381	16.3338	14.9821	14.992	14.399	19.165	14.1069	15.4962	19.148	18.452	18.4527	19.214	14.7608	14.6651	14.8311	15.4915	15.3822	17.1349	15.4649	13.9575	18.6756	15.1951	18.7884	15.8469	18.7927	14.9532	17.7729	14.1806	14.9672	14.4757	14.3115	19.1751	15.6571
Q12979	Active breakpoint cluster region-related protein	ABR	19.2065	18.9237	18.7955	18.9787	18.9237	18.2103	18.4747	18.4617	18.4391	18.3807	18.2883	18.5678	18.7535	18.2356	18.3446	17.926	17.4961	18.098	18.3357	18.6993	18.6265	18.6059	18.4188	17.6935	18.282	18.6784	14.9105	17.831	18.9683	19.1017	18.5591	18.3816	18.8603	18.6783	18.3526	18.0758	18.8612	18.459	18.3336	18.4206	18.6774	18.4323	18.374	18.637
Q9P1F3	Costars family protein ABRACL	ABRACL	19.2713	19.1259	19.1871	19.063	18.8408	17.4789	19.1614	18.9689	19.3583	18.5266	18.0542	18.5847	18.3999	19.0189	18.8242	17.8216	18.424	17.9019	17.9428	17.4414	18.4321	18.4526	18.4188	17.9209	18.3021	19.4304	16.0297	18.3928	19.4308	19.4819	18.6545	18.9506	18.7378	18.97	18.9735	18.4831	18.7303	18.2681	18.5184	18.6321	18.4369	13.9762	18.6747	19.2916
Q15018	BRISC complex subunit Abraxas 2	ABRAXAS2	18.525	17.4976	17.5525	17.5926	17.8456	16.5858	17.4614	17.3099	17.2484	17.5374	17.4775	17.1858	18.3148	17.1321	17.925	17.1271	17.025	17.0213	16.9024	16.8026	17.4744	16.9255	17.2858	17.0453	18.7854	17.2103	16.956	16.7448	17.3269	15.4061	17.5933	17.3308	17.5889	17.3442	17.1547	16.869	17.0489	17.4391	17.2048	18.5755	17.0966	18.0294	16.637	17.9269
Q9ULW3	Activator of basal transcription 1	ABT1	17.3737	15.1136	14.787	16.7199	14.8868	15.2754	16.0564	14.8168	17.966	16.6796	14.0053	16.2603	17.738	15.2573	14.6689	19.0274	16.664	15.2802	15.3517	14.3431	15.3219	16.1831	16.1314	16.1538	18.0411	15.6599	19.8913	14.7379	17.0527	15.4096	21.1888	15.0563	16.0141	15.8032	17.4977	17.6226	18.2287	17.1181	18.2416	18.3002	17.2693	15.9738	18.3966	17.4707
A6QL63	Ankyrin repeat and BTB/POZ domain-containing protein 3	ABTB3	17.4991	17.0029	17.6636	15.713	17.5425	17.2936	16.8949	17.6891	18.0141	17.3686	17.7256	17.1112	17.3702	16.9089	17.3392	17.2937	17.264	17.7788	18.5875	18.016	17.9177	18.0481	17.4722	17.5463	17.7457	17.4067	17.271	17.2395	16.9685	17.0628	16.4285	17.3645	15.2692	17.642	16.4618	16.7408	17.7187	17.2491	17.8212	17.9054	15.7611	16.0036	17.4842	14.6852
P09110	3-ketoacyl-CoA thiolase. peroxisomal	ACAA1	19.1426	19.748	19.5943	19.5804	19.2209	19.7888	19.5585	19.8231	19.5817	18.9664	19.3632	19.1363	18.9861	18.7653	19.2766	20.0149	19.8499	19.8322	19.7919	19.8641	19.5439	19.9966	19.41	19.8529	19.1649	18.6246	19.6726	19.0933	19.3318	19.6826	19.3466	19.3416	19.7038	19.2666	19.3016	19.2955	19.6392	19.7716	19.8845	18.3065	18.8745	14.5137	19.7153	19.0419
P42765	3-ketoacyl-CoA thiolase. mitochondrial	ACAA2	19.8684	20.0165	20.0184	20.0014	20.0107	19.8935	18.8902	17.6005	18.5928	20.0162	20.3579	20.054	20.3925	20.3864	19.6772	20.031	19.4273	19.831	18.0603	19.5298	18.8818	18.9423	19.6307	19.1877	20.2791	20.0794	18.6462	19.4506	19.9731	20.555	20.269	19.9346	19.8948	19.0717	18.8863	19.156	20.2258	18.5016	19.6776	20.101	19.8486	18.9238	20.0464	20.4325
Q13085	Acetyl-CoA carboxylase 1	ACACA	19.2269	18.7016	19.4726	19.108	19.7652	19.563	19.6475	19.2	19.5534	19.8403	19.7062	19.516	19.7941	18.8003	19.522	19.5552	19.159	19.4652	19.6413	19.9036	19.8999	19.6223	19.3809	19.1118	19.7059	19.464	19.0042	19.9633	19.3935	19.1398	18.9082	19.3961	19.1356	19.5766	19.7516	19.4349	18.795	19.1033	19.4573	20.1827	19.331	19.4681	19.0913	19.6435
Q9UKU7	Isobutyryl-CoA dehydrogenase. mitochondrial	ACAD8	17.9346	17.3253	17.9051	17.9025	17.5126	17.4354	17.4827	17.7067	17.977	17.2776	17.4546	17.6489	17.7108	16.747	17.6187	17.4798	18.1824	17.2789	17.5656	16.0909	17.7437	17.3617	16.9583	15.569	17.8074	17.7902	16.9641	14.9613	17.4616	14.1244	16.807	17.6159	17.8547	17.753	17.022	17.8138	18.2012	17.2205	17.8531	16.6509	17.7059	17.4022	14.5474	17.8593
Q9H845	Complex I assembly factor ACAD9. mitochondrial	ACAD9	19.6978	19.5555	19.6991	19.4684	19.7785	20.353	19.7709	19.5145	20.0696	19.8388	19.7643	19.8321	19.7386	19.9221	19.4143	19.9229	20.0979	20.0646	19.264	19.1659	19.8926	19.5572	19.9054	19.8429	19.8172	19.5587	19.5757	19.5601	19.2388	19.7056	19.6908	19.4746	19.7404	19.5453	20.0764	19.9448	19.4706	19.4407	19.797	19.2355	20.0798	20.0571	19.1194	19.3773
P11310	Medium-chain specific acyl-CoA dehydrogenase. mitochondrial	ACADM	21.5388	21.7739	21.1298	21.648	21.3164	20.9625	20.2321	20.6087	20.9779	20.5058	20.8358	21.5662	20.8945	21.1806	20.6509	21.2238	21.5816	21.8427	20.6221	21.3455	20.8339	21.0073	20.8375	21.1743	20.4976	21.4548	20.4603	20.9741	20.9184	21.3238	21.7061	21.2143	21.2436	21.1552	20.7068	20.9618	21.9391	20.7844	21.1694	20.4176	21.1998	21.1937	20.8911	21.1461
P16219	Short-chain specific acyl-CoA dehydrogenase. mitochondrial	ACADS	18.6793	18.4549	18.3504	17.3186	18.6166	18.5272	16.4533	17.6613	18.5861	17.8622	18.1173	17.3084	17.8701	18.3333	18.3374	18.2375	18.1905	17.5209	18.0888	17.8389	18.1289	18.0862	18.6323	17.3983	17.7503	18.1741	17.6001	15.8256	17.6667	18.8404	18.6526	18.498	18.2513	18.6182	16.8312	18.2005	18.2246	17.816	18.0819	17.5968	18.2017	18.4144	17.6471	17.0387
P45954	Short/branched chain specific acyl-CoA dehydrogenase. mitochondrial	ACADSB	18.613	18.9998	18.8682	18.4404	18.3269	18.8568	18.6383	18.8298	19.5957	17.9128	17.9357	17.9958	17.6204	17.7654	18.2313	18.7582	18.9388	18.5594	18.845	18.8102	18.5982	18.4317	17.7963	18.1614	18.257	17.9373	18.234	17.1653	18.533	18.956	18.0908	18.7058	18.41	18.6267	18.624	18.7633	17.7088	18.3175	18.8694	16.549	17.9826	18.4522	16.9513	18.3911
P49748	Very long-chain specific acyl-CoA dehydrogenase. mitochondrial	ACADVL	21.0484	20.6425	21.3889	20.9957	21.2069	21.4008	21.006	21.1297	21.3711	20.9012	21.3902	21.1689	21.1641	21.443	21.0006	21.856	21.9327	21.8817	21.6609	21.051	21.5944	21.5795	21.8077	21.8988	21.5201	20.9636	21.5676	21.0089	20.6233	21.213	20.9626	21.102	21.4559	21.0329	21.1288	21.3178	20.7358	21.5871	21.7568	20.6559	21.2096	21.1322	20.7724	21.0791
Q15027	Arf-GAP with coiled-coil. ANK repeat and PH domain-containing protein 1	ACAP1	19.0951	18.5928	18.1706	18.828	18.8602	17.4711	18.3867	18.2146	18.2187	18.2433	17.9299	18.5221	19.1196	18.1167	18.3567	16.5405	18.184	15.6406	17.8154	18.9277	18.4579	17.8537	18.2149	17.5612	19.29	18.8084	18.57	17.7363	18.5606	19.0848	18.473	18.1441	17.9657	18.527	17.8957	18.557	18.5264	17.5057	17.788	18.547	18.7265	18.2603	18.7266	17.9486
Q15057	Arf-GAP with coiled-coil. ANK repeat and PH domain-containing protein 2	ACAP2	18.3695	17.8356	18.4285	18.4305	17.6742	18.0373	18.2931	18.7096	18.8467	17.9517	17.7442	18.1666	17.0423	17.8308	18.2097	18.9525	18.3594	18.3648	18.5494	18.7682	18.8688	18.575	18.4093	18.7985	17.7294	17.8873	14.9287	17.0888	18.1188	17.0513	18.1335	18.0374	17.9445	18.5618	18.2897	17.9769	18.0055	18.4607	18.6267	17.4281	18.3283	17.0333	17.883	17.9326
P24752	Acetyl-CoA acetyltransferase. mitochondrial	ACAT1	20.909	20.8642	20.7734	20.6152	20.8707	20.1963	20.2023	20.6569	20.4508	20.3163	20.5492	20.5589	21.0453	21.1658	20.5067	19.7298	20.4522	20.7154	20.5691	19.7664	20.4957	20.3219	20.6932	20.3794	20.5892	20.6131	19.8898	20.115	20.5287	20.9892	20.8429	20.4289	20.8403	20.5692	20.3559	20.3517	21.1334	19.8674	20.626	20.6443	20.5145	20.6294	20.7418	20.6218
Q9BWD1	Acetyl-CoA acetyltransferase. cytosolic	ACAT2	21.1899	20.5695	21.0141	20.774	21.2295	21.242	21.6661	21.6094	21.5041	21.2317	21.132	20.848	20.5321	21.0147	21.4161	21.748	21.5121	21.9069	21.3689	21.6431	21.8634	21.7386	21.2682	21.2805	21.2305	20.6617	20.0456	20.5964	20.8061	20.1866	21.1429	21.1436	20.4933	21.4432	21.2826	20.9482	20.387	21.106	21.5399	21.5264	21.2693	20.3908	21.1056	20.2997
Q9H3P7	Golgi resident protein GCP60	ACBD3	20.2394	20.1229	20.1395	20.2267	20.1609	20.0066	20.2853	20.3504	20.3791	20.2024	19.8766	20.147	20.2966	20.123	20.1653	20.0753	20.163	19.8549	20.323	20.2717	20.154	20.1905	20.0901	20.1918	20.0228	20.1594	20.0265	20.1376	20.1022	19.8948	20.1038	20.0165	20.4023	20.0889	20.0985	20.2005	20.8277	20.2257	20.1971	20.0268	20.3815	20.4525	19.4382	20.0866
Q5T8D3	Acyl-CoA-binding domain-containing protein 5	ACBD5	18.5537	16.3591	14.8806	17.7387	15.0906	14.3793	14.2171	14.2503	17.9577	14.7792	14.31	17.2781	14.6972	15.6038	15.2305	16.7591	15.2035	14.7081	17.8321	18.3154	15.3319	17.0715	17.121	14.0135	16.6784	15.4239	14.9395	14.9915	17.2981	15.8907	14.4853	14.327	15.9613	17.7543	14.9181	17.3281	14.6269	15.298	16.251	14.4674	14.6899	18.5286	14.4028	15.2206
P12821	Angiotensin-converting enzyme	ACE	16.2969	17.0785	16.3561	16.7076	17.1041	15.9113	16.5256	14.9271	15.5659	16.2656	16.0476	15.5749	16.3859	14.92	15.7684	14.7853	15.0518	14.624	14.669	16.0353	15.3981	13.6805	15.3335	15.6415	14.7258	16.5812	14.4079	14.0335	16.1501	17.5894	16.5287	16.3688	16.7665	14.8476	14.737	15.8711	16.9952	13.506	15.8679	16.0305	16.9677	18.3999	15.0397	16.6388
Q9UKV3	Apoptotic chromatin condensation inducer in the nucleus	ACIN1	19.217	19.6613	19.4236	19.3497	19.2349	19.3755	19.2866	19.0239	19.1215	19.1534	19.437	19.2279	19.1903	19.1076	19.2785	18.4679	18.7157	18.7026	18.7254	18.5797	18.9064	18.8393	18.907	18.6265	19.0278	19.2744	18.9371	19.2091	19.5146	19.4355	19.4007	19.5148	19.4754	19.1109	19.2574	19.6137	19.1512	18.667	18.7932	19.1568	19.3897	19.3633	19.0142	19.5946
P53396	ATP-citrate synthase	ACLY	20.6552	20.3965	20.2257	20.5395	20.9361	20.5589	20.9206	19.9919	20.1701	20.9548	20.7414	20.7287	20.6257	20.5898	20.6865	19.813	19.4635	20.0719	19.8453	20.0671	20.1611	19.7085	19.7444	19.8214	20.7977	20.8549	20.2625	21.0796	20.8383	20.8928	20.6964	20.51	20.5011	20.3378	21.1416	20.5497	20.7775	19.7731	19.7176	20.8665	20.8499	20.302	20.0426	20.861
P21399	Cytoplasmic aconitate hydratase	ACO1	19.4872	19.2788	19.4045	19.3868	19.2341	18.9216	18.76	19.483	19.4018	18.776	18.9089	18.6237	19.8492	20.1487	19.361	19.1366	18.885	18.7694	19.1475	18.545	19.0934	19.4081	19.3849	19.0986	19.1362	18.6511	17.539	18.678	18.7529	20.0747	19.5094	18.7426	18.9599	19.4817	18.7736	18.7343	19.443	18.8429	19.5387	19.2036	18.9242	18.1179	18.2645	19.4934
Q99798	Aconitate hydratase. mitochondrial	ACO2	21.1944	21.6188	21.5088	21.3387	20.7185	21.6606	21.469	21.9211	21.6563	21.1968	21.3965	21.1466	21.2699	21.1035	21.2124	20.7957	21.1513	21.1607	20.9331	20.9605	21.1965	21.1108	21.1803	20.3139	21.1234	21.1786	21.3695	21.1067	21.1852	21.3039	21.7285	21.3989	21.8768	21.691	21.454	21.653	21.7387	21.0213	21.2445	21.1393	21.4659	21.5331	21.4305	21.7194
Q86TX2	Acyl-coenzyme A thioesterase 1	ACOT1	19.4934	18.2063	18.7863	19.095	18.6741	17.8595	17.6926	17.7266	17.9891	18.3154	18.6739	18.3522	20.05	19.771	18.3802	17.1776	17.4669	15.3098	17.8281	17.5996	17.25	17.8027	14.9563	14.3507	19.8003	18.269	14.924	16.5288	18.2929	19.7627	19.5528	17.8437	18.4433	18.4773	17.3541	18.4956	18.6655	14.689	17.6634	18.9071	18.557	18.2179	15.6726	18.6594
Q8WXI4	Acyl-coenzyme A thioesterase 11	ACOT11	16.7105	15.9294	18.7772	13.9467	17.9682	19.0718	14.1043	19.2667	17.3271	17.4655	17.7385	18.0249	18.2394	17.0429	18.1313	20.0108	19.7639	19.4269	18.8221	19.4817	19.7804	19.3245	19.4555	19.9835	17.7693	15.0267	15.1144	18.1117	17.7792	17.316	14.8093	15.2765	17.1714	18.0209	15.3108	14.8102	15.3221	18.6488	19.6131	17.9863	15.2457	16.224	15.7391	14.2043
Q9NPJ3	Acyl-coenzyme A thioesterase 13	ACOT13	18.9806	18.4362	18.935	19.2426	18.7003	18.3903	18.145	18.459	18.3677	18.5238	18.9825	18.5241	19.4216	19.0382	18.7156	17.2121	17.6124	18.5284	17.6207	17.9401	18.3429	18.0809	18.3569	17.8405	18.3513	18.8761	18.1	18.8492	19.0804	19.2725	19.4927	18.9895	19.0558	18.1974	18.6918	18.4576	19.8624	17.6258	18.299	18.3354	18.8458	17.8154	18.0815	19.1665
O00154	Cytosolic acyl coenzyme A thioester hydrolase	ACOT7	21.1534	20.6921	21.001	20.9185	21.3824	21.1103	21.4104	20.7321	20.8006	21.519	21.1814	21.1709	21.4077	21.3901	21.2911	20.4134	20.1113	19.9491	20.2415	20.7486	20.3142	20.3734	20.6785	20.3238	21.2446	21.2575	20.0213	21.099	21.3393	20.5523	21.0334	20.9633	21.1547	21.1799	21.3127	20.8702	21.0476	20.5315	20.4915	21.3894	21.2383	21.0645	19.8869	21.3157
O14734	Acyl-coenzyme A thioesterase 8	ACOT8	16.4252	15.8758	17.4026	17.8519	16.992	17.2139	13.5823	16.894	17.6867	16.5472	16.5901	17.5558	16.532	15.9214	16.8443	17.2809	16.4317	14.8707	18.0763	14.9249	17.4159	17.4003	16.307	14.7925	15.8793	17.757	15.5215	14.6079	17.5489	17.1062	16.1424	16.9397	18.0787	17.6603	16.7185	16.2843	15.9554	15.7271	17.6399	14.0281	16.9843	15.1462	16.8917	17.5435
Q9Y305	Acyl-coenzyme A thioesterase 9. mitochondrial	ACOT9	19.8064	19.5093	18.9793	19.576	19.6065	18.1425	18.4833	17.7342	18.7119	18.607	18.7783	19.1846	19.9771	20.0567	19.2129	15.9762	16.8644	17.1213	16.8236	16.8953	17.0145	17.5549	17.4184	17.4172	19.2557	19.3306	18.6506	18.6249	19.3938	19.8051	20.0286	19.4246	19.2262	18.0971	18.4806	18.5307	19.6845	17.676	17.5601	19.1602	19.2028	19.7281	18.2433	19.9473
Q15067	Peroxisomal acyl-coenzyme A oxidase 1	ACOX1	19.6298	19.6098	20.4989	19.7778	20.3288	20.7376	20.6265	20.9679	20.9338	19.9848	20.1322	20.0164	19.0231	19.173	19.7816	21.6434	21.0685	21.2437	20.5782	21.2132	20.9543	20.7802	20.9584	21.5516	20.2347	19.5723	20.4969	20.2745	20.1433	19.9736	19.3684	20.2642	20.1445	20.5555	20.6821	20.4652	19.5802	20.9135	20.8058	20.0624	20.2177	20.0638	21.0925	19.9581
O15254	Peroxisomal acyl-coenzyme A oxidase 3	ACOX3	19.1875	19.068	19.5523	19.1987	19.1169	18.9481	18.4551	19.8373	19.736	17.8519	19.1988	18.8458	17.7023	18.084	18.9599	20.3348	19.8326	20.3349	19.4987	19.8436	20.0861	20.0248	20.0996	20.1312	19.0147	18.4807	18.16	17.5759	18.8461	18.5574	18.5893	19.2473	18.1942	18.7227	17.9993	18.7017	18.1711	19.9021	20.0654	18.2603	17.5086	18.067	19.3677	17.6682
P24666	Low molecular weight phosphotyrosine protein phosphatase	ACP1	20.4833	20.5478	20.699	20.5757	20.4744	20.9719	20.5118	20.1833	20.3861	20.431	20.7734	20.3881	20.9945	20.4994	20.3169	20.2449	20.2281	20.2225	20.3096	20.264	20.1479	20.3037	19.9886	20.1857	20.5928	20.412	19.9029	20.1774	20.8437	20.7108	20.8173	20.8375	20.7889	20.4495	20.7672	20.4076	20.9454	20.2821	20.0804	20.602	20.2219	20.6041	20.1968	20.7389
P11117	Lysosomal acid phosphatase	ACP2	19.1127	19.241	18.2838	19.4244	18.9093	17.4282	18.3777	17.4568	18.4389	18.1084	17.8925	18.6257	18.2057	18.8604	18.2824	14.6713	14.1793	15.7702	17.8482	13.4951	15.1039	15.9418	15.6468	15.1563	17.6723	19.1077	18.0437	18.0969	19.3	19.2303	18.9683	18.7871	18.8761	18.2507	18.3738	18.5279	19.9395	14.967	17.4146	17.8176	18.7481	18.9146	15.6915	18.8497
P15309	Prostatic acid phosphatase	ACP3	17.1263	18.3233	19.5586	18.3117	18.2829	17.3486	17.874	18.8769	18.0773	16.7642	18.7505	18.3305	17.6394	17.5196	18.2765	19.8984	20.2706	19.9287	19.8111	19.2397	19.7889	19.7076	20.2329	19.4815	17.9613	17.2704	17.6989	17.5467	17.5442	17.3603	17.198	18.7873	17.1955	18.1022	17.1027	17.3919	18.3535	19.9808	19.7472	17.9759	15.2928	15.8459	19.8055	16.7528
P13686	Tartrate-resistant acid phosphatase type 5	ACP5	17.2549	17.2286	16.2898	17.1044	16.8976	15.9972	15.7411	15.4049	16.1322	16.1425	16.4675	16.7576	15.7994	16.0417	16.533	15.3256	13.6345	16.1353	15.0772	14.5712	16.0163	14.8234	15.9579	15.84	15.709	17.6731	15.6798	16.6458	18.0487	17.0338	15.9524	16.6553	16.9767	15.7754	16.9857	16.8613	17.797	15.8347	16.2538	15.0933	17.0505	14.6346	14.5214	16.6415
Q96CM8	Medium-chain acyl-CoA ligase ACSF2. mitochondrial	ACSF2	16.7431	18.3544	17.3783	16.4374	17.3624	17.7738	17.5463	17.8206	16.3105	14.238	17.0469	15.951	17.184	14.391	15.7493	15.7727	15.552	16.1459	16.6223	16.7937	17.0375	14.8799	16.4693	14.6141	14.5937	16.1743	16.4924	14.6717	17.3691	17.7691	17.701	17.3953	17.9649	16.6286	16.546	18.0698	17.2201	16.0029	16.8518	17.5355	17.3103	17.8857	14.3195	17.922
Q4G176	Malonate--CoA ligase ACSF3. mitochondrial	ACSF3	18.2428	17.1967	17.8654	17.9075	17.6855	16.8846	16.9809	15.1728	17.8398	17.333	14.9886	17.1759	16.9413	17.9204	17.9747	13.7692	14.5804	14.435	15.7967	15.4871	16.8477	18.1577	15.1866	15.4311	16.6553	17.9209	15.2051	15.7167	17.6182	15.6754	14.5852	17.2235	17.6349	17.2096	16.3611	15.6285	17.9961	14.9974	16.8895	17.2258	17.657	16.6376	14.5655	17.6411
P33121	Long-chain-fatty-acid--CoA ligase 1	ACSL1	19.9325	19.5918	19.4672	19.8397	18.9365	19.3174	19.6271	19.9315	19.6911	18.8381	18.8238	20.0852	18.6413	19.8687	19.3105	19.6448	19.7131	19.9857	19.6122	19.3652	19.7716	19.5963	19.8614	20.2209	19.136	19.3445	19.6981	19.6086	18.8825	20.6723	19.3923	19.8808	19.0431	19.7078	19.5036	19.4726	19.7313	19.3758	19.782	19.3943	18.6559	19.3958	20.0425	19.0759
O95573	Fatty acid CoA ligase Acsl3	ACSL3	19.8581	19.3128	19.5673	19.7525	19.7832	19.5633	19.6822	19.6649	19.7542	19.7331	19.6544	20.0393	19.8707	19.77	19.7876	19.8288	19.5719	19.8255	19.5497	19.9618	19.7046	19.5363	19.7185	19.8054	20.0508	19.907	19.706	19.9467	19.7657	19.6236	19.276	19.3295	19.703	19.6327	19.7693	20.0357	19.5019	19.5452	19.8139	20.2196	20.1105	20.3249	19.6531	19.972
O60488	Long-chain-fatty-acid--CoA ligase 4	ACSL4	18.3671	18.497	18.2023	18.1299	18.0558	17.6922	17.4195	15.6907	17.4612	17.7737	18.6753	18.3223	18.4266	19.015	17.9326	15.8011	15.0783	15.2032	16.3775	15.003	15.1787	14.015	14.6394	15.1201	18.18	18.5963	18.7203	17.7012	18.2065	18.7902	18.4107	17.7019	18.708	17.8131	17.6568	18.3323	19.2028	16.4054	14.342	18.0464	18.4583	17.4354	16.4102	19.0222
Q9ULC5	Long-chain-fatty-acid--CoA ligase 5	ACSL5	18.2218	18.4327	16.3965	18.2661	18.5538	14.8298	17.3322	17.4004	17.3579	16.2168	15.8527	17.1611	17.5705	17.9821	16.9479	14.8018	15.8255	20.9986	16.2483	16.3063	15.9408	16.0046	13.4053	15.6131	16.8137	18.4633	17.5189	15.7937	18.7697	18.3305	18.5263	17.6828	17.7161	16.8166	16.7299	17.4356	18.3378	17.4368	15.6827	17.5311	17.887	17.3202	20.273	16.2694
Q9NUB1	Acetyl-coenzyme A synthetase 2-like. mitochondrial	ACSS1	17.9881	18.141	18.4973	18.2673	17.8792	14.4978	16.7577	16.6905	18.1133	17.1177	17.8834	17.7208	18.6756	17.872	18.5563	17.6372	17.2277	17.1349	18.1286	15.8694	17.9612	18.0202	16.6838	17.1348	17.4011	17.841	15.046	14.7759	17.3077	15.1638	15.6188	15.7497	17.5956	17.5812	16.3671	16.3728	18.8292	17.174	18.1093	13.731	17.7796	13.2065	15.448	17.5639
Q9NR19	Acetyl-coenzyme A synthetase. cytoplasmic	ACSS2	18.4541	17.6488	18.644	18.1835	18.6763	18.3498	18.712	18.8291	18.8113	18.3704	17.7663	17.9645	17.952	17.7866	18.5901	18.7927	18.5096	18.27	18.3585	18.7462	18.9597	18.5946	18.2749	18.5649	18.3549	18.1278	14.1417	18.3257	18.2976	18.3756	18.1494	18.4359	18.1313	18.484	18.4212	18.0139	18.0318	18.1712	18.7335	18.611	18.1002	16.9836	18.1319	18.6193
Q9H6R3	Acyl-CoA synthetase short-chain family member 3. mitochondrial	ACSS3	15.4456	14.5245	16.9379	16.0102	15.873	15.6009	14.2939	16.9559	17.2976	15.7613	16.5964	14.7855	13.549	17.8906	14.8718	18.5911	18.4462	17.5271	18.0001	18.1855	17.446	18.3372	17.4146	18.4335	15.096	15.5359	15.4313	16.3367	15.4389	14.668	15.3915	14.917	16.2317	16.4392	16.3534	15.106	15.5976	14.8877	18.4437	16.2273	14.966	15.7518	14.1681	16.4741
P68133	Actin. alpha skeletal muscle	ACTA1	23.3686	21.953	22.4859	22.9008	22.8825	20.8618	21.1546	21.4366	21.394	21.7013	22.4695	22.2979	24.6763	23.6815	22.4062	22.1313	21.5717	21.5649	22.0468	21.9419	21.5013	22.5398	20.966	22.1983	23.4392	21.3716	22.4261	21.2573	21.2096	23.9635	23.469	21.1988	20.9494	21.0379	20.7313	20.7164	22.3069	22.1141	22.0202	23.5389	21.039	22.0029	21.2641	22.9994
P60709	Actin. cytoplasmic 1	ACTB	22.4388	21.7147	21.6975	22.0024	22.0981	21.2872	21.9455	21.5449	21.7233	21.5623	21.6178	21.3093	22.7819	22.4264	21.0981	21.8258	20.6577	21.2332	20.6848	21.4458	21.7956	21.5923	21.3657	21.2527	22.1963	21.8466	21.6582	21.0751	21.9027	22.5169	22.0054	21.3565	21.8854	21.5109	21.4297	21.2309	21.4274	21.2135	21.1475	21.3918	22.1463	22.7052	21.0124	22.2898
Q562R1	Beta-actin-like protein 2	ACTBL2	22.6407	22.0303	22.1775	22.0388	21.9192	21.6619	22.2948	22.014	21.8301	21.6388	21.7805	22.0302	23.2213	22.3754	21.9266	22.2281	21.906	22.0662	21.3228	21.7505	21.6454	21.6628	21.8881	22.1921	22.3869	21.8089	21.8469	22.2062	22.0442	23.0489	22.362	21.9126	21.6184	21.4734	21.6178	21.3276	22.1918	21.8929	21.5966	22.3924	22.0673	20.2226	21.7767	22.6219
P63261	Actin. cytoplasmic 2	ACTG1	20.4025	19.7211	20.2566	20.5241	21.2257	19.5095	20.3906	19.7266	19.8958	20.2967	20.5624	20.3819	20.8866	20.7771	20.4985	19.9669	19.6024	19.7688	20.1682	20.8441	20.4474	20.902	19.0747	19.264	20.4212	20.3715	20.1234	19.0041	20.2172	20.0491	19.9738	19.9382	20.2087	20.3514	19.87	19.49	20.416	20.3092	19.7972	20.6496	20.8457	15.4759	19.0585	20.1235
P63267	Actin. gamma-enteric smooth muscle	ACTG2	25.7465	23.6885	24.0753	23.9098	23.9022	21.4296	22.0121	22.1906	21.9281	23.2026	23.752	23.7625	26.7539	25.1148	23.8316	22.8832	22.2695	22.207	22.5436	22.4623	22.6402	22.1607	21.815	22.2716	25.8031	21.9734	22.7984	21.9028	22.1919	26.3165	24.9927	22.0072	22.0699	21.8933	21.5369	22.5116	23.3936	22.5092	22.6998	25.5797	22.3451	23.4591	21.7656	24.7627
O96019	Actin-like protein 6A	ACTL6A	19.4351	19.5182	19.5937	19.1895	19.0402	19.5401	19.4629	19.224	19.2266	19.0508	19.4234	19.0538	18.9508	19.0963	19.4236	18.8347	18.6602	18.8121	18.8603	18.4462	19.0276	18.7722	18.9192	18.8699	18.9202	19.2025	19.2501	18.9951	19.6442	18.8801	19.3415	19.5475	19.5731	19.2826	19.4406	19.5288	18.9472	18.98	18.9249	19.0807	19.2298	19.3354	18.9712	19.6514
P12814	Alpha-actinin-1	ACTN1	22.8656	22.085	21.6065	22.2403	22.2077	21.317	21.5936	20.6906	20.9145	21.9758	22.087	22.3079	24.0531	23.7337	22.1655	19.8286	20.081	20.494	20.4214	20.7429	20.7359	20.6492	20.0768	20.2813	23.1957	21.9078	21.9113	21.9394	21.2862	23.5202	22.849	21.2236	21.7108	20.9677	21.43	21.3958	22.1984	20.6075	20.3526	22.6473	21.9078	22.65	21.5162	23.0754
P35609	Alpha-actinin-2	ACTN2	20.0056	20.5086	20.5215	19.3559	20.0342	20.281	20.2327	20.5448	20.1704	19.6578	19.5787	19.8197	19.7537	19.3422	19.6063	20.6685	20.7326	20.8395	19.7495	19.9382	20.489	20.226	20.877	21.005	20.2639	19.6378	19.8312	19.8676	19.4408	20.4031	20.0323	20.3798	19.2041	20.2644	19.6931	19.527	19.3819	20.4869	20.3169	19.7791	19.7131	20.4445	20.4026	19.3549
O43707	Alpha-actinin-4	ACTN4	23.615	23.5006	23.8131	23.2986	23.5454	23.4325	23.5324	24.1336	23.7968	23.1954	23.3698	23.3476	23.7639	23.6407	23.2054	24.3286	24.0645	24.1743	23.6143	24.0194	23.9833	23.9055	23.9839	24.1636	23.7154	23.0571	23.4958	22.7539	23.1563	23.4089	23.4356	23.4301	23.2836	23.747	23.3353	23.4371	23.3071	23.9402	23.8544	23.2743	23.2669	23.5339	23.6056	23.411
Q9NZ32	Actin-related protein 10	ACTR10	18.4495	18.0578	18.2791	18.5329	18.6256	18.4165	18.1893	17.9247	18.5704	18.4042	18.2977	18.2578	18.2715	17.9974	18.2632	18.4577	17.1523	18.3628	18.6689	17.9561	18.5055	18.4513	18.1744	18.0947	18.3327	18.1917	18.2825	14.7435	18.2046	17.6782	17.8093	18.0491	18.2837	18.051	17.6036	18.4347	18.1338	17.8526	18.3522	18.291	18.5047	17.9938	18.053	18.5161
P61163	Alpha-centractin	ACTR1A	19.1623	18.7478	19.4647	19.3578	19.265	18.8375	19.0828	19.1995	19.4255	19.1833	19.3776	19.3045	19.3536	18.99	19.1748	19.403	18.865	19.2254	19.2565	19.174	19.5104	19.1311	19.2532	18.996	19.4283	19.2559	18.8642	18.7142	19.1817	19.374	19.1953	18.7901	19.3797	19.249	19.065	19.1693	19.4004	19.0996	19.4349	19.4504	19.2932	18.8748	18.9721	19.3196
P42025	Beta-centractin	ACTR1B	19.1151	19.1395	19.0929	18.6943	19.1567	18.9585	19.0429	19.9024	19.2228	18.7822	18.8275	18.9952	14.0864	14.8918	18.9134	17.6448	15.5536	14.8213	18.6378	14.7002	19.2267	19.2985	19.2862	18.7729	19.1213	18.9272	18.6315	18.5497	18.7169	19.053	19.322	18.9294	19.0006	18.9371	18.9106	19.0686	18.1508	18.9596	19.374	18.9083	18.5752	19.0493	15.1645	18.9952
P61160	Actin-related protein 2	ACTR2	23.3845	23.241	23.1305	23.3247	23.1187	22.8327	22.995	23.0363	23.0776	22.7002	22.8342	23.0435	22.5178	22.7955	23.0115	22.9833	22.8542	23.0663	22.6322	22.365	22.8928	22.7258	22.8083	23.0332	22.8171	23.1761	22.839	22.8069	23.3333	23.5829	23.3421	23.1269	23.0111	22.8764	22.8934	22.8347	23.1649	23.1314	22.8725	22.7791	23.1167	22.6187	22.9855	23.2914
P61158	Actin-related protein 3	ACTR3	22.7362	22.6516	22.4823	22.7573	22.49	22.5138	22.5784	22.5599	22.6098	22.1982	22.3577	22.5463	22.2372	22.3643	22.339	22.4559	22.3488	22.5351	22.3063	22.3434	22.3334	22.3991	22.3283	22.5518	22.3159	22.6416	22.4742	22.3405	22.8322	23.0876	22.6948	22.6953	22.4851	22.3563	22.3808	22.4642	22.6984	22.6853	22.2636	22.1075	22.5771	22.2499	22.4648	22.6545
Q03154	Aminoacylase-1	ACY1	17.7409	16.641	17.7546	17.2629	17.648	17.4049	17.9398	17.7508	17.5741	17.8731	17.5357	16.9426	18.7237	17.0707	18.2389	17.0078	18.0153	17.2824	17.0992	17.8025	17.8042	17.628	16.5777	17.4664	17.3234	17.4721	14.6514	15.0064	17.4076	17.7794	17.7961	17.6102	17.4487	16.6017	16.7268	14.3876	17.8292	17.3568	17.7725	17.511	17.1038	15.7287	16.0354	18.2308
P07311	Acylphosphatase-1	ACYP1	17.1044	15.0877	17.1507	16.6253	17.1746	16.2086	16.5209	15.5112	16.622	16.912	16.7221	16.2285	17.4925	17.2579	17.0643	14.9889	14.9854	14.4584	13.8859	14.2274	16.43	14.2256	14.174	16.0051	17.0475	16.7103	13.7431	17.2868	17.1541	14.3364	17.2406	17.2418	17.0498	16.8193	16.588	14.9656	17.3976	15.3452	16.0098	17.1544	17.131	16.3385	14.6943	17.1803
P14621	Acylphosphatase-2	ACYP2	17.7484	17.8624	16.8191	17.0336	13.29	14.5019	14.0033	15.0915	15.2616	14.9581	16.5139	14.86	17.5776	15.5368	16.3668	18.7013	14.6134	17.4046	17.2427	16.7685	17.1557	17.791	14.1684	18.7277	14.5141	16.4044	15.5913	14.8462	17.1334	18.5019	17.7622	16.8944	14.777	15.5342	15.3782	16.1378	18.7559	15.7152	18.996	15.1554	15.2736	17.8804	15.4195	16.7356
P00813	Adenosine deaminase	ADA	18.5283	18.1982	16.2733	17.9102	18.7854	16.3939	17.1209	16.6026	17.2892	17.5776	16.8094	17.887	17.5603	18.1826	17.5345	15.9711	13.6392	15.2872	16.1449	16.5817	15.4342	15.5263	14.5648	16.3495	16.8414	18.9903	15.2076	17.2514	18.1102	18.1442	18.6048	16.9014	17.5307	17.1683	17.7866	17.1175	18.8107	17.0166	15.1901	17.1775	17.8842	17.329	15.3765	16.9708
Q9NZK5	Adenosine deaminase 2	ADA2	18.0967	18.2738	17.689	18.1873	17.7472	16.1818	15.3178	16.0256	16.9578	15.0018	15.0464	17.7667	15.6541	15.2576	17.1397	15.2316	15.0867	15.4868	15.8779	15.9622	14.9501	15.6527	16.5096	15.7179	15.7915	17.7191	14.0064	15.2681	17.7281	18.4663	18.6432	17.3229	17.7472	16.6846	16.0101	14.7967	18.6317	15.4791	15.6088	17.1517	17.463	16.3597	15.4872	18.0995
O14672	Disintegrin and metalloproteinase domain-containing protein 10	ADAM10	19.6322	19.2381	19.3399	19.7228	19.7445	19.6393	19.8433	19.818	20.046	19.8886	19.3784	19.609	19.7143	19.6502	19.8315	18.2058	18.4996	19.3991	19.9032	19.2856	19.416	19.1402	19.1746	19.471	19.6941	19.7182	19.7159	19.1753	19.3744	19.6318	19.33	18.7827	19.7095	19.8178	19.3733	19.7316	19.4459	19.4132	19.2663	19.3178	20.0205	20.0885	19.6599	19.3192
Q13444	Disintegrin and metalloproteinase domain-containing protein 15	ADAM15	16.499	16.0909	17.6272	16.7612	16.9622	16.9758	17.1458	16.6813	17.0567	16.9829	17.076	16.9633	16.444	17.06	17.3023	16.4431	17.3769	16.887	16.7549	16.4903	16.4135	17.0261	16.3874	15.755	16.9917	17.0536	16.7018	17.2611	16.5645	15.7391	16.863	17.0655	16.8484	17.1535	16.9879	17.0578	16.0062	16.9283	16.7846	17.2359	17.0353	17.4156	17.1823	16.9164
P78536	Disintegrin and metalloproteinase domain-containing protein 17	ADAM17	18.6972	18.2904	18.2721	17.9299	18.5042	18.281	18.1456	18.0623	18.4679	18.382	18.1835	17.9208	17.1802	18.0019	17.9863	18.1931	18.1525	18.5163	18.1399	17.1046	18.3531	18.0598	18.0888	18.3978	17.8033	18.3402	18.8519	18.3625	18.9313	17.9892	18.2184	18.4544	18.8975	18.0971	18.1409	18.611	18.0565	17.9625	18.2523	17.7453	18.6435	18.5978	17.9298	18.4693
Q13443	Disintegrin and metalloproteinase domain-containing protein 9	ADAM9	17.9045	15.7531	18.3865	18.5987	18.7748	17.4424	17.7468	18.066	18.9808	18.7182	18.9022	18.9017	18.4735	17.8361	14.9273	15.3742	17.9815	14.1474	18.3622	18.1798	18.205	18.4887	15.7091	15.0396	19.145	18.0189	21.4228	17.9246	18.489	18.2076	15.6797	17.5599	18.6963	17.111	17.9603	18.6952	18.2924	17.8128	17.8478	15.1761	18.5056	18.9773	15.6069	18.3441
Q6ZMM2	ADAMTS-like protein 5	ADAMTSL5	16.8315	15.3242	17.0567	14.6007	16.9766	17.0009	15.5802	16.5865	17.3315	17.2483	17.108	15.8637	14.4758	14.425	16.5201	14.4105	15.5722	15.7065	17.2634	15.8259	16.5761	14.9626	14.0801	16.3476	16.949	16.0987	15.389	15.6482	15.6207	14.4338	14.6761	17.1549	16.8396	17.03	16.5633	14.694	14.3993	14.2001	15.9821	15.4718	17.6003	16.1342	16.9829	17.0325
P55265	Double-stranded RNA-specific adenosine deaminase	ADAR	20.1523	20.2726	19.6263	20.0342	19.8191	19.494	19.6292	18.9625	19.3552	19.4917	19.3644	19.8256	18.966	19.3279	19.649	18.1636	18.4682	18.6534	18.8254	18.9314	18.9652	18.6451	18.7395	18.6547	19.3887	20.1049	19.3201	19.6008	20.1446	19.7617	19.851	20.1416	19.8902	19.4163	19.7086	19.7339	20.0055	18.9738	18.8611	19.5704	19.9121	19.511	19.3592	19.853
P35611	Alpha-adducin	ADD1	20.0046	20.0423	20.3633	19.6291	20.4452	19.8694	19.6465	19.6978	19.967	19.4664	19.659	19.2546	20.2477	20.617	19.6201	19.1564	19.1473	19.3001	19.188	18.7237	19.3752	19.2443	19.2557	19.2956	19.4286	19.4406	18.7567	18.7775	19.2547	20.1223	19.9896	19.4345	19.8504	19.8018	19.4247	19.6184	19.3854	18.9038	19.151	19.871	19.9924	20.4656	19.5717	20.1145
Q9UEY8	Gamma-adducin	ADD3	19.774	19.4714	20.1751	19.2578	19.9905	19.3009	19.3205	19.4156	19.9152	19.118	19.4173	19.1583	19.7158	19.9643	19.3119	19.3557	19.1795	19.1668	19.029	19.2405	19.2959	19.2896	19.2854	19.3395	19.1097	19.0619	18.424	17.8612	19.0307	19.9556	19.6161	19.1116	19.711	19.3961	19.1991	19.206	19.2064	19.2348	19.2886	19.3966	19.8092	19.9626	18.8179	19.9886
P48960	Adhesion G protein-coupled receptor E5	ADGRE5	17.996	17.9229	16.6739	17.7477	16.3681	13.7668	16.1822	14.1231	16.3027	16.8381	17.4419	17.5418	14.9446	17.4632	17.3223	15.437	14.3901	15.371	15.9322	16.0292	14.6921	15.9355	14.8692	14.8079	15.5797	17.9421	16.0799	14.3562	17.2189	17.9847	17.3763	16.7228	17.4424	15.2772	16.3158	16.1981	18.6537	14.7973	14.7628	15.6296	17.8155	16.831	14.527	17.574
O95490	Adhesion G protein-coupled receptor L2	ADGRL2	18.1716	15.8866	17.4694	16.5579	17.8753	17.046	13.7719	16.1731	18.1869	15.3148	18.1694	17.1566	18.6322	18.2404	15.6042	17.8559	17.3244	17.7267	13.9764	18.1338	17.2186	18.0701	15.0678	17.667	18.2633	17.2336	17.4869	15.8668	15.7146	13.6903	17.4619	16.5306	16.7327	17.4376	17.3591	16.0472	16.6489	16.9093	17.0087	18.1113	17.1141	18.063	16.1544	14.9527
P00325	All-trans-retinol dehydrogenase [NAD(+)] ADH1B	ADH1B	20.9963	21.5355	21.6789	17.7142	21.9819	18.9677	17.1643	15.746	20.0832	18.1153	20.6397	19.0984	21.4127	23.292	20.1045	15.5146	15.0569	15.2301	13.7746	15.9111	17.9083	17.1944	17.3418	15.5741	21.3898	19.5406	19.7101	14.8626	17.0872	20.9871	22.1231	19.9204	19.5027	17.0271	17.4227	18.0951	17.7467	15.1976	15.8442	21.7002	20.4212	19.1236	18.0035	21.8644
P00326	Alcohol dehydrogenase 1C	ADH1C	15.2685	14.0237	17.4909	14.5446	14.0694	14.7568	15.4715	16.5263	18.5667	16.5746	15.3212	15.756	14.7195	14.5316	16.2035	16.7569	17.1934	16.1742	16.5461	15.0021	13.3806	14.5836	17.4105	16.4061	14.0887	15.1688	15.3377	15.0364	14.9391	15.6109	14.6943	16.1635	17.1762	15.3106	16.7645	13.443	15.3065	14.884	17.4515	14.5874	16.1625	14.272	14.7669	14.5212
P11766	Alcohol dehydrogenase class-3	ADH5	21.6572	20.9352	21.2237	20.9716	21.2371	20.7423	20.7808	20.9099	20.9161	20.5942	21.1566	20.5628	22.0584	22.3924	21.1413	20.4424	20.6001	19.3067	19.7623	19.3887	20.1317	20.4005	20.5501	19.7952	21.5582	20.7124	20.1948	20.0881	21.1434	22.1568	22.1813	21.3427	21.086	20.6654	20.9044	20.8433	21.0941	20.5369	20.4515	21.6029	20.7982	20.8245	19.756	21.6387
P40394	All-trans-retinol dehydrogenase [NAD(+)] ADH7	ADH7	19.6717	20.3733	22.2099	20.92	20.3389	21.829	21.3333	22.8231	22.3916	20.9941	20.9413	20.4152	20.3933	19.4135	21.5446	22.8215	23.4736	22.8819	23.0577	21.9349	22.9047	22.3284	22.9758	22.5185	20.7216	15.607	20.6122	14.1384	19.3232	20.0887	20.5236	21.0258	20.9411	22.1186	20.4832	21.7388	19.5814	22.888	22.7042	20.7047	19.6589	20.1619	21.9361	18.7793
Q9BV57	Acireductone dioxygenase	ADI1	15.611	15.8534	16.5879	15.988	16.0122	15.5744	16.9164	16.8106	17.0409	17.3094	16.8715	16.4986	16.5702	14.7984	17.1953	17.0066	17.0558	15.8372	16.5895	16.4618	16.6702	16.5753	16.8759	16.0582	16.8326	16.5037	15.7052	17.3849	15.9842	14.9329	16.8138	15.2933	16.549	17.5322	17.813	16.7162	15.8668	16.3658	17.2984	17.2679	16.7238	15.805	15.5094	16.3447
Q15847	Adipogenesis regulatory factor	ADIRF	18.4139	15.2291	18.2129	16.4868	19.8755	14.1716	16.9325	18.2853	17.4895	17.5248	18.7418	17.7993	20.0976	19.7226	18.2749	19.4293	18.6758	18.5613	17.5415	20.1564	19.1535	18.0056	18.6464	18.7534	19.2645	17.2975	18.4173	18.0667	17.2313	16.0261	17.1924	14.3426	16.6449	17.8549	17.6169	16.1652	18.6063	18.0655	18.7973	18.9457	15.1857	15.8919	16.6598	17.7828
Q9GZN8	Adipose-secreted signaling protein	ADISSP	19.0186	18.8218	18.6246	18.6499	18.6879	18.1725	17.9609	18.0314	17.616	18.7233	18.0637	18.6863	18.5158	19.7004	18.8788	15.743	14.619	14.038	17.8429	14.433	16.5995	17.8675	15.5267	18.4777	18.5516	18.9883	19.2663	18.5685	18.2277	19.5595	18.7201	18.5448	18.5592	18.2511	18.2756	17.857	18.7482	15.0946	18.1763	18.5728	18.707	17.8586	14.3634	18.246
P55263	Adenosine kinase	ADK	20.8535	20.5616	21.3303	20.6156	20.7302	21.1204	21.0242	21.2743	20.9965	20.7013	21.3128	20.6641	20.9747	20.8757	21.0179	21.4313	21.1674	21.041	21.2959	21.197	21.2918	21.2811	21.3612	21.2934	20.8259	20.9125	20.6194	20.6257	21.1023	20.7793	20.8305	20.9846	21.1986	20.6951	20.8433	20.9842	20.9003	21.2334	21.3535	20.5435	20.7508	20.2397	20.5985	20.719
Q9H2P0	Activity-dependent neuroprotector homeobox protein	ADNP	17.6391	17.3626	17.4939	17.5495	17.6524	17.1466	17.6877	16.9548	17.3395	17.695	17.6662	17.7978	17.6807	17.9102	17.7877	16.0217	15.6374	15.841	17.4163	13.7476	15.2797	17.4944	15.4205	15.3742	17.5811	17.5801	17.5346	17.1804	17.5593	13.3506	17.4433	17.1508	17.7795	17.7783	17.4512	17.5443	16.4827	15.4063	16.9752	17.3804	17.8538	17.4041	16.8857	17.5467
Q96SZ5	2-aminoethanethiol dioxygenase	ADO	17.5469	17.0907	17.781	17.8231	16.9737	15.8465	17.2037	16.7414	17.4544	16.9189	17.2888	18.622	17.9481	17.3119	17.8434	16.6377	15.783	14.8085	17.7903	16.7456	17.1298	17.6925	15.7293	14.2626	16.4926	17.2337	16.4058	16.224	17.1956	17.6143	17.2989	17.3972	17.3251	16.8989	16.3395	15.4462	17.3174	16.8648	16.7885	16.6974	17.1712	15.008	15.3365	17.6262
Q9BRR6	ADP-dependent glucokinase	ADPGK	16.8707	17.0198	16.065	17.2777	16.5053	16.4305	15.6553	14.8526	15.9635	16.0227	15.5363	17.2652	15.7379	16.5128	16.861	14.5154	14.4757	15.2855	15.3498	14.1061	15.5075	14.4038	14.5695	14.8869	15.8199	17.0891	15.5934	16.8729	17.2832	17.7618	16.8353	16.8949	16.7994	15.1605	16.1385	15.5661	17.8793	14.4504	15.4907	16.2186	17.3	16.0627	15.5447	17.0443
P54922	ADP-ribosylhydrolase ARH1	ADPRH	17.5077	17.1672	17.056	17.175	16.6756	16.1707	14.8434	14.3244	15.5479	17.2352	15.2735	14.1113	17.2674	15.165	17.7548	14.5452	14.9509	15.5621	16.4383	15.4409	15.0462	15.4164	15.4363	15.8094	14.7448	16.7396	15.6904	15.4163	16.346	16.6674	14.9044	14.5629	16.2543	14.6836	14.8386	14.5555	17.815	15.5962	16.0311	14.7917	16.473	14.5799	14.8244	17.2708
Q9NX46	ADP-ribosylhydrolase ARH3	ADPRS	19.3792	18.924	19.1594	18.7446	19.0674	18.3888	18.4585	18.7866	18.7367	18.5189	18.7622	18.742	18.6154	18.6664	18.7091	18.6941	18.6977	18.3124	18.5025	18.6003	19.1724	18.6499	18.8291	18.4668	18.5139	18.6685	17.754	18.2819	18.9009	18.9859	18.97	18.9934	18.6462	18.6366	18.4802	18.3242	19.1684	18.8383	18.8741	18.5625	18.4751	18.3396	18.1086	18.9084
Q16186	Proteasomal ubiquitin receptor ADRM1	ADRM1	20.6139	20.595	20.2715	20.4784	20.5359	20.2218	20.7793	20.5955	20.6361	20.781	20.5203	20.5866	20.2739	19.7558	20.7536	20.2904	20.2981	20.3438	20.7709	20.5628	20.4666	20.299	20.7486	20.8118	20.8948	20.6553	20.4373	20.9972	20.6014	20.4846	20.3744	20.9255	20.2984	20.7093	20.8138	20.4362	20.5017	20.1533	20.7188	20.9123	20.5341	15.2316	19.7603	20.6222
P30566	Adenylosuccinate lyase	ADSL	19.0682	18.5632	18.9485	19.0558	18.5291	18.8048	18.5635	18.382	18.6431	18.9622	18.5741	18.7785	19.1839	18.9121	19.2374	18.2371	18.2201	18.1163	18.8544	18.3629	18.7779	18.7266	18.4506	17.5715	18.6501	19.0206	17.6875	18.5036	18.7382	19.012	18.5564	18.9003	18.8881	18.557	18.6409	18.3296	18.9558	18.2485	18.5639	18.8952	18.8308	17.8213	18.0542	18.9264
P30520	Adenylosuccinate synthetase isozyme 2	ADSS2	19.6345	19.0152	19.3502	19.2937	19.2645	19.3475	19.6216	19.3826	19.448	19.6604	19.3722	19.2187	19.9476	19.4764	19.8862	18.768	18.9919	18.4413	19.5884	18.9074	19.2346	19.2631	19.2965	18.8547	19.3693	19.638	19.0307	19.3666	19.5042	20.0371	19.4149	19.3141	19.4298	19.5045	19.732	19.4222	19.4039	19.4584	19.2049	19.5977	19.4135	18.9437	18.7873	19.3327
Q8IUX7	Adipocyte enhancer-binding protein 1	AEBP1	17.1912	17.225	17.8828	17.9296	18.0711	16.5986	16.043	14.7207	15.8494	17.5173	18.0842	17.3419	18.7623	18.0562	17.2798	14.9074	14.5942	15.5141	14.5208	16.1175	13.8938	15.7029	14.8486	16.0903	17.9306	16.6026	15.16	15.8679	14.8347	18.4178	16.6176	15.1643	18.0471	15.5568	16.2627	14.1183	18.1103	15.3176	15.5077	17.5984	18.1913	18.6708	15.4362	19.2895
Q8N4X5	Actin filament-associated protein 1-like 2	AFAP1L2	17.7891	17.0153	17.2665	17.281	17.7837	16.3044	17.4767	16.0864	16.8042	17.5005	17.4897	17.5538	17.7564	18.2806	17.499	15.3123	14.8973	15.1212	15.1426	15.9277	14.8702	15.2157	15.5329	15.6388	17.223	18.0633	17.13	17.354	17.8024	15.2167	16.8776	16.3191	18.0386	14.5891	17.0859	17.3495	17.9533	18.0979	16.4191	17.6335	17.6129	17.8719	15.412	17.6071
P55196	Afadin	AFDN	19.6692	19.3635	20.3976	19.4476	19.833	19.9916	19.7121	20.5298	20.4609	19.4516	19.8881	19.6787	19.2383	19.1421	19.4729	21.0987	20.4822	20.7946	20.1807	20.9193	20.4084	20.537	20.5929	20.7566	19.786	19.2285	20.1578	19.6621	19.6103	18.4494	19.2825	19.7558	19.455	20.1718	19.7161	19.8094	19.2539	20.4639	20.5655	19.6886	19.3428	19.9064	19.7607	19.3857
Q9UHB7	AF4/FMR2 family member 4	AFF4	14.1334	18.9006	18.7783	19.5102	14.5093	18.9847	19.1421	18.5769	19.0668	19.5781	19.0996	14.9881	18.6936	19.4328	19.2985	18.0085	17.8551	18.0565	18.7931	16.6126	18.9074	18.7641	18.1135	18.4841	19.236	16.0989	18.8678	19.2058	18.8468	19.0177	15.3217	18.9223	18.8906	19.2375	19.2286	19.3042	15.9635	18.3297	18.566	19.5054	19.625	16.4698	19.0812	14.7058
Q8NB90	ATPase family gene 2 protein homolog A	AFG2A	16.6533	16.5473	16.9666	17.4424	13.6758	17.6202	17.1261	13.6942	14.9305	17.3432	17.5616	17.2463	16.4981	14.7462	17.3505	16.7342	15.5585	14.5128	17.2034	15.4627	14.2656	17.5231	15.4803	14.474	13.9715	17.3694	16.1792	17.9411	17.345	15.3329	14.9664	16.7782	17.7261	16.328	17.2246	17.2122	15.2421	16.9315	16.8004	18.0043	16.4536	15.2568	13.5873	17.3541
Q9Y4W6	AFG3-like protein 2	AFG3L2	19.618	19.6627	19.9841	19.6237	19.8111	19.9665	19.8566	19.9957	19.9689	19.7138	19.6067	19.6452	19.4244	19.6506	19.6788	19.4717	19.6123	19.7269	19.9458	19.6451	19.5262	19.7551	19.6273	19.696	19.6485	19.5043	19.6498	19.5878	19.5018	19.2828	19.607	19.7784	19.913	19.9768	19.7286	19.9167	19.1595	19.4278	19.7625	19.7173	19.8044	19.4322	20.0041	19.4888
P43652	Afamin	AFM	16.3586	15.343	17.0227	15.7886	14.8994	15.1182	14.7957	15.3107	17.1912	16.9035	17.1689	15.2136	18.4093	15.9719	17.2166	14.6122	17.6957	16.3251	14.9761	16.0834	16.8842	15.586	15.0118	15.7882	17.2536	17.1711	15.1791	14.8602	14.6921	15.3585	15.7826	15.0638	16.519	16.764	15.5497	14.744	17.5844	15.6239	16.8466	16.6478	16.5783	14.7665	15.9113	16.9696
Q6ULP2	Aftiphilin	AFTPH	15.6869	15.1413	14.8161	15.344	16.0428	15.2647	15.4832	15.4453	15.0878	15.5116	14.0369	15.7539	15.0336	14.6424	14.7225	14.3859	15.7025	15.0927	15.4053	15.2294	16.4955	15.2497	15.3128	14.9744	15.3486	15.0493	15.4815	16.0275	15.2778	15.7955	15.1165	15.5019	15.3511	15.3684	15.9843	14.9133	15.1336	15.1115	14.9075	16.3958	15.3601	15.6132	15.9407	15.1818
P20933	N(4)-(beta-N-acetylglucosaminyl)-L-asparaginase	AGA	19.1051	19.3311	18.8298	18.6209	18.9355	18.2958	18.9181	19.2942	19.3571	17.8542	18.6598	18.8163	18.5772	18.4226	18.5535	18.5688	19.5255	19.4115	18.9993	18.8493	19.2038	19.4162	19.3903	19.3073	18.3793	18.551	18.3278	17.6511	18.2791	18.7239	18.9008	18.9185	18.9698	18.5259	17.864	19.0948	19.2513	19.3295	19.5008	17.9508	18.571	15.6783	18.8384	18.259
Q96P47	Arf-GAP with GTPase. ANK repeat and PH domain-containing protein 3	AGAP3	17.6621	16.7167	17.4767	17.5348	17.5824	16.2726	16.4408	15.4271	17.4703	17.0723	17.6326	17.031	17.637	16.6069	17.3997	16.6151	15.356	15.8986	17.0035	14.4705	16.9533	17.2607	15.7956	17.0182	15.1192	16.838	15.1711	14.2124	17.2551	15.6418	14.8721	15.9357	17.6896	17.0805	17.1689	16.5044	15.1258	14.5406	17.188	17.7035	18.12	16.8522	15.4662	17.5836
P52594	Arf-GAP domain and FG repeat-containing protein 1	AGFG1	19.2237	19.1337	18.9742	19.1269	19.2528	18.3583	18.9216	18.5015	19.0237	18.9745	19.2982	19.2702	18.8357	18.7873	19.1438	19.0199	18.7919	18.3171	18.4909	18.7882	18.81	18.6698	17.5781	18.5408	18.9427	19.3229	18.8996	19.0971	19.1245	19.073	19.0826	18.7678	18.9609	18.9567	18.4391	18.5796	19.4762	18.5244	18.7804	18.8864	19.1986	18.6426	18.5517	19.1045
O95081	Arf-GAP domain and FG repeat-containing protein 2	AGFG2	17.2655	17.4095	17.5021	16.6332	16.9143	17.3987	14.6604	17.6267	17.3977	16.0525	18.3867	16.5391	17.8593	15.8876	16.6102	18.0101	17.7239	18.0721	17.7476	17.1454	17.7081	17.3869	17.3837	16.8967	16.6911	16.496	15.1915	15.8627	17.4794	16.5774	17.1448	18.219	15.8791	16.6613	15.9746	16.061	16.0132	15.9487	18.0569	16.5628	15.1887	15.721	16.3727	14.866
Q53H12	Acylglycerol kinase. mitochondrial	AGK	19.0385	19.0022	19.0947	18.9326	18.7994	18.5421	18.4832	18.8598	18.8633	18.8401	18.805	18.9215	19.294	18.7269	19.0586	19.0135	18.6514	19.0513	19.0002	18.4552	18.6654	18.9807	18.9375	19.0196	18.7429	18.9589	19.026	18.5232	19.1299	18.2523	18.7229	19.0458	18.9835	18.8929	18.9927	18.9256	19.0359	18.7217	18.5129	18.7298	18.9632	18.7401	19.299	18.8476
P35573	Glycogen debranching enzyme	AGL	19.4837	19.1164	19.6973	19.4892	18.928	19.4368	19.3299	19.8214	19.739	19.3869	19.3353	19.2434	20.3307	19.5869	19.6583	19.3919	19.6846	19.239	19.5679	19.2474	19.6252	19.6171	19.3346	19.766	19.4579	19.0947	18.6993	18.8335	19.2471	19.7441	19.5604	19.5352	19.5253	19.468	19.0435	19.08	19.0978	19.2927	19.732	19.2413	19.2903	18.8913	19.293	19.0142
Q9UL18	Protein argonaute-1	AGO1	18.9957	18.2242	18.6619	18.8453	18.8716	18.2454	17.9782	15.0105	18.4846	18.3127	19.3204	17.8735	19.2108	19.0717	18.9468	15.0541	14.9063	14.5959	18.725	18.0809	18.378	18.6339	16.2017	13.8637	18.968	18.5212	19.045	18.8651	18.4185	18.9339	18.5765	18.3423	18.6183	18.1169	18.1051	18.5067	18.709	14.9253	14.9539	19.0419	18.5612	18.295	14.8669	19.0053
Q9UKV8	Protein argonaute-2	AGO2	17.4433	16.4448	17.1267	17.2018	17.4663	16.5857	16.5721	16.3112	17.0688	17.4924	17.3471	16.9301	18.4486	17.2959	17.5613	14.9836	14.8632	15.0602	17.1192	15.9327	16.326	17.3069	16.0769	15.7143	17.3995	17.3175	17.2542	16.3741	17.6147	16.7835	17.0281	16.2668	17.3963	17.219	16.7362	17.0373	17.3664	14.5257	14.0676	17.6267	17.45	17.5855	14.1611	17.5375
Q9H9G7	Protein argonaute-3	AGO3	15.7081	13.9334	16.8651	16.3487	15.1895	15.8833	14.176	15.6477	15.7162	14.8001	15.0977	14.2703	15.6116	14.8974	14.5596	15.1	15.1912	14.9425	13.7286	15.0917	17.1245	14.8901	16.3039	16.0394	16.0937	15.4758	15.6497	15.3702	16.2031	15.9839	16.3909	15.1061	16.237	14.5964	15.1078	14.0137	14.1849	15.5465	14.839	16.0502	14.8489	15.4007	15.0776	16.5137
Q99943	1-acyl-sn-glycerol-3-phosphate acyltransferase alpha	AGPAT1	18.471	18.1316	17.6074	18.2294	17.946	17.0286	16.8488	17.3312	17.0834	17.0305	17.4052	17.6879	17.8915	18.6911	17.461	15.128	15.8815	17.4581	17.0483	16.8324	16.798	16.445	17.0813	16.8394	17.5947	17.6308	17.3917	16.4468	17.6412	18.6421	18.3758	17.4599	17.0231	16.8322	17.1171	17.1214	18.1247	17.4128	17.4335	15.9878	18.1609	17.0031	17.7962	18.383
O15120	1-acyl-sn-glycerol-3-phosphate acyltransferase beta	AGPAT2	14.4122	17.6497	18.4117	17.1384	18.9759	15.7687	14.9205	17.4504	17.2245	14.9252	16.3784	15.5822	14.7461	15.974	17.9769	15.9243	18.7319	18.2005	16.6597	14.8875	18.027	15.8967	18.7071	17.9811	17.6282	15.7773	18.0789	15.9233	15.5778	15.4016	17.6038	14.7022	17.6938	18.8518	14.8303	17.6412	15.4923	16.357	18.5299	18.8687	16.2085	16.2173	18.1311	17.0883
Q9NRZ7	1-acyl-sn-glycerol-3-phosphate acyltransferase gamma	AGPAT3	18.2577	18.3742	17.9422	18.0718	18.152	18.1375	18.1028	18.1176	17.7734	17.0505	17.4388	17.6436	17.6938	17.7072	17.4776	17.73	18.2234	17.9084	17.1566	17.3039	17.8944	17.585	18.3191	17.873	17.291	17.5393	17.5996	17.0969	18.1834	18.225	18.5358	18.4082	18.2368	17.5444	17.6	18.1445	17.2486	17.7232	17.3626	16.5789	17.9681	15.0642	18.351	17.7969
Q9NUQ2	1-acyl-sn-glycerol-3-phosphate acyltransferase epsilon	AGPAT5	18.7933	18.9566	19.0019	19.3209	19.6602	19.0395	19.131	18.8933	19.6994	18.8437	18.8843	19.0362	18.8152	19.1396	18.9895	18.297	18.859	18.5292	18.9676	18.7519	18.9675	18.967	18.8812	18.6045	19.0342	18.8323	18.966	18.8231	18.8555	18.7291	18.6684	18.8141	19.2697	18.5996	18.8785	19.1028	18.7789	18.6166	18.7236	19.1767	19.1586	18.7273	18.9838	19.19
O00116	Alkyldihydroxyacetonephosphate synthase. peroxisomal	AGPS	19.0071	18.7463	18.5716	18.891	18.8094	18.623	18.8793	18.4132	18.7014	19.0423	18.6913	19.1019	18.6696	18.2913	18.778	18.3167	18.6652	18.6514	18.5077	18.3811	18.1079	18.4566	18.5186	18.5463	19.0369	19.088	18.7027	19.1283	18.7358	18.4455	18.2372	18.589	18.7431	18.9845	18.9221	18.6978	18.5237	18.7288	18.7504	18.6386	18.8461	18.8762	18.5195	18.8893
O00468	Agrin	AGRN	18.2328	18.3552	18.5438	18.2816	18.8415	17.901	17.6059	16.2091	17.7134	18.4679	18.8342	18.2071	19.7305	19.4292	18.6166	17.0023	16.6049	14.0288	17.4423	17.8218	17.3343	17.4117	16.3891	15.1836	18.4976	18.304	17.4876	18.1216	17.2785	18.3669	18.2497	17.9488	17.7523	17.5776	17.2483	17.2284	18.1334	16.3648	17.829	18.8542	18.2586	18.5941	17.8491	18.3395
P01019	Angiotensinogen	AGT	17.0715	16.5636	17.5416	15.9442	16.983	15.9769	16.5291	15.4274	17.1243	17.0988	17.3969	16.4864	18.8607	18.3943	17.1644	16.3152	17.3563	17.2264	17.1951	17.9466	16.4311	16.8589	14.8212	15.7896	16.8596	16.866	17.7695	14.2935	16.9345	19.1209	16.171	14.5785	18.8384	16.1383	15.337	15.9407	18.7546	16.8515	17.9726	18.5184	16.874	18.2131	18.223	19.1202
Q6RW13	Type-1 angiotensin II receptor-associated protein	AGTRAP	19.8497	19.6266	19.1114	19.8849	19.9594	18.2672	19.2531	13.9559	19.1909	19.0192	18.9568	20.1887	19.1649	19.032	19.3063	18.5409	19.9019	14.3887	19.5563	19.7639	19.5391	20.5117	18.9656	19.3137	18.5494	19.6139	19.7589	19.1456	19.8439	20.2039	19.7952	19.1654	19.3927	19.113	18.8947	19.2209	20.2133	19.7787	18.9836	19.5356	19.5279	19.6073	19.4141	19.5965
Q8WYP5	Protein ELYS	AHCTF1	16.7307	16.1373	16.6363	16.9562	16.4838	16.0796	16.6546	16.5702	16.7004	17.0348	16.5524	16.9865	16.0565	14.6627	17.0636	15.4088	16.0117	16.1894	16.2871	14.9819	15.9624	15.5033	14.5187	15.4275	16.3189	17.2561	15.968	16.3733	17.271	14.855	15.8878	16.5632	17.1943	16.7728	16.6919	17.0396	16.0925	15.3595	15.9689	16.8724	17.1139	17.4657	16.3378	17.116
P23526	Adenosylhomocysteinase	AHCY	22.252	21.8922	22.1606	22.0106	22.2239	22.2205	22.305	22.3161	21.9161	22.4716	22.5209	22.1911	22.395	22.4229	22.5998	22.6322	22.2108	22.0772	22.2859	22.1794	22.4423	22.1538	22.3564	22.2902	22.6688	22.231	21.8581	22.4584	22.156	22.1251	22.3201	21.8331	22.0497	22.3013	22.4272	22.0405	22.2348	22.3006	22.3156	22.4435	22.0406	21.7905	22.0221	22.2332
O43865	S-adenosylhomocysteine hydrolase-like protein 1	AHCYL1	17.4352	17.1058	17.1304	17.1325	17.1837	16.8299	17.6008	15.4933	17.4565	17.2484	17.0129	16.8996	16.6652	16.9988	17.3064	15.9784	15.1631	14.6586	16.5299	16.054	14.5542	15.1683	14.0364	15.7188	17.1989	17.2082	15.5155	16.0983	17.422	16.9277	16.7243	16.6962	17.2238	17.3587	17.3441	16.8457	17.0967	15.4061	16.367	17.0708	17.5599	18.0515	15.4749	17.026
Q96HN2	Adenosylhomocysteinase 3	AHCYL2	18.125	15.5683	15.1511	18.3294	18.9909	14.0356	17.2495	16.3206	18.4605	18.0832	17.7517	18.2442	19.0353	18.0423	18.4919	14.5142	15.7604	17.4824	19.1734	18.2886	18.7705	18.7648	17.4569	17.5945	18.8166	18.5601	17.5274	18.554	16.5559	15.3826	16.2831	17.7385	16.167	17.9187	16.7995	17.3578	18.1164	17.0312	18.4855	18.4775	18.1702	16.6141	18.1744	16.0903
Q5TGY3	Transcription factor Gibbin	AHDC1	19.0371	15.8989	17.4845	17.3699	17.4554	15.4868	15.1041	17.2863	17.9408	17.2745	17.27	15.3287	17.9572	14.83	17.2326	17.3504	14.6805	17.7119	17.6154	18.0203	17.4471	17.3176	16.7974	14.663	17.5393	14.9481	15.3594	14.745	14.3672	15.3898	17.1133	14.9818	15.8793	17.4449	17.0686	15.9291	14.9007	16.2695	17.4948	17.8379	15.2484	16.1324	17.4451	16.2326
Q09666	Neuroblast differentiation-associated protein AHNAK	AHNAK	24.6464	24.9268	25.2279	24.5046	24.7528	24.9169	24.7339	25.7996	25.1841	24.1988	24.6896	24.4852	24.1715	24.7513	24.3552	25.7781	25.8334	25.9689	25.0833	25.0518	25.4648	25.3631	25.897	25.8003	24.6408	23.7237	25.0263	24.1505	24.2218	24.1105	24.6669	25.0264	24.4209	25.1568	24.7111	24.7584	24.0873	25.4595	25.6795	24.4402	24.1565	24.771	25.1749	24.087
Q8IVF2	Protein AHNAK2	AHNAK2	21.4657	21.6374	21.4678	21.2814	22.1336	21.0743	19.3417	21.4786	20.5051	20.7368	21.6078	22.0619	21.4298	20.5121	20.7098	21.9524	22.7862	23.05	22.0353	21.9065	21.9008	22.0091	22.3486	22.5858	21.8539	20.1522	22.6615	21.8711	20.689	20.9676	20.9803	21.6043	20.8117	21.4661	20.0361	20.5421	21.2009	22.5307	22.2863	21.6802	19.9899	20.7741	22.1936	20.2207
O95433	Activator of 90 kDa heat shock protein ATPase homolog 1	AHSA1	20.2583	19.6726	19.879	19.5244	19.9308	19.3274	19.6522	19.2234	19.5008	20.3434	20.0704	20.0045	20.5161	20.3714	20.251	19.5445	19.365	18.8474	19.4823	19.3767	19.7025	19.7337	19.3088	19.4891	20.0582	19.9314	19.1005	19.7928	19.8668	19.8903	20.216	19.606	19.7497	19.7072	20.1769	19.8248	19.7547	19.7656	19.6339	20.4633	19.6305	19.6854	19.4645	20.2718
P02765	Alpha-2-HS-glycoprotein	AHSG	19.3135	19.5273	19.9482	17.9806	19.8597	18.6838	19.1076	18.7901	19.6186	19.6775	19.4969	17.7119	19.9239	18.8708	19.9615	19.0276	19.6587	18.6509	19.4699	18.916	19.2502	18.7308	19.2477	18.5842	19.7531	19.7953	19.6578	16.8759	18.9212	20.1859	19.2116	19.5088	19.0579	19.3114	18.8691	19.0811	20.4683	19.0369	19.4049	19.7276	19.5416	18.2136	19.6314	20.2899
Q96BJ3	Axin interactor. dorsalization-associated protein	AIDA	18.9469	18.8764	18.8087	18.6782	18.6163	18.1968	18.1893	17.9956	18.5992	18.4797	18.4399	18.3514	19.281	19.0989	18.5455	17.7452	17.3182	16.0851	18.2433	18.0288	18.057	18.1748	18.1508	15.0781	18.594	18.3647	14.4573	15.2722	18.3819	19.1131	18.7247	18.2731	18.7297	18.2298	17.7498	18.032	18.7905	15.5097	18.2293	18.4908	18.8957	14.5242	14.762	18.9359
P55008	Allograft inflammatory factor 1	AIF1	19.4316	20.069	18.1471	18.8388	18.7741	15.0777	17.9734	16.4501	17.7313	16.7654	17.4656	18.3506	15.4704	18.407	17.763	15.3437	14.9628	15.1857	16.4632	14.5231	15.1667	15.6356	15.3033	16.3628	14.481	18.4898	19.7527	15.1659	18.7851	20.3716	19.4604	18.8146	18.1295	15.2181	14.3553	17.397	19.4236	14.8177	15.9287	14.6553	18.3551	17.9374	15.3484	17.7151
Q9BQI0	Allograft inflammatory factor 1-like	AIF1L	17.9179	14.3697	17.8959	16.6249	17.8373	15.3397	14.741	17.6967	18.1223	15.2315	18.0367	17.7228	16.0828	16.7544	16.9435	19.4955	19.0788	19.2516	18.1889	19.3012	18.6535	18.5427	19.037	19.1174	18.282	15.6905	15.8217	17.1667	15.6815	15.8794	15.3199	15.4298	15.477	16.9786	16.1693	13.6104	16.3699	18.9161	18.5173	16.6955	15.4429	16.9441	16.634	14.7064
O95831	Apoptosis-inducing factor 1. mitochondrial	AIFM1	19.0467	19.2578	19.0687	19.0217	19.0806	19.194	19.066	19.2396	19.1676	18.9657	19.0157	18.8982	18.9227	19.3253	19.1858	18.6412	18.7457	18.992	18.8624	18.2609	18.8649	18.655	18.8727	18.5514	18.8926	19.0843	18.5849	19.0118	19.1201	19.2504	19.2244	18.9663	19.4522	19.0521	19.2371	19.391	19.3905	18.4287	18.7427	18.5886	19.3465	19.3296	18.9994	19.3207
Q12904	Aminoacyl tRNA synthase complex-interacting multifunctional protein 1	AIMP1	19.9132	19.9244	19.8389	19.7674	19.5812	19.8882	19.9236	19.9372	19.7558	19.8473	19.8432	19.6444	19.6162	19.8489	19.8392	19.6908	19.7733	19.5535	19.8168	19.6855	19.8408	19.826	19.7313	19.801	19.6764	19.8234	19.4774	19.5675	19.8397	19.6102	19.7621	20.0171	19.8769	19.8261	19.8929	20.0144	20.0304	19.8618	19.778	19.6823	19.8396	19.6539	19.6397	19.6727
Q13155	Aminoacyl tRNA synthase complex-interacting multifunctional protein 2	AIMP2	19.2508	19.208	19.1119	19.4545	19.2561	19.1859	19.2784	19.3653	19.4419	19.2753	19.4521	19.3404	19.4858	19.3851	19.326	18.8945	19.0221	19.1802	19.485	19.6965	19.2315	19.5948	19.3913	19.321	19.6254	19.5193	18.6622	19.1603	19.3419	18.9986	18.9354	19.3904	19.2374	19.4575	19.1877	19.1195	19.6941	19.1676	19.25	19.1963	19.4711	15.9474	19.1207	19.1727
O00170	AH receptor-interacting protein	AIP	19.7843	19.9901	19.9409	19.4939	19.4357	19.6532	19.8378	19.3468	19.7654	19.4575	19.3822	19.4325	19.391	20.1159	19.7536	18.6352	18.4992	19.1404	19.3764	18.3872	19.271	19.123	19.0286	19.3075	19.2963	19.563	20.2586	17.5521	19.8611	19.6947	20.0419	20.2518	19.9469	19.6158	19.5921	19.7886	19.9545	18.8958	19.334	19.546	20.0188	18.7701	21.2111	19.8298
Q96IF1	LIM domain-containing protein ajuba	AJUBA	14.5526	15.6021	16.5113	16.105	14.6804	17.9288	18.0332	16.8227	17.7216	17.9508	16.7251	16.7864	15.5467	15.0295	16.8584	14.7827	13.8737	14.5164	18.5073	17.4944	17.0522	17.1084	14.9114	15.2754	16.9895	16.3588	15.8115	16.4448	17.1666	15.0985	15.2809	16.3237	17.6847	17.7824	17.6612	17.4807	16.0407	15.1842	16.6758	16.5121	16.9997	16.4979	15.3911	16.8142
P00568	Adenylate kinase isoenzyme 1	AK1	19.7954	19.4527	19.6847	19.1048	19.9861	19.7406	19.6953	19.9962	20.1925	19.7126	19.6701	19.0535	20.3684	20.018	19.6161	19.6078	19.696	19.6559	19.777	19.209	19.6382	19.7647	19.4355	19.4288	20.0705	18.8794	18.8608	19.342	19.1994	19.9108	19.6178	19.184	19.4312	19.7807	19.862	19.8183	19.2579	19.4013	19.5989	20.2543	19.3983	19.3978	19.1105	20.0755
P54819	Adenylate kinase 2. mitochondrial	AK2	22.5912	23.0289	22.4598	22.5384	22.317	22.4561	21.5753	22.3865	22.4078	22.2203	22.1403	22.3868	21.5264	22.162	22.3487	21.768	22.026	22.1052	22.1764	21.5435	22.2269	22.0848	22.1753	22.1388	22.0539	22.5911	21.9239	22.1248	22.5827	22.7998	22.5468	22.6848	22.659	22.5026	22.2848	22.3682	22.275	22.0992	22.192	21.7368	22.4221	22.5228	22.1506	22.3845
Q9UIJ7	GTP:AMP phosphotransferase AK3. mitochondrial	AK3	21.0847	21.496	21.3244	21.0029	21.2908	21.4172	21.086	21.1288	21.1344	20.5846	21.1547	20.9303	21.2005	21.0992	21.0322	21.1166	20.9106	20.7373	21.002	20.4806	20.8519	20.8739	20.9172	20.8898	20.8348	20.8768	20.6696	20.5885	21.2	21.2213	21.241	20.982	21.5889	20.9453	20.8919	21.352	21.3194	20.6739	20.94	20.7798	20.9512	20.6317	21.2088	21.4872
P27144	Adenylate kinase 4. mitochondrial	AK4	19.186	19.4117	19.469	19.0552	19.5233	18.718	18.5434	19.1168	18.616	18.4297	18.8227	19.2106	18.5469	19.2285	19.0073	19.3397	19.5107	19.8498	19.2223	19.1679	18.8432	19.1791	19.3714	19.7555	18.9795	18.7642	18.6934	19.0136	18.7148	19.53	19.1588	19.3695	18.3201	18.4152	18.4249	18.3489	18.9384	18.923	19.5073	19.3344	18.0257	19.4789	19.5972	18.5126
Q92667	A-kinase anchor protein 1. mitochondrial	AKAP1	14.8903	15.1957	16.4859	15.4204	16.0588	15.9446	16.123	16.1048	16.2715	16.6157	16.3941	15.0704	14.5054	14.5512	15.6605	15.3066	15.3471	14.7186	15.4599	15.3647	15.8791	16.5264	15.3537	14.9182	15.0145	15.7545	15.5561	15.3225	16.3079	15.3119	15.1703	15.5651	16.47	16.313	16.8979	16.7937	15.3215	14.3799	14.8161	16.5215	15.2167	15.0502	15.9835	16.2716
Q02952	A-kinase anchor protein 12	AKAP12	18.4133	18.155	18.2275	16.6863	18.6156	15.5691	16.4479	14.904	16.9241	16.3003	18.0496	17.3506	19.2345	19.7315	17.382	16.5458	14.9695	15.9452	18.3682	14.7435	14.949	14.7933	14.601	14.0342	18.1578	16.2594	15.5078	14.4216	15.8796	17.6488	18.6288	17.0677	17.5267	16.1133	15.9642	16.0548	16.568	16.2018	15.8554	18.565	18.4937	18.3228	14.6286	18.6783
Q12802	A-kinase anchor protein 13	AKAP13	18.7608	18.5229	18.5008	18.3338	18.9786	18.1638	18.1615	18.4384	18.7274	18.2332	18.5749	18.4263	18.6198	18.1877	18.2937	18.6486	15.6539	18.8289	18.5542	18.6428	18.6138	18.3315	17.4274	18.5116	18.1903	18.1994	18.2333	17.9647	18.3624	18.2037	18.243	18.1108	18.0673	18.8203	18.0874	18.2456	18.5271	18.2248	18.5072	18.3999	18.4167	18.6024	17.992	18.0523
O43823	A-kinase anchor protein 8	AKAP8	17.3326	17.0938	16.8626	17.4369	17.3902	16.2993	16.7418	16.7343	17.262	17.3832	17.668	17.547	17.7638	16.4063	17.2998	15.9481	16.6955	16.0812	16.5716	16.301	16.9366	16.6453	16.5879	16.336	17.1586	17.4818	16.9941	17.1115	17.3847	16.6786	16.7327	16.9033	17.4429	17.5286	17.1431	17.3166	17.7922	16.1217	16.7396	17.4253	17.5906	17.153	16.4003	17.4477
Q99996	A-kinase anchor protein 9	AKAP9	16.5937	17.0865	16.712	16.7947	16.9206	16.9634	14.4995	15.8059	16.3909	16.4546	16.3769	16.5509	16.7775	16.8994	16.3912	15.2004	16.0347	15.132	16.4958	16.3785	15.9795	15.9385	15.4998	15.0588	16.052	16.3871	15.8317	16.4193	16.7484	16.9246	16.4703	15.9297	16.9336	16.6601	16.0734	16.5652	16.9229	15.7468	15.5237	16.7435	16.7813	14.9467	16.4913	16.5129
P14550	Aldo-keto reductase family 1 member A1	AKR1A1	21.4602	21.3729	21.3925	21.0778	21.0522	20.9508	20.8545	21.485	21.3712	20.3713	20.5526	20.2744	20.5749	21.0214	20.9257	21.4401	21.4059	20.8206	20.2418	21.2757	21.385	21.3588	21.3222	21.2664	20.374	20.6872	19.7909	19.7165	21.0807	21.1712	21.664	21.5855	20.9457	21.0311	20.9634	20.7359	21.5546	21.3855	21.55	20.2674	20.6964	20.0127	20.5379	20.7872
P15121	Aldo-keto reductase family 1 member B1	AKR1B1	20.6376	20.3475	20.2428	20.5727	20.3394	18.7959	18.7937	18.343	18.9559	19.6633	19.9562	20.0344	21.2924	20.9591	20.4022	18.3252	18.0413	18.8807	18.523	19.1534	18.9569	18.8471	18.0539	18.444	19.9687	20.1235	18.7149	19.7854	20.1976	21.0239	20.4881	19.7485	19.4954	18.6692	19.1079	18.5178	21.2131	18.9202	18.5049	20.1782	19.8608	19.8356	18.6849	20.9072
O60218	Aldo-keto reductase family 1 member B10	AKR1B10	20.4543	21.8356	20.189	22.3883	22.2056	20.6273	19.8186	19.8122	20.5203	20.9777	23.1	22.6586	22.9698	20.2813	22.7605	21.4706	21.0863	23.2952	22.0648	23.2433	21.8461	21.2368	21.2572	22.155	22.8179	22.2004	21.1286	23.0054	22.3978	22.0496	21.423	20.4079	20.1544	20.8118	20.2465	20.753	22.565	22.4006	21.7799	23.0173	18.7733	19.1681	22.5411	20.0326
P52895	Aldo-keto reductase family 1 member C2	AKR1C2	17.8172	17.1749	17.1208	18.1702	18.4067	17.7451	16.2739	16.7924	18.7222	17.517	20.1565	19.1435	18.4353	16.8649	19.7524	18.5723	18.4274	20.4637	19.3953	19.3536	18.9055	18.104	18.9806	19.0509	19.1782	17.244	17.4591	18.2193	18.3332	16.9645	17.8777	17.2975	17.2218	18.2601	17.1209	17.9641	14.5387	19.0503	19.138	19.9471	15.9948	15.27	19.6461	18.1821
P42330	Aldo-keto reductase family 1 member C3	AKR1C3	20.089	19.415	19.841	20.2644	20.7737	20.4932	19.4623	19.3732	20.4986	20.1363	21.4119	21.0791	21.3424	20.4511	21.1548	21.2647	19.6487	22.6342	21.4748	21.8415	21.1424	20.6151	19.9943	21.3974	20.8795	19.1359	20.445	20.4206	20.0888	20.2488	19.5178	19.6429	20.098	20.1192	18.7267	19.7778	19.2861	20.1579	20.7745	21.4187	19.713	19.5285	21.7259	20.3611
Q96JD6	1.5-anhydro-D-fructose reductase	AKR1E2	22.3385	22.505	22.2784	22.4609	21.9636	22.2726	21.9622	22.476	22.6559	21.4272	21.6063	21.5473	22.185	21.7856	22.2937	22.2626	22.4731	21.9932	21.6172	22.9503	22.3571	22.7478	22.0781	22.3088	21.3314	21.9264	20.9299	20.8224	21.9307	22.4764	22.7148	22.6781	22.035	22.1558	21.9935	21.8787	22.563	22.284	22.6812	21.1388	21.8672	20.788	21.6815	21.7178
O43488	Aflatoxin B1 aldehyde reductase member 2	AKR7A2	20.2443	20.0399	20.4415	19.6713	19.9091	19.8521	19.6173	20.4539	19.9924	19.2832	19.6597	19.4381	20.1714	20.4398	20.0923	20.2247	20.3375	20.1501	20.2513	19.7318	20.3816	20.3282	20.7042	20.3185	19.8026	19.2894	18.9745	18.9488	19.584	20.3045	20.1354	20.0149	19.7578	20.104	19.4116	19.699	19.9687	20.1869	20.8612	19.861	19.7464	19.4742	19.6481	19.9347
P31749	RAC-alpha serine/threonine-protein kinase	AKT1	15.7118	14.1623	16.0449	15.752	15.021	15.7681	15.138	15.1855	15.1914	15.3559	14.3495	15.6442	15.609	14.7257	15.6198	15.0982	14.8495	14.3824	14.8152	15.8196	15.1042	15.7741	14.6037	15.6154	15.6518	15.3665	15.2744	14.5031	15.961	15.2848	15.5732	15.9247	16.1668	15.6099	15.8195	15.5335	15.0315	13.9132	15.3462	15.905	15.6288	15.1411	16.1011	15.9239
Q96B36	Proline-rich AKT1 substrate 1	AKT1S1	18.0898	18.0826	17.7191	18.0254	18.3771	17.6157	17.3034	17.4293	17.6677	18.3752	17.9311	17.9224	18.4426	17.9947	18.2671	17.9408	17.6864	14.7791	18.4246	18.092	18.1506	18.5975	18.1975	17.2839	18.4894	18.2047	16.2295	18.4392	17.3008	17.2737	18.1125	18.0274	17.46	17.7649	18.0177	17.6719	18.4937	18.3624	17.6677	18.1299	17.463	15.2346	16.5425	17.0375
P31751	RAC-beta serine/threonine-protein kinase	AKT2	17.2597	15.4374	16.9409	17.483	16.5915	16.078	16.625	16.4822	16.9505	17.1273	17.2768	17.4496	15.5239	16.762	17.2346	16.7442	15.8413	14.7497	14.3918	15.3155	17.0737	16.5188	15.2662	15.9007	17.0178	17.2823	13.7246	14.3114	17.2323	14.2914	17.6457	17.6445	16.6988	17.0874	16.6822	15.7868	16.8493	16.6231	17.0726	16.92	16.9233	16.8374	14.4502	16.1146
P13716	Delta-aminolevulinic acid dehydratase	ALAD	19.4468	19.2593	19.467	18.7319	19.0099	19.1525	18.328	19.5507	19.427	18.1754	18.3366	18.3577	19.2505	18.7798	19.3447	19.5563	18.8177	19.4055	19.5126	18.0275	19.5778	19.4325	19.4472	19.6983	18.8279	18.3887	17.0128	17.3563	18.5266	19.3567	19.1545	19.4198	18.3951	19.4003	18.3092	18.4195	18.3698	19.115	19.6552	19.1844	18.3106	16.7624	18.9598	18.3747
P02768	Albumin	ALB	26.3486	26.739	27.3792	25.8324	26.9197	26.1628	26.0976	26.339	27.1173	26.5732	26.8097	25.6433	28.5027	25.0418	27.3321	26.4388	27.2349	26.4242	26.9374	26.8693	26.8069	26.2042	26.6496	25.73	26.8285	26.7811	27.0302	24.8457	26.3456	27.9777	26.6977	26.3343	26.6151	26.6417	25.6216	26.3357	27.6432	26.5341	26.3555	27.1862	26.6848	25.8339	25.5625	27.2153
Q8IZ83	Aldehyde dehydrogenase family 16 member A1	ALDH16A1	19.4813	19.4261	19.2572	19.2509	18.9554	18.8609	19.1894	18.8172	19.2734	19.3433	18.7444	19.0025	18.6149	19.0005	19.1937	18.4097	18.4381	18.7314	18.9514	18.1707	18.8508	18.866	18.4091	18.4727	19.0415	19.4749	18.7146	18.4382	18.7923	19.4428	19.4327	19.3134	19.3405	19.1912	19.0065	19.0769	19.1306	18.9317	19.0161	18.8852	19.2038	18.6489	19.2293	19.1745
P54886	Delta-1-pyrroline-5-carboxylate synthase	ALDH18A1	19.2624	19.2759	19.2996	19.194	19.4495	19.5148	19.2342	18.8735	18.8823	19.7929	19.8347	19.6644	19.4974	20.0078	19.6678	18.4251	18.6084	18.505	18.9763	18.1272	18.9924	18.6874	19.1756	18.6615	19.8209	19.6234	19.4362	20.1234	19.2786	19.3147	19.6748	19.3642	19.8258	19.5192	19.7316	19.4459	19.8663	17.929	19.1629	19.8637	19.8359	19.6693	19.042	19.5676
P00352	Aldehyde dehydrogenase 1A1	ALDH1A1	19.6603	18.9614	20.7596	18.5429	19.3514	19.2081	18.3473	19.83	18.3344	20.2057	19.9496	14.9877	19.9349	20.6152	20.0855	20.1765	20.4951	20.5904	17.7127	15.6587	19.1629	20.2448	19.7621	17.5953	19.0183	17.9418	18.2909	15.5585	17.8219	18.7246	20.1503	18.3994	17.89	21.4287	17.9417	17.1757	19.14	15.1631	20.5882	18.4046	17.7059	17.0492	17.3768	18.8406
P47895	Retinaldehyde dehydrogenase 3	ALDH1A3	16.4412	16.0379	15.6052	15.1168	16.2225	16.4974	15.7682	17.476	16.7531	14.4287	16.0082	16.8866	15.8706	16.5821	16.6734	16.5621	14.3739	15.8839	14.8824	16.0365	15.0087	15.3068	15.734	14.0175	14.5001	17.8869	18.256	15.8932	17.6296	15.1598	15.5792	14.7746	16.8487	16.9851	15.7844	15.1935	14.6215	15.5107	15.2998	15.4238	17.0585	15.0248	15.6445	17.2366
P30837	Aldehyde dehydrogenase X. mitochondrial	ALDH1B1	20.701	18.5281	18.876	19.1258	19.0224	15.4007	17.3163	15.3293	17.2896	18.8536	19.3929	18.6485	22.4966	21.2152	19.6614	14.0403	15.9121	13.7788	15.8763	15.3296	15.6312	14.564	15.4362	15.9387	21.1075	16.4898	16.1017	16.4908	17.6963	20.0396	20.4692	18.1291	18.2269	17.3295	16.1226	15.7962	18.5886	14.9527	15.677	19.9357	18.0438	19.9632	14.2995	20.7367
Q3SY69	Mitochondrial 10-formyltetrahydrofolate dehydrogenase	ALDH1L2	16.7666	16.0612	16.9682	16.2354	13.6075	14.4644	15.9838	16.7154	17.3827	16.333	16.822	16.9813	17.2141	16.4172	17.6086	17.0544	16.2353	16.7257	17.6388	17.5867	17.4912	17.8452	15.7274	16.1677	17.3469	17.0003	16.1738	16.1547	16.4203	15.1379	15.9219	16.4073	16.5746	17.4581	15.8221	16.0784	17.9911	17.2318	17.6271	16.3283	16.9586	15.6766	16.9073	16.1324
P05091	Aldehyde dehydrogenase. mitochondrial	ALDH2	22.1704	22.2547	22.0845	21.6495	22.3292	22.0381	22.0391	22.1874	22.3256	21.0771	21.9122	21.5729	21.9124	22.132	21.7972	21.5622	22.2462	22.0643	22.4547	21.4831	22.3237	22.1021	22.0053	21.697	21.7299	21.7651	22.0836	21.3905	22.419	22.0644	22.0641	21.821	21.7733	22.0718	21.0356	22.157	21.6264	22.1056	21.9368	21.6474	21.5936	21.2263	22.1756	21.5135
P30838	Aldehyde dehydrogenase. dimeric NADP-preferring	ALDH3A1	19.9486	20.5918	22.5185	20.606	21.3234	22.3766	21.1201	23.2381	23.4166	20.2446	22.6919	21.2595	22.0387	19.2136	21.7336	24.0682	24.7154	24.5478	24.0981	23.2837	24.2408	23.2679	24.1814	22.9445	22.1653	19.7901	21.7999	20.657	20.6247	20.0151	19.8621	22.0044	20.9174	23.3357	21.2569	22.9158	19.9633	23.5189	23.8882	21.3681	19.6444	21.2014	22.4478	19.6855
P51648	Aldehyde dehydrogenase family 3 member A2	ALDH3A2	20.585	20.8618	21.2398	20.4767	19.9883	21.362	21.2526	21.8509	21.9682	20.5557	21.0164	20.7051	20.6853	20.3958	20.6354	21.3975	21.7315	21.6307	21.506	21.3509	21.6317	21.7337	21.8667	21.0146	20.6803	19.8942	20.7792	20.0401	20.3633	20.0257	20.8098	20.8024	21.0357	21.7754	20.9029	21.6603	19.7333	21.4133	22.0236	20.5199	20.6333	20.7908	21.7412	20.1621
P43353	Aldehyde dehydrogenase family 3 member B1	ALDH3B1	14.7164	15.7318	14.339	17.4134	17.158	15.0241	17.3369	16.6568	17.4816	16.2596	16.9048	17.9433	15.9114	14.4748	15.5652	14.9714	14.3066	13.993	16.8207	16.5597	14.8686	15.0131	14.4147	16.6304	15.0364	17.753	17.2846	16.6551	17.1181	18.4537	15.9213	16.0558	17.9913	16.2498	15.6633	16.7429	17.5924	15.1628	15.2886	15.0818	18.7744	17.9016	17.4742	17.8751
P30038	Delta-1-pyrroline-5-carboxylate dehydrogenase. mitochondrial	ALDH4A1	20.5133	21.0466	20.7935	20.0743	20.7482	20.8748	20.707	21.2655	20.8151	20.3711	20.8886	20.7907	20.7086	20.3974	20.6439	20.8716	21.2092	21.5682	21.4711	20.8929	21.45	21.3116	21.3533	21.2199	20.735	20.3789	21.2896	20.6306	20.4011	20.4551	20.5147	20.3827	20.908	21.1132	20.4257	21.0227	20.423	21.0775	21.532	20.4808	20.4329	20.0993	21.4718	20.21
P51649	Succinate-semialdehyde dehydrogenase. mitochondrial	ALDH5A1	17.702	17.797	18.4587	17.6359	17.6523	17.3792	16.5534	17.2688	17.5766	15.1984	17.8578	17.5027	13.8651	17.4695	17.2628	18.4013	16.9787	17.7396	17.3141	18.3753	18.1371	17.216	17.3603	18.005	17.0005	17.6669	17.8393	16.0264	17.6858	17.0498	18.4018	17.0734	17.7761	17.6292	15.8345	16.4091	18.3099	17.3034	17.6771	17.1107	17.4567	14.966	17.6521	17.4464
Q02252	Methylmalonate-semialdehyde/malonate-semialdehyde dehydrogenase [acylating]. mitochondrial	ALDH6A1	20.2679	20.3772	20.5453	19.6303	19.9002	19.5998	19.1552	20.36	20.1994	19.1603	19.777	19.591	19.9709	20.478	19.955	19.9439	20.0158	19.9675	20.1597	19.7588	20.4134	20.3431	19.9988	19.0339	19.5122	19.2079	19.3009	16.0801	19.6616	20.013	20.1943	20.031	19.8275	20.0497	18.9977	19.3823	19.5688	19.6454	20.4745	19.6052	19.8883	19.132	20.2696	19.8198
P49419	Alpha-aminoadipic semialdehyde dehydrogenase	ALDH7A1	21.7167	21.8697	21.7269	21.5948	22.0268	21.6597	21.581	21.7548	21.8548	21.3376	21.6379	21.7735	21.1078	21.5815	21.8157	20.4086	21.6414	21.3457	21.823	20.8859	21.646	21.7516	20.8316	21.1047	21.5596	21.9138	21.3187	21.075	21.7366	21.5849	22.0901	21.7386	20.9853	22.1893	20.705	21.8362	21.426	21.5641	21.6501	20.8029	21.5591	21.0498	21.7476	21.4552
P49189	4-trimethylaminobutyraldehyde dehydrogenase	ALDH9A1	22.052	22.2268	22.4601	21.6421	21.9405	22.3394	22.2552	22.8991	22.8982	21.5908	21.5834	21.7237	21.8804	21.6597	22.2869	22.602	23.014	22.4425	22.309	22.5406	22.7998	23.013	22.8738	22.8371	21.7417	21.3174	21.1136	20.7264	21.5682	22.0079	22.209	21.7502	21.9766	22.5447	21.8235	22.1212	21.6762	22.6219	23.3544	21.5649	21.6016	21.3366	21.8158	21.542
P04075	Fructose-bisphosphate aldolase A	ALDOA	23.8311	23.5299	23.8209	23.4565	23.9852	23.6254	23.8391	24.2456	23.7973	23.6653	23.6766	23.6727	23.5727	23.8033	23.6747	23.9344	24.1403	24.1052	23.9142	23.8068	23.8613	23.908	24.1115	24.1635	23.8099	23.6534	23.111	23.9861	23.6616	23.7027	23.7648	23.8497	23.4199	23.7681	23.7582	23.6043	23.6328	24.1286	23.9903	23.8206	23.3961	23.3902	23.3603	23.4734
P09972	Fructose-bisphosphate aldolase C	ALDOC	22.4601	21.7102	22.5956	21.9983	22.7081	21.4579	21.7404	22.4888	22.3663	21.8256	21.8154	21.5997	22.1375	22.4476	22.2865	22.1893	22.2654	22.7419	21.9153	22.8335	22.4223	22.4576	22.2352	22.3985	21.6592	21.6144	21.6456	21.7799	21.9792	21.8643	22.3078	22.3912	21.1143	22.3006	21.6389	21.5633	21.9053	22.4449	22.5339	21.8931	21.5264	21.5761	21.8052	21.6648
Q9BT22	Chitobiosyldiphosphodolichol beta-mannosyltransferase	ALG1	16.9189	14.8821	16.5128	17.1576	16.8168	14.483	16.8631	13.2855	16.5237	16.7012	17.2162	17.0029	16.4163	16.2313	16.8762	15.5907	16.1513	14.7231	16.2214	15.8285	15.4966	17.4537	15.8051	15.2906	16.7256	17.2088	16.0059	16.1789	16.8382	16.1007	15.8051	16.3279	17.416	16.6095	17.0442	17.0027	17.9568	14.548	14.5036	14.8517	17.1716	16.8577	16.4226	17.0981
Q2TAA5	GDP-Man:Man(3)GlcNAc(2)-PP-Dol alpha-1.2-mannosyltransferase	ALG11	16.4701	16.3115	16.2602	16.6556	16.1011	16.7139	16.5167	16.5069	16.6097	16.1023	15.9409	16.7452	15.9879	16.8978	16.5076	15.8807	16.4081	16.3385	16.1728	15.2836	16.355	16.1935	15.2676	16.4028	16.076	16.7431	16.6629	16.2675	16.1533	16.816	16.7439	17.1501	16.4683	15.8452	16.7391	16.6132	17.1407	16.3779	16.0656	15.9565	16.6529	15.3716	16.942	16.2708
Q9H553	Alpha-1.3/1.6-mannosyltransferase ALG2	ALG2	18.6083	18.9218	18.4353	18.7117	18.821	17.5929	17.2619	17.6779	17.9846	18.1554	18.1012	18.8919	18.5224	18.433	18.1208	17.8287	18.2625	18.1111	17.7031	18.1303	17.8013	17.1417	17.6196	16.5962	18.0691	19.2454	18.1459	17.8181	18.3206	19.1076	18.8201	18.5877	18.6182	18.0522	18.1768	17.8862	19.5417	17.1806	17.9978	17.9329	18.6089	15.3525	17.9463	18.6086
Q92685	Dol-P-Man:Man(5)GlcNAc(2)-PP-Dol alpha-1.3-mannosyltransferase	ALG3	16.0219	14.9871	15.9621	16.4013	15.3095	16.5542	14.8096	14.8278	15.6409	15.7461	15.8184	16.0168	15.2249	16.5712	16.0353	14.8052	15.943	15.8667	15.8068	14.7926	15.7669	15.5921	15.2459	14.4008	15.3051	16.4109	14.6043	16.2683	16.4959	15.238	14.8544	15.6317	16.5784	15.0151	16.2398	15.7601	17.3422	15.5759	15.0155	15.8909	16.136	15.098	16.1953	16.4768
Q9Y673	Dolichyl-phosphate beta-glucosyltransferase	ALG5	19.7228	19.7562	19.141	19.7399	19.5587	19.1573	19.1013	18.9489	19.9319	19.5978	19.1193	19.7811	19.6076	20.0269	19.9888	18.3554	18.9417	18.7608	19.9375	18.8973	19.6153	19.3895	18.5434	15.8448	19.612	20.1538	18.6532	18.955	19.3834	18.7845	19.9488	19.0749	20.1798	19.271	19.798	19.6617	21.3138	18.9209	18.9983	19.2018	20.2317	20.0835	18.8353	19.4705
Q9Y672	Dolichyl pyrophosphate Man9GlcNAc2 alpha-1.3-glucosyltransferase	ALG6	17.5358	17.6008	17.307	17.6481	17.6038	17.9548	17.8134	18.2239	17.7223	17.7457	17.488	17.689	17.4395	17.5572	17.8348	14.9394	17.3799	16.5481	17.6042	16.0526	17.4761	17.5713	17.4546	17.7492	17.0343	17.8556	16.908	17.333	17.5217	17.8497	17.7562	17.7025	17.7988	17.5827	17.5011	17.7732	17.6402	16.9968	17.3584	17.4064	18.0256	14.7303	17.6217	17.7896
Q9H6U8	Alpha-1.2-mannosyltransferase ALG9	ALG9	17.8149	17.0932	17.7427	17.5714	17.8446	17.7016	16.6581	15.9324	17.7277	17.3521	17.4169	17.151	17.9615	16.933	17.248	17.1407	15.3483	16.759	16.6266	14.7924	17.6218	16.5375	16.9876	16.7675	19.469	17.1426	15.7905	17.0724	17.0268	15.1172	17.4104	16.976	17.5087	17.0653	17.3928	16.4203	17.5263	16.329	17.0667	16.0189	17.5227	15.9463	14.4912	17.2434
P18054	Polyunsaturated fatty acid lipoxygenase ALOX12	ALOX12	15.5919	15.6237	14.3398	15.5546	14.5631	16.4042	14.6298	15.4662	15.2923	16.2145	17.6725	17.5053	17.5251	13.9083	17.3785	20.4259	18.3069	19.9769	19.418	19.9138	19.73	18.3767	19.5205	18.5283	18.5549	14.7681	15.3585	17.0314	15.5295	17.4906	15.3933	15.0427	16.7931	15.8893	15.718	14.6508	15.5192	18.269	18.0373	15.3721	15.5433	15.7627	15.6844	15.2108
P16050	Polyunsaturated fatty acid lipoxygenase ALOX15	ALOX15	15.2542	17.4971	15.7999	21.7056	15.5296	23.6448	23.9111	23.1928	23.792	22.1831	18.6436	14.3952	22.697	14.9596	15.5454	14.9011	19.8721	16.3634	15.3625	14.5876	15.2271	14.4906	14.9169	14.8666	15.4706	16.7568	14.8646	16.1085	16.0424	19.0238	15.7038	15.3053	25.0051	22.3876	23.2683	23.018	17.4894	15.0656	15.8584	16.0937	23.1537	24.5423	14.4393	20.1521
O15296	Polyunsaturated fatty acid lipoxygenase ALOX15B	ALOX15B	18.5117	18.8858	17.7951	19.1212	18.0347	19.0407	18.1442	16.4882	19.3781	18.3268	18.9042	20.0813	18.8298	14.822	18.5395	18.1013	18.8808	20.5094	19.8687	19.777	19.5722	18.7051	18.1251	19.4504	19.1124	19.4422	19.1706	21.1682	19.3117	18.5784	14.9673	15.1319	19.3836	16.5558	17.31	20.1827	18.0243	18.9274	18.3748	18.3398	17.9438	18.6377	19.6499	17.4322
P09917	Polyunsaturated fatty acid 5-lipoxygenase	ALOX5	18.075	18.1126	17.382	18.2594	17.2535	16.1049	15.0897	15.7627	16.8419	15.9109	14.5748	17.7051	16.3049	14.9502	16.7733	15.35	14.617	14.5864	14.1725	15.3029	16.8397	15.545	16.1758	15.4192	15.0411	18.1652	18.0639	17.5817	17.5941	19.3136	17.3547	17.0437	17.4695	16.8207	16.5117	16.3599	17.2624	15.2623	16.6955	16.5881	17.7698	16.5305	18.2442	17.6948
P20292	Arachidonate 5-lipoxygenase-activating protein	ALOX5AP	21.4416	20.4394	20.9799	21.8805	21.3211	20.3502	20.8535	20.4883	21.1768	20.1073	20.2185	21.4645	20.3803	19.3413	20.6409	18.5319	15.3365	18.198	19.9708	19.7135	19.7524	19.8877	16.5639	19.0286	19.6095	22.2624	21.9182	21.2317	22.6293	20.6309	20.425	21.3966	21.6229	19.532	20.0538	21.2476	21.5928	20.6033	19.3742	19.385	21.9129	18.957	21.2869	21.5127
P05186	Alkaline phosphatase. tissue-nonspecific isozyme	ALPL	16.9827	17.3746	15.4352	16.8642	16.4574	15.2735	14.1432	15.2777	15.3753	15.9037	17.6815	16.8951	17.6634	17.9011	16.4869	15.4338	15.4846	15.141	15.1087	14.9216	15.5239	16.0157	15.0388	14.2496	15.4572	17.1822	15.7079	17.0729	17.1145	19.237	17.7985	16.6085	17.5792	15.2764	15.9113	15.9488	16.9701	15.3876	15.5043	18.2186	16.3503	15.4382	16.8123	17.4965
Q86V81	THO complex subunit 4	ALYREF	21.5735	21.9263	21.5967	21.4205	21.3253	21.5339	21.5756	21.209	21.2064	21.3306	21.3844	21.6993	21.0606	21.0232	21.2638	20.6887	21.0546	20.9013	21.043	20.6719	20.9887	21.0238	20.7787	20.9019	21.2832	21.4211	21.4766	21.3024	21.633	21.5819	21.3215	21.5135	21.4161	21.4182	21.4296	21.4633	21.277	21.0013	21.0131	21.2002	21.5863	21.0489	21.2314	21.5952
P02760	Protein AMBP	AMBP	19.403	19.3205	19.8218	18.86	20.3809	19.8293	20.2343	18.5858	19.8338	18.7605	19.3477	19.5051	20.6009	21.4097	18.8314	15.347	19.0821	19.5984	19.112	18.6417	18.9091	18.8866	15.0488	18.9761	20.8756	18.8735	20.398	17.459	18.7126	20.7583	18.27	18.6402	20.3789	18.6021	17.6204	18.8668	19.487	18.5876	19.2871	20.064	19.9515	21.3862	19.7402	21.43
Q9Y303	N-acetylglucosamine-6-phosphate deacetylase	AMDHD2	17.0139	16.6027	14.6665	17.4319	17.6844	17.0611	17.0456	14.7243	18.2663	17.7935	17.4875	17.639	18.2986	15.5589	17.2877	16.7943	18.2693	15.33	16.388	16.0721	18.8829	18.1629	16.6454	15.5292	16.4132	17.4906	15.5018	16.2692	17.0911	17.4296	16.5906	17.0018	17.4761	17.6152	18.7389	16.0111	17.1241	17.9163	19.0636	17.7113	17.3419	17.0166	15.993	17.1657
Q9UKV5	E3 ubiquitin-protein ligase AMFR	AMFR	14.9919	14.8876	18.091	16.3182	18.0087	14.698	17.6998	15.0243	17.522	16.9969	17.4203	18.4284	15.3962	14.7368	19.2854	17.9571	14.8587	14.7183	17.8418	18.3251	17.7421	17.9466	17.9608	15.3395	17.7618	18.2444	17.3182	18.7998	17.8139	15.4621	14.7451	14.5949	14.598	17.284	15.4632	16.7136	18.3839	15.081	17.1105	15.0907	17.8562	17.7322	18.0588	16.5364
Q01433	AMP deaminase 2	AMPD2	18.6008	18.5139	18.4798	18.2989	18.0659	17.8629	18.0677	17.8258	17.9051	18.2312	18.1561	18.3682	18.9326	18.4681	18.6097	17.1457	17.3499	16.5015	17.7454	17.1961	17.5951	17.9546	17.7899	17.5984	18.1567	18.2462	17.4272	17.5179	18.2301	19.2502	18.437	17.957	18.1879	17.9214	18.1131	17.4333	18.9599	17.8192	17.8766	17.944	18.4308	17.821	18.0482	18.5249
Q01432	AMP deaminase 3	AMPD3	17.8781	16.6918	17.7604	17.8365	16.457	15.8339	17.0331	15.2013	15.805	15.7304	15.2675	17.8748	16.4808	16.2196	17.0897	15.1536	16.0252	15.1261	17.0481	14.8443	16.125	15.5085	15.1549	16.046	14.4471	17.5301	18.6296	17.4657	17.4392	19.1171	14.9566	16.9225	17.0937	16.2463	16.841	16.8597	18.0103	15.1935	16.6224	14.9786	17.7305	17.2313	16.3374	17.9912
P04746	Pancreatic alpha-amylase	AMY2A	14.434	17.1712	15.122	14.2759	17.518	15.2768	15.6875	14.9191	15.3565	16.3618	15.5322	16.7345	15.7163	16.1061	15.8258	17.8344	16.2272	14.9615	14.969	14.8076	15.4561	13.6403	14.4758	15.5635	18.6661	16.6217	15.4933	14.1614	17.1806	15.0363	15.5932	15.4431	15.0947	15.6799	15.469	14.6655	14.7288	15.8772	14.4274	15.1262	14.1543	15.233	19.9571	20.2898
Q9H1A4	Anaphase-promoting complex subunit 1	ANAPC1	17.8946	16.3054	17.1281	17.0871	17.0968	16.2448	16.9776	17.1062	17.2086	17.8575	17.7397	17.3428	15.769	16.8629	17.2945	16.5658	15.7145	16.0468	17.3429	14.2489	16.2192	17.0586	15.6533	15.1603	15.2247	17.9642	15.9749	17.1959	17.2595	15.939	16.3833	16.765	17.3127	17.7168	16.9279	17.1174	16.6601	15.5701	16.3723	17.5532	17.761	16.6511	15.8005	15.1638
Q9UJX4	Anaphase-promoting complex subunit 5	ANAPC5	16.3769	17.0664	16.2209	16.7589	16.7869	16.8875	16.514	15.9786	16.168	16.7802	16.2675	16.6498	16.5321	16.3423	16.5872	15.4108	15.9829	15.7494	16.4937	15.1862	15.7321	16.1924	15.3106	14.5381	17.153	16.5776	16.3513	17.0276	16.642	16.887	16.9494	16.8758	16.6804	16.2613	16.8924	17.0675	16.7328	15.0155	15.8987	16.9995	16.5006	14.6384	14.4042	16.3043
P16157	Ankyrin-1	ANK1	18.2119	15.3007	19.0844	17.7047	19.4387	19.2248	14.6016	18.3599	17.411	17.246	18.0252	18.0679	18.404	15.3966	18.5501	18.3626	17.4974	18.5597	19.2655	18.0118	18.228	16.6824	15.5047	17.8148	18.0456	18.1725	18.7195	18.026	18.9564	17.7199	17.3109	18.3337	17.4476	18.4122	16.8529	18.5303	17.8681	17.7675	14.3621	19.4136	17.7742	18.0615	20.455	18.5733
Q01484	Ankyrin-2	ANK2	17.2449	16.0695	17.3905	15.2004	18.02	13.9358	15.6228	16.2643	15.7223	14.9224	17.2129	14.7647	18.2276	17.8185	16.0323	15.7981	15.0161	14.2067	15.653	14.1275	14.6371	16.8625	16.0089	14.4242	16.6894	15.6708	14.9281	14.3618	14.6747	16.149	16.5751	15.7857	17.0812	13.9202	14.2026	15.1793	16.6023	16.6788	15.6485	16.8592	17.6957	17.3959	15.8226	18.1752
Q12955	Ankyrin-3	ANK3	18.6514	18.7849	18.8042	18.461	17.8855	18.8455	18.6146	18.9425	19.0016	17.9802	18.0619	17.5354	17.5192	17.2497	18.479	17.7953	18.6777	18.268	18.4647	17.7273	18.6592	18.6351	18.3773	18.3841	17.0823	18.0449	17.9379	17.0468	18.1892	17.6199	18.4064	18.926	19.1079	18.8575	18.0087	18.7084	17.8996	18.1762	18.7229	16.9654	18.1967	17.3567	18.7847	17.7313
Q9P2R3	Rabankyrin-5	ANKFY1	19.3271	19.3313	18.6267	19.0426	19.2208	18.5979	18.9072	18.4784	18.7647	18.783	18.4807	19.0204	18.6167	18.8237	18.5168	17.8198	17.9708	18.3978	18.3161	18.4868	18.245	18.3255	18.2359	18.1111	18.6375	19.1655	18.5489	18.3145	19.0478	19.3684	18.9329	18.9495	18.9345	18.7408	18.6219	18.5688	19.0275	18.5586	18.4401	18.8339	19.0727	18.6319	18.6413	18.7726
Q8IWZ3	Ankyrin repeat and KH domain-containing protein 1	ANKHD1	17.7226	18.0463	18.2373	18.0615	18.1627	17.9358	17.8982	17.7908	18.092	18.4956	18.2257	18.1002	17.9926	16.2447	18.3987	18.1345	17.8429	18.4369	18.288	18.3568	18.2345	18.6818	17.0102	17.4491	18.1323	18.0648	18.3292	18.0779	18.0479	17.225	17.2738	17.7085	17.9451	18.2518	17.9886	17.8444	17.4665	17.9723	18.1182	18.581	18.1137	17.0255	18.6455	17.6935
Q86XL3	Ankyrin repeat and LEM domain-containing protein 2	ANKLE2	16.3605	14.5548	16.8789	16.7031	15.9624	16.9211	14.7263	15.1147	16.0772	16.8275	16.7456	14.6376	15.2506	14.8914	15.0686	15.3111	15.4191	14.4011	15.7131	16.5872	14.4979	14.053	15.0401	15.2756	16.0569	17.3674	17.6924	14.1516	17.4704	15.767	16.0437	15.0582	16.9539	15.4239	16.5343	16.8408	14.4191	15.7784	15.2384	16.0694	16.6548	13.6251	15.5288	17.3057
Q8IZ07	Ankyrin repeat domain-containing protein 13A	ANKRD13A	16.7539	16.7016	16.7833	16.6523	16.5878	16.0174	15.9301	16.6249	15.5475	15.7928	15.9603	15.9412	16.6796	16.51	16.2724	19.4191	16.8971	13.8197	16.7534	15.4316	16.7587	18.455	15.2283	15.7869	16.3939	16.1172	15.2916	14.3146	16.6171	16.0755	16.0759	17.0413	15.9802	16.6519	15.5776	15.459	15.2711	16.4564	16.8098	15.9346	15.572	15.7035	15.5926	16.4361
O75179	Ankyrin repeat domain-containing protein 17	ANKRD17	16.6848	15.4229	15.9992	16.7074	16.8562	15.7942	16.1618	15.3418	17.0962	17.2842	16.7885	16.9888	16.8822	16.1704	16.7584	15.2811	14.9404	14.2874	16.721	15.3697	15.7635	16.2285	17.0626	14.7279	17.4165	16.9211	14.5776	16.746	16.2281	14.9545	16.2463	15.4498	16.6885	16.4316	16.4226	16.2543	15.6354	14.9213	16.4134	17.7198	16.4992	14.4487	15.6191	16.5689
Q5VYY1	Ankyrin repeat domain-containing protein 22	ANKRD22	20.3314	20.6811	20.2228	20.7375	20.1019	20.0905	19.7801	19.9832	20.0175	19.8781	19.9127	19.9899	19.3157	18.8103	20.044	20.853	20.1868	20.5182	20.3023	20.9174	20.5351	20.6042	20.7743	20.8533	19.7764	20.7974	20.7616	20.3999	20.3336	20.2787	19.9068	20.2125	18.8101	19.8515	19.7445	19.6961	20.8767	20.7314	20.5735	19.8791	19.6599	14.2411	20.156	19.5463
Q8N283	Ankyrin repeat domain-containing protein 35	ANKRD35	16.4148	15.8799	17.7312	16.4464	13.7059	16.2688	17.3513	17.5082	17.1006	16.8827	17.6245	16.7524	19.786	14.8067	16.5606	18.3728	17.2804	18.1665	16.2176	18.5726	18.3854	18.2784	18.1678	18.1602	17.5926	14.8806	15.3632	15.3912	16.583	15.6783	16.8737	16.6267	16.961	17.6268	16.6777	16.4869	16.673	17.5959	17.1134	18.0073	15.5749	14.9441	17.5093	14.7153
Q8N8A2	Serine/threonine-protein phosphatase 6 regulatory ankyrin repeat subunit B	ANKRD44	17.2085	16.9401	17.0878	17.2886	17.1385	16.4498	14.3568	15.4427	14.7637	15.9985	15.6621	15.6428	15.3857	16.1438	15.6928	14.3105	14.1463	15.8031	15.3345	15.9055	16.9967	15.4023	15.1233	14.3709	15.7283	17.0167	14.6497	15.2818	17.3725	17.5735	16.9838	17.0116	16.4794	16.3714	16.1226	15.1644	17.3579	16.6084	15.3518	14.2553	16.7509	16.372	18.8058	17.1089
Q92625	Ankyrin repeat and SAM domain-containing protein 1A	ANKS1A	17.1839	17.2111	17.432	17.1292	16.8592	16.923	16.8367	16.9552	16.7245	17.3991	17.6041	16.8974	16.8752	15.7045	16.9933	16.5194	16.8965	16.2328	16.6254	16.3167	16.7104	16.977	17.019	16.1835	16.9195	17.0868	16.5636	17.0867	17.1713	17.0859	16.917	17.4273	17.0452	17.1321	16.8698	16.7125	17.2706	15.4066	17.2888	16.7433	16.9694	15.4329	16.773	16.9336
Q9H8Y5	tRNA endonuclease ANKZF1	ANKZF1	15.967	13.4548	15.876	15.6224	16.4009	16.1722	16.3813	15.9301	16.1642	16.6585	16.4536	16.4485	16.1096	16.3304	16.6208	16.2904	15.9253	16.5857	16.3405	16.1243	16.3488	16.2562	16.1513	16.0055	16.6377	16.2747	15.0663	17.5307	15.5999	16.3736	14.4478	16.2854	16.1162	16.3328	16.3413	14.9948	16.2772	16.6117	16.2965	16.5176	16.4656	14.8733	14.5784	16.12
Q5XXA6	Anoctamin-1	ANO1	15.8409	14.7838	14.9435	14.4908	16.3565	18.5465	19.7895	18.0894	18.599	18.1673	15.6697	15.4119	16.3672	16.0448	14.9308	15.1667	15.9748	14.7958	14.631	15.8305	15.5936	15.4964	16.5176	15.9869	15.9852	15.3108	16.5799	14.4035	14.9177	15.8337	14.4319	15.0969	18.3729	17.6376	18.6894	18.946	15.518	14.8006	14.9401	15.291	18.9801	18.8077	16.7295	17.5323
Q9NW15	Anoctamin-10	ANO10	17.2608	16.9309	17.3179	16.8799	17.3226	16.61	15.2301	16.2753	17.5173	16.7536	17.0324	17.6691	16.3247	17.3005	16.9343	17.6393	17.7089	17.9366	17.0047	15.8909	17.3918	17.0459	16.2466	15.8298	17.4035	16.9045	17.0657	17.0004	16.6352	18.4053	17.1253	16.0315	16.245	16.7672	16.9945	16.6287	15.2107	16.8868	17.4562	17.6841	16.6053	18.1162	17.8111	17.3912
Q4KMQ2	Anoctamin-6	ANO6	17.3899	17.1707	17.0231	17.4	17.8754	16.6427	16.5721	16.1742	16.9289	16.5029	16.6281	17.2174	17.1962	16.3929	16.3469	14.4272	15.3381	15.6332	15.7947	15.7608	15.7018	16.2061	13.8558	14.7602	16.9489	17.2778	16.3188	14.6727	17.0352	17.9998	17.3443	17.0486	17.6873	15.8285	15.9816	16.4757	17.2196	14.9245	15.8841	17.1258	17.1505	15.257	16.6171	17.4663
P39687	Acidic leucine-rich nuclear phosphoprotein 32 family member A	ANP32A	21.1818	21.4525	21.3778	20.9375	20.9135	20.7048	21.1102	21.1664	20.8542	20.7409	20.5146	20.7934	21.2603	21.1695	20.9811	20.544	21.0366	20.2149	20.1346	20.1127	19.7559	20.4368	20.8705	20.514	20.0877	20.7736	20.7188	20.2344	21.0156	21.7428	21.4369	21.0677	20.6346	20.6698	20.7874	20.5885	21.4737	20.8883	20.9599	20.5158	20.802	20.5949	19.813	21.4367
Q92688	Acidic leucine-rich nuclear phosphoprotein 32 family member B	ANP32B	20.9285	21.2188	21.2419	20.7963	20.8429	21.3335	21.4023	21.3041	20.7742	21.2079	21.0223	20.917	20.6783	21.5975	21.3141	20.3981	20.8691	20.2975	20.3159	20.134	20.5487	20.3198	21.0459	20.8415	21.1107	21.1364	20.6381	21.3492	21.4205	21.1886	21.6538	21.5442	21.2717	21.0468	21.6197	21.2829	20.8057	20.8607	20.6036	20.7674	21.1681	21.1605	20.3546	21.4988
Q9BTT0	Acidic leucine-rich nuclear phosphoprotein 32 family member E	ANP32E	19.496	19.0783	19.2452	19.0946	19.1575	18.8085	19.3879	19.1769	18.8622	19.3446	18.2994	19.0665	19.0435	19.6225	19.2087	18.6164	18.6348	17.7254	17.3227	18.3023	18.5477	17.908	18.3247	15.3123	18.3834	19.5324	18.6386	18.3693	19.5942	19.6071	19.4031	19.0871	18.7218	19.1359	19.4327	19.0079	19.5775	18.5728	18.7532	18.8148	19.5857	19.5574	18.2783	19.6918
P15144	Aminopeptidase N	ANPEP	18.676	18.1518	16.7143	18.5317	17.6952	17.214	16.9951	14.7522	16.7141	17.5904	16.8807	19.3085	16.9315	17.3013	17.1437	15.6841	15.1979	14.8698	15.5191	14.7655	17.121	15.4179	15.6385	15.2595	16.5014	18.5993	17.6604	16.5387	17.8115	19.5989	16.9323	16.9354	18.4032	17.2497	16.2523	16.9308	18.1836	15.979	15.8776	17.2122	18.8418	18.7727	16.1696	17.468
P04083	Annexin A1	ANXA1	25.8832	25.9719	27.1413	26.0796	26.8027	27.1106	26.8604	27.8687	27.4297	26.7573	27.1581	26.4914	26.4445	25.7979	26.5841	27.597	27.9783	28.2	27.6239	28.0791	28.0202	27.93	28.2428	28.2168	27.4307	25.6199	27.3571	27.0924	25.8209	25.9156	25.8319	26.3806	26.1074	27.3343	27.0805	26.7147	26.3634	27.8818	27.9076	26.6687	25.902	26.2178	27.1852	26.2572
Q9UJ72	Annexin A10	ANXA10	16.2003	15.0125	17.5305	16.3093	16.9774	18.038	16.6358	17.1309	17.3935	17.1561	17.7522	17.1932	17.4463	15.3738	16.899	17.0675	17.3103	17.8433	17.693	18.9542	17.93	18.3371	17.639	16.6947	17.9865	16.1508	16.9137	16.6832	17.1654	17.6432	17.219	17.5339	16.782	17.554	17.299	16.327	17.8268	17.5589	17.6348	17.1791	16.7436	15.7372	15.4231	16.2894
P50995	Annexin A11	ANXA11	21.5618	21.1153	21.6059	21.4068	21.3655	21.3974	21.4592	22.0913	21.8888	20.8657	21.1083	21.4117	21.1948	21.4768	21.1088	21.9606	21.9337	21.8105	21.7049	21.6755	21.4091	21.6947	21.6821	21.8882	21.154	21.1123	22.1739	21.3651	21.2799	21.8179	21.3576	21.4019	21.4532	21.6226	21.1133	21.2633	21.3074	21.3588	21.6675	21.0094	21.5755	21.2246	22.1454	21.4137
P07355	Annexin A2	ANXA2	25.4351	25.4303	25.6223	25.5236	25.4334	25.3669	25.412	25.9771	25.5719	25.0634	25.5124	25.6444	25.097	25.5789	25.2764	26.1806	26.0353	26.2327	25.7397	25.9606	25.8012	25.9234	26.1455	26.1882	25.4716	25.1374	26.2268	25.1812	25.213	25.2219	25.3609	25.4114	25.3429	25.6115	25.2066	25.1284	25.4809	26.0079	25.889	25.22	25.1363	25.4046	26.0658	25.1434
P12429	Annexin A3	ANXA3	20.6253	19.7708	20.9484	20.2045	19.7975	20.6125	20.9917	21.8221	21.63	20.3199	20.3075	21.0111	19.578	20.4152	20.2886	21.8929	21.7244	21.4225	21.322	21.6314	21.2723	21.3649	21.5125	21.1755	20.2236	21.5627	22.5923	22.0958	20.0321	23.022	19.9383	20.0498	20.6453	20.8494	20.8377	19.9658	21.027	20.7024	21.9137	19.9694	19.9154	20.1499	22.484	20.801
P09525	Annexin A4	ANXA4	21.7812	21.946	21.7546	21.7939	21.6641	21.6205	21.6956	21.8448	21.8629	21.0572	21.3673	21.4273	21.5297	21.7888	21.3635	21.0702	21.2409	21.7326	21.8594	21.5468	21.6138	21.6871	21.3745	21.2679	21.2723	21.5267	21.929	21.1721	21.6704	21.9115	21.7138	21.8185	21.8544	21.5716	21.2894	21.5116	21.6467	21.6356	21.5576	21.2266	21.6033	21.5585	22.1374	21.356
P08758	Annexin A5	ANXA5	23.6283	23.334	23.3149	23.3881	23.6819	22.3588	22.6067	22.1039	22.745	22.7455	22.9566	23.1302	24.7442	24.4851	23.2996	21.9252	21.6871	22.2777	21.9479	22.2613	21.963	22.1613	21.6994	22.0432	23.1551	23.2126	22.8764	22.4441	23.2562	23.976	23.637	22.7751	23.0647	22.2894	22.1687	21.9178	23.5426	21.8471	21.919	23.1728	23.2036	22.0319	22.6267	23.79
P08133	Annexin A6	ANXA6	22.5228	22.4134	22.1289	22.3882	22.0419	21.0002	20.6405	19.0982	21.042	21.0351	21.5229	21.9164	23.265	23.4199	22.1517	17.7151	17.57	17.9623	18.3853	18.6488	18.7615	18.8303	18.1335	18.1544	22.4055	21.9246	21.2645	20.0885	22.0511	23.4078	22.922	21.5737	21.859	20.1239	20.6938	20.3329	22.6208	20.1905	17.5442	21.7	22.0769	22.045	21.119	22.9002
P20073	Annexin A7	ANXA7	21.4435	21.2867	21.4627	21.4168	21.5728	20.9352	21.0471	21.1611	21.1895	21.0605	21.3224	21.336	21.5317	21.4295	21.509	21.2568	21.4465	21.8703	21.5248	21.6387	21.4538	21.4658	21.3244	21.3952	21.4926	21.1344	21.4687	21.2667	21.2327	21.4573	21.4441	21.1941	21.0626	21.2514	20.6496	20.7756	21.3602	21.3922	21.2988	21.4486	20.9273	20.7271	21.7088	21.3832
P13928	Annexin A8	ANXA8	15.8146	20.6982	15.3517	15.043	20.0662	21.1074	21.2919	21.2542	20.3532	20.2784	15.2809	19.9753	19.3875	14.6612	20.1739	20.6227	21.2166	21.16	21.2457	20.8171	21.0963	20.7455	14.7175	21.1981	14.4765	15.1551	20.249	19.1323	15.2262	20.0791	15.004	15.4461	20.671	21.1701	20.8287	20.3493	20.5708	21.457	21.3407	14.9096	14.8933	21.0826	21.1463	13.9892
Q5VT79	Annexin A8-like protein 1	ANXA8L1	20.3126	20.6787	22.0301	20.0185	20.3472	21.2426	21.7319	21.6227	21.2391	20.2285	21.2619	20.8567	19.4343	19.4469	21.0975	21.6659	21.6423	21.1235	21.7226	20.6387	21.4509	22.4149	22.3585	21.1074	20.8309	20.2583	20.2747	20.3144	21.2787	15.2695	20.3176	20.4823	20.9515	21.8473	20.3017	21.1999	15.6644	22.5777	22.3389	19.9646	20.18	20.1273	20.8984	19.1971
O76027	Annexin A9	ANXA9	14.1026	15.222	19.558	15.7049	17.3405	19.3374	17.9307	20.4626	20.5065	14.6002	17.8035	17.8468	15.7636	15.0632	15.3862	21.2162	19.4075	19.818	17.0401	19.8438	20.4351	19.0379	19.0507	19.4335	18.6038	15.3522	14.7076	15.3253	14.74	16.8211	17.2534	18.5953	16.7345	19.0197	20.2801	18.8526	17.6249	18.0142	20.7891	17.4065	15.174	18.5327	15.2762	18.4418
Q16853	Membrane primary amine oxidase	AOC3	22.1596	20.9734	21.6204	21.0527	21.2077	18.5085	17.2103	14.5114	19.4306	19.9274	21.2258	20.566	23.7881	23.0065	20.8976	16.5267	15.9634	13.484	14.6266	15.2275	19.7512	17.8357	17.8402	15.828	23.0978	18.0724	16.8741	15.9237	15.5541	22.8353	22.6302	19.9083	17.9829	16.2774	14.2182	17.8645	19.906	14.9302	17.7976	22.7058	20.2358	22.0501	17.7559	22.0563
Q10567	AP-1 complex subunit beta-1	AP1B1	20.2938	20.4661	20.4293	20.3741	20.3139	20.6667	20.5074	20.6561	20.5671	20.3014	20.4856	20.3411	20.1269	19.9086	20.2772	20.3908	20.4584	20.6026	20.3883	20.2523	20.4309	20.3154	20.4737	20.6504	20.3622	20.3176	20.1468	20.3038	20.4977	20.4546	20.4332	20.4977	20.5986	20.4889	20.4252	20.4423	20.1411	20.525	20.4343	20.0328	20.2391	20.2617	20.4739	20.3333
O43747	AP-1 complex subunit gamma-1	AP1G1	19.9868	19.8704	20.0224	20.2042	19.9697	20.2338	20.05	20.1279	20.3388	19.8495	19.9188	20.0018	19.8628	19.8507	20.0567	20.0667	20.0592	20.2413	20.1716	20.1164	20.1048	20.2419	20.2185	20.3204	19.9472	20.0887	19.9644	19.967	19.9769	19.9301	19.8521	20.0066	19.9423	19.9067	19.9285	20.0304	19.9433	19.9503	20.1461	19.7938	20.0329	19.7908	20.0849	19.8787
O75843	AP-1 complex subunit gamma-like 2	AP1G2	18.3505	17.8675	18.2926	17.9421	18.2177	18.4514	18.5339	18.0461	18.3362	18.5553	18.4397	18.6814	18.1935	17.29	18.3151	17.7334	17.5657	18.075	18.5174	18.1543	17.8728	18.0082	17.9452	17.8844	18.1694	18.4474	18.1981	18.544	18.563	18.4867	18.0294	18.383	18.5347	18.1487	18.5893	18.444	18.346	18.04	17.8735	18.4051	18.3737	18.4136	18.2717	18.2671
Q9BXS5	AP-1 complex subunit mu-1	AP1M1	18.9681	18.8572	18.7971	18.957	18.3343	18.7008	18.3259	18.6231	18.6173	18.2932	18.7878	18.9472	18.3949	18.725	18.5665	17.8721	17.6175	18.0234	18.1868	18.4857	18.2746	18.1011	18.1643	17.8964	18.4292	18.7298	18.4788	18.1514	19.0307	19.1303	19.1303	18.885	19.1142	18.4521	18.5682	18.9163	18.935	18.4597	18.1225	18.4637	18.781	17.7804	18.5013	18.9996
Q9Y6Q5	AP-1 complex subunit mu-2	AP1M2	19.0782	18.8627	19.6072	18.9943	19.6689	19.4668	19.7336	19.689	19.7009	19.6182	19.9192	19.44	19.2992	18.6745	19.5198	19.9816	20.0105	20.0951	19.9627	20.2789	19.9251	20.0626	19.9352	19.994	19.5695	19.0504	19.4512	19.6799	19.2472	18.8171	19.1639	19.4677	19.2021	19.758	19.6314	19.5753	19.0422	19.6888	20.1583	19.5912	19.1124	19.1919	19.4914	18.8242
P61966	AP-1 complex subunit sigma-1A	AP1S1	19.1693	18.768	19.0736	19.4062	19.1229	19.1723	19.4092	19.3069	19.6352	19.2712	19.3631	19.5017	18.3372	18.3709	19.2235	19.1723	19.1714	19.4798	19.3532	19.2246	19.4508	19.6414	19.2775	19.5986	19.3255	19.1736	18.911	19.3819	19.0491	18.6676	18.8342	19.1839	19.0342	19.3195	19.091	19.3342	18.8134	19.1605	19.5792	19.2723	19.2078	18.6718	19.2643	18.7052
P56377	AP-1 complex subunit sigma-2	AP1S2	17.045	17.219	14.3302	15.7968	15.467	15.6138	15.1404	15.2907	15.4075	15.0541	17.6982	17.1753	16.6626	15.5988	17.8442	15.2934	16.9204	15.1906	14.5637	15.8427	16.8926	14.3575	14.7464	15.1359	15.2254	17.2914	14.8293	15.3369	16.9868	18.8016	15.4706	15.768	17.158	16.1358	14.5666	15.5033	16.3063	15.4618	16.9977	14.6736	17.9966	14.5542	15.7355	18.2427
O95782	AP-2 complex subunit alpha-1	AP2A1	19.961	19.7511	19.5836	19.9956	20.0528	19.678	19.6993	19.4423	19.61	19.5515	19.4695	19.897	19.4736	20.0341	19.5882	19.0413	19.0645	19.2264	19.2605	18.9281	19.266	19.2627	19.2495	19.1026	19.6388	19.8574	18.9975	19.3804	19.7801	20.1032	19.752	19.5501	19.8487	19.6746	19.5485	19.5313	19.9188	19.1705	19.3252	19.5552	19.7391	19.7988	19.3981	19.7622
O94973	AP-2 complex subunit alpha-2	AP2A2	19.1764	19.0163	19.0607	18.899	19.2183	18.4761	18.5024	18.6976	18.8914	18.8566	18.7691	18.9211	18.8706	19.4251	18.945	18.3401	18.0302	18.183	18.2111	17.7775	18.5249	18.2132	18.6589	18.2618	18.8115	18.9111	17.314	18.2272	18.655	19.3735	19.094	18.7614	19.1611	18.7448	18.5822	18.6073	19.1628	18.2468	18.6061	18.7723	19.2449	18.9599	18.4821	19.291
P63010	AP-2 complex subunit beta	AP2B1	20.1697	20.0441	19.952	19.8919	20.0689	19.6849	19.4734	19.4232	19.2398	19.4783	19.739	19.7562	20.091	20.4645	19.7326	18.39	18.4475	18.7258	19.0923	18.774	18.9206	18.8884	18.699	18.5537	19.7843	19.9558	19.4776	19.623	20.0228	20.4025	20.1856	19.9143	19.9684	19.4618	19.2987	19.4918	20.0787	18.6375	19.0237	19.6908	20.1289	20.1792	18.9797	20.4079
Q96CW1	AP-2 complex subunit mu	AP2M1	20.1356	20.044	19.9258	20.3496	20.0526	20.0806	19.8387	19.982	20.012	19.8313	19.7396	20.1159	20.1446	20.6358	19.9461	19.3435	19.5586	19.6592	19.7387	19.833	19.822	19.8589	19.8323	19.7705	19.9231	20.1955	19.5957	19.7731	19.9712	20.3718	20.2712	19.9691	20.021	19.8946	19.8836	19.9701	20.4452	19.7874	19.7351	19.764	20.2546	20.1306	19.9345	20.1394
P53680	AP-2 complex subunit sigma	AP2S1	21.5828	21.1657	21.0965	21.4969	21.3607	21.0537	21.0689	20.9821	21.1699	21.0643	21.0226	21.4094	21.217	21.4826	21.1467	20.5527	20.5281	20.5463	21.1172	20.7622	20.7558	21.1472	20.8136	20.4774	21.2756	21.2767	20.8936	20.8355	21.1329	21.7956	21.2167	21.0092	21.3163	21.0446	20.9711	21.1799	21.4738	20.7821	20.802	21.1196	21.516	20.9756	21.3085	21.3569
O00203	AP-3 complex subunit beta-1	AP3B1	20.1241	20.0277	20.0774	20.1915	20.1113	20.0707	20.0455	20.0439	20.0418	20.0226	20.0805	20.0001	19.7922	20.1007	20.0167	19.8241	19.8707	19.7608	19.9526	19.7219	19.7618	19.7823	19.7279	19.8634	19.961	20.0717	19.8305	19.7519	20.1704	20.1385	20.0601	20.1339	20.2866	20.0306	19.9402	20.1639	20.3012	20.1313	19.7441	19.9058	20.121	20.0818	19.9365	20.1676
O14617	AP-3 complex subunit delta-1	AP3D1	19.4022	19.3241	19.3222	19.3567	19.1247	19.4565	19.1836	19.1716	19.0792	19.1346	19.5798	19.251	19.0735	19.3421	18.9185	19.0491	18.9846	19.0519	18.8337	18.6796	19.0154	18.7999	19.2859	18.9523	19.0784	19.1985	19.1784	19.1396	19.5114	19.3733	19.5102	19.3419	19.4709	19.0087	19.3867	19.3888	19.3833	19.1775	18.9772	18.939	19.282	19.6505	19.2768	19.4774
Q9Y2T2	AP-3 complex subunit mu-1	AP3M1	19.0095	18.9624	18.6591	18.8942	18.9393	19.2007	18.996	18.9879	18.748	18.6316	18.5635	18.7447	19.1745	19.4141	18.7748	18.1796	18.3209	18.9438	18.6004	18.649	18.4876	18.495	18.5513	18.591	18.8946	18.8723	18.5343	18.7221	18.9858	19.3228	18.9417	18.8799	19.0253	18.6769	19.0745	18.8856	19.1177	18.9727	18.5085	18.5756	18.9883	19.4582	18.7119	18.9547
Q92572	AP-3 complex subunit sigma-1	AP3S1	19.2649	19.0411	18.906	18.9664	19.0178	19.0877	18.9828	19.122	18.9461	18.8799	18.8135	18.9958	18.8035	19.1679	18.7742	18.578	19.0331	19.0525	18.6249	18.5006	18.8478	18.6099	19.0811	19.0525	18.7927	18.9047	19.0124	18.8463	18.8723	18.9713	19.1858	19.1788	18.8849	18.8622	18.9196	19.0571	19.5425	19.0897	18.7647	18.3849	19.1347	19.4009	18.9859	18.9074
O00189	AP-4 complex subunit mu-1	AP4M1	16.6724	16.9133	16.1862	16.378	14.7939	16.4825	17.0183	16.5803	16.5947	16.4927	16.1945	14.0926	16.3973	16.0049	16.6194	16.3821	16.8384	16.8341	16.473	16.7667	16.1157	16.082	17.0861	16.8419	16.3866	16.1906	15.9933	17.0924	16.496	17.1579	16.6158	16.6416	16.3003	16.4299	17.3724	17.1002	15.8836	16.5228	16.1813	16.5288	16.0923	16.8974	16.9108	16.2963
O43299	AP-5 complex subunit zeta-1	AP5Z1	14.6272	14.1697	15.5818	15.8883	15.5657	15.0033	14.8026	14.359	13.5937	13.7036	15.0508	14.071	14.2309	15.571	13.6801	15.4128	16.4886	13.6515	14.1759	14.4218	14.833	15.2691	12.3544	15.0705	15.9518	14.7112	14.6463	15.2648	14.5974	14.4271	14.2267	13.9147	14.3418	13.474	14.0131	15.3665	13.506	16.6069	16.4924	13.5689	14.2048	15.3384	15.382	14.3065
Q7Z5R6	Amyloid beta A4 precursor protein-binding family B member 1-interacting protein	APBB1IP	18.2267	17.6831	17.1306	18.0849	14.5648	14.2821	16.5299	15.2438	16.641	16.3939	14.6259	17.5383	16.6977	16.4037	17.376	15.8935	14.6707	15.057	13.6874	15.3188	15.9653	15.7391	14.9833	15.8019	15.3015	18.2981	17.1258	15.8471	18.0778	18.6829	13.3971	14.933	17.1999	14.7691	16.647	15.0547	17.8182	14.9901	14.5471	15.3564	17.7547	17.897	15.4309	17.8244
P02743	Serum amyloid P-component	APCS	19.8593	20.1897	20.3812	20.3359	21.112	19.5284	18.6492	17.5829	20.0419	19.5739	21.2644	21.0804	22.4045	20.183	19.0664	17.7332	16.5623	18.8118	17.9854	19.1814	18.1777	17.3263	17.3326	17.6794	22.4146	19.0631	21.1355	18.4682	19.1052	22.2365	19.7851	18.9127	20.4385	18.6437	17.136	19.2531	18.4466	17.9632	17.6252	21.1657	19.1531	20.9463	20.0243	21.5037
P13798	Acylamino-acid-releasing enzyme	APEH	19.8342	19.6049	20.1079	19.6602	19.9544	19.8407	19.8865	20.1277	20.4201	20.095	19.6636	19.6193	20.6485	19.4738	20.2638	20.2815	20.2587	19.6213	20.3183	20.3353	20.2449	20.443	19.8505	19.9106	19.9363	19.8488	18.9516	19.6505	19.2803	19.9622	19.7363	19.5879	19.6802	20.1332	19.8532	19.6405	20.0729	20.0877	20.2438	19.9272	19.4686	19.307	19.4276	19.8092
P27695	DNA-(apurinic or apyrimidinic site) endonuclease	APEX1	21.263	21.1654	21.0869	21.1737	20.8543	20.19	20.6608	20.1895	20.2523	20.6445	20.7157	21.0204	20.983	21.3861	21.0014	19.7339	19.8814	20.038	20.4223	19.3249	20.4324	20.2386	20.1775	20.0885	21.0691	21.0579	20.664	20.5279	21.2795	21.2337	21.1866	20.8541	20.9237	20.77	20.5485	20.2487	21.1892	20.2161	20.5114	20.7422	20.8839	20.6625	21.1483	21.2244
Q9BZZ5	Apoptosis inhibitor 5	API5	20.6581	20.7563	20.5183	20.6804	20.5466	20.5686	20.8382	20.3945	20.4573	20.6658	20.4764	20.6696	20.0013	20.7737	20.6597	19.5298	19.8468	19.9624	20.1938	19.3343	20.2286	20.0919	19.9485	20.0725	20.4983	20.7686	20.4712	20.4972	20.7892	20.2847	20.7084	20.6851	20.6682	20.6069	20.7245	20.8266	20.6794	20.1133	20.028	20.4187	20.9417	20.725	20.3178	20.6739
Q96GX9	Methylthioribulose-1-phosphate dehydratase	APIP	17.7941	15.2056	15.8384	17.155	15.9842	16.6193	14.5558	16.7977	15.3947	17.0001	16.2524	16.0878	15.9377	17.0119	16.5182	15.1086	14.3413	14.849	16.2072	14.2785	16.9886	16.292	14.5039	15.0103	16.3217	16.8367	13.6763	16.0902	15.914	17.0892	16.1676	16.0625	16.7636	16.3417	17.2651	17.6414	16.6458	14.2021	14.4015	15.6126	15.9807	17.0474	15.2156	17.1395
Q9HDC9	Adipocyte plasma membrane-associated protein	APMAP	21.2055	21.0088	21.0693	21.0961	20.957	20.6111	20.262	20.0739	20.4728	20.2649	20.9425	21.2124	20.9415	21.6768	20.6728	20.0211	20.0997	20.5373	20.2397	20.0589	20.229	20.18	20.0272	19.9471	20.5871	21.3902	21.6951	21.2589	21.0728	22.4373	21.0003	20.7049	20.9592	20.1773	20.1435	20.3389	21.1504	19.8811	20.2121	20.5073	20.9579	20.8038	21.6993	21.5177
P02647	Apolipoprotein A-I	APOA1	22.0308	22.0361	22.7618	21.5417	21.8013	21.3269	21.8238	21.5763	22.5932	21.7736	21.4785	21.1423	24.0888	22.82	22.5026	21.0236	22.4788	22.4425	22.3088	21.0754	21.273	21.4154	22.0252	21.5092	22.1831	22.2871	23.142	20.8	22.1365	21.4156	21.4888	21.1284	22.2681	22.1631	20.685	22.2122	22.6194	22.3874	21.838	22.0211	22.0113	21.976	22.7121	23.9245
P02652	Apolipoprotein A-II	APOA2	20.2098	20.9987	21.0533	19.5871	20.1809	21.3158	20.9666	21.0744	21.2723	20.574	21.232	18.9454	22.3249	20.5943	21.1466	20.3466	20.6725	21.0999	20.4622	19.8838	20.1777	20.0617	20.6175	19.8482	21.0775	20.8027	21.0984	18.4715	20.9189	20.1909	20.5086	20.4535	21.2772	20.6515	20.472	21.0439	20.5299	20.6915	20.1328	20.229	20.6019	21.0121	20.9055	21.6135
P06727	Apolipoprotein A-IV	APOA4	19.5684	19.4117	19.7284	18.9939	20.0649	19.9406	19.7948	19.3095	20.3165	19.7839	19.4286	18.831	21.2914	21.0273	20.2113	19.0427	19.1034	20.2533	20.0874	14.6869	18.2873	19.1908	18.6946	17.9639	19.877	19.625	21.2662	17.902	19.7215	18.768	18.0667	20.0101	20.431	19.8983	18.1228	19.7014	20.3531	19.3068	18.4698	18.3167	20.1242	20.5312	19.9072	24.1364
P04114	Apolipoprotein B-100	APOB	21.7399	21.0598	21.8725	20.9503	21.9887	21.7187	20.6337	20.804	21.7188	21.6232	22.0835	20.8374	21.792	22.4391	21.6087	20.9629	20.9918	21.5915	22.1089	21.4603	20.8907	21.529	22.0264	21.2313	21.7946	21.4458	21.9508	19.9932	21.92	22.2141	21.7705	20.9401	21.2982	21.3453	20.0319	21.5586	20.3565	21.2736	21.6617	22.1238	20.8218	21.8937	22.8452	21.8081
Q9NRW3	DNA dC->dU-editing enzyme APOBEC-3C	APOBEC3C	18.2386	18.3828	17.9239	18.2788	18.2388	16.3405	17.9492	17.1801	17.8041	17.8416	17.3425	18.2533	17.2022	17.4103	18.055	15.3124	15.6233	15.2209	17.372	17.6371	16.8904	16.7787	15.7596	16.4046	17.7279	18.2934	15.677	17.6474	18.386	15.5017	18.2169	18.5176	18.0031	18.1176	17.6141	17.6514	18.0333	17.488	18.0049	18.2016	18.1162	16.4466	17.6739	17.931
Q96AK3	DNA dC->dU-editing enzyme APOBEC-3D	APOBEC3D	17.269	17.0489	15.4185	17.3928	13.922	15.8063	17.1478	17.2663	17.3625	16.7562	14.2976	17.5235	16.6727	18.9611	17.1013	16.0729	15.7397	15.2203	15.8305	16.2131	17.8916	16.325	15.3274	15.153	15.4211	17.0586	17.0446	15.447	17.2935	16.9542	15.769	15.7901	16.6692	16.5033	17.1468	17.7155	16.6924	17.9504	15.4189	17.4411	16.3331	14.0359	16.2781	16.5991
Q9HC16	DNA dC->dU-editing enzyme APOBEC-3G	APOBEC3G	17.868	14.9279	17.1377	18.2313	17.0454	15.6417	16.0234	16.2349	16.5552	15.076	15.0089	17.9538	15.6986	15.0805	17.2796	14.0368	15.3696	14.9396	15.8816	15.8777	14.9742	15.808	16.2425	15.8265	14.3421	17.8736	15.3777	16.0962	17.9177	15.9268	17.4412	17.414	17.0296	16.0913	15.4398	15.4934	18.8233	14.9436	15.3466	15.7261	17.3282	14.6037	14.5983	17.4187
Q0VD83	Apolipoprotein B receptor	APOBR	18.3074	18.3574	16.1605	17.8888	17.3888	16.9809	17.2597	16.1763	17.6418	16.5596	16.4537	18.0392	14.5903	15.7387	17.0836	15.0708	15.6458	15.5162	15.0878	14.5849	14.7053	15.5764	15.633	15.526	15.345	18.1481	17.2436	16.8688	17.8389	18.8323	16.7717	17.4189	18.0193	16.699	16.595	17.1336	17.9756	15.0563	15.7672	14.2756	18.3999	18.1986	15.9906	17.7318
P02654	Apolipoprotein C-I	APOC1	18.3658	17.2171	18.7867	18.4549	18.0029	17.8443	17.5802	18.5191	19.1878	17.9443	18.4146	17.8958	18.6765	18.5341	18.7801	18.4314	17.2368	18.9585	18.8679	17.4268	18.2406	18.7305	18.3855	17.7242	18.6713	18.5439	18.9242	14.8396	18.4576	16.0101	18.202	17.76	19.0039	18.5213	17.6844	19.1438	17.6887	18.8994	18.2976	17.3298	18.4357	18.2513	20.0007	20.4836
P02655	Apolipoprotein C-II	APOC2	18.272	15.9738	17.3598	14.171	17.8342	18.1728	17.6568	17.2635	18.6497	17.4107	17.4	14.3476	18.6402	19.6039	17.2813	14.6925	17.2016	19.067	16.3587	15.9621	15.9407	15.7665	17.8236	13.5407	18.2316	17.5629	18.7307	15.3868	17.7785	14.6577	17.2794	15.7946	18.8854	17.43	15.4208	18.9863	14.0752	18.2312	17.2962	17.3599	17.7072	18.8361	21.0246	19.0396
P02656	Apolipoprotein C-III	APOC3	18.4445	17.3529	18.4864	18.0781	18.5912	18.8028	17.6112	17.9922	19.6982	18.7469	18.3855	17.4549	19.386	19.6577	18.7192	18.4199	17.8481	19.857	19.1196	17.1005	18.0583	18.1534	17.7204	17.3459	19.3516	18.1048	20.247	17.4695	18.5291	18.816	17.6043	17.2792	19.7631	18.6713	16.8921	19.5612	18.1828	19.2529	18.9257	18.5592	18.5976	19.0385	20.3616	20.039
P05090	Apolipoprotein D	APOD	19.9142	19.1759	20.1643	20.034	20.573	19.9826	19.4806	20.1731	20.3937	20.1047	19.7765	19.4981	21.1623	20.1103	20.1549	20.2558	19.9399	20.3967	21.1773	20.5719	20.1607	20.7026	18.2818	15.3566	20.3957	20.2886	21.2913	20.7117	20.3454	20.3899	19.2124	18.9168	20.659	20.2365	18.4804	21.0533	19.462	15.0343	20.3975	20.5103	19.4996	21.2375	19.3733	20.7589
P02649	Apolipoprotein E	APOE	19.8784	19.4048	20.3546	19.9608	20.0787	19.4407	19.3669	19.5176	19.7877	20.0948	19.3159	19.431	20.4042	20.4534	19.7104	17.5495	18.9772	19.7213	19.531	18.9205	18.7442	19.2875	19.1858	17.6003	19.993	19.6188	20.6158	18.0936	19.7126	20.8325	19.2975	20.132	20.6445	20.1845	18.0977	19.4787	20.104	18.9171	18.6004	19.6021	20.0137	19.9688	21.1234	22.1429
P02749	Beta-2-glycoprotein 1	APOH	18.2834	14.8756	18.6155	18.2467	18.994	17.6802	17.7489	18.071	18.895	18.3802	18.0041	17.873	18.4974	19.1251	18.5628	18.6629	17.4017	17.6568	18.3516	17.2816	17.5473	16.9005	16.3533	14.735	18.8394	18.3229	19.6525	17.1564	18.3363	19.6542	17.9256	17.8653	18.6	17.7551	16.6555	18.2427	18.157	15.8054	16.5892	17.7579	18.1977	14.8556	18.9117	18.7883
O14791	Apolipoprotein L1	APOL1	18.0629	17.9981	17.9466	18.6825	18.8215	18.0414	17.9581	17.9837	18.4586	18.2872	18.0822	17.4167	18.1239	17.279	18.0682	18.0791	18.0495	17.2205	17.9639	18.2085	17.9097	17.7684	17.0632	16.5521	17.8795	19.0543	18.6988	16.7415	19.4227	19.0983	18.3418	17.8678	18.797	17.8516	17.0171	18.0346	19.4545	18.3289	17.8016	18.1991	18.3408	18.4823	17.7553	18.3218
Q9BQE5	Apolipoprotein L2	APOL2	21.0913	20.7278	18.2763	21.0776	20.5884	18.7277	18.9524	18.4941	19.2845	18.2121	16.9735	19.9304	17.6117	18.6801	18.8245	14.8224	15.2207	16.8031	17.4651	17.6772	16.8855	19.3174	14.5594	15.7994	16.6488	21.0705	20.8683	18.693	20.8095	20.3295	20.4826	20.4743	19.4691	18.0124	18.7693	19.0138	21.3646	18.5877	16.2784	16.7852	19.4384	19.9696	18.0359	18.7786
O95236	Apolipoprotein L3	APOL3	18.8082	18.2995	18.492	19.1511	18.0778	15.0904	17.4208	14.192	15.1184	15.0132	13.3589	17.1646	15.9106	14.5062	17.3637	14.2511	13.8135	15.1203	15.5329	14.5363	15.4426	15.7589	15.4671	15.0971	16.094	19.0801	16.2872	15.3197	17.5334	17.9289	18.3924	18.5149	17.4742	15.1811	14.1242	15.363	19.2359	14.9467	15.6143	14.9535	17.2851	16.8531	15.239	16.6958
O95445	Apolipoprotein M	APOM	15.4362	14.6927	15.048	14.2696	14.9285	15.6762	14.9242	14.9064	16.1931	16.1573	15.7847	15.0757	14.4757	16.0868	15.3472	13.6518	15.3964	15.8336	15.4232	16.9542	14.9864	15.1055	15.8103	15.7488	15.7065	14.9018	15.7491	15.1123	13.8315	16.023	15.9182	15.0661	15.7792	14.9273	15.8379	15.2054	15.4206	15.305	13.805	15.358	15.6482	14.2211	16.261	16.3494
Q9BUR5	MICOS complex subunit MIC26	APOO	18.9291	18.7018	18.774	18.6925	18.2495	18.5639	18.6521	18.858	18.9064	18.2563	18.3555	18.5016	18.902	18.8321	18.7895	18.0831	17.983	18.5067	18.6735	17.9598	18.5393	18.4874	18.3293	18.5627	18.5216	18.7473	18.6898	18.445	18.8075	18.292	18.847	18.8434	19.0239	18.6829	18.4558	18.4808	19.0842	18.1461	18.3433	17.6593	18.9312	18.9085	18.768	18.6425
Q6UXV4	MICOS complex subunit MIC27	APOOL	16.9008	17.0326	17.1993	16.6867	16.0625	16.9566	16.8843	16.4104	16.8225	16.1569	17.0815	16.1859	16.8116	17.9441	16.4452	16.8516	16.6681	16.8828	16.7061	16.1039	16.4182	16.0097	17.268	17.6024	16.8989	16.1505	16.5716	15.8013	16.7735	15.0964	17.261	17.3185	17.2331	16.8178	17.0022	17.1062	16.1552	16.1375	16.6309	16.6662	17.0826	17.0076	17.4608	17.115
P05067	Amyloid-beta precursor protein	APP	16.3702	15.7746	14.6677	17.0116	14.9829	14.4142	16.0136	16.0276	15.7601	16.3768	17.0831	17.0732	17.546	16.9188	16.5534	15.6101	14.9657	15.1576	15.3107	15.3069	16.277	14.5768	15.3738	14.4589	15.9406	17.787	17.0446	17.7028	17.1668	15.2214	16.3098	14.9976	16.6423	14.7421	15.3024	16.4422	17.4634	15.3316	15.0838	17.0563	16.4084	16.6831	14.0807	16.4398
Q9UKG1	DCC-interacting protein 13-alpha	APPL1	20.3761	20.0757	20.3561	20.0416	20.2087	19.8581	20.0837	20.2599	20.2885	19.8919	20.1095	19.9854	20.1732	20.3387	20.138	19.8721	20.1649	19.8431	20.1958	19.5209	20.2434	20.3374	20.1504	20.1946	20.0797	19.9376	19.6492	19.6076	19.7349	20.2683	20.0837	20.2398	20.1633	20.1588	19.8486	19.9351	19.6735	20.0574	20.3371	20.0998	20.1166	19.7833	20.0278	20.2515
Q8NEU8	DCC-interacting protein 13-beta	APPL2	16.8988	17.1637	17.126	16.1636	16.4469	16.88	16.5969	17.4278	17.8331	17.7919	15.7279	16.8487	15.6095	16.3258	16.2114	17.5949	17.3449	17.3476	14.8632	17.2202	17.2296	17.7664	17.1409	16.2769	16.6811	16.0767	15.7617	15.2976	17.5308	16.8553	17.1308	16.5505	17.3905	17.3016	16.4956	16.9668	17.3097	15.1173	16.9092	16.4286	16.788	14.8443	16.1889	17.7157
P07741	Adenine phosphoribosyltransferase	APRT	21.3251	21.2314	21.8877	21.5166	21.3007	21.3155	21.4298	21.4269	21.6755	21.2477	21.3837	21.3009	21.9974	21.4121	21.8208	21.8176	21.6871	20.9879	22.0555	21.8936	21.7807	22.0121	21.623	21.6986	21.0616	21.3052	19.9597	20.9545	21.0799	21.8354	21.6559	21.518	21.0219	21.2969	21.0513	20.9983	21.5363	21.6585	21.9735	21.4144	20.8445	20.1322	20.3765	21.361
P29972	Aquaporin-1	AQP1	18.7493	18.2348	18.2594	15.3883	15.3159	15.0842	14.67	15.5988	17.5702	16.6392	17.7511	14.9871	18.4022	19.0088	16.3874	15.3177	13.6852	15.7989	16.4114	15.4793	15.082	15.0499	14.6645	15.4077	17.8728	14.3963	13.5829	15.8297	13.9647	16.7135	18.6274	15.0431	15.2535	16.5761	14.7835	15.7489	15.4076	14.3228	14.8828	18.0857	18.1098	16.3314	15.5492	16.1382
O60306	RNA helicase aquarius	AQR	18.2534	17.8857	18.3793	18.1648	17.9245	18.0157	17.9233	17.3243	17.9619	18.1734	18.4432	17.9025	18.0147	17.7326	18.1174	17.1383	14.2979	16.4196	18.0405	17.3948	17.6499	17.7917	16.9824	17.1982	17.963	18.0169	17.8188	17.8854	18.5003	17.6636	18.1134	18.2688	18.2903	17.9248	18.043	18.279	18.2029	17.0822	17.1336	18.1833	18.3349	18.1959	18.2769	18.6352
P10398	Serine/threonine-protein kinase A-Raf	ARAF	18.2558	18.8602	18.7614	18.4435	18.5876	18.1242	17.4269	18.8948	18.4558	18.2198	18.1238	17.8899	17.9609	17.5282	18.0742	15.3519	20.2868	14.7317	18.0185	18.2347	18.1601	18.7017	17.7254	18.6537	17.8154	18.0039	18.8537	15.2793	18.1627	15.8184	17.8406	17.7492	17.8467	17.9769	17.6492	18.075	18.3118	16.6833	18.4175	17.6369	17.8747	16.9213	14.6188	17.6823
Q96P48	Arf-GAP with Rho-GAP domain. ANK repeat and PH domain-containing protein 1	ARAP1	18.5675	18.3825	17.903	18.5366	18.5956	17.6491	17.9558	14.141	17.8466	18.0483	18.1511	18.3186	18.821	17.2447	18.1371	14.7475	14.7918	16.0568	17.2536	17.7393	17.2313	16.8951	15.7975	14.8146	18.1693	18.5647	18.1756	17.8626	18.1178	19.2064	17.6487	17.8007	18.0373	17.5928	17.484	17.5952	18.3187	15.7403	15.779	18.0069	18.6185	18.5452	17.3508	18.3773
P48444	Coatomer subunit delta	ARCN1	20.7554	20.8046	20.6287	20.9761	20.6143	20.7726	20.5776	20.6753	20.6438	20.5348	20.6567	20.8245	20.4616	20.6425	20.6948	20.2932	20.4891	20.6863	20.6647	20.5757	20.4852	20.616	20.4986	20.54	20.5884	20.9966	20.6741	20.7256	20.9487	20.9244	20.8266	20.7814	20.9387	20.4661	20.7391	20.622	21.427	20.5665	20.4663	20.4676	20.7594	20.6755	20.4399	20.736
P18085	ADP-ribosylation factor 4	ARF4	22.1422	22.1691	22.0946	22.3114	21.9996	21.9445	21.8409	22.0382	21.8601	21.8852	22.0941	22.3572	21.8019	22.3427	22.1966	22.3798	22.1045	22.3177	22.0321	21.9258	22.1576	22.0577	21.9081	22.1557	22.098	22.2079	22.3435	22.2797	22.1933	22.3857	22.3104	22.0365	22.0614	21.766	21.8878	21.7161	23.2724	22.1546	22.1133	22.0823	22.0393	22.0065	21.8803	22.3099
P84085	ADP-ribosylation factor 5	ARF5	21.6096	21.5411	21.7429	21.4895	21.5962	21.7317	21.4951	21.8527	21.8322	21.1301	21.4003	21.5273	20.6607	21.1264	21.557	21.8512	22.1053	22.3477	21.7661	21.3891	21.8972	21.8717	21.4599	22.1794	21.2627	21.2898	21.5252	21.2266	21.391	21.5398	21.4164	21.8095	21.4439	21.3849	21.2309	21.4698	21.4257	22.1679	22.0381	21.4045	21.331	21.0281	21.9032	21.4463
P62330	ADP-ribosylation factor 6	ARF6	21.148	21.2953	21.5928	21.3013	21.193	21.2768	21.3155	21.8397	21.8932	21.0797	21.0664	21.3687	20.3052	20.69	21.2242	22.0431	21.7499	22.0856	21.4818	21.4579	21.8711	21.6632	21.6914	21.9498	21.1101	20.9686	21.2688	20.7851	21.031	20.9474	21.107	21.1071	20.9584	21.3466	21.2053	21.4463	21.0982	21.7087	21.8872	21.01	21.0426	20.6	21.6255	20.8532
Q8N6T3	ADP-ribosylation factor GTPase-activating protein 1	ARFGAP1	18.1995	17.3118	18.1893	18.3031	18.0095	15.8616	18.2427	15.4463	17.8036	17.812	17.7213	18.1162	17.9839	18.0964	17.4322	16.7008	14.4435	14.8664	16.7246	17.8556	16.3788	16.7965	15.9068	17.5353	18.1428	17.9588	15.9848	17.8627	18.2508	15.9831	18.1931	17.7614	18.0069	18.188	17.8609	17.7164	18.0113	16.2178	16.7102	17.9925	17.9738	18.0183	16.1388	18.3125
Q8N6H7	ADP-ribosylation factor GTPase-activating protein 2	ARFGAP2	19.2767	19.2743	19.2875	18.9712	19.2721	19.0007	19.1332	18.9779	19.2253	19.2124	19.4493	19.3033	18.9794	18.6307	19.2695	19.1743	19.2263	19.2803	19.4408	18.6477	19.3725	19.2654	19.0632	18.952	19.3608	19.1543	18.9171	19.1106	19.2016	18.5039	18.7563	19.2602	19.2712	19.2494	19.1407	19.2282	19.2477	19.1758	19.6051	19.2328	19.1677	19.1905	19.0932	19.1428
Q9NP61	ADP-ribosylation factor GTPase-activating protein 3	ARFGAP3	16.3759	17.4808	16.5176	16.7592	15.9156	16.773	15.6533	16.6582	16.0649	15.201	16.3603	16.8088	15.4345	16.6969	15.8057	15.0271	15.5553	15.9263	15.9105	14.7635	15.2468	14.9398	14.3133	15.1361	14.9857	16.3997	15.9962	16.1366	16.8964	16.9305	17.1405	16.7685	17.4667	15.6097	16.3586	16.002	17.8119	15.2976	14.8964	15.0675	16.2165	15.8287	14.3878	16.9232
Q9Y6D6	Brefeldin A-inhibited guanine nucleotide-exchange protein 1	ARFGEF1	18.2875	18.3782	17.577	17.3783	18.4057	17.8069	18.0657	17.8415	18.8651	18.3739	18.5046	17.5794	14.6399	16.7296	18.22	17.9421	13.9755	14.1569	17.8451	14.5151	18.4605	18.0223	17.58	15.0731	18.1817	18.3333	14.7579	17.4068	18.1757	15.6527	15.7743	14.8263	18.1527	18.4407	17.7335	17.9994	18.2523	17.5626	18.2658	17.5293	18.0752	17.6276	14.2649	17.8722
Q9Y6D5	Brefeldin A-inhibited guanine nucleotide-exchange protein 2	ARFGEF2	16.6232	16.6648	17.6784	17.1188	16.5457	17.1558	16.7114	17.2455	16.6534	15.9982	17.8693	16.4696	14.5227	17.0403	16.3972	17.0316	17.5511	16.8174	17.7937	17.0894	18.1123	15.9429	16.6257	17.3239	17.7208	15.8846	17.1995	14.9652	16.8543	17.4352	17.6868	15.3396	17.7787	16.9628	16.5719	17.1452	17.4715	17.679	16.1425	16.3128	16.4056	15.0905	16.5438	16.8646
P53367	Arfaptin-1	ARFIP1	19.1814	19.0079	19.4588	19.0255	18.8274	19.1699	19.1149	19.3772	19.4905	19.0214	19.0487	19.1226	18.8712	18.8142	19.07	18.9	19.2742	19.4548	19.2801	19.2739	19.1584	19.4392	19.3123	19.3176	18.8063	18.9154	18.9457	18.9208	18.9852	18.8255	18.7686	19.4068	19.3019	19.2948	19.0666	19.1685	19.0629	19.1928	19.4017	18.8124	19.0584	18.9336	19.2244	18.9092
P53365	Arfaptin-2	ARFIP2	16.7512	16.5246	16.6745	16.6877	16.5897	16.3505	16.9936	16.5632	16.6449	17.0703	16.5957	16.774	16.8997	16.907	17.0785	16.2591	17.2687	16.8308	16.7386	16.9283	16.503	16.968	16.4305	16.6334	16.9517	16.7884	16.3044	16.0997	16.7798	16.3049	16.7212	16.8238	16.5132	16.6726	16.5152	16.8777	16.4004	16.8818	16.809	17.2159	16.5791	16.9077	16.7024	16.169
P05089	Arginase-1	ARG1	17.2408	15.9825	15.3341	16.3403	15.1807	15.5465	18.8352	18.346	15.5214	15.2415	15.7959	17.367	14.517	16.3206	16.008	16.3125	18.5101	15.0212	15.5821	15.5673	15.2462	16.2946	16.8015	15.6724	15.0652	18.2107	19.048	18.944	16.1486	19.987	16.4552	15.3933	16.2007	13.7729	15.8711	18.7414	18.5927	16.479	15.7527	16.3407	14.7188	15.7637	15.5538	16.271
Q07960	Rho GTPase-activating protein 1	ARHGAP1	21.3773	21.2693	21.2597	21.1446	21.1229	21.1472	21.1549	21.501	21.456	20.7852	21.0379	21.0416	21.8395	21.5529	21.1703	21.3256	21.2176	21.3545	21.1844	21.1146	21.4908	21.1254	21.2562	21.4251	21.2843	20.9341	20.7643	20.7092	20.9261	21.785	21.4344	21.3691	21.1499	21.2309	21.1484	21.3636	21.2247	21.4839	21.3454	20.9841	21.0311	21.391	21.2643	21.5398
Q68EM7	Rho GTPase-activating protein 17	ARHGAP17	18.9313	18.8203	18.4203	18.7154	18.4306	17.6667	17.826	17.839	17.8572	17.578	17.8065	18.0628	18.3189	18.3197	18.1322	17.8605	17.8047	17.9641	17.7652	18.0156	17.6591	18.0882	17.9364	17.8668	17.648	18.286	17.2863	17.7941	18.5359	18.927	18.8902	18.706	18.1125	17.7623	17.8113	17.7447	18.5741	17.7477	17.6365	17.3959	18.2153	14.7059	17.6235	18.6971
Q8N392	Rho GTPase-activating protein 18	ARHGAP18	16.9445	16.9979	16.8122	16.8219	16.7048	16.672	16.3881	15.9308	16.4194	15.6341	16.1359	16.5527	16.4597	16.4265	16.525	14.9491	15.9981	14.7969	15.6464	15.1946	15.943	16.2503	14.7713	15.5299	15.66	17.0546	14.6581	14.4125	16.9507	17.5807	17.2373	17.1586	16.8881	16.1077	16.1575	16.5716	17.1174	15.9026	15.668	16.0518	16.7513	15.6551	16.1942	16.8287
P42331	Rho GTPase-activating protein 25	ARHGAP25	17.8727	17.5936	16.946	18.0969	17.2733	14.8609	15.4769	15.0551	16.6139	16.1616	15.7513	17.1063	15.3402	16.8124	17.0852	14.9325	16.7985	16.5722	15.0541	15.4471	15.7754	15.0507	15.7014	15.5492	15.5808	17.9399	14.6587	15.4395	18.1693	18.0372	17.4197	17.0621	17.1725	15.5836	16.3929	15.3939	18.2954	15.0344	15.0154	16.3686	17.9597	16.6721	15.8161	17.7302
Q6ZUM4	Rho GTPase-activating protein 27	ARHGAP27	17.1091	17.3806	17.8931	16.8406	16.7581	16.1717	16.0602	17.952	17.1981	14.1183	16.8313	17.4703	16.9418	16.4918	16.979	18.7276	18.4058	18.433	17.9407	18.4918	18.1128	18.3675	18.5161	18.6448	16.7985	16.5169	16.2187	16.7841	16.3331	17.2825	16.8124	17.0812	15.2691	16.9613	16.167	15.3587	16.7784	17.9318	18.3607	16.3786	16.3365	15.0805	17.0078	16.1253
Q7Z6I6	Rho GTPase-activating protein 30	ARHGAP30	16.8643	15.1794	14.5552	16.8549	15.1566	15.5529	14.8609	14.9115	16.2716	16.0893	15.1762	15.3422	15.0167	14.7434	15.3838	15.2684	14.4617	14.3287	15.4873	15.392	14.5992	14.3602	14.6902	15.3422	13.0373	16.6358	14.8782	15.0359	17.233	15.505	15.3476	16.0323	15.2347	16.1637	14.4802	15.5563	17.6495	15.876	15.2894	15.0507	16.5145	14.9975	14.6457	15.8258
Q2M1Z3	Rho GTPase-activating protein 31	ARHGAP31	16.5298	14.7771	15.3097	14.6415	14.9476	15.814	16.3446	16.0317	14.2456	13.9606	16.7829	15.9642	15.2127	15.8132	16.0169	17.4514	16.0435	16.0851	16.7612	15.1505	17.662	17.5883	16.6231	14.8814	14.441	15.2825	14.8283	15.6192	16.3577	15.7592	15.4059	15.2294	16.3402	15.5111	16.5886	16.5743	16.3958	15.4999	16.9776	15.8048	16.9043	15.6978	15.2069	16.4947
A7KAX9	Rho GTPase-activating protein 32	ARHGAP32	16.5359	17.0475	17.2057	16.9675	17.0023	16.7188	17.2148	17.0827	17.4889	16.5581	17.1469	16.5844	16.6084	15.4315	16.6902	17.7107	17.1958	17.5729	17.7974	17.8621	17.5631	17.7357	17.597	17.5691	16.6913	16.389	17.8603	17.3383	16.7802	15.8543	16.0777	17.0501	16.3894	17.24	16.931	16.9452	16.5299	17.3716	17.9302	16.7998	17.1256	14.2442	17.5717	16.2979
Q9NRY4	Rho GTPase-activating protein 35	ARHGAP35	16.2764	16.4387	16.2884	15.9478	15.6731	15.6422	15.7725	15.894	15.9386	15.9622	16.1609	15.829	15.9897	14.9959	15.613	15.1991	15.3569	15.9117	15.6989	16.8728	15.2708	15.4717	16.5852	16.3891	15.0857	15.9067	15.214	15.731	16.4396	15.5061	14.5505	14.3461	16.5709	16.4829	15.7672	15.7329	15.9296	14.9017	14.9643	15.4056	16.1308	16.5108	15.0296	16.1617
P98171	Rho GTPase-activating protein 4	ARHGAP4	19.2356	18.8981	18.4855	19.2475	17.8508	18.1409	18.0797	15.3224	18.0015	17.0729	15.2574	18.4589	17.1902	18.5072	18.2434	15.5677	14.3249	13.9477	16.4614	14.6565	16.7222	14.984	15.7139	14.1325	14.8555	18.7959	15.2618	16.0928	18.7263	19.6312	18.9908	17.7776	18.224	14.5771	17.6181	18.0754	19.1568	15.7747	15.0757	15.4233	19.1293	15.3739	15.1283	18.5237
Q92619	Rho GTPase-activating protein 45	ARHGAP45	18.8171	18.3675	17.9543	18.7194	18.1691	17.1991	17.1952	14.3434	17.4754	17.2153	16.7151	17.9919	17.354	17.7716	17.9477	16.8916	15.5111	15.2071	16.2173	15.3402	16.3257	18.3507	14.4954	15.4159	15.3035	18.6376	16.9034	16.3722	18.8778	19.3173	18.1474	18.2621	17.5764	16.4474	17.2309	16.9296	18.6438	16.8302	16.0185	16.2729	18.3533	17.6243	17.3405	18.505
Q13017	Rho GTPase-activating protein 5	ARHGAP5	16.7716	16.0875	16.9531	16.9791	16.2378	15.9872	16.4373	17.3196	17.2017	16.9237	17.018	16.5935	15.9702	15.1502	16.6361	17.5579	17.1854	17.3502	16.9981	17.2749	17.2341	17.1828	17.161	17.4701	16.9016	16.6544	16.4676	16.2925	16.6456	15.5257	16.548	17.4808	16.502	16.8491	15.863	16.4987	16.93	17.2464	17.3772	16.1896	16.376	16.0943	15.7991	16.5963
Q9BRR9	Rho GTPase-activating protein 9	ARHGAP9	16.56	15.608	15.7994	17.2666	15.4196	14.3387	14.3645	13.074	16.0423	15.4269	14.9437	15.3335	16.3492	14.0704	15.2451	15.3281	15.4619	15.2932	15.4923	14.6027	15.096	14.9053	15.3942	15.2194	14.7494	17.0967	13.8191	14.6898	16.524	17.6608	14.6601	14.3004	16.6799	14.6789	14.9206	15.4439	16.7578	15.4857	14.8711	14.3389	17.1092	14.9368	15.1916	17.0059
P52565	Rho GDP-dissociation inhibitor 1	ARHGDIA	21.9804	21.905	21.9457	22.0314	21.9545	21.8888	22.0341	22.2188	21.814	21.6965	21.5622	21.7604	22.3181	22.482	21.8918	22.1188	21.9895	21.5598	21.6546	21.8156	21.6591	21.7311	21.8957	21.8039	21.6804	21.8893	21.3173	21.4393	21.7803	22.2614	22.1999	21.8857	21.8821	22.0779	21.9921	21.7725	22.2675	21.9135	21.6323	21.7282	21.7193	21.4893	21.3709	21.9443
P52566	Rho GDP-dissociation inhibitor 2	ARHGDIB	21.4627	21.0281	20.6641	20.9192	20.415	19.2605	19.9601	19.0819	20.0367	19.4561	19.2544	20.2653	19.716	21.3462	20.2091	17.4512	16.3832	17.2985	18.2771	17.7997	18.6567	18.4359	17.7965	18.011	19.0283	21.1856	20.4929	20.1194	21.5681	22.2146	21.2149	20.6467	20.4811	19.1439	20.1992	19.8028	21.729	19.3189	17.3444	18.926	20.8073	20.0525	19.4117	21.4901
Q92888	Rho guanine nucleotide exchange factor 1	ARHGEF1	20.0102	19.8312	19.6532	19.9155	19.4786	19.4946	19.564	19.2257	19.5245	19.5677	19.3789	19.7973	19.3982	19.3351	19.6722	18.1763	18.6655	18.4469	18.9573	18.9868	19.1806	18.949	18.9935	18.4901	19.2197	19.9058	19.1805	19.3824	20.0861	20.2981	19.6328	19.7052	19.6989	19.3229	19.4875	19.517	19.8081	19.2041	18.7644	19.3751	19.8562	19.2549	19.1654	19.84
Q9HCE6	Rho guanine nucleotide exchange factor 10-like protein	ARHGEF10L	18.1563	18.3297	19.2011	18.6973	18.6861	18.5231	18.0975	19.462	19.0123	17.9432	18.6843	18.5337	18.405	17.558	18.476	20.1723	19.7665	19.292	19.4864	19.7283	19.6725	19.4647	19.7417	19.845	18.8299	18.0109	18.7347	17.7293	18.4209	18.0424	18.4843	18.7249	18.045	19.0002	17.9845	18.1909	18.0717	19.4621	19.6816	18.6542	17.8615	17.5124	18.8486	18.0999
O15085	Rho guanine nucleotide exchange factor 11	ARHGEF11	15.5489	14.7304	15.2568	15.4965	15.4311	13.6733	15.5457	15.3421	14.3003	14.9665	14.9281	14.8491	14.827	14.9677	15.3132	15.1507	15.8729	15.1064	14.9427	16.0576	15.5446	14.5168	14.8942	15.2961	14.5592	14.5284	14.1123	15.2487	15.1147	15.6686	15.2743	14.7357	15.0922	15.1911	15.2196	14.571	14.3502	15.1341	16.125	15.5149	14.9946	14.6564	14.7636	15.7452
Q9NZN5	Rho guanine nucleotide exchange factor 12	ARHGEF12	17.4885	17.0717	17.7708	17.4824	17.7826	17.5943	17.4467	17.4586	17.8456	17.4639	17.5477	17.394	18.0551	17.4071	17.4548	17.052	17.2934	17.3897	17.5964	17.0471	17.7461	17.787	17.6116	18.0476	17.6691	17.1876	16.9493	16.8997	17.0325	17.2989	16.853	17.1024	17.3997	17.673	17.1837	17.056	16.1527	17.1449	17.8788	17.2487	17.3695	16.4712	17.7079	17.2215
Q5VV41	Rho guanine nucleotide exchange factor 16	ARHGEF16	18.1365	17.5288	18.6311	17.9167	18.1285	18.3051	18.2245	18.2317	18.5112	18.356	18.3536	18.2233	16.9225	16.9974	18.3767	17.7507	17.3581	17.1076	18.2905	18.5124	17.6293	17.8652	17.6389	18.1993	17.9561	17.9762	15.6573	18.6955	18.5791	17.9761	18.065	18.5946	18.3459	18.4137	18.1824	17.9146	16.8439	17.6575	18.021	17.963	17.5703	18.0269	17.7469	18.104
Q96PE2	Rho guanine nucleotide exchange factor 17	ARHGEF17	18.2544	15.616	14.2212	18.119	15.6455	15.4962	15.1496	15.7317	15.522	14.7227	14.7857	14.4859	18.5317	16.6291	16.5415	15.2873	14.2142	15.9751	18.0689	14.9078	16.1233	14.0292	17.4124	14.6283	15.2735	18.0379	14.1985	18.9063	18.6455	18.0415	16.1526	16.023	15.3732	15.2881	15.2699	13.8678	19.1773	13.7901	15.0009	15.7049	16.2442	16.2749	14.861	15.4439
Q92974	Rho guanine nucleotide exchange factor 2	ARHGEF2	18.8538	18.8819	18.4749	18.8847	18.6725	18.6204	18.4351	18.3712	18.5422	18.4072	18.0581	18.4012	18.3838	18.8037	18.3823	18.0377	17.9202	18.1979	16.9633	18.2465	17.5233	17.4331	18.1148	18.1763	17.7898	18.9394	18.8664	17.7079	18.8456	19.5129	18.5756	18.7069	18.7664	18.1018	18.4637	18.4432	19.0674	18.4091	17.7959	18.0922	18.9039	18.4991	18.0099	18.8982
Q8N1W1	Rho guanine nucleotide exchange factor 28	ARHGEF28	16.3163	14.7322	16.4752	16.5017	15.8692	17.0779	18.4374	17.1466	15.5709	17.0148	14.9472	17.15	17.2135	14.6627	17.0265	14.4243	16.6058	16.4489	15.3357	15.9564	16.1743	16.2044	15.1364	15.4379	16.9082	16.5022	17.3829	14.865	16.282	14.4351	15.8198	15.6749	17.8465	16.683	17.4845	17.5592	15.6228	17.6161	14.7102	17.1242	17.2601	17.5421	17.3891	16.9167
A1IGU5	Rho guanine nucleotide exchange factor 37	ARHGEF37	17.5297	14.5014	14.9012	14.1924	14.7788	18.7028	18.6315	15.569	18.4828	17.6643	16.031	18.0576	17.8101	15.2891	17.24	16.9379	15.0879	13.9189	17.5719	17.8569	16.9295	17.3387	17.1854	16.3592	17.8938	17.2443	14.9528	14.4802	17.6084	16.2985	14.3327	14.6945	18.4373	17.7451	18.0992	18.219	18.1178	17.3525	17.2468	17.4536	18.0117	15.1695	16.0319	18.2885
Q12774	Rho guanine nucleotide exchange factor 5	ARHGEF5	17.5536	17.1868	17.4895	17.9993	17.3659	18.401	18.4326	18.3009	18.6033	17.5838	17.3317	17.1391	15.607	15.989	17.1899	17.3476	17.2462	17.0622	17.425	17.5225	17.4182	17.6772	16.9998	17.5522	17.082	17.5838	17.3582	17.3154	17.9608	17.3253	17.6093	17.5541	18.0812	18.0708	18.3549	18.039	17.2906	16.9869	17.2844	17.2406	17.6339	18.0107	17.3644	17.7682
Q15052	Rho guanine nucleotide exchange factor 6	ARHGEF6	17.4401	17.7931	17.5737	18.074	17.8787	16.6533	16.6586	14.1672	16.742	16.3719	16.1175	16.8343	16.9345	15.9826	16.4158	14.8193	15.3178	14.9186	13.9202	14.8496	15.5097	15.0365	14.3605	14.9155	15.0864	18.0246	16.0004	15.0299	17.9254	18.5021	17.4131	17.347	17.7489	16.0436	16.1265	15.3289	18.1492	15.1034	15.3676	15.1764	17.9193	15.8227	16.7818	18.0077
Q14155	Rho guanine nucleotide exchange factor 7	ARHGEF7	17.6736	17.7644	17.472	17.4368	17.2276	16.4416	16.2213	17.102	17.5361	16.8512	16.6052	17.0281	17.4666	18.6549	17.0825	15.5972	16.0304	15.1956	16.1076	15.1704	17.0101	16.4721	17.165	15.6825	16.8044	17.2171	16.4539	15.3849	17.2153	18.0165	17.2579	17.0328	17.1266	17.2977	16.7549	16.4859	16.9474	16.7777	16.7792	17.2612	16.8758	15.7768	16.8985	17.3356
O14497	AT-rich interactive domain-containing protein 1A	ARID1A	17.491	17.4605	17.1679	17.3144	17.0755	16.7816	17.5918	17.0275	17.4728	17.3467	17.2663	17.4729	16.9489	17.2024	17.4348	15.6764	16.3624	17.7841	17.7504	17.4659	18.2629	17.1505	18.543	17.1904	16.9305	17.418	16.8611	17.094	17.5895	17.1572	16.9834	17.3392	17.5466	17.2417	17.377	17.2559	16.6203	16.842	17.1826	17.1193	17.7207	17.5838	17.1252	17.3283
Q8NFD5	AT-rich interactive domain-containing protein 1B	ARID1B	15.8912	15.3528	15.79	14.8269	15.4031	14.9869	14.3372	14.3693	15.0364	14.66	15.7359	14.6886	14.6193	15.4315	15.2773	15.6172	14.6524	16.0639	15.7353	14.7064	16.3842	15.6038	14.1017	13.3916	14.7967	15.4428	14.8969	13.644	15.1768	16.7204	14.5213	15.4999	15.8064	15.3704	14.2765	14.5457	14.4401	15.2101	15.0626	14.1146	15.0225	15.1954	14.5993	15.3796
Q68CP9	AT-rich interactive domain-containing protein 2	ARID2	16.3086	16.257	16.6098	16.2445	16.1918	16.3711	16.9145	16.5964	16.4422	16.7063	16.4331	16.0125	15.8554	15.693	16.5023	15.9059	16.7441	14.9593	16.1726	15.477	16.2989	15.6512	16.7304	16.8322	16.6385	16.3388	15.9771	16.5427	16.4137	16.4109	15.7926	16.2904	16.9881	16.5601	16.7506	17.1448	14.9038	15.2737	16.1749	16.5513	16.7467	17.0898	16.6082	16.2185
Q9Y4X5	E3 ubiquitin-protein ligase ARIH1	ARIH1	17.6885	16.7579	17.5018	17.9903	16.9984	16.6797	16.7859	17.3491	17.7185	17.6195	17.5385	17.7204	18.0893	17.5104	17.5245	17.404	15.9696	16.3443	17.7119	17.3332	17.6302	17.7436	16.8451	16.4531	17.0938	17.7629	16.1405	16.9012	17.8497	16.9288	17.5695	17.1726	17.7592	17.2824	17.5625	16.6714	17.8348	17.4177	16.9699	17.1019	17.3491	14.8184	16.5281	17.4914
O95376	E3 ubiquitin-protein ligase ARIH2	ARIH2	14.6089	16.5339	15.8324	15.1371	14.4551	14.1933	13.9655	14.3516	16.8006	14.937	16.5165	13.4829	15.1298	14.3228	14.4804	15.8311	13.8194	14.2613	13.1769	15.6008	15.772	15.1855	15.476	13.5405	14.6853	14.0089	14.7079	14.5018	15.4893	15.9633	14.5514	14.1997	15.4464	14.0346	14.6527	14.1692	14.8981	14.2635	13.5044	15.8077	15.2427	14.2855	15.3817	14.9454
Q96B23	Protein ARK2N	ARK2N	16.7341	15.3857	17.6523	16.1475	15.6213	13.5233	14.1994	17.1713	17.1791	16.0944	15.6592	16.2697	14.5031	15.8636	16.2804	17.8153	16.8015	15.3447	16.5066	17.4414	16.9253	15.855	14.1104	15.5778	16.9593	16.6564	14.783	16.183	16.381	14.9928	14.8523	14.1326	17.3316	17.2064	14.914	14.6353	15.9215	16.0121	17.1029	16.6144	16.8152	14.4058	15.1189	14.695
P40616	ADP-ribosylation factor-like protein 1	ARL1	19.4612	19.6245	19.544	19.5672	19.6215	19.4356	19.7661	19.9782	19.7819	19.3951	19.7558	19.7547	18.7489	19.1891	19.3597	19.7931	20.0916	19.9278	19.4772	19.6553	19.6565	19.4881	19.8046	19.7753	19.4447	19.3928	19.4029	19.4172	19.4788	19.6764	19.2242	19.8038	19.6678	19.5054	19.6021	19.7851	20.0722	19.6018	19.5551	19.7001	19.4729	17.8591	19.5024	19.7717
Q9NXU5	ADP-ribosylation factor-like protein 15	ARL15	16.3936	14.1942	16.2879	14.66	16.6216	14.112	16.8558	14.6819	16.3774	15.7422	16.6676	15.3961	16.3681	15.9551	15.7852	16.8022	14.2591	15.82	15.1085	15.4582	15.8469	16.7273	15.3217	15.5175	14.881	15.3168	16.1686	15.0187	16.6579	14.8034	16.2607	16.2518	16.5921	15.7361	15.0999	15.1196	14.9556	14.5238	14.9796	15.2496	16.0797	15.9161	15.366	16.6222
P36404	ADP-ribosylation factor-like protein 2	ARL2	18.5585	17.719	18.468	18.1759	18.2089	17.8025	18.137	18.2173	18.247	18.4756	18.4065	18.4766	18.5854	18.1982	18.6855	17.7224	14.225	14.844	18.385	18.0621	18.255	18.1579	17.4408	18.0343	18.5507	18.234	17.6665	18.2316	18.0749	17.3562	17.9862	17.916	18.5037	18.3197	17.8827	17.8491	18.0789	16.9871	18.4276	18.3616	18.392	17.7536	16.5172	18.3895
Q9Y2Y0	ADP-ribosylation factor-like protein 2-binding protein	ARL2BP	13.858	16.2597	15.8807	15.4414	14.9947	15.9019	14.931	15.2324	15.1842	15.0305	16.4476	14.8302	17.1015	16.6728	16.2483	14.6457	14.7185	14.8095	16.5986	16.1134	14.1171	15.5771	14.9058	15.3803	14.6307	15.2735	15.5143	15.4007	16.0219	14.4175	15.6117	16.139	15.7349	15.9327	15.765	15.7909	14.5318	15.9293	15.789	14.6897	14.9007	14.6118	14.6812	16.0026
P36405	ADP-ribosylation factor-like protein 3	ARL3	17.9639	17.4312	17.9849	17.4185	17.8503	17.2584	17.6013	17.3599	17.8869	17.7434	17.6527	17.7861	18.9402	18.6883	18.1894	17.5234	17.0005	16.9475	17.0172	17.2135	17.5259	17.9152	17.4098	17.4631	17.9156	18.0294	14.7655	17.1537	18.0234	18.2272	17.5297	17.9784	17.9997	17.9055	17.4468	16.7445	18.5454	17.4403	17.8615	17.4995	17.7195	16.2528	15.42	18.5582
Q66PJ3	ADP-ribosylation factor-like protein 6-interacting protein 4	ARL6IP4	15.8466	14.8612	14.9988	15.6452	14.6211	15.0453	15.7837	15.5277	16.3849	16.3252	16.4673	15.9437	14.3018	16.1595	15.9931	14.9998	15.1016	14.0998	16.3019	15.1745	15.3332	16.7861	15.3575	14.0469	15.3791	15.4572	14.9078	15.5809	15.6014	15.1158	15.8995	14.4484	16.4902	16.5101	15.5718	15.1884	14.7311	15.285	16.9999	15.4064	16.7504	16.0841	14.7461	16.1498
O75915	PRA1 family protein 3	ARL6IP5	21.6578	21.5169	21.2769	21.8133	21.6772	20.8639	21.2282	21.2873	21.1215	20.897	20.629	21.1187	21.337	21.5955	21.2207	20.4126	20.7194	20.6195	20.8904	19.6954	20.5973	20.6837	20.7953	20.9107	20.8042	21.4393	21.025	20.1332	21.5878	21.8545	21.4809	21.4794	21.2797	20.7764	20.5176	21.2412	21.7731	21.0944	20.6665	20.8924	21.5551	20.7506	21.2166	21.2938
Q8N6S5	ADP-ribosylation factor-like protein 6-interacting protein 6	ARL6IP6	18.4494	15.6889	19.2311	18.2165	18.6339	16.7841	18.2828	18.1637	17.9396	18.2884	15.0736	18.7397	18.7827	18.2281	18.3659	15.7226	15.5994	14.5464	18.5114	15.5097	17.8681	18.0882	18.964	17.4515	18.4031	18.5508	15.8607	14.7473	20.6072	15.2046	19.4255	14.4176	19.868	18.3466	18.6496	18.187	19.2364	14.6678	17.5643	18.3932	18.7938	15.2833	15.9405	20.3156
Q96BM9	ADP-ribosylation factor-like protein 8A	ARL8A	19.058	18.5062	18.5505	18.4962	18.8833	17.8804	17.916	18.2776	18.4085	17.9517	17.5757	18.3439	18.426	18.5594	17.8682	18.1946	17.1188	18.4077	18.4788	17.6395	17.6948	18.4897	18.7812	18.1113	18.2586	18.3812	18.6176	17.9002	18.1614	18.8979	18.4002	17.9788	18.4222	18.3463	18.148	17.8624	19.2445	17.4976	17.2389	17.92	18.5274	18.6729	18.8983	18.5159
Q9NVJ2	ADP-ribosylation factor-like protein 8B	ARL8B	21.5931	21.2414	21.4766	21.6112	21.659	21.5854	21.4996	21.6465	22.1249	21.3441	21.2672	21.4549	21.1998	21.2793	21.2528	21.5512	21.1325	21.7493	21.432	21.5919	21.7726	21.5781	21.3473	22.0811	21.5389	21.1829	21.8592	21.1397	21.4356	21.5635	21.133	21.5154	21.6218	21.4953	21.5321	21.8594	21.4295	21.556	21.6136	21.3917	21.4027	21.6917	21.7747	21.3472
Q9NVT9	Armadillo repeat-containing protein 1	ARMC1	18.2676	17.8134	18.4727	18.6588	17.3579	17.0536	18.6112	17.8805	18.1972	18.4353	18.2811	18.5618	18.8135	17.9017	18.2583	17.6368	16.6135	14.6892	18.3706	16.7068	17.488	18.4247	17.3638	14.4367	18.8712	18.5153	17.5096	17.6072	18.0131	17.9566	18.0132	17.9436	18.2389	18.0992	17.9686	18.9217	19.2694	16.6649	17.4663	18.527	18.1414	18.1897	17.0343	18.5752
Q8N2F6	Armadillo repeat-containing protein 10	ARMC10	17.8958	18.1589	18.0419	16.9797	17.5988	17.7331	17.2971	17.173	17.2755	16.2532	17.5512	17.3997	18.218	17.9513	17.0393	17.0255	16.9226	17.5548	17.0385	16.7943	17.1249	17.14	15.0162	17.3955	18.04	16.6795	17.6825	17.142	17.7797	18.2486	18.4875	17.9719	17.4492	17.163	17.1999	17.0574	17.6313	16.974	17.5219	17.6789	17.523	17.7508	17.914	17.7018
Q8IUR7	Armadillo repeat-containing protein 8	ARMC8	17.6795	17.6065	17.5583	17.8649	17.6871	17.3071	17.7853	17.6	17.5975	17.5497	17.3792	17.7164	17.6175	17.893	17.6928	17.2865	17.4308	17.7454	17.5769	17.2236	17.5003	17.4967	17.3339	17.2536	17.5826	17.6928	17.2787	17.2551	17.5516	18.0409	17.547	17.6982	17.3252	17.4255	17.2794	17.4046	17.7177	17.7515	17.3234	17.3375	17.5661	16.3992	17.796	17.352
Q7L311	Armadillo repeat-containing X-linked protein 2	ARMCX2	15.0644	14.5559	16.6373	14.4378	15.4555	15.8504	15.1743	15.1866	15.5898	14.6034	14.3755	14.7216	16.5091	15.7903	15.3013	15.6015	15.3145	15.4544	14.7832	15.6057	15.1346	16.5413	14.773	15.6408	15.3997	14.6244	14.9533	14.6073	14.7752	14.9321	14.6957	14.2962	15.5272	14.6078	15.6498	14.107	15.5185	14.7918	14.2026	14.515	16.819	15.912	15.6075	15.3783
Q5T2E6	Armadillo-like helical domain-containing protein 3	ARMH3	16.3208	15.3759	16.4406	15.8916	15.729	15.7144	15.6091	15.9776	16.1578	15.7256	14.9958	14.8726	14.7314	16.2021	15.6745	16.4233	14.9947	15.123	16.1804	16.7579	16.479	14.8656	16.5194	15.04	15.741	15.7054	14.4528	15.8603	15.1747	15.8471	15.3695	15.5006	15.3838	15.9508	15.3499	15.6489	18.3997	15.4241	16.4899	15.4355	15.447	14.8886	15.4354	15.0809
Q9H993	Damage-control phosphatase ARMT1	ARMT1	16.7206	17.2927	18.0588	15.6839	13.8148	18.1546	15.7606	16.2139	14.4907	16.3109	17.6191	15.3784	15.6585	15.3192	14.488	17.3425	17.6156	15.5062	15.2291	15.5745	14.792	15.7258	14.7682	14.3236	15.6522	15.3398	15.0165	15.6251	18.0601	17.9588	18.4134	18.3442	17.7835	16.57	15.1501	14.8971	17.7891	15.3787	14.3832	15.9445	14.9813	16.2759	14.8587	18.3432
Q92747	Actin-related protein 2/3 complex subunit 1A	ARPC1A	21.3716	21.4031	21.9081	21.4586	21.455	21.9281	21.6073	22.2452	22.2405	21.7073	21.5445	21.4887	21.4348	21.3961	21.4113	22.3949	22.1867	22.5397	21.9617	22.0324	22.284	21.9483	22.4521	22.4212	21.9561	20.8747	21.7422	21.5408	20.8388	20.8949	21.3867	21.5427	21.3996	22.1152	21.8527	21.8157	21.2547	22.2643	22.2997	21.4516	21.3151	21.4382	22.3127	21.0739
O15143	Actin-related protein 2/3 complex subunit 1B	ARPC1B	21.4801	21.3906	20.535	21.5286	21.1703	20.3247	20.6782	20.0622	20.4023	20.3521	20.3952	20.9461	20.7504	21.0932	20.8824	17.9753	18.7116	18.777	19.0484	19.384	19.308	19.0683	19.0114	19.0745	20.1707	21.555	20.7316	20.6559	21.5364	22.0131	21.2835	21.2448	20.9565	19.8622	20.4672	20.5156	21.4238	20.1751	18.8503	20.2598	21.3425	20.5523	20.407	21.4056
O15144	Actin-related protein 2/3 complex subunit 2	ARPC2	22.5396	22.6894	22.3881	22.4199	22.366	22.5177	22.4063	22.4887	22.4226	22.0168	22.0892	22.2213	21.7342	22.2574	22.0773	22.2642	22.3744	22.4714	21.931	21.6226	22.0376	21.893	22.5226	22.4166	22.0855	22.2692	22.0926	22.3309	22.6777	23.1032	22.6288	22.6	22.3223	22.0629	22.3865	22.4145	22.4903	22.5012	22.1283	21.9512	22.3535	22.0339	22.547	22.6063
O15145	Actin-related protein 2/3 complex subunit 3	ARPC3	23.2208	23.1649	22.8319	23.0855	22.7301	22.5614	23.1835	23.3434	22.9391	22.5567	22.5097	22.6933	22.5729	22.755	22.7489	22.8734	22.8	23.1624	22.6224	22.636	22.8517	22.6055	23.1412	22.8856	22.6808	22.8443	22.6521	22.5094	23.0907	23.2809	23.0465	22.8658	22.7204	22.8339	22.9815	22.9009	22.905	23.2066	22.6835	22.3469	22.9574	23.0326	23.1026	22.9368
P59998	Actin-related protein 2/3 complex subunit 4	ARPC4	23.1201	23.0381	22.9694	23.3505	23.1117	23.0026	23.0122	22.9115	23.2505	22.732	22.7688	23.0173	22.9737	22.8987	22.8802	22.7806	22.8594	22.9683	22.9858	23.1363	22.9211	23.0699	22.8985	23.0238	22.7781	23.1674	22.9091	22.7682	23.1202	23.6413	22.9658	22.995	22.9581	22.8218	22.7977	22.7645	23.3116	23.0373	22.7469	22.6411	23.1027	22.4278	22.9948	23.0434
O15511	Actin-related protein 2/3 complex subunit 5	ARPC5	23.1678	23.0518	22.6955	23.1204	22.8465	22.5694	22.7735	22.8635	23.0468	22.5188	22.3523	22.6517	22.6026	22.1891	22.6691	22.5217	22.4947	22.6181	22.5562	22.4948	22.4809	22.7478	22.3688	22.5884	22.5766	23.103	22.4493	22.4114	23.0046	23.3809	22.9714	22.7779	22.5473	22.7315	22.7486	22.5695	22.8859	22.6111	22.5101	22.2026	22.87	22.0793	22.4006	22.8988
Q9BPX5	Actin-related protein 2/3 complex subunit 5-like protein	ARPC5L	20.895	21.1898	21.2317	20.9077	20.8965	21.3872	20.9544	20.9322	20.8926	20.6931	20.9679	20.8647	20.5191	20.6943	20.8063	20.8985	20.8213	21.1792	20.7458	21.1523	20.6356	20.6581	20.7359	21.0123	20.7054	20.9323	20.6695	21.0475	21.0625	20.9	20.9859	20.8671	21.3232	20.8843	20.9517	20.7872	21.2149	20.8165	20.7736	20.5833	20.5694	19.8625	20.5924	21.0978
Q7Z6K5	Arpin	ARPIN	18.2066	18.0303	18.267	17.787	18.0732	17.8998	17.3542	18.1796	18.3922	18.1349	17.6493	17.5431	18.2445	17.8634	18.3406	18.0052	17.8715	15.1835	18.1009	18.6323	18.4555	18.2832	18.1247	15.9538	16.9536	17.032	16.1972	14.4446	18.0282	18.1293	17.6637	17.7621	18.1577	18.3189	17.7823	17.4131	17.956	17.7451	18.4484	17.8216	17.338	18.0608	14.6541	17.9918
P56211	cAMP-regulated phosphoprotein 19	ARPP19	18.9783	19.4525	19.0679	18.5921	18.1122	18.4955	18.769	18.8435	17.8008	18.2817	18.7375	18.2696	19.0884	19.0261	18.4896	18.2165	18.4898	18.6582	17.57	17.6908	17.4265	17.0651	18.2416	18.2958	18.4267	18.278	18.2818	18.5534	19.2299	19.1166	19.2569	19.0016	19.1734	18.549	18.9343	18.9336	19.1421	18.8905	18.098	18.1093	18.2645	18.4392	18.1679	19.0183
P49407	Beta-arrestin-1	ARRB1	20.0264	19.6142	19.2485	19.8897	18.6387	15.7845	15.9542	17.063	17.474	20.7068	19.48	21.3722	20.6138	19.6334	19.8673	16.1458	18.5998	18.286	14.6202	14.3354	17.9158	17.8012	16.2464	16.1387	15.526	20.1946	14.0339	18.9566	20.2868	20.7917	19.626	18.9672	19.5431	16.2413	15.1676	19.5764	20.4662	18.5432	17.1036	19.9818	19.6047	18.5099	15.1725	20.331
P32121	Beta-arrestin-2	ARRB2	17.6102	15.9991	17.3822	17.5275	17.6314	15.8011	15.8252	15.5675	17.0378	14.8752	14.1231	17.5888	14.7105	16.888	16.145	16.0061	16.1366	14.4938	13.7897	13.666	15.3162	15.6031	14.8224	14.8447	16.0842	17.5411	15.5738	16.0446	17.5796	18.1276	15.0324	15.9306	16.5333	15.51	15.1433	14.4276	16.6139	15.0792	15.3727	14.2189	17.6832	18.6942	16.8913	17.0939
Q8N5I2	Arrestin domain-containing protein 1	ARRDC1	18.1678	17.0055	16.76	18.0133	17.9658	17.3967	17.5253	16.9318	18.1627	17.9604	16.7815	17.8486	17.4776	17.1704	17.4809	17.4381	16.2604	17.5214	18.2069	17.9693	17.7545	18.0555	17.0934	17.8387	17.8178	17.8846	17.6891	17.8383	16.9002	16.9587	16.2323	16.8872	16.9575	17.708	17.5879	17.1377	17.8262	17.1829	17.9781	18.0039	17.8984	17.5959	17.4909	16.328
P15848	Arylsulfatase B	ARSB	14.9303	14.2285	15.1513	15.4859	15.0775	15.3142	16.9025	14.8614	15.587	15.7795	14.728	15.7728	14.9202	16.3296	15.7373	15.6465	15.0192	15.0436	14.8247	14.4572	15.395	15.6822	14.503	14.253	15.3628	15.5158	14.5169	14.5707	14.4889	17.2378	15.0314	15.3355	17.6638	15.2758	14.9839	16.0757	16.3779	16.2193	15.1836	15.6488	17.8671	17.2124	14.944	16.8608
Q13510	Acid ceramidase	ASAH1	20.7703	21.007	20.952	20.6283	20.7671	20.0674	20.3487	20.9024	20.1949	19.7998	20.2679	20.461	20.4437	20.7523	20.2758	20.9665	21.1678	21.2167	20.5084	20.8382	20.6929	20.8299	21.17	21.3075	20.0859	20.1466	20.5563	19.7929	20.4778	21.3766	20.7251	20.8116	20.1862	20.4528	20.3871	20.5142	21.0644	20.9913	20.9532	19.9802	19.9359	20.1179	21.1206	20.0462
Q9ULH1	Arf-GAP with SH3 domain. ANK repeat and PH domain-containing protein 1	ASAP1	16.976	16.9102	15.2895	16.4498	16.9973	15.3776	15.1099	14.3585	14.5632	16.0668	17.6184	15.1542	16.9408	17.1983	15.6543	15.0673	15.2635	15.3383	16.1287	15.61	14.7966	14.29	13.8899	15.0166	14.3706	16.7123	14.51	15.116	17.032	18.097	16.0324	16.3768	17.2851	14.9167	14.4671	14.9569	17.2395	15.6636	15.2387	14.6511	16.7467	16.7679	13.9305	17.366
Q9NWX5	Ankyrin repeat and SOCS box protein 6	ASB6	19.3057	14.8582	14.1504	14.6361	16.4107	18.6598	15.3814	19.2937	14.6078	17.8456	14.9129	14.9442	15.2534	15.3455	18.4986	19.2567	19.033	19.3217	19.0423	19.0111	19.3212	15.7373	19.0911	19.5366	14.6117	15.9325	14.386	18.845	15.3181	16.2081	15.7716	19.0893	14.7877	15.5814	15.072	15.6419	14.6679	18.9106	14.801	15.3763	15.0745	15.7022	19.3614	14.4726
Q8N9N2	Activating signal cointegrator 1 complex subunit 1	ASCC1	17.0155	14.7227	16.911	17.326	16.9244	16.8739	15.1005	14.2193	17.2146	16.9427	16.8779	16.7756	17.389	15.3527	16.8993	16.4306	15.3619	15.4088	16.6959	17.1079	16.9068	16.9316	16.4823	14.9819	17.0694	16.9855	15.6924	16.7969	16.8171	16.8174	17.6914	16.6801	17.1249	16.9499	17.3676	15.4556	14.8122	17.0741	14.254	16.8744	17.2449	16.9046	16.091	16.5639
Q9H1I8	Activating signal cointegrator 1 complex subunit 2	ASCC2	18.8307	18.655	18.1945	19.3361	19.0715	19.494	18.8662	18.4448	18.8905	19.3597	19.4342	18.7499	18.9004	18.6598	19.2336	18.9288	18.1358	18.7199	18.972	19.0206	18.7893	18.9808	18.5206	18.5886	19.1597	19.0973	19.0984	18.8478	19.2111	17.9913	18.1546	18.9808	19.2532	18.7306	18.3813	19.0861	19.342	18.4627	18.6095	19.1704	18.823	15.2702	18.7984	18.8131
Q8N3C0	Activating signal cointegrator 1 complex subunit 3	ASCC3	19.0568	18.7818	19.032	19.4731	19.2397	19.1677	19.027	18.6183	19.3378	19.514	19.4047	19.3395	19.0555	18.3605	19.3411	18.7322	18.1653	18.7944	19.166	19.3209	18.9308	18.9379	18.3215	15.1958	19.2737	19.574	18.9328	19.6217	19.304	18.8169	18.4818	18.7382	19.2195	19.2103	18.8892	19.203	19.1959	18.7375	18.71	19.4082	19.0361	18.9503	19.2027	18.8684
Q9Y294	Histone chaperone ASF1A	ASF1A	17.1406	15.2136	14.7683	17.5545	15.6877	15.7048	14.3606	14.7945	15.2024	18.6521	17.0588	16.6999	17.7623	16.2453	17.458	13.4659	15.6078	14.6796	15.3855	15.7562	17.7195	15.2667	15.4662	15.0691	19.0211	16.4735	15.1881	15.3773	16.897	15.4173	15.3509	15.9756	16.7458	15.3034	16.0383	14.6837	15.7114	14.8131	15.9533	15.8878	15.2533	13.8259	16.7943	16.2417
Q9UBL3	Set1/Ash2 histone methyltransferase complex subunit ASH2	ASH2L	17.216	17.5344	17.4542	16.7033	16.0748	17.8407	16.5966	16.9804	16.805	15.7934	17.1554	16.2464	16.3349	15.4386	16.269	16.2532	16.6248	16.2063	16.9025	16.0177	14.1898	16.3016	16.3913	16.1125	17.0873	16.8545	15.7004	15.9038	17.5398	17.3634	17.9454	17.9655	17.5813	16.6876	16.9253	17.2801	16.3625	15.7452	15.5823	14.9969	17.5313	14.8127	16.6102	17.026
P04424	Argininosuccinate lyase	ASL	17.9507	17.6066	19.1018	18.0331	18.5142	17.4951	17.417	18.3425	19.0197	17.7932	18.4688	18.5516	18.3833	19.0651	18.243	18.8715	18.783	18.8465	19.0487	18.7281	19.0091	18.9552	19.0299	18.998	18.0708	17.8714	17.0351	17.5997	17.8076	18.2294	18.0001	17.5025	18.5659	18.2279	18.3819	17.9293	18.3924	18.5649	19.052	18.2355	18.4999	17.2831	16.242	18.5579
O95671	Probable bifunctional dTTP/UTP pyrophosphatase/methyltransferase protein	ASMTL	16.242	16.1771	16.6023	15.2485	15.6757	17.2083	15.6145	15.9895	16.6013	15.1101	16.6675	16.2282	16.9898	14.445	16.7562	14.7747	15.6105	16.0674	14.7086	15.4034	17.2606	14.3345	15.9781	15.787	15.9661	16.3406	15.7873	14.9976	15.4124	14.8833	15.3951	15.6751	16.9677	17.0867	15.5971	15.6418	16.5038	15.9149	17.0805	14.7518	16.4204	15.8425	14.2634	15.3943
P08243	Asparagine synthetase [glutamine-hydrolyzing]	ASNS	17.6289	17.7268	17.7602	17.8085	16.8488	15.4723	16.9012	15.6536	16.906	18.3205	18.438	17.8962	18.3525	17.5218	17.9418	16.4206	16.0276	17.2421	17.4461	18.0298	16.3352	16.9546	17.0165	16.911	18.5562	17.4821	15.2543	18.0684	17.6851	17.9484	17.7384	15.8938	17.7837	17.0158	17.5646	15.0213	18.9036	16.8893	16.7133	18.339	16.6343	17.8539	17.6481	16.7373
Q86U10	60 kDa lysophospholipase	ASPG	14.8136	15.2183	13.6587	15.9104	16.1389	14.9063	15.4159	15.2365	15.7835	14.9311	15.6536	14.9298	14.3769	15.7389	13.214	17.1693	17.3326	16.9658	16.455	14.8357	16.8582	16.3895	14.061	15.9883	16.2927	14.514	15.0937	15.2416	15.5152	15.2814	16.1744	14.6349	16.2506	14.937	14.6409	15.3887	15.7152	16.9222	16.3272	15.1045	15.5999	15.6313	14.5126	14.3829
Q12797	Aspartyl/asparaginyl beta-hydroxylase	ASPH	20.0384	20.1405	19.8653	19.908	20.0731	19.6397	19.4805	19.7121	19.7997	19.2089	19.3513	19.8031	19.9415	20.3233	19.534	19.2107	19.2095	19.3113	19.1116	19.2915	19.1402	19.0137	19.6151	19.4934	19.3101	19.5174	19.5396	19.1259	19.4599	20.4758	20.0668	19.6447	20.0015	19.6156	19.5162	19.7414	19.6823	19.2283	19.3064	19.3655	19.7502	19.8199	20.2336	19.7627
Q9BXN1	Asporin	ASPN	17.2436	17.671	19.3588	17.4605	18.4845	19.0491	19.9992	18.4547	18.2394	19.4162	17.8457	16.2386	18.0027	16.07	17.8693	18.5255	18.2194	17.5301	17.7402	17.2172	17.4468	18.0496	15.816	16.7906	17.983	17.5858	16.3502	15.5089	17.2012	15.591	16.7051	17.414	19.6016	19.4108	18.2765	17.7446	18.2653	13.7748	17.8679	18.9739	21.4566	22.1775	15.1717	20.0328
Q9BZE9	Tether containing UBX domain for GLUT4	ASPSCR1	18.423	17.6732	18.5324	18.6947	18.002	17.8431	17.7453	17.9177	18.5551	18.5602	18.51	18.3548	19.7574	17.6757	18.5762	18.5891	17.9202	16.5918	18.6046	15.8484	18.3519	18.8194	17.1665	17.2686	18.5842	18.5956	15.968	17.6854	18.4146	15.1969	17.8595	16.9878	17.999	18.4006	17.4131	17.6007	18.4727	17.492	18.3954	18.2886	18.361	17.4772	16.7419	18.0868
P00966	Argininosuccinate synthase	ASS1	21.0057	19.6842	20.7077	20.6135	20.8642	20.5503	20.0012	20.7371	20.4503	20.1045	21.7398	20.5758	20.8697	21.091	19.8355	18.5667	20.2934	20.2813	20.8491	19.9912	19.7176	20.2956	19.9019	20.2744	21.1883	21.6385	20.8129	21.8772	22.3441	20.7166	22.0964	21.5305	20.8574	20.6245	20.8116	20.5606	21.6987	20.4876	20.7733	20.719	19.8895	19.2495	21.0184	21.0517
Q8NBU5	Outer mitochondrial transmembrane helix translocase	ATAD1	18.9473	18.9906	18.9986	19.0224	18.7857	19.1412	19.0476	18.9028	19.3977	18.9965	18.8083	19.2056	18.6059	18.7793	19.0896	17.6822	18.3413	18.1647	18.8124	18.2454	18.6715	18.8504	18.5828	18.5329	18.5386	19.2103	19.1749	18.6884	19.1437	18.6049	18.6262	19.0849	19.2739	18.8825	18.8537	19.2998	18.4889	18.4018	18.5082	19.033	19.3015	19.0091	18.5967	18.928
Q6PL18	ATPase family AAA domain-containing protein 2	ATAD2	15.027	14.7079	14.8473	15.5132	14.6255	16.6341	14.4415	16.1719	15.6498	15.9643	16.0575	14.6359	15.7908	14.7716	14.8725	14.6144	15.4327	15.858	15.1746	14.7018	16.0554	14.8553	15.0108	14.4264	15.9101	14.399	15.2123	14.8949	15.9426	15.9122	15.3372	14.4792	15.7436	15.3052	15.7421	15.8559	15.7405	15.3942	16.0412	15.5401	15.5946	15.7254	14.4029	14.9598
Q9NVI7	ATPase family AAA domain-containing protein 3A	ATAD3A	19.204	19.1972	19.3421	19.2986	19.2379	19.5322	19.4731	19.2411	19.3246	19.4667	19.5629	19.5966	19.0832	19.0116	19.4336	19.0185	19.0186	19.2687	19.3728	19.1823	19.6179	18.9894	19.1978	19.0905	19.5064	19.3762	19.4383	19.405	19.4668	19.0817	19.3972	19.3883	19.5225	19.4322	19.7518	19.6322	19.289	18.8177	19.1689	19.4537	19.605	19.2941	19.3069	19.4133
Q5T9A4	ATPase family AAA domain-containing protein 3B	ATAD3B	18.3674	18.0473	17.7378	18.2119	17.8332	18.4824	18.4601	18.4085	18.1724	18.7569	18.3321	18.7147	18.5192	18.6899	18.5478	17.8496	18.0156	18.0411	17.6061	18.2969	18.2531	17.3523	18.0357	18.1455	18.6455	18.1646	18.0759	18.6749	18.3828	15.3464	18.489	17.9574	18.6582	18.5354	18.5456	18.847	18.2632	17.7511	17.8356	18.3597	18.7125	18.7963	18.0556	18.3045
Q676U5	Autophagy-related protein 16-1	ATG16L1	18.8897	14.8338	19.0612	14.0966	18.8503	19.4258	19.877	16.6095	19.5756	15.1499	14.5072	15.7377	14.319	14.3145	18.7772	14.5667	15.84	15.2889	18.5317	14.3212	15.6547	17.7194	16.002	15.7601	15.114	18.7055	16.3671	18.6267	19.6365	13.2465	15.0125	19.6298	18.863	14.9585	15.5146	14.841	19.5647	16.3818	19.0502	18.9187	18.68	19.0203	15.3842	18.8948
Q9NT62	Ubiquitin-like-conjugating enzyme ATG3	ATG3	18.5971	18.4492	18.3434	18.2877	17.8938	17.6373	18.1963	18.2364	18.2306	18.3002	18.056	18.3203	18.3846	17.7539	18.2377	18.3344	17.9434	17.6867	18.2761	18.015	18.2563	18.0931	18.1698	17.8562	17.9872	18.3029	17.7944	17.9401	18.454	18.9755	18.4251	18.2615	18.3881	18.1215	18.2963	17.9708	18.7283	18.52	18.2465	17.8663	18.3218	17.4224	17.7065	18.3203
Q9Y4P1	Cysteine protease ATG4B	ATG4B	15.8618	15.5887	17.7707	14.9544	17.5043	16.7825	14.4616	16.9778	17.99	15.9581	17.9588	18.5337	15.0232	15.8417	14.5731	17.472	14.879	15.2502	18.5964	15.273	15.196	15.4001	17.8145	15.53	15.2759	14.2675	17.477	15.4494	17.8291	15.2116	17.9325	17.5946	17.9846	17.7368	15.9455	17.4874	17.1158	15.1649	18.6921	15.3626	17.9518	15.6165	14.6382	15.8449
Q96DT6	Cysteine protease ATG4C	ATG4C	15.4958	14.4369	15.1001	15.3134	15.2137	13.1763	15.1447	13.5797	14.6711	14.9927	14.0095	15.0995	15.4515	15.3841	15.154	13.8514	14.0834	14.688	13.2424	14.7036	15.2046	15.1659	15.8059	15.6784	13.8945	15.2872	15.338	15.236	14.8743	16.1529	15.4406	13.5426	14.5938	14.6437	14.9345	15.6099	15.1152	14.7985	15.6274	15.0505	15.0512	15.098	14.9752	15.2985
Q9H1Y0	Autophagy protein 5	ATG5	17.3326	15.0992	16.9611	17.0963	17.0275	16.6555	16.6571	16.1585	16.8322	16.8126	16.4376	16.4595	16.5335	15.3298	16.6246	15.8408	16.0734	16.137	16.4194	15.141	16.2225	15.8584	15.6904	15.1409	15.7592	16.7601	15.4337	14.3917	16.7831	16.5558	17.4872	16.3014	17.1284	16.8928	16.3202	16.2596	16.3735	14.2417	16.3618	17.1663	16.717	15.6807	15.4168	16.9113
O95352	Ubiquitin-like modifier-activating enzyme ATG7	ATG7	18.8466	18.499	18.4451	18.8731	18.4136	18.2951	18.2444	18.4387	18.2689	17.9888	17.9247	18.4168	18.47	18.483	18.5022	17.9902	18.1329	17.9499	18.4639	18.2742	18.1288	18.2889	18.4263	18.1323	17.9916	18.7439	17.9671	18.3746	18.6697	19.2041	18.4615	18.5381	18.4708	18.1602	18.349	18.052	19.0308	18.3166	18.4013	17.8104	18.2989	17.8984	18.1346	18.4325
Q7Z3C6	Autophagy-related protein 9A	ATG9A	17.3057	15.3757	17.4216	17.1885	17.6678	17.3818	16.5917	16.6349	17.4374	17.3389	17.1651	17.3566	17.4717	16.2943	17.052	16.5958	16.3044	16.5873	17.3942	17.61	17.4599	17.0202	16.9132	16.9527	17.4807	16.6442	17.1434	17.3158	16.8428	16.3317	15.9182	16.6185	17.6641	17.7671	16.9862	17.1047	16.4124	16.605	17.2702	17.704	17.0303	15.6052	16.9489	17.548
P31939	Bifunctional purine biosynthesis protein ATIC	ATIC	20.9525	20.3473	20.3559	20.3971	20.5194	20.1694	20.3369	20.0021	20.1867	20.4962	20.6649	20.3222	20.8843	20.5595	20.7966	19.7183	19.7784	19.825	20.2739	19.8581	20.2473	20.0224	20.2767	19.9573	20.6237	20.7457	19.6589	20.6787	20.6099	20.6619	20.6674	20.6629	20.5123	20.3148	20.8379	20.1264	20.9039	20.2168	20.6679	20.7061	20.0942	19.9923	19.7029	20.9258
Q8WXF7	Atlastin-1	ATL1	15.4412	14.7452	15.0932	14.8904	14.5703	14.7522	15.7134	15.8006	14.6374	15.8318	15.6629	14.884	15.777	15.8637	14.1689	14.4389	15.0216	16.6118	15.2698	16.2655	15.6867	15.5075	16.0912	15.6431	15.0564	15.2597	14.3724	14.5182	15.6725	14.7809	15.1178	15.6261	15.7084	13.6574	14.9892	14.6777	16.524	14.5766	14.636	15.0622	14.0767	14.7748	15.3078	15.7063
Q8NHH9	Atlastin-2	ATL2	17.8984	18.5775	18.1386	18.2842	17.9435	17.6508	18.5405	17.7866	18.6289	18.2609	18.0222	18.3767	17.9993	17.5911	18.0347	18.1013	17.4018	16.9226	17.7144	17.4739	18.1429	17.653	17.6772	18.4177	18.3206	17.9528	17.812	17.7703	17.9655	17.7576	17.6134	17.7992	17.8368	17.8343	18.3397	18.1437	18.1357	18.0049	18.0713	18.8798	18.4541	17.7027	17.7939	18.018
Q6DD88	Atlastin-3	ATL3	20.7404	20.7725	20.7526	20.5579	20.5447	20.3875	20.3423	20.669	20.5819	20.1172	20.3093	20.6101	20.635	20.7802	20.253	20.6284	20.7282	20.7508	20.37	20.1856	20.5398	20.386	20.8161	20.6222	20.5661	20.1421	20.6683	20.2741	20.5622	21.2967	20.7056	20.4681	20.6181	20.3056	20.4194	20.6147	20.7918	20.5351	20.6283	20.4062	20.3767	20.6863	20.8165	20.7596
Q13315	Serine-protein kinase ATM	ATM	17.8585	17.5946	17.1887	18.1188	17.4912	16.8559	16.6616	15.2982	16.2378	16.8324	18.0867	17.3717	18.1136	17.2775	17.8368	14.4408	16.6234	14.592	16.6791	15.8732	15.3511	16.9062	14.5081	16.0007	16.6526	17.7155	17.0031	16.7159	18.1261	17.8706	17.9584	17.8393	17.5344	17.7365	16.757	15.6814	18.2757	14.8179	14.9045	16.3769	18.1769	17.331	17.2113	17.6621
P54259	Atrophin-1	ATN1	14.9495	14.7707	14.8108	14.6458	14.8854	14.8538	15.6426	15.1285	15.7629	15.4052	16.1415	15.4563	15.4956	15.5116	14.5088	14.7873	15.3153	14.9202	15.0755	15.4426	15.1896	15.6125	15.7079	13.3378	14.2662	14.6766	14.8309	15.3282	15.2141	15.7129	14.8391	15.2977	15.09	15.0014	15.4301	15.5176	15.9636	14.8021	15.2495	14.8218	14.5559	14.6534	15.4857	15.1592
O00244	Copper transport protein ATOX1	ATOX1	18.7099	19.2436	18.8277	18.9067	18.4787	18.9126	18.706	18.9111	18.3217	17.7912	18.7652	18.4104	18.9058	18.8289	18.2882	19.0665	18.7746	18.7388	18.1453	18.3125	18.3545	18.1663	18.2754	18.2922	18.1488	18.3582	17.8414	18.2762	18.8963	19.3607	19.2983	18.7264	18.5738	18.1189	18.6151	18.463	18.9395	18.876	18.5047	18.0485	17.7719	17.9357	16.3812	19.1007
Q9Y2G3	Phospholipid-transporting ATPase IF	ATP11B	17.6181	15.5593	17.1777	17.7657	18.2273	17.2984	16.9881	17.9289	17.4885	16.6626	16.8992	17.1604	15.7354	18.179	16.9674	17.7824	17.9316	17.2451	17.269	18.4164	17.7299	16.9401	17.802	18.241	17.1695	17.6522	18.3803	17.4836	17.2509	18.0898	16.7816	17.1417	17.0379	17.6071	16.9602	17.1373	15.2089	16.2479	17.2978	18.7012	17.4047	15.4106	18.2027	17.4443
Q9HD20	Endoplasmic reticulum transmembrane helix translocase	ATP13A1	19.112	19.1202	18.9006	19.3012	19.012	18.8464	18.3595	18.542	18.7392	18.9237	18.7967	19.3134	18.5508	19.1241	18.7817	18.6515	18.3634	18.5834	18.5968	18.6308	18.6788	18.4976	18.1739	18.5282	18.6613	19.3689	18.633	18.262	19.0173	19.1094	19.0013	18.5249	19.4109	18.6934	19.0286	18.7212	20.1634	18.2185	18.5254	18.6433	19.1975	18.8463	18.8275	18.8643
Q4VNC1	Probable cation-transporting ATPase 13A4	ATP13A4	15.4619	15.37	17.276	13.5543	15.6371	15.4009	15.2633	17.1193	16.9471	14.6797	15.1767	15.6512	15.312	15.396	15.2513	18.338	17.3303	17.5064	16.1958	16.681	16.5733	17.203	16.9774	15.6095	13.9854	15.1162	15.3821	15.0974	16.2399	15.8575	14.8554	15.5529	14.8284	16.0271	16.6037	15.4294	14.9734	14.7809	16.1224	15.2721	14.1044	15.0292	16.8254	15.0418
P05023	Sodium/potassium-transporting ATPase subunit alpha-1	ATP1A1	23.0589	23.0977	23.1208	22.7217	22.9809	23.1555	23.0122	23.0737	23.1158	23.2399	23.3709	22.9832	23.2005	22.9701	23.0388	21.9069	22.9211	22.6006	22.9969	21.7965	23.0316	22.9365	22.8163	22.4247	23.158	23.087	22.5659	23.3302	23.2527	22.2209	23.1762	23.3003	23.142	23.2623	22.968	23.1935	22.5825	22.6173	22.92	23.0667	23.2229	22.9588	23.7219	22.8188
P05026	Sodium/potassium-transporting ATPase subunit beta-1	ATP1B1	20.821	20.7784	21.4267	20.6096	20.5092	20.5969	21.1396	21.7517	21.6777	20.6681	20.3541	20.1007	20.5626	20.4007	20.4772	20.521	21.6755	20.56	21.1235	20.0357	20.9997	21.2306	21.3964	20.8155	20.148	20.8177	20.4245	20.8583	21.374	19.0951	21.5203	21.6562	21.6878	21.213	21.4303	21.1082	20.5626	20.2689	21.4467	20.1808	20.8277	21.4812	21.7666	20.7558
P54709	Sodium/potassium-transporting ATPase subunit beta-3	ATP1B3	21.721	22.1736	22.009	21.7384	21.6477	22.1892	21.8233	21.6129	21.4585	21.9093	22.6469	21.9989	22.1795	21.9437	22.1579	20.8575	21.7679	21.5865	21.6168	20.4232	21.6948	21.5087	21.7085	21.2308	22.0554	21.8733	21.6952	22.5556	22.2097	21.5446	22.0563	22.1467	21.762	21.8204	21.8806	22.2886	21.4248	21.9186	21.4797	21.9908	22.0824	21.2917	22.6633	21.7717
P16615	Sarcoplasmic/endoplasmic reticulum calcium ATPase 2	ATP2A2	21.7207	21.6391	21.635	21.6904	21.5635	21.5711	21.4471	21.7424	21.6845	21.4035	21.397	21.6671	21.3041	21.767	21.4499	21.462	21.5088	21.6326	21.5057	21.3815	21.4979	21.4418	21.6467	21.6764	21.3836	21.6084	21.7268	21.8309	21.7865	21.6951	21.8574	21.7889	21.7488	21.4826	21.591	21.6767	21.7621	21.6768	21.501	21.4566	21.4467	21.6751	21.9372	21.6268
Q93084	Sarcoplasmic/endoplasmic reticulum calcium ATPase 3	ATP2A3	19.2242	19.2559	19.2454	19.6332	18.6571	18.8487	18.489	18.4281	18.8226	18.0096	18.8615	18.7723	18.0325	18.8752	18.7894	15.1776	15.4324	15.6885	15.296	15.6509	15.4109	16.3197	15.9037	15.5645	17.3187	19.5881	19.2085	17.5356	19.2747	19.2392	19.3614	18.7761	19.3788	18.1358	18.4815	17.9806	20.1417	15.1897	15.9711	17.0763	19.6388	19.0993	19.0211	19.8134
P20020	Plasma membrane calcium-transporting ATPase 1	ATP2B1	17.1118	14.7394	18.0338	14.7769	18.2455	15.2598	16.2562	16.4603	17.4947	17.9984	18.3163	17.8551	18.3922	14.5685	17.6916	16.4307	16.1659	15.0126	15.6964	15.5871	17.9964	13.7229	16.2453	15.2469	18.3644	17.8585	17.919	16.6124	17.0759	14.6858	15.3916	15.3112	18.2912	17.7813	16.5477	17.6795	18.1318	14.765	14.9792	18.0266	18.3635	15.253	16.0634	18.86
P23634	Plasma membrane calcium-transporting ATPase 4	ATP2B4	19.8377	19.0138	19.6158	19.2007	19.765	19.4414	19.4744	19.28	19.2585	19.2835	19.4834	19.2538	19.7893	20.0745	19.4314	17.8202	18.3037	18.7626	18.9969	18.847	19.5042	19.0021	18.7436	18.452	19.9881	19.225	19.5423	18.76	19.5396	19.4212	19.8278	19.4579	19.4521	19.2623	18.9077	19.3158	19.1976	19.0178	19.0203	19.9308	19.6104	19.6899	19.2523	19.7211
P98194	Calcium-transporting ATPase type 2C member 1	ATP2C1	13.4164	16.4886	16.737	17.0693	17.4446	16.322	15.7957	14.9614	16.9924	16.5014	16.5581	17.2163	15.9271	15.7657	16.9294	16.1168	18.1635	15.4665	16.772	14.5434	16.6325	16.6758	14.2791	15.8085	14.5152	17.318	16.2369	16.6297	17.038	16.5579	13.824	16.0846	17.1883	16.7311	17.362	16.9885	17.1069	15.3632	16.329	17.202	16.9969	15.6279	17.0663	17.9883
P25705	ATP synthase subunit alpha. mitochondrial	ATP5F1A	24.5315	24.7046	24.757	24.5627	24.6885	24.8011	24.7916	24.8122	24.9217	24.6582	24.5717	24.5987	24.4204	24.4528	24.5603	24.2834	24.5893	24.7319	24.7483	24.2326	24.6185	24.5773	24.5051	24.5199	24.503	24.5666	24.4951	24.4623	24.4948	24.4951	24.5012	24.5497	24.8398	24.7955	24.615	24.8773	24.65	24.2523	24.5697	24.5883	24.7463	24.2828	24.9376	24.5061
P06576	ATP synthase subunit beta. mitochondrial	ATP5F1B	24.3813	24.4274	24.4758	24.1047	24.3089	24.4769	24.5695	24.5858	24.4584	24.4014	24.2771	24.2555	24.0149	24.4505	24.2051	24.1252	24.3026	24.539	24.3005	23.7711	24.3969	24.2715	24.2106	24.2852	24.1637	24.1598	24.4357	24.2079	24.1399	24.1952	24.2331	24.3528	24.5366	24.515	24.4439	24.5795	24.3395	24.1251	24.2101	24.2354	24.4325	24.3126	24.7075	24.2949
P36542	ATP synthase subunit gamma. mitochondrial	ATP5F1C	21.9837	22.0962	22.3295	21.8995	21.9135	22.3326	22.2337	22.2305	22.1897	22.0443	22.0562	22.04	21.6576	22.0943	21.9665	21.6933	22.0273	22.219	21.9454	21.5776	22.058	21.9075	21.9685	21.9691	21.992	21.9439	21.7588	21.9425	22.0464	21.9175	22.058	21.9697	22.3545	22.3013	22.3749	22.3787	21.779	21.611	21.8723	21.8349	22.1893	21.7524	22.6052	22.0107
P30049	ATP synthase subunit delta. mitochondrial	ATP5F1D	21.7546	21.9467	21.7212	21.2136	21.9092	21.725	21.6346	21.6713	21.7427	21.5977	21.284	21.4717	21.8946	21.9582	21.4371	21.5323	21.6249	21.8612	21.1071	21.624	21.6281	21.2799	21.1348	21.3429	21.42	21.2515	21.6005	21.9267	21.3535	22.0401	21.7869	21.7806	21.6111	21.3753	21.9361	22.1486	21.6718	21.4958	21.5969	21.989	21.4225	21.8871	22.233	21.5885
P56385	ATP synthase subunit e. mitochondrial	ATP5ME	21.6744	21.8298	21.8795	21.7678	21.4122	21.9778	22.0915	22.1841	22.1181	21.8964	21.7812	21.7818	21.2735	21.4549	21.7814	21.4087	21.8326	22.1272	21.5998	21.3602	21.6705	21.566	21.847	21.7664	21.6174	21.7592	21.4707	21.8615	21.7914	21.6088	21.8165	21.9844	21.9709	21.8356	22.0943	22.313	21.5091	21.3202	21.7863	21.7595	21.7819	22.2222	22.0745	21.8552
P56134	ATP synthase subunit f. mitochondrial	ATP5MF	21.8059	21.9081	21.9466	21.7471	21.758	21.7205	22.0844	21.8961	21.8787	21.9703	21.7867	21.6936	21.5918	21.8101	21.739	21.4994	21.751	22.1257	21.8061	21.3385	21.8964	21.7499	21.9205	21.5397	21.6429	21.5857	21.9223	21.7794	21.7139	21.5546	21.8299	22.0509	22.3093	21.7726	22.0936	22.2616	21.9424	21.5937	21.8483	21.9047	21.8957	21.364	22.3461	21.7722
O75964	ATP synthase subunit g. mitochondrial	ATP5MG	22.5509	22.8989	23.0942	22.7128	22.0222	23.1069	23.0538	23.115	23.0166	22.5206	22.8773	22.4841	22.5909	22.8806	22.8915	22.5944	22.6698	22.9181	22.6107	21.6133	22.5598	22.5395	22.8977	22.6809	22.3874	22.6836	22.7953	22.4224	22.9592	22.4398	22.9884	22.9459	23.3006	22.7851	22.9307	23.1977	22.4304	22.4022	22.2797	21.9647	22.9183	23.1188	22.9028	22.8125
P56378	ATP synthase subunit ATP5MJ. mitochondrial	ATP5MJ	15.0094	19.5968	18.9921	15.3206	14.84	19.8924	19.3031	19.544	16.556	15.3317	18.5399	15.8531	15.5712	19.1063	18.0607	19.031	19.2164	19.1163	15.9373	15.2168	16.09	15.5293	18.6438	18.7753	16.7492	17.265	18.8002	19.5547	19.6013	18.5833	19.7149	19.4115	19.3663	18.178	19.8527	19.2577	14.5995	18.6518	17.6421	14.7215	18.7023	18.9933	19.291	19.2716
Q96IX5	ATP synthase membrane subunit K. mitochondrial	ATP5MK	20.0629	20.1236	20.3238	20.4441	19.3848	20.6499	20.3255	20.6571	20.6965	20.1156	20.5246	19.82	20.9573	20.7707	20.5118	20.171	19.8334	19.8343	20.2962	19.8203	20.1374	20.2227	20.4068	20.0389	20.237	20.1683	20.0963	19.4711	20.7487	19.6282	20.2924	20.4531	20.6528	20.2626	20.7283	20.6142	19.4946	19.6268	19.5809	19.1212	20.6039	20.8451	20.5141	20.4886
P24539	ATP synthase F(0) complex subunit B1. mitochondrial	ATP5PB	21.2117	21.3358	21.3687	20.958	20.9851	21.4247	21.4884	21.4449	21.408	21.1571	21.218	21.1332	20.8429	20.8883	21.1392	21.2048	21.1821	21.4007	20.9369	20.3192	21.2877	20.9765	21.3989	21.2359	21.2552	21.152	20.854	21.0545	21.1951	20.9296	21.1847	21.2473	21.4225	21.3394	21.26	21.4545	20.9534	20.9616	21.2073	21.1319	21.3772	21.1648	21.7024	21.2135
O75947	ATP synthase subunit d. mitochondrial	ATP5PD	21.7055	21.8431	21.7726	21.5507	21.4701	21.6441	21.8475	21.9592	21.8731	21.747	21.6024	21.678	21.6595	21.7418	21.7466	21.6787	21.3569	21.92	21.5222	21.2229	21.6639	21.5362	21.61	21.6089	21.4099	21.5336	21.6273	21.5874	21.6531	21.3761	21.8735	21.8424	21.9072	21.8282	21.9004	21.9675	21.6172	21.4093	21.4787	21.4095	21.8554	21.9937	22.1006	21.6947
P18859	ATP synthase-coupling factor 6. mitochondrial	ATP5PF	20.0885	19.9707	19.9005	19.5926	19.7885	19.6184	19.8895	19.9009	20.0601	19.8974	19.8158	19.698	19.6987	19.942	19.8553	19.3715	19.7989	19.6156	19.7691	19.576	19.7206	19.468	19.0245	19.3699	19.8933	19.877	19.3765	19.3811	19.6957	18.8128	19.6318	19.5921	20.3097	19.9388	19.8455	19.8636	19.8065	19.1284	19.4353	19.7778	20.1173	19.774	19.682	19.8435
P48047	ATP synthase subunit O. mitochondrial	ATP5PO	22.7687	22.9866	23.0979	22.7507	22.8859	23.0501	23.0397	23.0773	23.1353	22.7757	22.8794	22.7837	22.4419	22.599	22.8149	22.4639	22.6707	22.8975	22.91	22.4659	22.7818	22.7394	23.0193	22.7597	22.5161	22.8543	22.5931	22.8549	22.9469	22.7928	22.8956	23.0498	23.152	23.1522	22.9928	23.0004	22.7271	22.2204	22.8268	22.7277	22.8925	22.6253	22.9992	22.8975
Q15904	V-type proton ATPase subunit S1	ATP6AP1	19.2782	19.1278	19.059	19.4692	19.7447	19.5268	19.3664	19.3168	19.3098	19.5388	19.679	19.5899	19.2243	18.6207	19.1395	19.4596	19.341	19.5332	19.4567	19.6377	19.1969	19.3632	19.207	19.2213	19.6836	19.3127	19.5562	19.7073	19.5041	19.3967	19.0371	19.3733	19.1771	19.3463	19.3772	19.6627	19.2855	19.4885	19.2454	19.7774	19.018	18.7724	19.7535	19.0489
O75787	Renin receptor	ATP6AP2	18.5863	18.3079	18.4804	18.5776	18.7904	18.2954	18.2837	18.1762	18.3971	18.3515	18.7383	18.6687	18.5836	15.1582	18.5016	18.8831	18.4222	18.5627	18.6801	18.4814	18.4862	18.2832	18.462	18.1086	18.5939	18.465	17.7222	19.0471	18.6507	18.5591	18.1871	18.7545	18.525	17.9412	18.3994	18.1396	18.2187	18.7201	18.2934	18.724	18.2219	18.0533	18.624	18.4167
Q93050	V-type proton ATPase 116 kDa subunit a 1	ATP6V0A1	19.1101	19.2326	19.5948	19.3082	20.0452	19.0221	19.2482	18.8308	19.2187	19.3325	19.5685	19.6939	19.6457	19.156	18.7871	19.4746	19.6971	19.8946	19.8431	19.8621	19.7759	19.7603	19.3223	19.408	19.5601	19.2607	19.7643	19.4022	18.9508	19.7254	19.005	19.1922	18.7497	19.2168	19.0068	19.1016	19.5802	19.4943	19.6247	19.5019	18.9756	18.6251	19.6294	18.9542
P27449	V-type proton ATPase 16 kDa proteolipid subunit c	ATP6V0C	19.1392	19.0884	18.749	18.5181	18.9257	19.132	18.372	18.4809	18.8315	18.397	18.7754	18.5795	14.5478	18.2625	18.6937	19.2175	19.0071	18.9706	18.0207	18.7762	19.0014	17.7669	19.6836	19.2021	18.7009	18.7159	18.4769	19.1968	19.4406	19.237	18.7957	19.3993	18.7373	18.7713	19.1705	18.9796	18.6517	18.6302	18.6516	18.8462	18.2145	14.6286	19.567	18.8475
P61421	V-type proton ATPase subunit d 1	ATP6V0D1	20.4786	20.1999	20.2035	20.7169	20.5809	20.2931	20.2888	20.1757	20.7346	20.3654	20.3192	20.5809	20.3796	20.3319	20.2378	20.5084	20.3992	20.5109	20.4801	20.5963	20.3279	20.4155	20.3528	20.2271	20.1927	20.5084	20.5748	20.3907	20.4818	20.8934	20.2751	20.2356	20.3845	20.218	20.4315	20.4988	20.8076	20.4015	20.2034	20.2103	20.2464	20.6748	20.7995	20.2542
Q8N8Y2	V-type proton ATPase subunit d 2	ATP6V0D2	17.3642	14.4567	18.2072	15.1934	16.452	17.4432	16.7024	15.21	17.7153	16.4158	17.3569	17.0945	17.3822	14.9803	16.7087	18.0622	14.5149	17.9329	15.649	18.4937	16.7121	16.0607	16.3726	16.7524	15.1796	17.0497	16.748	14.4112	17.5829	18.1876	16.6682	16.904	17.2658	16.9114	16.6884	16.497	17.3388	15.5253	14.916	16.7754	14.8133	15.7606	17.4059	17.4119
P38606	V-type proton ATPase catalytic subunit A	ATP6V1A	21.1428	20.9644	20.6284	21.2679	20.9138	20.9268	20.9978	20.8463	20.9813	20.7809	20.8124	20.8791	20.6466	20.6702	20.7189	20.9194	20.7326	20.8408	20.875	20.5933	20.9656	20.8142	20.8816	20.8175	20.9317	20.9686	20.2922	20.7359	20.9913	21.2765	20.689	20.829	20.662	20.8516	20.8141	20.7644	21.2983	21.0044	20.7811	20.6027	20.7372	20.5071	21.184	20.5809
P21281	V-type proton ATPase subunit B. brain isoform	ATP6V1B2	21.4198	21.0909	20.6684	21.5721	20.9162	21.0495	20.9716	20.7118	21.1581	20.9465	20.943	20.9892	20.7821	20.6429	20.7993	20.6373	20.377	20.636	20.8637	20.6233	20.9367	20.6261	20.3869	20.4292	21.0264	21.1275	20.3907	20.6463	21.3055	21.2608	20.6233	20.7709	20.8898	21.0464	20.8927	20.7756	21.4448	20.8392	20.5755	20.6339	20.9571	20.9094	20.7712	20.5138
P21283	V-type proton ATPase subunit C 1	ATP6V1C1	18.4437	18.1616	17.2241	18.1434	18.3468	16.8133	17.9449	17.4984	17.906	17.9077	17.6326	17.9502	18.0525	18.284	17.5514	16.8491	16.1894	15.4367	17.1962	17.3642	17.0573	16.8153	16.5285	15.7063	17.4152	18.1094	16.6739	16.2943	17.9922	18.5938	17.938	17.6085	18.0342	17.764	18.0908	17.9469	18.3982	15.0376	16.6743	17.647	18.0543	19.1754	17.4283	17.6656
Q9Y5K8	V-type proton ATPase subunit D	ATP6V1D	19.0179	18.7132	18.9827	19.2647	18.9956	19.091	18.8667	18.892	19.1944	18.9234	19.1268	18.9725	18.8902	18.6818	18.9771	18.9044	18.8484	18.9819	19.043	18.9605	19.1187	19.0987	18.958	19.0017	19.0821	19.075	18.3927	19.0254	18.963	19.1312	18.8073	18.8781	18.7478	18.7874	18.9202	18.9451	19.1069	18.9466	19.1996	18.8529	18.8596	17.542	18.9376	18.4884
P36543	V-type proton ATPase subunit E 1	ATP6V1E1	19.9495	20.1308	19.9811	19.977	19.5795	19.8439	19.8334	19.6503	19.9975	19.5987	19.9436	19.7456	19.6733	19.2118	19.7211	19.8216	19.6001	19.744	19.8032	19.744	19.8694	19.5458	19.7333	19.5476	19.6338	20.0111	19.4319	19.4471	20.1092	20.285	19.7498	19.9458	19.8403	19.747	19.732	19.6568	20.1981	19.6678	19.8956	19.2365	19.6587	19.9094	19.6993	19.6678
Q16864	V-type proton ATPase subunit F	ATP6V1F	18.9375	18.9715	18.7456	18.6955	18.5297	18.5618	18.6783	18.8798	18.6602	18.6768	18.849	18.3971	17.3912	18.736	18.4188	19.0531	18.9379	18.9222	18.4875	18.269	18.9653	18.1983	18.8526	18.6893	18.7383	18.5198	18.5678	18.6125	18.6594	18.7365	18.3413	18.6309	18.6175	18.6934	18.9904	18.7837	18.9694	18.9905	18.8662	18.5691	18.2843	18.3941	18.8672	18.3692
O75348	V-type proton ATPase subunit G 1	ATP6V1G1	20.2499	20.5413	19.7191	20.197	19.8362	19.7015	20.1393	19.9676	20.1656	19.9374	19.8847	19.8945	19.9324	19.7657	19.8365	19.8039	19.9335	19.9673	19.8112	19.5109	19.9689	19.7304	19.7231	19.9048	19.9063	19.9826	19.6649	19.7538	20.1313	20.5654	19.7742	19.8793	19.8455	19.8378	19.9885	19.9745	20.5233	20.2042	19.7897	19.5921	19.8004	20.5861	20.051	19.5854
Q9UI12	V-type proton ATPase subunit H	ATP6V1H	19.892	19.7686	19.5403	20.1399	19.2839	19.7269	19.8437	19.6743	20.3101	19.6849	19.8474	19.6758	19.6983	19.2929	19.7096	19.9732	19.8058	19.9216	19.7605	19.9761	20.0815	20.0031	19.7507	19.8948	19.7045	19.8485	19.0039	19.5344	19.8329	19.8712	19.5654	19.7631	19.6376	19.5416	19.5845	19.6523	20.0121	19.8638	19.9562	19.4427	19.5832	19.9129	19.43	19.304
Q04656	Copper-transporting ATPase 1	ATP7A	15.751	14.9475	15.9996	14.756	16.5503	16.1153	14.3313	13.8665	16.1064	16.0287	14.6479	14.6256	14.8288	15.85	16.35	16.5295	14.816	15.6622	17.1347	16.2816	16.5664	17.2437	15.0568	15.4646	15.76	16.0912	15.3169	15.31	15.0574	14.6563	15.8066	15.0799	15.5233	15.3945	16.5086	16.2116	14.7943	15.1329	16.3269	14.8665	14.2948	14.7269	15.8416	15.1509
O43520	Phospholipid-transporting ATPase IC	ATP8B1	16.7879	15.5877	16.497	16.5903	16.443	17.0905	17.7753	17.3842	17.8459	16.7028	17.5248	14.3823	15.3772	14.735	16.9626	14.8531	14.9523	15.4329	15.7398	16.5455	16.5318	17.1289	14.7961	15.5306	15.8477	16.2362	17.0001	15.0312	16.4592	15.6112	16.4886	16.432	17.714	17.3553	17.4	17.2669	15.6568	14.9767	16.7559	15.2339	17.189	14.5226	15.6346	16.7382
O75110	Probable phospholipid-transporting ATPase IIA	ATP9A	17.1981	16.2627	16.7088	16.9836	18.6672	16.4726	15.2948	15.7273	16.8954	16.3813	16.6919	16.8727	16.5241	16.4486	15.9074	15.4104	14.7086	16.2001	16.2269	16.785	16.6688	14.7488	15.7713	16.6937	16.8453	16.9261	16.6517	17.5879	16.9911	17.2415	16.8823	16.5577	16.1452	16.6394	15.506	15.3022	17.1563	15.5064	17.0201	18.0991	16.1542	14.5645	17.1435	16.6357
O75882	Attractin	ATRN	15.3848	16.141	16.464	15.8663	16.218	15.6641	13.7161	15.9146	16.2291	15.7435	15.2658	14.3581	15.8062	14.9493	15.9213	17.9041	14.8706	14.6517	16.4969	15.5107	17.3207	16.2086	16.5396	14.2275	15.7928	15.7513	15.8042	15.3537	15.8059	15.4506	15.5086	15.559	15.218	16.3879	16.0099	15.4893	15.9126	15.186	15.0002	15.6787	15.6646	15.405	15.834	15.7323
Q9UBB4	Ataxin-10	ATXN10	19.4166	18.7699	19.0911	18.9305	19.1693	18.8602	18.9196	18.731	19.2428	19.3522	19.3075	19.3776	19.3218	18.8191	19.6048	18.4291	18.618	17.8641	19.6277	18.4963	19.2399	19.3048	19.3551	18.7264	19.3456	19.4948	18.6279	18.6801	19.2057	18.7722	18.8615	19.1299	18.7634	19.0333	18.8913	18.6752	19.2632	19.1723	19.4447	19.6179	18.9234	18.1325	17.8374	18.8473
Q99700	Ataxin-2	ATXN2	16.1345	15.3758	15.5894	16.4199	15.7353	16.0222	14.9994	15.7803	15.5611	15.9862	16.4128	15.9686	16.3423	16.0246	16.1787	15.4465	15.0863	15.3384	16.0173	15.0199	15.4582	14.6989	16.2628	14.905	14.7638	15.9704	15.9784	14.3809	15.5411	16.5176	14.7625	15.5679	16.2478	16.3796	14.2383	15.2634	16.9575	15.0117	14.8336	17.3754	16.3709	16.148	15.2732	15.432
Q8WWM7	Ataxin-2-like protein	ATXN2L	20.0455	19.9848	19.6212	19.9452	19.9363	20.2771	20.0227	19.5324	19.7681	20.4046	20.2572	20.0208	20.0091	19.6216	20.0465	18.9188	19.0038	19.1146	19.6932	19.0906	19.4546	19.4843	19.0579	19.3511	20.3324	20.0401	20.0935	20.3887	20.2352	19.4865	19.6526	20.0262	20.2453	19.8571	20.125	20.0747	19.7656	19.3987	19.2186	20.3069	20.0723	20.4504	19.421	19.9983
P54252	Ataxin-3	ATXN3	17.7301	14.3855	17.8907	17.2979	17.0438	17.5655	17.0938	17.9771	17.4685	17.4956	17.134	17.3247	17.1312	15.5827	17.9452	17.6766	17.8254	17.7033	17.9181	17.1148	17.9554	17.7085	16.4519	17.5413	16.8246	17.3779	15.3217	15.3592	17.5659	17.4917	16.9774	17.5443	17.1084	17.7646	18.1034	17.4038	17.5063	17.5477	18.0069	17.5507	17.734	15.2207	17.4072	17.3445
Q13825	Methylglutaconyl-CoA hydratase. mitochondrial	AUH	18.0394	18.3821	17.865	18.005	17.4783	18.4324	17.7437	18.0335	18.5485	17.3489	18.1048	17.5613	17.7464	18.2182	17.7427	16.7514	16.803	16.9086	17.2224	16.9824	17.1411	16.8897	16.9482	16.7453	17.0553	18.0088	16.1465	15.9633	17.7009	17.214	18.5361	17.7443	18.6124	17.7867	17.447	17.3789	18.1646	16.0546	17.0894	17.0772	18.0397	18.3389	17.5206	18.0568
Q9Y679	Lipid droplet-regulating VLDL assembly factor AUP1	AUP1	17.9785	17.9855	17.8523	17.6887	17.7425	18.0629	18.1833	18.1492	18.355	18.4802	18.0467	18.2063	17.1234	18.4436	18.0994	17.4076	17.8364	17.8158	18.2873	17.1671	18.2979	17.913	17.6953	18.0156	18.0868	18.0873	18.2011	18.3489	17.8931	18.0228	17.7339	17.9808	18.1069	18.2412	18.2334	18.4182	17.7758	17.5611	18.3593	17.9588	18.1824	18.3498	18.2183	18.1438
Q8NBF6	Late secretory pathway protein AVL9 homolog	AVL9	17.4043	15.2598	15.2469	17.322	16.8546	17.4625	16.0827	14.8754	17.5828	17.0607	15.6295	17.0945	16.9183	14.7079	14.3968	16.8678	14.8682	14.115	16.9399	17.8641	16.6404	16.9779	15.4911	16.1542	16.9408	17.3187	14.4759	16.262	17.4368	16.2985	14.2321	15.7794	17.234	17.3835	17.2817	16.9243	15.8207	15.3059	15.3884	16.2993	17.1512	17.492	14.0455	17.747
P25311	Zinc-alpha-2-glycoprotein	AZGP1	18.6945	18.6731	18.8822	17.7432	18.9055	17.3525	20.2824	18.3415	18.3016	17.7306	18.0429	15.6736	19.9593	19.4385	18.0974	18.7133	19.6442	18.9338	18.9086	18.636	18.5684	18.2508	14.4984	18.2292	18.1399	17.7952	19.3149	17.1554	18.6768	19.3315	17.6852	17.4454	18.3747	17.5498	15.7134	19.5578	19.216	17.9309	18.1425	19.0888	17.6009	17.8079	18.6421	18.8611
P20160	Azurocidin	AZU1	21.8812	19.7146	18.4463	21.5013	19.7301	15.1189	15.1422	14.851	14.5184	17.237	19.9298	23.3241	15.9976	20.0841	20.8975	14.9739	15.3573	15.1821	16.6865	14.6528	14.6403	16.4812	13.9427	15.1068	18.5257	24.3941	24.3202	23.9597	19.2489	25.1396	15.7575	15.2469	18.9438	15.1635	16.06	15.6089	21.8699	15.0663	14.8218	19.0652	20.0225	15.1277	23.0974	22.5447
P61769	Beta-2-microglobulin	B2M	22.5193	19.9625	21.5138	22.4535	22.256	21.2134	21.1578	20.71	21.2324	20.4335	19.4142	21.5888	19.6341	19.8188	20.6509	18.9112	18.2413	19.3101	19.1993	20.6617	19.4243	19.1682	15.3712	18.8181	19.8261	22.4094	21.0385	15.0025	22.4928	20.9568	22.0935	22.6283	21.228	20.3023	20.9323	21.368	22.2932	22.1362	18.3142	20.0416	21.4018	20.8529	20.4567	21.1178
Q96L58	Beta-1.3-galactosyltransferase 6	B3GALT6	16.2914	15.8405	17.1409	17.1916	16.3617	14.9759	15.8375	15.4302	15.9807	16.4621	16.6211	17.3412	17.1275	15.17	14.2901	14.3486	15.4428	15.1542	14.7205	15.8342	14.3398	16.0803	14.7572	16.0283	15.6595	17.3175	14.6297	14.8129	16.9469	17.1089	16.251	16.3454	17.3034	15.7696	15.2288	16.0156	15.3595	15.4245	15.3538	15.4544	17.8854	15.487	15.1903	17.0999
Q9Y2A9	N-acetyllactosaminide beta-1.3-N-acetylglucosaminyltransferase 3	B3GNT3	14.4451	14.3495	16.7821	14.3109	15.6797	14.1613	15.1314	16.6411	16.4596	14.8955	15.0909	16.873	16.6733	15.5456	15.8339	16.9617	16.9409	17.4497	16.8382	17.8839	16.95	17.1856	16.1779	16.8254	16.2664	15.5711	16.7066	14.5192	15.523	15.2149	14.9686	15.8613	15.5972	15.2142	15.8537	14.6412	15.2359	17.0683	17.0998	14.3444	15.6677	16.0665	15.6589	14.8616
Q7Z7M8	UDP-GlcNAc:betaGal beta-1.3-N-acetylglucosaminyltransferase 8	B3GNT8	15.1007	15.1846	17.0026	15.9701	16.7516	16.7522	15.7737	17.5926	17.6598	15.2128	16.0519	16.8574	15.2604	15.0005	16.1469	17.6156	16.648	18.2996	16.666	18.0946	17.1269	17.0431	17.4724	17.3732	16.106	15.0264	14.8246	15.4441	16.0125	14.5256	16.4545	16.8482	14.6861	16.8186	16.0495	15.5228	16.1309	17.5002	17.3706	16.2036	15.0811	14.9068	15.7584	14.928
P15291	Beta-1.4-galactosyltransferase 1	B4GALT1	18.147	18.3889	18.6584	18.6756	18.1223	18.1426	17.6783	18.7256	18.6847	17.2502	18.0134	18.731	16.9798	17.5841	17.8545	19.4699	18.4524	18.5025	17.8753	18.9814	18.218	18.3152	18.6274	18.56	18.0274	18.3114	18.0971	18.2561	18.5728	18.9124	17.9203	18.0751	17.9544	18.2445	18.0834	18.1491	18.2617	18.4311	18.3223	17.5597	17.6008	17.2682	18.3329	18.1657
Q9UBV7	Beta-1.4-galactosyltransferase 7	B4GALT7	16.6887	16.4797	16.1178	16.7126	16.7882	16.5727	16.1117	14.5661	16.0447	16.6772	16.3902	17.0469	16.532	16.744	16.8257	15.2866	15.4947	14.8636	14.7653	16.8788	15.9908	16.1053	15.3898	16.0598	16.6119	16.6133	15.2049	17.049	16.5984	16.6055	17.2323	16.481	16.5141	17.0632	16.6601	16.1699	17.1788	15.4279	16.2459	16.8044	16.7124	15.2958	16.6755	16.8967
Q9NWV8	BRISC and BRCA1-A complex member 1	BABAM1	16.9072	17.2454	17.4063	16.7628	17.0785	13.4817	15.3218	14.3315	17.7247	16.8585	16.7062	16.5869	14.9651	15.5337	16.6693	16.7652	13.6094	15.5915	18.8292	15.0988	16.8587	17.4364	16.5501	17.3644	16.5108	16.7773	15.259	15.3639	16.5289	17.2509	17.1505	17.0412	16.3142	17.8374	16.5303	16.6034	16.3362	16.9016	17.5376	16.8306	16.6449	15.9006	15.2756	16.8521
Q9NXR7	BRISC and BRCA1-A complex member 2	BABAM2	17.8524	17.8035	17.6292	17.0581	17.8855	17.3176	17.6464	17.2493	17.0527	16.9537	17.0075	16.6992	16.1898	17.4257	17.193	17.456	15.1744	16.41	17.5146	15.9759	17.5548	15.2627	17.9954	14.7322	16.9738	17.142	16.2298	16.6296	17.2126	17.5727	17.3645	17.733	17.0416	17.4958	17.5726	14.5302	17.187	17.1868	17.4226	18.0215	17.2566	14.3397	17.6039	17.2515
Q92934	Bcl2-associated agonist of cell death	BAD	16.2041	14.7327	15.1798	14.1467	15.8658	13.9795	14.704	15.529	15.788	14.8194	14.8497	16.1749	15.9253	15.6348	16.1146	15.8256	14.3743	15.0978	14.8834	14.8898	15.1092	14.4069	15.632	14.4561	14.7802	14.9114	15.2825	14.8458	16.1052	15.4476	15.3662	14.8498	15.1827	14.2519	14.9763	15.4116	15.5831	14.5857	15.8559	15.2968	14.7127	15.3357	15.0095	15.0469
O95816	BAG family molecular chaperone regulator 2	BAG2	18.6096	17.4639	17.9611	18.2592	18.016	15.4796	14.8623	15.5842	16.0583	17.4724	17.8803	18.3232	20.3008	19.4546	18.0495	15.4803	15.6522	16.1644	15.559	16.1959	15.4262	15.0842	15.6972	15.9459	19.1069	17.8674	15.8372	15.6078	14.904	18.9791	17.974	15.3271	15.6212	14.9094	14.0881	15.1629	18.3397	14.2179	16.725	18.5384	17.0281	15.069	16.2142	18.6581
O95817	BAG family molecular chaperone regulator 3	BAG3	19.9211	19.9456	19.7747	19.5147	19.8284	19.8692	20.023	20.2822	19.8796	19.7654	19.6749	19.7583	19.5929	19.8235	19.6591	21.0085	20.3025	20.2007	20.1234	19.7954	20.094	20.1804	20.1765	21.3223	20.4621	19.6606	20.049	19.8641	19.8307	19.4889	19.7745	20.2153	19.6796	20.4454	20.0253	19.8	19.3556	20.1909	20.0467	19.6263	19.6955	19.8078	20.5588	19.6551
Q9UL15	BAG family molecular chaperone regulator 5	BAG5	17.0238	16.8463	17.1163	17.431	16.8948	17.3503	17.203	17.2463	17.3916	17.347	17.512	16.831	17.6317	16.8499	17.8517	17.1484	17.0307	16.5305	17.3398	16.6981	17.1851	14.9703	17.2637	15.7574	16.8686	16.2457	16.0362	14.3384	16.978	14.6979	16.7246	16.8377	17.0543	17.7752	16.9936	17.1668	13.9351	16.9576	17.4094	16.9016	17.2193	16.0475	15.9663	17.026
P46379	Large proline-rich protein BAG6	BAG6	20.4925	20.4039	20.3512	20.3148	20.5909	20.255	20.3584	20.0248	20.3615	20.6937	20.4026	20.4838	20.8939	20.4045	20.5113	20.2487	20.1111	20.1505	20.3454	20.3018	20.1565	20.3546	20.1173	20.2474	20.6118	20.5054	19.996	20.4476	20.2806	20.2889	19.8236	20.0964	20.2485	20.5335	20.3466	20.1892	20.419	20.2139	20.4348	20.6998	20.5378	20.5859	20.1205	20.0721
Q9UQB8	Brain-specific angiogenesis inhibitor 1-associated protein 2	BAIAP2	20.4361	20.7666	21.0928	20.5081	20.9187	21.0816	21.4019	21.7031	21.1921	20.954	20.9757	20.9733	20.3017	19.9031	20.8058	21.9175	21.8333	21.8697	21.3153	21.2687	21.4944	21.3626	21.6346	21.9105	20.9666	20.0899	21.1271	20.6408	20.369	20.221	20.3454	21.0479	20.7098	21.3437	21.1603	21.3023	20.116	21.6763	21.6202	21.0047	20.6104	21.224	21.1426	20.3315
Q9UHR4	Brain-specific angiogenesis inhibitor 1-associated protein 2-like protein 1	BAIAP2L1	16.984	14.9396	17.6267	17.0342	17.4552	17.0428	16.385	17.3458	17.0998	16.6235	17.2195	16.8955	17.4917	14.6482	16.8371	17.4707	17.3984	17.3303	17.382	18.1274	17.6262	17.5054	17.9478	14.6165	17.2756	16.8939	17.4189	16.9641	16.9163	15.7595	15.5258	16.6757	16.3777	17.1884	16.3571	15.7251	16.6979	17.2694	17.7403	17.2285	16.6861	15.5428	17.3612	16.643
Q16611	Bcl-2 homologous antagonist/killer	BAK1	19.9757	18.3267	18.602	19.3558	20.1947	18.8859	18.3843	18.2044	19.3687	18.7335	20.6772	19.631	19.6305	17.7179	18.2102	15.6106	15.9806	20.0147	18.3803	20.3827	15.1719	19.4441	15.7858	15.5307	20.4755	19.9911	19.9787	19.3308	19.4	18.3494	18.8705	19.1687	19.5895	18.9374	18.999	18.2603	19.6561	20.0471	19.8907	15.247	19.4802	18.1507	19.0605	18.8197
O75531	Barrier-to-autointegration factor	BANF1	19.4874	20.5442	22.5013	19.4503	19.6732	21.7572	20.0137	20.1075	19.5734	19.3496	21.5724	19.2086	19.4751	19.941	20.1215	21.1817	21.2377	19.6276	19.2621	18.4784	19.7621	19.4395	19.4723	19.2905	19.676	19.5747	21.1758	19.2656	21.9039	21.4532	22.3071	22.1532	21.9637	19.1386	19.7508	19.8586	19.1613	19.9201	19.4105	19.8678	19.8763	17.7275	19.8669	22.3083
Q8IXM2	Chromatin complexes subunit BAP18	BAP18	19.7097	19.7337	19.3505	19.6124	19.1999	18.6907	19.1568	19.0731	19.0077	19.1482	18.7071	19.2283	18.9493	19.4374	19.1587	18.3288	18.5697	17.9526	18.9609	18.6282	18.8618	18.8071	18.663	18.6238	18.6128	19.5782	18.8466	18.0126	19.8768	19.5531	19.3872	19.3179	19.319	19.0101	19.194	19.201	19.3801	19.0403	18.7153	18.777	19.382	17.9791	18.862	19.8219
P80723	Brain acid soluble protein 1	BASP1	19.3034	18.8236	18.175	19.3213	18.4454	16.4737	17.5064	17.6875	18.2431	17.6855	18.121	18.7613	19.4296	20.6873	18.4059	15.8626	16.6231	16.1189	17.1402	15.8932	16.6493	16.9727	17.2653	16.4413	18.066	19.4022	19.3146	18.2737	18.107	20.0852	18.677	17.1236	18.1213	17.4224	17.9492	17.6313	20.0584	16.7765	17.4993	17.4457	18.9667	19.3753	17.6465	19.0574
Q07812	Apoptosis regulator BAX	BAX	19.5546	19.125	19.1924	19.3908	19.3137	18.8904	19.231	19.1157	19.4689	19.0282	19.098	19.0814	19.4971	19.236	19.3061	18.5978	18.8373	18.3669	19.1129	18.5587	18.7833	18.924	18.9224	18.6531	19.1233	19.3872	18.1014	18.8881	19.4848	19.6887	19.3589	18.758	19.0671	19.0609	19.0458	18.9946	19.772	18.948	19.0696	19.1414	19.091	18.4185	18.4308	19.3607
Q9NRL2	Bromodomain adjacent to zinc finger domain protein 1A	BAZ1A	16.3671	16.4355	16.4913	16.6467	16.1782	16.8546	17.1566	14.4046	16.3221	17.3583	17.0262	16.7074	16.3592	14.8005	16.7567	14.832	16.2987	15.2259	12.9803	15.0363	14.8305	14.7405	14.489	14.8579	15.85	17.3869	16.4393	17.5569	17.366	17.2221	16.6013	17.1877	16.8827	16.9541	17.1882	17.3818	17.985	15.2441	14.3422	17.394	17.2167	18.0529	14.552	16.9994
Q9UIG0	Tyrosine-protein kinase BAZ1B	BAZ1B	17.8047	17.3547	17.8929	17.7811	17.3567	17.4897	17.3168	14.8242	16.9876	17.7949	17.7296	17.6517	17.4407	17.9619	17.9997	16.4402	15.1394	15.1412	17.1114	15.3912	15.8214	14.3182	16.7452	15.1919	16.2268	17.8224	17.2714	17.2454	18.3465	17.0498	18.1006	17.3837	18.071	17.3452	17.7577	17.6881	17.3955	14.9955	16.1842	17.9296	17.8894	16.7523	17.1987	18.0448
Q9UIF9	Bromodomain adjacent to zinc finger domain protein 2A	BAZ2A	15.7057	15.7499	16.3713	15.9703	15.9376	15.4894	16.0384	15.6008	16.1253	15.8024	16.2553	15.7092	15.7971	16.1335	16.6578	15.7841	14.721	16.2046	15.3741	15.3013	15.4606	14.1178	15.2884	14.8748	15.5188	16.1106	15.3413	14.6704	16.0688	15.0721	14.3579	15.4768	15.8243	15.9677	16.0152	13.3073	15.5915	14.9546	15.3994	16.5044	16.6522	14.7695	15.6104	15.6736
O75936	Gamma-butyrobetaine dioxygenase	BBOX1	18.2399	16.0697	19.4039	18.2755	17.3413	15.4744	15.3989	16.1019	15.4497	17.2995	15.7738	18.0367	16.8166	14.3345	18.561	19.1379	15.0779	17.9433	18.813	17.2894	18.4462	18.1962	18.75	17.7459	18.0982	16.1618	16.9255	14.6195	14.9799	16.8324	16.6851	17.134	14.8379	18.0017	14.9356	14.4837	17.0221	18.8795	18.505	18.4373	15.0127	14.9554	17.781	14.6936
P50895	Basal cell adhesion molecule	BCAM	18.651	18.7729	19.1715	18.0765	19.321	18.2192	17.5163	16.022	17.9776	19.1539	19.437	18.1412	20.0701	20.1827	18.9075	17.8319	16.8181	14.2206	17.648	15.7126	17.9869	17.9209	17.141	15.1236	19.3546	18.4609	17.867	17.5219	18.3384	18.4429	18.7328	17.5331	18.8726	17.9903	18.2438	18.0076	18.2845	15.2408	17.8412	19.2693	19.1955	17.7502	18.8223	19.0232
Q9UHQ4	B-cell receptor-associated protein 29	BCAP29	16.1706	15.7414	15.8019	16.2972	17.3285	14.3285	15.4841	14.8862	16.9027	16.2989	15.5698	16.5338	15.6854	16.7645	15.6047	15.6583	16.113	15.3183	15.2717	14.5083	15.7454	16.0341	15.4474	15.9015	16.6949	16.1275	13.856	13.83	15.4681	14.3132	15.0935	15.0305	16.4205	15.6087	16.0967	16.4104	16.437	14.6081	15.9089	15.1493	16.2867	15.5771	15.3234	15.7283
P51572	B-cell receptor-associated protein 31	BCAP31	21.0104	21.1264	21.1023	20.6205	20.7267	20.7929	20.3038	20.9375	21.0077	20.4836	20.4353	20.6175	20.3679	21.0304	20.7079	21.1548	20.957	21.1436	20.5519	20.4583	21.1561	20.4857	21.3626	21.1198	20.6259	20.7898	20.5743	20.5437	21.0497	20.7517	21.2903	21.4069	20.8802	20.7538	20.9979	20.99	20.5524	20.8486	20.8741	20.2353	20.8219	21.0859	21.2112	20.9672
O75363	Breast carcinoma-amplified sequence 1	BCAS1	15.5522	14.8003	15.4199	15.4956	15.432	14.5963	14.9111	18.3474	14.2952	14.1463	15.2059	14.9425	14.5751	15.1261	14.9495	17.8237	14.8885	18.0345	15.0543	17.3641	15.7914	17.584	18.3404	14.8817	15.1181	14.1569	14.5291	15.8366	15.3428	15.0888	16.3192	14.1554	14.752	17.4253	14.5512	15.5969	15.0347	13.8965	18.7238	15.2743	16.0557	14.7668	15.8138	14.2554
O75934	Pre-mRNA-splicing factor SPF27	BCAS2	19.7791	19.7453	19.2625	19.5174	19.6926	19.3429	19.4832	19.2034	19.2555	19.6646	19.6104	19.5933	19.5599	19.4305	19.5777	18.9469	19.3413	18.6932	19.0063	19.0709	19.4172	18.9929	18.4876	19.3029	19.5765	19.5684	19.5365	19.2556	19.7361	19.4045	19.3092	19.594	19.6367	19.3774	19.606	19.6592	19.0805	18.5039	18.773	19.569	19.6906	19.4684	19	19.5937
O15382	Branched-chain-amino-acid aminotransferase. mitochondrial	BCAT2	17.3869	17.7023	17.2856	16.9215	16.6358	16.5957	17.8431	17.855	17.4948	16.4294	16.3652	17.2703	16.3703	17.3043	17.4667	15.8951	17.3499	17.2964	17.3477	14.9809	17.3193	17.1415	18.0429	17.733	17.1	17.1435	15.8674	17.085	17.0051	17.8818	17.8198	18.2804	16.8587	17.3391	17.1556	17.4974	17.2576	16.5672	17.6101	16.4785	16.941	16.4873	18.0371	17.6062
Q9P287	BRCA2 and CDKN1A-interacting protein	BCCIP	17.3363	17.2865	17.074	17.0253	17.3524	17.3975	17.8751	17.2791	17.0155	18.3618	17.8911	17.5047	17.7798	17.2855	18.0939	15.7857	16.6903	16.232	16.7224	16.5543	16.9038	16.5224	16.8786	16.4825	17.9946	17.6695	17.8357	18.3978	17.6935	17.2321	17.4296	17.5013	17.2953	17.6531	18.2664	17.8249	17.3918	17.1885	16.8297	18.1314	17.6393	15.217	16.2722	17.9005
P06276	Cholinesterase	BCHE	20.1959	15.6917	17.7723	14.6756	20.2265	13.9922	15.8315	15.2806	16.2644	20.645	14.9064	15.6967	20.6688	14.0219	20.1969	14.4321	19.357	14.3785	16.4844	15.1157	14.8493	20.3797	14.595	15.0936	14.7083	15.9155	14.8034	15.6183	20.1314	14.9212	15.6506	15.8115	15.7684	15.3835	14.2677	17.7815	15.0347	15.3033	20.421	14.7787	17.8154	13.6176	14.5345	15.0296
P12694	2-oxoisovalerate dehydrogenase subunit alpha. mitochondrial	BCKDHA	19.1032	19.042	19.7168	19.0966	19.5808	18.5904	18.1024	19.2051	19.3304	18.7142	19.1211	19.0758	19.584	18.6731	19.289	19.5293	19.4759	18.8538	19.5792	18.3138	19.6661	19.5199	19.2441	19.3538	19.079	18.6331	19.106	18.2205	19.0848	18.1469	18.3584	18.9931	19.0104	19.4312	17.8566	18.2922	19.2408	18.607	19.623	19.6082	19.088	18.2482	19.0181	18.8886
O14874	Branched-chain alpha-ketoacid dehydrogenase kinase	BCKDK	17.5188	18.2685	17.9744	17.4855	16.8626	17.4883	17.1515	17.3704	16.3711	16.6266	17.7071	17.7115	17.1381	17.1551	17.4574	17.0896	17.2055	17.1739	16.2507	16.2086	16.7616	15.5896	17.3388	16.7725	16.6315	17.0472	17.5108	16.3027	17.7068	17.9591	18.1517	17.8546	18.0423	17.3722	17.2943	17.5543	18.1437	16.7145	17.0349	16.0513	17.5515	17.1507	17.9553	17.7312
O95999	B-cell lymphoma/leukemia 10	BCL10	18.309	17.4618	18.2487	18.3923	17.8807	17.4044	16.8359	17.5986	18.3748	18.0213	17.9778	17.8206	18.1163	17.5564	18.4159	18.6092	17.8092	18.2925	18.7477	18.4689	18.2588	17.8495	17.7452	18.6182	17.8833	18.1955	16.7136	17.9758	18.2649	17.9744	16.5262	17.7868	17.8594	18.246	17.3693	17.3256	17.9473	18.0619	18.7261	17.8849	17.6895	15.771	15.5303	17.9724
Q07817	Bcl-2-like protein 1	BCL2L1	17.6045	16.8813	17.7141	17.6525	17.9384	17.269	16.6759	17.1543	17.7317	17.2461	17.6231	17.6555	18.0885	17.3472	17.3418	17.9619	16.8302	17.1106	17.4882	17.9794	17.7486	17.8258	16.8035	17.3325	17.415	17.678	17.3571	17.2496	17.5061	16.5449	17.6353	17.089	17.6425	17.4309	17.089	16.7742	18.1918	16.952	17.947	17.8664	17.4477	18.0116	14.7594	17.4183
Q9BXK5	Bcl-2-like protein 13	BCL2L13	18.4685	18.0645	18.5298	18.3635	18.599	17.886	18.0499	17.9189	18.3908	18.4607	18.3592	18.1653	18.8311	18.2717	18.3324	17.699	17.32	17.926	17.8938	18.6685	18.2929	18.3766	17.5883	17.6732	18.4478	18.2043	18.4729	17.5636	18.1849	17.4747	17.9273	17.7656	18.4548	18.2734	18.1693	18.3127	18.2282	17.8556	18.4199	18.1321	18.2509	18.3623	18.1601	17.8536
Q5TBC7	Bcl-2-like protein 15	BCL2L15	14.9957	15.4028	15.1927	14.8883	15.3402	15.2728	17.8825	17.1604	18.4046	17.5623	14.8271	14.1081	15.0983	16.1355	15.6155	14.1101	15.3456	15.7606	14.4898	15.7439	14.3055	15.9517	14.9317	16.1576	14.3776	15.9266	14.6785	15.3489	14.2511	15.4788	14.8844	14.5045	17.245	17.2781	18.3659	17.386	15.5197	15.0616	16.1751	15.4499	16.7485	15.6623	15.9335	15.5988
P20749	B-cell lymphoma 3 protein	BCL3	17.3826	14.6739	16.6531	16.7137	14.5976	16.1317	15.6368	14.5549	16.1348	15.7763	15.5119	16.6845	15.8172	15.0866	15.6898	13.5399	16.6358	15.4006	17.2167	16.2789	15.6752	15.0799	15.5119	14.5609	15.2781	17.1819	14.9054	13.758	17.5186	15.0875	15.4095	15.2072	15.9714	14.7636	15.5242	15.0087	15.7474	14.5087	15.0838	15.9394	16.9297	16.64	16.2553	16.1553
Q8WUZ0	B-cell CLL/lymphoma 7 protein family member C	BCL7C	18.3508	18.6088	18.6552	18.2937	17.9399	18.2652	18.5679	18.5314	18.4995	18.1456	17.92	18.2843	17.4026	18.2259	18.3319	17.8994	17.497	17.7863	18.2269	16.6914	18.0251	18.0854	18.0053	18.0934	18.0135	18.1822	18.0703	17.4135	18.2385	17.985	18.2577	18.4477	18.5275	18.5027	18.2913	18.4577	17.8725	17.9258	18.1916	17.6029	18.5301	18.3239	18.2424	18.4755
Q9NYF8	Bcl-2-associated transcription factor 1	BCLAF1	19.6841	19.8035	19.5941	19.7585	19.4979	19.8507	19.6065	19.4897	19.4901	19.6962	19.798	19.779	19.3707	19.5759	19.5792	18.7499	19.1922	18.9892	19.1342	19.089	19.0021	18.9914	19.0566	19.0979	19.5289	19.7129	19.992	19.734	19.8127	19.5898	19.8023	19.8816	19.8264	19.5212	19.7537	19.938	19.5207	19.0395	19.0876	19.4961	19.7247	19.976	19.6191	19.7161
P11274	Breakpoint cluster region protein	BCR	16.1356	16.5768	16.3395	16.2649	16.4152	16.3979	15.9671	15.9263	16.6806	16.3518	16.4953	16.4	15.9449	16.162	16.0509	16.7524	15.7657	16.9002	16.3583	15.7344	16.1687	16.1718	15.608	15.0875	16.4443	16.1699	15.7448	16.4903	16.3516	15.3485	16.0741	16.4928	16.7071	16.2573	16.5458	16.0833	15.6599	16.354	16.2057	17.0393	16.694	15.6953	14.7227	16.5466
Q9Y276	Mitochondrial chaperone BCS1	BCS1L	17.3762	18.1148	18.2949	17.2775	17.3395	17.4173	17.7037	17.6132	17.6372	17.6077	17.8946	17.7846	18.1297	17.7918	17.7231	17.4297	17.6165	17.8004	17.8492	17.5373	17.422	17.9437	18.2195	17.1324	17.6346	17.1162	17.7827	17.0766	17.4735	17.9377	17.9427	17.6467	17.8413	17.7273	17.3713	17.7357	17.0555	17.399	17.6792	17.8903	17.441	15.1946	18.0886	18.1933
Q02338	D-beta-hydroxybutyrate dehydrogenase. mitochondrial	BDH1	18.9518	19.3369	20.5132	19.3564	19.8276	20.5075	20.1391	20.4527	20.4874	19.6083	19.9376	19.7557	19.2212	19.8611	19.8848	20.6424	20.7305	20.7301	20.1161	20.2579	20.904	20.3547	21.1717	20.3309	19.7709	19.0619	19.3126	20.0535	19.4932	18.9974	19.5208	20.2008	19.8393	20.2491	20.3448	20.1576	18.6019	20.0165	20.722	19.4766	19.7597	20.1291	20.8058	19.9687
Q9BUT1	Dehydrogenase/reductase SDR family member 6	BDH2	18.7318	17.7205	18.8893	18.0529	18.4517	18.3713	16.9437	18.8828	18.7976	18.4538	18.7589	18.0553	19.1085	18.4599	18.6767	18.067	17.991	17.1888	18.268	16.6051	18.1172	18.5138	17.8915	16.2814	18.1196	18.415	17.9526	16.4446	18.27	15.4019	18.3456	18.0955	18.9496	18.4731	17.0949	18.3816	18.8109	18.0048	18.7422	18.1119	18.8389	17.2398	14.9124	18.6823
O15155	BET1 homolog	BET1	16.6415	15.1689	16.2009	16.8042	15.0663	16.5772	13.6594	15.3232	16.053	15.3914	15.8863	15.9092	15.4848	15.796	16.762	13.708	14.8432	15.1452	14.8616	15.7598	15.0331	16.3655	15.8521	16.1012	15.9625	16.5501	16.2337	15.4578	16.0818	14.7763	15.6133	15.3358	15.966	14.7444	14.9413	15.3987	16.4375	15.5351	15.3508	15.19	16.0573	14.4691	14.9131	14.5994
P21810	Biglycan	BGN	21.1212	21.8921	21.6903	20.539	22.4974	21.7423	21.9179	18.1222	21.3016	20.6416	21.8602	21.046	22.5856	21.6543	20.9671	16.54	15.4354	15.392	18.1207	14.3656	17.3953	17.1901	17.7288	14.4055	22.627	19.7142	20.6739	18.1613	20.122	22.6007	21.3147	20.886	22.1331	19.9184	19.1082	19.3676	20.4096	16.2617	19.4906	21.7642	23.0572	23.6258	18.8637	22.7961
Q8TD16	Protein bicaudal D homolog 2	BICD2	19.1671	19.1499	19.0148	19.1371	19.418	19.0131	19.3139	18.7843	18.9694	19.5768	19.4727	19.4237	19.2916	18.6465	19.2648	18.8543	19.0806	19.3121	19.1036	18.7869	19.0836	19.2146	18.9594	19.0535	19.7381	19.0882	19.6796	19.7032	19.1212	18.6168	18.9254	19.0554	19.2057	19.4676	19.33	19.2301	18.9666	19.4526	18.9635	19.8014	19.0603	19.442	19.6108	18.9622
A1A5D9	BICD family-like cargo adapter 2	BICDL2	18.6948	18.7546	19.8348	18.5954	18.7721	18.2373	18.0674	19.2614	19.5471	17.3087	18.6573	18.916	17.4362	17.1646	18.2311	20.3815	19.6804	20.561	19.6723	20.6673	20.0832	19.945	19.2237	20.1827	19.0413	17.6738	18.3786	18.1642	18.0015	17.7697	18.0335	18.5178	17.2104	18.6582	17.6459	17.3145	18.411	19.5731	20.1195	18.5483	16.3415	17.4462	19.4012	17.2202
P55957	BH3-interacting domain death agonist	BID	18.2135	17.1209	17.4352	17.3118	17.3868	17.3283	17.588	16.8615	17.6049	17.6323	15.8127	16.9035	17.7529	17.3426	17.3232	15.5794	15.3264	15.1071	15.9887	15.8328	15.9874	15.9712	15.6042	15.7163	15.6747	17.6659	14.5956	17.5978	18.1953	18.567	17.8132	17.3239	17.3296	17.2796	18.1385	16.6484	17.9299	15.9541	16.4971	17.0891	17.6173	16.2977	14.7464	17.292
O00499	Myc box-dependent-interacting protein 1	BIN1	18.1242	17.3275	17.3344	16.8142	17.2554	14.4373	14.6383	15.5601	15.3518	14.1449	15.0669	15.6528	17.646	17.2478	15.4443	15.5293	14.4046	14.5729	14.7487	14.8234	15.0151	15.7257	15.4246	16.5131	17.3194	16.5064	15.8678	15.1044	17.9046	17.8967	17.4644	15.7619	15.6053	14.5895	16.7624	14.1872	17.9405	15.4544	15.5944	17.3673	15.5053	14.7859	15.1188	17.2396
Q9UBW5	Bridging integrator 2	BIN2	18.6844	16.9968	17.407	18.7401	17.8922	17.6189	14.7477	14.9155	17.0035	16.9409	15.4708	18.1653	16.1045	16.776	17.5735	15.0161	16.2562	14.3151	15.3421	14.231	16.6593	16.1931	15.4709	15.8393	14.8089	18.8171	17.5248	13.2781	18.7105	19.2397	18.0017	18.0544	17.8334	16.5002	17.6035	17.1632	19.0733	15.8648	15.5594	15.8257	18.364	16.4743	17.9222	18.2596
Q9NQY0	Bridging integrator 3	BIN3	15.5593	14.2989	16.3921	15.1108	16.0138	13.9117	16.3092	16.1061	16.2467	15.5261	15.822	15.7113	15.9965	14.3353	15.7985	15.2107	15.1723	15.0846	14.3583	17.1412	14.6351	15.4816	14.6554	14.8938	15.0925	14.8303	15.574	14.8639	14.4838	15.5925	15.2225	15.7527	16.2531	16.1303	16.5278	15.2683	14.7375	14.9055	14.3665	16.316	15.4361	15.5488	14.7578	15.0134
Q9NR09	Baculoviral IAP repeat-containing protein 6	BIRC6	15.4891	15.8117	15.1825	16.0791	16.0728	15.6377	15.5035	15.4595	15.9813	16.378	16.3049	15.8277	16.6876	14.9192	15.745	14.6616	14.6116	14.7523	15.7504	15.8225	16.3479	16.0681	15.5701	15.3203	16.4354	15.8356	14.8958	16.0013	15.9861	15.913	15.7436	16.0598	15.6562	15.9442	15.7275	15.8898	15.7323	16.1676	15.5689	15.6779	16.2592	15.4742	16.2311	15.3948
Q13867	Bleomycin hydrolase	BLMH	19.9431	19.5354	20.5428	19.5653	19.5822	19.6559	21.8819	20.5422	19.9325	19.8478	20.0839	19.613	19.5991	20.148	19.8907	20.6262	20.6965	19.724	20.329	19.7931	20.4595	20.0029	20.5716	20.0692	19.9637	19.3867	19.2306	19.3249	19.9723	19.7714	19.7372	19.6514	19.9707	20.044	19.8485	19.8634	19.7767	20.1518	20.5295	19.7343	19.6581	14.961	19.2169	19.7451
Q8WV28	B-cell linker protein	BLNK	15.6161	16.0419	16.6147	16.5486	15.9774	14.6237	13.3333	15.7492	17.0351	16.1516	15.6058	16.7233	15.4468	15.2483	16.3662	16.9453	16.9955	17.4052	17.3194	17.5523	17.1511	17.85	15.5077	15.9917	15.3188	16.0266	16.4327	15.6964	15.4547	15.4552	15.0023	15.2006	16.0068	16.7892	16.4464	15.0892	16.7117	16.0146	17.4017	14.9543	16.1078	14.6591	15.0124	15.3263
P78537	Biogenesis of lysosome-related organelles complex 1 subunit 1	BLOC1S1	17.652	13.9601	18.0508	17.4962	16.328	17.2716	15.1423	15.2484	17.7711	17.1056	15.8248	17.2485	17.9608	17.4634	17.7894	17.326	15.694	14.8704	17.7955	15.0561	17.6249	17.7282	14.2014	14.8796	17.4172	17.2015	17.8574	15.6523	18.5817	16.7085	16.7464	14.7356	17.5387	17.7851	17.5913	14.1493	18.4263	15.4881	17.3007	16.7975	17.583	14.8649	15.9081	19.0721
Q6QNY1	Biogenesis of lysosome-related organelles complex 1 subunit 2	BLOC1S2	19.9646	20.1638	20.0301	19.7828	19.8164	20.0967	19.7718	19.5612	19.7952	19.2553	19.6444	19.4451	20.1137	19.3975	19.767	19.3696	19.7372	19.7197	19.848	19.8626	19.7096	19.7503	19.2093	19.6544	19.4809	19.4684	19.7816	19.8636	19.6747	20.1346	19.8587	19.9198	19.6973	19.7908	19.4328	19.4459	19.8241	19.9977	19.5669	19.6202	19.6079	19.7519	19.782	19.865
Q6QNY0	Biogenesis of lysosome-related organelles complex 1 subunit 3	BLOC1S3	18.1636	18.4325	18.2867	18.162	18.1041	17.2451	17.7766	17.5777	17.8143	17.48	17.5452	17.5663	17.9819	17.707	17.6111	16.9332	16.4032	17.287	17.3658	17.8118	17.3171	17.6995	16.6221	17.5516	17.3155	17.6984	16.1054	15.0673	17.9115	17.9164	17.8346	17.888	18.0943	17.453	17.4399	17.5754	18.2514	17.38	17.6383	17.3186	18.0462	17.315	17.518	17.7881
Q9NUP1	Biogenesis of lysosome-related organelles complex 1 subunit 4	BLOC1S4	17.5737	17.5682	17.9296	17.8445	17.1042	16.817	17.0639	16.8994	17.4954	16.8791	16.6079	14.5677	16.4643	16.7924	17.3597	15.4117	14.8094	14.8262	14.7392	14.4614	16.2422	14.7329	16.1691	16.0762	16.522	17.7583	14.9555	15.91	17.3	16.43	17.2457	16.9375	17.2885	16.4282	16.985	16.8248	16.1912	15.9338	17.1872	15.9957	17.5377	15.8886	14.7908	17.3774
P53004	Biliverdin reductase A	BLVRA	20.7076	20.7932	20.5251	20.7353	20.1532	20.4212	20.62	21.0679	21.0109	19.7917	19.996	20.3135	20.3045	20.4402	20.4387	20.9955	21.3592	20.6395	20.9886	20.7165	20.7665	21.1729	21.0906	20.8354	19.8948	20.2377	19.6835	19.4422	20.3465	21.0405	20.6421	20.5038	20.3163	20.7045	19.7238	20.1438	20.8614	20.8667	21.3922	19.7353	20.0821	19.1385	19.9415	20.1237
P30043	Flavin reductase (NADPH)	BLVRB	21.5309	21.2237	22.1136	20.7731	21.8265	22.1003	21.3958	22.2033	21.8308	20.8426	21.0786	20.8523	21.455	21.2278	21.5978	22.7737	21.8867	22.3829	21.8867	22.0732	22.1193	20.985	21.8462	22.2354	21.3339	20.9692	19.8286	20.56	21.311	21.6341	21.5309	21.5234	21.3267	22.0215	21.2402	21.322	21.1658	21.8991	22.0935	21.8355	20.9491	20.6484	21.369	21.1979
Q9NSY1	BMP-2-inducible protein kinase	BMP2K	19.1364	16.3599	15.1393	18.2913	18.6803	15.2779	16.1536	14.3152	18.2803	18.7708	15.6032	18.8105	19.5699	16.2762	18.3355	14.8068	16.0859	15.3633	17.352	17.1586	14.1547	17.417	14.58	14.6622	17.2265	18.4035	15.5486	17.5121	17.7975	17.9715	17.8135	14.4751	19.2842	16.1906	15.2709	15.404	18.3877	15.0163	17.0396	14.7803	15.57	15.8797	16.1842	19.1659
Q14692	Ribosome biogenesis protein BMS1 homolog	BMS1	17.9951	17.2324	18.0735	18.1727	18.188	17.956	18.1184	17.2695	17.713	18.618	18.3775	18.4189	18.2041	17.4563	18.3548	15.3862	16.6647	14.2767	18.0339	15.9563	17.3896	18.276	16.7948	15.7021	18.3353	18.2877	17.8075	18.1634	17.975	16.9928	17.4164	17.8864	18.3455	18.0824	18.1946	17.862	17.6374	17.5739	17.7888	18.5079	18.409	18.1251	17.5596	18.0848
Q12981	Vesicle transport protein SEC20	BNIP1	18.3458	17.5674	18.2322	18.0636	17.9874	18.0529	18.3399	17.9056	18.3249	18.2699	17.9204	17.708	17.7897	18.1368	18.0233	17.4073	17.2428	17.7413	18.0615	17.7148	17.7411	17.851	16.7119	17.991	17.8107	17.9825	17.8204	16.0599	18.2189	17.9753	17.9096	18.0867	17.9843	18.2305	18.2542	18.1653	17.9489	17.4522	17.6921	18.0728	18.2959	18.4519	18.1685	18.1684
Q12982	BCL2/adenovirus E1B 19 kDa protein-interacting protein 2	BNIP2	16.2756	17.1673	16.2999	15.5218	15.7777	16.2676	15.7533	13.6696	15.555	14.6973	15.9349	15.606	15.3912	14.587	15.7215	16.131	15.3589	13.8734	14.8573	15.141	15.0932	15.0459	14.8438	14.8386	15.5641	15.7615	15.4137	16.0669	16.757	17.3581	16.7948	17.1885	16.5153	14.5066	15.6625	15.2673	14.9081	15.9358	15.317	15.4199	14.5896	14.6157	15.2128	17.1121
Q7Z465	Bcl-2/adenovirus E1B 19 kDa-interacting protein 2-like protein	BNIPL	15.955	17.7471	18.6635	17.3263	15.4296	18.3284	15.2211	18.977	19.3586	15.4418	18.788	18.7371	18.2455	15.8078	17.9468	20.2835	20.1745	20.076	19.626	20.0292	19.3404	19.752	19.8744	20.3242	18.8743	16.2054	17.7371	17.6745	14.6919	15.8019	17.8684	18.4977	15.1753	18.4699	17.2263	17.2648	19.9829	19.5068	20.9197	18.2318	20.3037	15.4833	15.686	17.5036
Q9Y3E2	BolA-like protein 1	BOLA1	16.5375	15.8874	17.0024	16.9595	15.063	15.2234	16.3457	16.021	16.5786	16.7069	16.7173	16.5945	16.4336	16.1169	17.5293	13.8758	13.9357	15.5103	16.1178	15.7565	15.7591	15.5635	15.1933	14.2993	15.6213	16.2071	16.2496	14.633	16.1949	16.102	16.0039	16.25	15.1062	17.078	16.1229	16.3823	15.7576	14.8765	16.8353	16.7858	15.0025	15.4997	15.43	16.1212
Q9H3K6	BolA-like protein 2	BOLA2	20.5211	20.2983	20.5288	20.3447	20.1015	19.96	19.8956	20.0873	20.1992	20.64	20.4401	20.3201	20.4418	20.2884	20.5439	20.6351	19.2024	19.9382	20.2392	20.1133	20.3098	20.2889	19.6829	20.1302	20.1187	20.4135	19.474	20.2843	20.3215	20.1739	20.3393	20.0398	20.095	20.4882	20.3356	19.7298	21.1679	20.0013	20.395	20.1669	20.2645	19.4514	19.9404	20.3266
Q14137	Ribosome biogenesis protein BOP1	BOP1	17.503	17.204	17.5717	17.6564	17.4337	17.0841	17.0011	16.1709	17.4567	18.4232	17.9282	18.0575	17.4625	17.0066	18.0236	15.4839	15.2661	15.5367	17.9744	17.742	17.0607	17.1865	17.481	17.2718	17.9512	18.0513	17.6234	18.0957	17.758	16.4295	17.1108	17.5159	17.6706	17.2299	18.0514	17.9397	17.5773	15.0187	16.836	18.2508	18.0587	17.8685	18.1232	18.0886
Q969J3	BLOC-1-related complex subunit 5	BORCS5	17.4525	17.4501	16.9697	17.409	17.6756	17.2388	17.6071	17.1545	17.3195	17.3831	17.1118	17.1002	17.0164	15.2667	17.2216	17.1504	17.4476	17.3963	16.9398	16.591	17.4066	16.7063	17.0054	17.0157	17.4312	17.2131	17.2568	16.9316	17.4469	16.935	17.1999	16.8136	17.4924	17.5957	17.5155	17.3453	17.484	17.1891	16.746	14.1956	16.9326	15.9125	17.4666	16.918
Q96GS4	BLOC-1-related complex subunit 6	BORCS6	16.5306	16.547	16.3139	16.7041	16.4174	16.1893	16.2482	15.9482	16.7282	16.0578	16.3197	16.4334	15.8409	16.3173	16.3171	16.7269	16.2893	15.9884	16.5153	15.6314	16.8171	16.7115	16.1288	16.2992	16.2776	16.21	15.7012	15.7881	16.2749	16.2949	15.8368	15.8313	16.24	16.2659	15.8326	15.5789	16.6928	16.4981	16.411	16.3487	16.2432	15.7073	16.3383	16.1368
P07738	Bisphosphoglycerate mutase	BPGM	19.007	16.6151	18.5033	17.6523	18.7903	19.1305	16.9786	18.0132	17.6825	17.0855	17.3734	17.6685	19.7009	17.0873	18.9795	19.5119	16.6548	17.0199	18.7951	17.6105	17.2385	17.1706	16.9724	17.6055	17.966	18.774	17.4063	17.7604	18.754	17.2166	18.2496	18.0595	18.1323	18.6635	17.8722	17.607	19.3592	17.6027	17.2296	19.0091	17.7256	16.1329	17.3104	18.4905
Q86WA6	Valacyclovir hydrolase	BPHL	16.4988	16.2088	17.1666	15.6836	15.3339	16.6211	16.2791	17.1854	16.7486	14.7316	16.0794	16.3541	15.959	15.505	15.8155	18.3538	16.803	17.4116	17.1526	15.4492	16.8345	17.0564	16.1199	16.7489	16.16	15.1923	16.4802	15.1202	16.4637	16.3757	16.1461	16.3595	16.6546	16.3081	15.6949	16.2743	14.4814	14.065	17.5649	15.7817	16.4854	14.1708	17.1345	16.5757
P17213	Bactericidal permeability-increasing protein	BPI	19.4642	19.5281	15.2873	18.385	18.3264	17.1909	18.6526	17.1083	17.9652	17.4124	18.4219	21.472	15.0207	18.5145	18.7761	14.578	14.4798	16.0107	16.7631	15.3552	15.9377	14.014	15.3512	15.1893	15.5387	22.0968	23.2276	22.3096	19.5202	24.0112	15.4124	15.3316	19.3842	22.0507	17.3541	18.8765	20.8248	14.4328	14.8746	13.9905	20.0472	19.6026	21.5283	21.5143
Q8TDL5	BPI fold-containing family B member 1	BPIFB1	18.4644	15.3861	18.5709	17.8847	15.9376	15.5841	18.2947	17.7036	15.2889	18.7938	17.7556	18.4694	18.4776	15.0765	18.7686	15.3764	15.7564	16.0609	19.7304	20.2121	19.0395	13.3898	14.8969	18.2651	16.7744	16.8875	18.2227	14.613	16.8128	18.9576	19.3408	16.2555	21.0139	18.4994	14.5524	18.8226	18.3359	16.6627	18.4614	14.8546	18.8344	16.1231	21.4812	18.3486
O95861	3'(2').5'-bisphosphate nucleotidase 1	BPNT1	18.2939	18.3077	18.7586	18.3267	17.7489	18.4614	18.3908	18.6208	18.9113	18.1817	18.5267	18.113	18.7579	18.3152	18.9516	18.4591	18.4058	18.1151	18.6277	18.4051	18.6092	18.568	18.0347	18.3706	18.0876	18.1849	15.8501	18.3056	18.5445	18.4845	19.1176	18.3821	18.4897	18.2058	18.6198	18.4096	18.8078	18.1673	18.5066	18.018	18.0694	17.8271	17.7984	18.5758
Q9NX62	Golgi-resident adenosine 3'.5'-bisphosphate 3'-phosphatase	BPNT2	17.9669	17.6607	18.2132	18.0523	18.4514	17.8829	18.0796	17.6142	17.6326	17.9333	18.0981	18.1086	18.2002	17.9241	17.8736	17.6831	17.938	18.3394	17.3353	18.2122	17.822	17.5411	18.1054	17.7311	18.2892	18.0596	18.2626	18.5005	18.2241	17.9268	18.0634	18.0141	18.2715	17.6942	18.1111	18.3608	18.6171	18.1607	17.347	18.0613	17.9708	18.6147	18.0477	18.2844
P46736	Lys-63-specific deubiquitinase BRCC36	BRCC3	18.6787	17.9685	18.4473	18.4941	18.3024	18.2764	18.2804	17.9801	18.1764	18.4681	18.3214	18.5548	18.0734	18.0423	18.3896	17.282	17.5083	17.621	18.5087	17.678	18.304	18.2148	17.9622	17.8169	18.0935	18.2549	18.6969	18.077	18.6084	18.7233	18.4943	18.5574	18.1239	18.4152	18.5227	18.601	18.7332	17.6737	17.7556	18.2655	18.3501	17.4271	17.8668	18.5009
O95696	Bromodomain-containing protein 1	BRD1	16.0338	16.0083	15.566	16.3233	16.2815	16.8387	16.8454	15.3853	16.484	16.3531	15.7758	16.1576	15.6735	15.8603	16.2551	15.1308	15.5734	13.9243	15.8146	15.6272	15.3384	15.4473	15.8234	15.3006	15.6692	16.0765	15.7257	15.9325	16.1038	16.0172	15.3673	16.1844	16.0147	16.4662	16.4399	16.7391	13.4333	15.3373	15.2397	16.1046	16.4887	15.8505	16.5947	15.5722
O60885	Bromodomain-containing protein 4	BRD4	18.6246	18.8237	18.445	18.2221	18.1843	18.191	18.317	18.1576	18.0292	18.4218	18.1888	18.2354	17.9919	17.8873	18.0985	18.0194	17.8221	17.1904	17.7789	17.2689	18.0942	17.8341	14.6821	15.3061	18.1114	18.1808	18.1029	17.6481	18.5436	17.6623	18.0517	18.1021	18.1901	18.2503	18.1726	18.5098	17.8727	17.6038	18.1356	18.0348	18.3429	18.1309	17.6091	18.4539
Q8WY22	BRI3-binding protein	BRI3BP	18.5815	18.584	18.6917	18.5255	18.159	17.9619	18.0173	18.4209	17.9674	18.4093	18.5171	18.5655	13.9015	18.258	18.1773	18.3088	18.5803	17.462	18.0257	17.8848	17.7237	17.6926	18.412	18.4503	18.0716	18.3365	18.4429	17.7697	18.9286	18.6795	18.5252	18.354	18.7985	18.1666	18.6859	18.6775	18.5481	18.0791	18.1643	18.0457	18.9257	18.0947	18.7252	18.8001
Q8TDN6	Ribosome biogenesis protein BRX1 homolog	BRIX1	19.3272	19.5231	19.2472	19.5637	19.2157	19.5973	19.4443	18.905	18.8459	19.9084	19.606	19.7066	19.1759	19.2725	19.641	18.9675	20.3307	18.5675	18.9918	19.1244	19.0042	18.9486	19.2525	18.7021	19.767	19.7315	19.6003	20.2787	19.6456	19.3888	19.1234	19.5679	19.2783	19.0913	19.7783	19.9577	18.9299	18.5767	19.3078	19.8658	19.4635	18.7819	19.5021	19.5968
Q8WUW1	Protein BRICK1	BRK1	18.7953	19.3398	19.2195	18.7674	18.6405	19.2309	18.6583	19.1134	19.0664	18.4509	18.9475	18.674	18.2587	18.1765	18.571	19.375	19.4935	18.929	18.4222	18.6219	18.6289	18.7763	18.4897	19.218	18.2642	18.5923	18.4734	18.396	18.7444	19.4664	18.7663	19.0801	18.9517	18.5332	18.4313	18.6276	18.8257	19.0094	18.5791	18.4774	18.725	15.929	18.8139	18.9407
Q5VW32	BRO1 domain-containing protein BROX	BROX	19.3791	19.2953	19.7156	19.2005	19.0925	19.6777	19.8128	19.4759	20.1127	19.2479	19.1767	18.7693	19.3447	19.3556	19.1919	19.4887	19.6062	19.7996	19.4009	19.5774	19.6057	19.624	19.8409	19.6469	18.6632	19.1605	18.613	18.2931	19.158	19.1393	19.5325	19.0798	19.6093	19.803	19.6984	19.2567	19.1228	19.4545	19.6665	19.2247	19.1922	19.3239	19.3389	19.2714
P35613	Basigin	BSG	21.0502	20.4275	19.713	20.6666	21.1486	21.1627	21.2987	20.5287	21.0473	21.3019	21.0457	21.1754	21.3921	20.7121	20.7688	18.9675	19.0122	19.9324	20.0523	20.3957	19.3477	19.7388	19.9864	19.7514	21.2085	20.9576	20.5288	21.9467	21.106	20.8359	20.5889	20.4372	21.7363	20.9503	21.3968	21.4647	20.9756	19.865	20.094	20.9916	21.4533	21.3555	20.8153	20.7302
Q10588	ADP-ribosyl cyclase/cyclic ADP-ribose hydrolase 2	BST1	18.2958	18.7795	17.2925	17.0797	17.6205	14.1635	15.307	15.2164	15.876	15.5324	15.0416	18.4211	16.7606	17.8382	15.9673	15.3328	15.0129	15.3165	14.825	15.6304	15.6204	16.2397	15.0847	15.2942	16.6115	18.6851	19.4973	18.5638	16.6131	20.3085	17.4821	15.886	16.864	14.9516	16.2851	15.0884	18.2651	16.0594	14.6728	15.2776	16.9042	16.5835	18.5845	17.8138
Q10589	Bone marrow stromal antigen 2	BST2	18.4874	18.3351	14.9179	18.541	17.7238	15.0073	16.0453	14.9235	16.1643	14.8148	15.3071	18.1889	14.5937	18.1922	15.3517	14.9181	15.5679	13.8414	15.1076	18.0696	13.9998	15.0351	15.5856	15.6959	14.528	18.6327	15.8348	15.7118	18.0705	17.1682	18.3893	17.5082	16.4232	14.8066	13.8679	14.3116	19.4809	18.1577	14.2506	15.2051	16.6797	15.5646	15.9531	17.9541
O14981	TATA-binding protein-associated factor 172	BTAF1	16.4399	16.3168	15.6123	16.9351	16.6175	16.7056	16.4775	15.935	16.4642	17.0084	16.642	16.7131	16.2866	16.0588	17.2356	14.191	14.5588	15.4006	16.5718	16.1476	16.3865	16.6372	14.7457	15.8099	16.4395	17.0967	16.2008	16.6797	16.4608	16.1348	15.4318	16.6399	16.2691	16.223	16.4382	16.0415	17.3052	15.1646	15.5436	16.8277	17.3396	14.335	14.8282	16.1347
P20290	Transcription factor BTF3	BTF3	20.2617	20.2632	20.2622	20.5333	20.5487	20.178	20.8763	20.639	20.6441	21.2228	21.0962	20.7086	20.7973	20.2706	20.715	20.3603	20.7365	20.7357	20.5155	20.5764	20.8227	20.3445	20.8513	20.36	21.0962	20.7415	20.8103	21.1405	20.6227	19.7168	20.0273	20.2641	20.269	20.8692	21.0619	20.8431	19.9716	20.7276	20.8465	21.294	20.555	20.1536	20.6504	20.4642
Q96K17	Transcription factor BTF3 homolog 4	BTF3L4	20.6868	20.9732	20.7662	20.7683	20.4109	20.6563	20.368	20.2537	20.6576	20.4837	20.6851	20.4404	20.3959	20.3847	20.4437	20.3809	20.6075	20.3667	20.594	20.6291	20.5394	20.372	19.6038	20.5977	20.5676	20.3236	19.9801	19.4238	20.7482	20.4938	20.898	20.8334	21.0908	20.6561	20.5611	20.6035	15.1588	20.599	20.5576	20.3782	20.3104	20.3425	20.7827	20.6681
O00478	Butyrophilin subfamily 3 member A3	BTN3A3	18.9195	18.7192	17.8635	18.8941	18.1982	14.952	15.0878	14.6518	15.588	15.1617	16.4568	17.8466	14.786	16.2488	17.3717	13.9964	15.1992	16.1357	14.2903	15.5539	15.2457	16.6436	15.3988	15.5593	13.7955	18.4239	14.9224	15.2222	18.49	15.8322	18.5299	18.0512	15.7618	16.1219	15.9898	14.9829	19.0417	16.6139	14.8216	17.1088	15.6106	13.9303	15.7986	17.2479
O43684	Mitotic checkpoint protein BUB3	BUB3	20.6788	20.6683	20.5393	20.7232	20.4756	20.5554	20.7566	20.3287	20.4694	20.8323	20.6871	20.6833	20.5174	20.3436	20.6919	19.7164	19.8504	19.8743	20.2622	20.0109	20.2192	20.2885	20.0271	20.1062	20.6404	20.7016	20.7144	20.5405	20.6986	20.4843	20.6157	20.606	20.636	20.6521	20.6435	20.7666	20.4504	20.16	20.1246	20.7076	20.8813	20.4134	20.3962	20.6053
O43709	Probable 18S rRNA (guanine-N(7))-methyltransferase	BUD23	16.2018	15.1477	15.9815	15.7976	16.631	15.0341	15.994	14.2314	15.9858	16.9448	17.1381	16.1171	15.3052	15.2507	16.6204	14.9639	14.7045	15.6715	15.6725	15.9191	15.7121	15.1482	13.6894	16.1179	16.9291	16.2128	14.0124	14.6983	14.1651	14.9279	15.8483	15.6881	15.4747	16.4674	15.926	15.8788	14.9943	14.7727	15.3639	13.3602	16.7963	14.0675	14.5394	15.6199
P41223	Protein BUD31 homolog	BUD31	17.1442	17.8595	18.4868	17.7184	17.4036	17.1847	17.6176	16.9805	16.558	17.4388	18.4752	17.6556	17.4546	16.9174	17.4473	17.445	16.5545	15.9955	15.978	16.9775	16.8494	17.2666	16.8573	17.1911	17.9428	17.3799	17.7948	17.5557	17.8551	17.5894	18.6025	18.6037	17.8428	16.8356	17.7196	17.5163	17.2135	16.5423	16.8896	17.3424	17.4089	14.4808	16.1827	17.795
Q13895	Bystin	BYSL	18.0103	17.8136	17.5465	18.0815	17.8967	17.8209	18.2115	17.1797	17.7542	18.8076	18.4967	18.3072	18.2985	18.1063	18.4339	16.5748	16.6989	16.6457	17.4695	16.756	17.1278	17.5157	17.21	17.1334	18.6023	18.2826	18.0718	18.5309	17.9425	17.6242	17.5611	17.834	18.2219	18.1217	18.3618	18.2418	17.5228	17.1668	17.4403	18.8738	18.535	18.4401	17.4465	18.0967
Q7L1Q6	eIF5-mimic protein 2	BZW1	19.9254	19.8282	19.6285	20.2436	20.0788	20.1129	20.0369	19.991	19.6691	20.3386	20.4392	20.191	20.5052	20.1688	20.3032	20.2942	20.0789	20.3935	19.4932	19.9523	19.9527	19.6292	20.2357	20.1313	20.5222	20.3813	20.7513	21.0042	20.3784	20.1731	19.9456	19.8827	19.8892	19.8869	20.2982	20.1944	20.143	20.2082	19.9805	20.3988	20.0738	20.3194	19.6584	20.1465
Q9Y6E2	eIF5-mimic protein 1	BZW2	18.9898	19.0708	19.3372	19.0873	19.2301	19.4072	19.5043	19.2058	19.3421	19.6859	19.5088	19.2881	19.3069	19.1808	19.6179	19.2459	19.2091	19.175	19.3369	19.3303	19.3895	19.4454	19.1643	19.1519	19.3546	19.4864	19.3065	19.5724	19.2863	19.3354	19.1373	19.1982	19.4734	19.3981	19.5995	19.5395	19.1687	19.1803	19.5659	19.6306	19.4413	19.0951	19.3466	19.4668
Q9H0W9	Ester hydrolase C11orf54	C11orf54	18.5284	19.0534	18.67	18.3752	18.3661	18.8248	18.3687	18.5404	18.209	17.6053	18.4263	18.0929	18.9729	18.5517	18.1726	18.5584	18.6628	18.6172	18.5046	17.362	18.0841	18.147	18.7657	18.1533	18.0934	17.0281	18.7891	17.6819	18.1196	18.5638	18.7061	18.0231	18.3817	18.2236	18.5614	17.5752	19.48	18.1426	18.0225	18.4245	17.8971	17.4152	17.6908	18.5181
Q9H3H3	UPF0696 protein C11orf68	C11orf68	18.6483	17.9161	18.517	18.8827	19.1164	17.3777	17.5971	18.0286	17.9959	18.0389	18.6514	18.4266	19.1163	17.924	18.6362	18.3887	16.963	14.9209	18.8899	16.2047	18.6251	18.8203	16.9304	15.1687	18.4082	17.8904	14.9991	17.9944	17.9435	18.4279	18.2914	17.0308	18.2918	18.2045	17.2683	14.8558	18.7067	18.0269	18.3376	18.2754	18.0189	16.0657	15.781	18.3816
E9PRG8	Uncharacterized protein C11orf98	C11orf98	19.1503	19.0732	19.109	19.117	17.5859	18.8066	19.26	17.8707	18.6435	19.5396	19.4082	19.0757	18.9016	18.8564	19.3688	17.3863	17.3906	16.7222	18.8098	17.8757	18.5713	18.2356	17.9275	18.0962	19.2941	19.226	18.8352	19.1141	19.424	18.5815	18.7119	18.7565	19.3218	18.6962	19.1701	18.7577	18.6281	17.8744	18.1613	19.5103	19.0595	17.69	17.7381	19.306
Q99622	Protein C10	C12orf57	17.0886	15.1114	16.1918	16.2564	15.4214	14.4579	14.2507	16.0171	16.833	17.0063	16.4125	16.1519	17.3798	16.015	17.0449	15.808	15.5177	14.7755	15.9213	15.3557	16.6079	15.88	15.2553	14.8985	16.7764	16.9234	16.0492	14.6381	16.3814	15.7361	16.0935	15.4127	16.3335	16.5268	16.7369	16.3156	15.2388	15.2284	16.0434	15.9688	16.8133	15.4392	15.4158	15.8833
Q6ZSJ8	Uncharacterized protein C1orf122	C1orf122	15.5363	17.952	17.8567	15.5576	15.8773	17.9737	17.3531	15.2055	14.1227	19.1227	19.1512	19.0919	14.1529	14.9638	18.721	14.6477	17.9029	14.0434	16.5379	15.4106	16.4368	13.9124	14.8594	15.2475	19.2074	14.8919	15.9063	17.2976	18.6979	15.3125	18.4777	18.3961	18.95	14.9322	16.1714	15.6613	15.296	16.1894	15.5614	18.8037	14.2547	15.1484	16.0302	18.2544
Q8IYL3	UPF0688 protein C1orf174	C1orf174	15.9767	16.0895	15.0755	15.7362	15.4584	15.7314	16.1715	16.0219	16.1847	16.4155	16.5857	16.0984	16.1309	15.4131	16.5264	14.9098	15.2465	14.637	15.5828	14.7754	14.9942	15.6647	14.7011	16.0881	16.0196	15.8766	14.985	15.2134	15.9845	15.3072	15.3577	15.9452	16.3143	16.388	16.4884	16.7539	15.5943	15.3964	15.5059	16.4842	16.8161	16.5157	15.8052	16.4005
Q9H425	Uncharacterized protein C1orf198	C1orf198	17.8486	14.3405	17.8111	16.936	18.0399	16.6019	16.8977	16.5141	17.6572	17.8279	17.43	14.9166	18.9695	18.1712	17.4968	16.9828	15.9379	16.4213	13.2425	14.8975	17.1449	15.9001	16.1313	17.0234	18.215	15.7452	14.8743	15.3081	16.549	16.0159	14.6391	17.6125	17.185	17.1562	16.9573	16.7535	19.6985	14.8362	16.6753	18.3331	17.3641	17.6349	16.6149	18.3083
P02745	Complement C1q subcomponent subunit A	C1QA	20.7484	21.4821	19.7663	20.4258	20.8254	19.3558	19.0537	14.7342	19.7843	19.6707	19.6448	20.4263	20.5213	20.2259	19.4319	15.8264	15.4459	14.6473	18.6992	14.4958	15.1974	14.9966	14.3465	15.5242	19.9134	20.291	21.3717	18.1734	20.0931	22.0082	20.4811	19.7772	20.1335	19.0976	18.3677	19.4388	20.9894	18.6988	15.8855	19.9603	20.5587	19.5769	19.9815	21.4792
P02746	Complement C1q subcomponent subunit B	C1QB	19.726	20.4261	18.8239	19.1871	19.8573	18.4177	18.6404	17.385	18.8912	18.6084	18.6869	19.1694	19.2729	19.4852	18.3538	17.5154	16.7685	17.7431	18.1199	17.64	17.8156	17.3766	17.39	16.2936	19.1815	19.0379	20.2551	16.9877	19.1144	20.8248	19.5012	18.3983	19.0099	18.3161	17.6675	18.127	19.9329	17.5798	17.4556	19.186	19.4415	19.6174	18.7129	20.5512
Q07021	Complement component 1 Q subcomponent-binding protein. mitochondrial	C1QBP	20.6814	21.8779	21.6076	20.114	20.3011	21.7448	21.0792	21.2029	20.3579	20.4155	21.7642	20.5297	20.561	20.8601	20.6821	21.3118	21.2736	21.2344	20.1011	20.0216	20.1157	19.9123	20.4655	20.652	20.0744	20.1774	22.0232	21.2753	21.4565	21.2228	21.752	21.7245	21.8352	20.4235	21.2336	21.4067	20.6877	21.1991	20.481	20.5024	20.2825	21.0459	21.2839	21.9129
P02747	Complement C1q subcomponent subunit C	C1QC	20.7985	21.4393	19.9807	20.484	20.7968	19.2574	19.2066	18.1049	20.0431	19.9723	19.8521	20.5264	20.6954	20.4723	19.4978	18.6121	19.1059	18.7459	19.2286	18.8056	18.2302	17.5769	18.4096	18.0544	20.3071	20.2006	21.4634	18.1839	20.2188	21.9639	20.7329	19.788	20.305	19.5449	18.871	19.4488	20.751	18.0626	18.247	20.1832	20.7593	20.3022	20.1232	21.6907
P00736	Complement C1r subcomponent	C1R	18.2701	18.0592	17.0317	17.6396	18.306	16.1931	15.406	14.9542	17.3038	16.6343	17.4425	16.9027	16.9626	17.8997	16.5679	14.3793	16.1782	15.463	17.1706	18.271	17.2095	17.9182	17.0699	16.9965	17.7213	17.919	17.6218	15.3453	18.1711	19.2841	16.8292	17.2885	17.2876	16.6639	15.8916	16.4679	17.6803	16.2321	18.1642	18.0667	17.9001	17.9136	17.6913	19.1221
P09871	Complement C1s subcomponent	C1S	20.0559	20.0757	19.2561	19.8618	20.5684	18.6011	18.6654	17.473	19.2783	19.1956	19.1109	19.208	20.2675	20.0041	18.9786	17.0089	18.3648	14.1725	18.8018	17.8749	17.4439	15.6829	14.157	16.7107	19.817	19.7025	20.2775	18.7772	19.7567	21.5623	19.36	18.9597	19.5609	18.5883	17.052	18.5493	20.1206	17.8421	16.9534	20.043	20.1355	19.8355	19.4633	21.0716
P06681	Complement C2	C2	17.8968	17.8987	17.391	17.3663	17.5668	15.0623	14.8332	15.1986	16.844	16.6865	16.8502	16.7969	17.3977	18.0345	16.3814	16.7986	16.2262	15.0598	15.8094	15.9268	13.8373	16.8129	15.1034	14.7257	16.957	16.8622	17.5342	15.5333	16.9033	18.3987	17.8658	15.4813	17.2459	15.9725	15.0036	15.1206	18.5011	16.0271	14.5269	17.271	17.1291	15.5915	15.706	18.0663
Q86YS7	C2 domain-containing protein 5	C2CD5	16.4914	15.9287	16.5553	16.1372	15.6557	16.5817	16.1945	15.8563	16.6278	14.9767	15.5406	15.1349	15.8851	15.9994	15.4707	15.309	13.8594	15.0885	15.3333	15.4326	16.1065	15.9576	15.6894	15.3661	16.0031	16.2495	14.2651	14.6166	16.7949	16.0323	15.0532	16.1317	16.3744	16.7183	15.53	14.8045	15.5208	15.4357	16.2155	15.7149	15.6751	14.8714	18.3337	16.5226
P01024	Complement C3	C3	22.8725	22.7891	23.2248	22.1982	23.1289	21.7559	21.7052	21.1546	22.2028	22.3709	22.5816	21.8	22.6935	23.0261	22.2367	21.24	21.6059	21.7494	21.7844	21.628	21.4173	21.0901	21.9787	20.944	22.6494	22.0892	23.6337	20.881	22.28	24.0653	22.5392	21.7737	22.8223	21.8183	20.6096	21.8145	22.6965	21.8548	21.7329	23.1882	22.5493	21.8253	23.6511	24.2171
P0C0L4	Complement C4-A	C4A	18.8255	17.9685	17.6021	16.4891	19.0383	18.0473	15.7205	15.3283	16.5844	18.31	18.627	16.747	18.3373	18.5436	17.5992	14.7925	15.0844	17.9831	17.3176	17.0741	14.2451	16.3198	15.632	15.2492	17.7415	18.4096	18.6274	14.8782	18.6933	20.3081	17.6928	16.7593	17.8604	16.8812	15.0388	17.7219	18.496	14.804	17.0191	18.9359	18.6215	15.7875	19.506	20.479
P0C0L5	Complement C4-B	C4B	19.6645	18.5851	19.3985	17.9887	19.3821	18.1732	17.8001	15.2739	18.1427	18.471	18.8289	18.4514	18.465	19.4209	18.4413	17.9518	17.5255	18.508	17.6254	14.6287	17.9517	15.4618	17.7836	16.7615	18.6658	18.6393	19.5523	17.6604	19.3049	20.4972	19.4625	18.4164	19.4546	18.2295	17.7447	18.3949	19.249	18.1529	18.4173	19.2893	18.7244	15.8411	20.7206	21.4872
P04003	C4b-binding protein alpha chain	C4BPA	20.215	21.1059	20.9515	19.7064	20.9736	19.4768	19.2145	18.4877	19.928	18.9556	19.8057	19.4248	19.8759	20.0895	19.0414	18.8925	19.1364	19.6572	18.7409	18.3051	18.5232	16.9208	18.5556	19.1115	18.9741	18.8884	22.3177	18.0338	20.4672	22.1784	20.2471	19.3849	20.1282	19.1372	17.6527	19.823	19.6377	18.7442	17.2053	20.4137	19.9496	19.3271	22.0837	22.4076
P20851	C4b-binding protein beta chain	C4BPB	17.7728	17.7528	18.2743	16.6784	18.5446	15.6922	15.6998	16.08	18.0087	14.6892	14.4644	13.8785	17.2604	14.3288	14.8007	14.3066	15.2972	15.5335	15.1759	14.6029	14.6718	14.9116	15.4153	15.3011	16.3911	17.5067	20.5742	15.6253	17.5459	19.0401	17.1227	15.445	18.2257	16.6552	15.9602	17.318	17.3993	15.7962	15.137	18.0331	18.194	16.6296	19.7833	20.0763
P01031	Complement C5	C5	19.5354	19.3837	19.7302	19.3105	20.1088	18.4667	18.635	17.0405	19.3834	19.0896	19.2208	19.3027	19.7129	19.6366	18.4442	19.3278	19.1392	18.7516	18.2132	18.8779	18.5798	17.9857	17.8877	17.2616	19.268	18.9539	20.5839	18.2016	19.1522	20.7859	19.0583	17.9762	19.6033	18.6572	16.2424	18.7475	19.3579	17.8449	18.6388	19.8425	19.2649	19.2354	21.1347	21.4884
P13671	Complement component C6	C6	18.0937	18.2279	18.7664	14.8068	18.6519	15.4268	15.7778	15.2568	18.0802	18.0958	15.0539	17.6299	18.4055	18.217	17.5589	14.8245	14.1519	15.3879	14.6498	18.0759	15.7449	13.8097	15.0487	15.829	17.8004	17.8534	17.9812	15.0754	18.0317	19.2195	15.4637	17.9018	17.7125	14.2508	14.6516	16.6035	17.6841	15.483	15.5614	18.6191	18.3552	16.2791	19.7525	19.7216
Q5T0Z8	Uncharacterized protein C6orf132	C6orf132	19.1637	19.2607	20.0507	19.2498	19.3036	19.3589	19.0523	20.0573	19.782	18.8722	19.5225	19.6026	18.6197	18.2717	18.9524	20.865	20.3927	20.6196	19.9735	20.5332	20.1887	20.1637	20.2516	20.6022	19.4149	18.8256	20.3539	19.6273	19.1174	18.4683	19.0902	19.3899	18.5789	19.7482	19.0144	18.9183	19.1316	20.0265	20.2691	19.2931	18.3977	18.3953	19.71	18.4761
O95873	Uncharacterized protein C6orf47	C6orf47	16.5264	17.3461	17.4598	16.8906	15.6962	17.9027	17.3435	17.8354	17.5656	16.7194	17.2697	17.0204	15.1654	15.4285	16.7983	18.0463	17.5092	17.5695	15.8987	15.1801	16.7895	17.7731	17.2826	17.5843	16.4676	16.6124	17.6541	15.5981	17.4558	17.4415	17.0919	17.4939	17.3267	16.9246	16.7815	17.0658	17.3853	17.3945	16.4219	16.2321	17.032	15.1853	15.1781	16.7688
P10643	Complement component C7	C7	17.3814	17.257	17.9271	17.54	18.4112	15.2052	13.8493	14.7635	16.7501	16.2283	17.3382	17.4117	18.4877	18.3698	16.5334	15.5664	16.0925	16.9075	15.4516	15.7845	16.3459	16.1627	15.8809	15.5683	17.4129	17.4812	18.7337	15.7885	17.2331	17.9632	15.7694	15.0812	17.1475	16.3742	15.1486	15.4807	17.7693	15.0738	15.6282	17.7846	16.3831	15.2989	19.2997	19.593
Q9BRJ6	Uncharacterized protein C7orf50	C7orf50	17.5981	17.3375	17.8005	17.7066	17.93	17.5408	18.0066	16.8503	17.1677	18.2589	18.5741	18.3857	18.3644	17.1107	17.9383	17.0776	17.0322	16.3053	17.0648	17.0422	17.0139	17.426	16.942	17.0131	17.6879	17.389	17.741	16.7195	17.9221	14.5691	17.5023	17.9756	18.4263	17.7583	17.9304	17.9345	17.6412	16.0464	17.3222	18.6045	18.1328	17.958	16.7069	18.7418
P07357	Complement component C8 alpha chain	C8A	18.9863	19.0214	19.8322	18.6209	19.3415	13.8495	14.5911	15.2158	18.6052	19.1349	18.5329	18.9753	19.846	18.3746	18.7945	15.4939	15.0229	15.0195	17.3094	15.0368	16.4948	15.48	14.5161	15.1351	19.4907	18.6539	19.3934	15.5472	18.681	19.8228	18.899	15.8634	19.382	15.9372	14.827	18.4113	19.347	15.0513	16.6178	19.4691	18.729	18.716	19.8464	20.7926
P07358	Complement component C8 beta chain	C8B	16.963	17.2124	18.0842	16.5622	17.2986	15.4412	16.2647	15.0411	16.9957	17.0247	16.8452	16.6996	17.801	15.4382	16.7909	14.7978	15.111	17.0159	16.5118	15.5701	16.0658	16.6349	16.4916	15.665	17.3287	16.8368	17.6865	14.7965	16.8212	18.6781	17.1945	16.4721	17.5962	15.8045	14.4219	16.7485	16.8036	15.102	15.8728	17.607	17.2538	16.7226	18.7212	19.5044
P07360	Complement component C8 gamma chain	C8G	18.5095	17.0295	19.1368	18.2922	18.7063	16.5262	15.6882	15.2749	18.4699	18.4436	18.1207	18.3552	19.4836	18.6085	18.1808	15.2553	14.5401	17.9575	18.4166	18.3347	17.5356	17.268	17.9113	18.0279	18.7923	18.9913	18.9623	14.3897	17.5082	18.7786	17.2459	15.8925	18.8524	17.2081	14.0784	17.7928	18.5407	15.7648	16.8364	19.2182	18.543	17.3432	19.5512	20.1048
Q9H7E9	UPF0488 protein C8orf33	C8orf33	16.9725	14.1294	16.9605	16.9945	16.8437	17.2286	17.5617	16.8788	16.4861	17.93	17.3589	17.3239	17.9255	14.6462	17.8996	14.6348	13.9823	14.9803	16.3304	15.3168	16.4672	14.9949	14.7727	15.8017	17.5137	17.3959	17.5439	15.2526	17.0443	14.8303	14.1119	17.5949	17.3931	16.9795	16.8925	17.5753	16.2659	15.6452	15.6636	17.5355	17.4782	15.0501	16.5547	16.5605
Q6P1X6	UPF0598 protein C8orf82	C8orf82	18.0307	18.2481	18.5782	17.3643	15.5154	17.9449	15.7152	17.5226	17.278	15.4205	16.8255	17.3716	17.3092	17.5922	17.5167	18.1857	17.2825	15.6988	18.1462	15.7439	17.8789	17.8953	15.8881	17.7617	18.3002	16.9954	16.0282	15.5695	17.603	16.7464	17.4171	17.6824	17.1677	14.9045	15.6106	17.0115	17.1582	15.0253	18.4576	15.1297	17.1819	17.6661	18.2357	14.5443
P02748	Complement component C9	C9	19.6855	20.0785	19.9043	18.7506	19.854	14.5683	17.0547	14.903	17.6389	17.8072	18.6832	19.3371	19.7716	19.7466	17.7255	16.0329	17.2549	17.3505	17.2356	18.0207	17.2471	15.7628	17.5019	18.5039	18.6538	18.2059	20.2288	17.8091	18.1078	21.1688	19.2828	18.2553	18.7073	17.1563	15.455	16.7036	19.3151	17.3282	17.5432	19.8503	18.3744	19.266	21.1963	21.4333
P00915	Carbonic anhydrase 1	CA1	21.2546	20.1157	21.6946	19.5348	21.7289	22.2831	16.8508	20.9899	20.3145	18.3333	20.4653	19.0638	22.1018	19.8087	21.9887	20.9849	19.6884	21.3727	21.9597	20.7029	20.4184	20.5228	20.3916	20.8943	21.0957	20.9581	20.9239	20.6763	21.4611	20.7828	21.0092	20.4712	20.0054	21.809	19.2393	20.4262	19.902	20.6359	19.807	22.22	19.8674	18.9062	20.7124	20.1307
O43570	Carbonic anhydrase 12	CA12	19.0609	20.0027	18.9472	18.495	18.7303	18.4383	14.3953	18.5449	18.442	18.7025	18.9701	18.9764	18.2414	18.6933	19.3409	18.6112	19.4177	19.3277	19.0081	18.1908	19.0138	18.5	19.7948	18.7892	19.2822	18.44	18.3616	19.9725	18.603	18.6542	19.0701	19.3765	17.8685	18.6659	18.5194	18.4242	17.8328	19.0039	19.3611	18.8835	17.5529	15.3904	19.6462	18.5208
P00918	Carbonic anhydrase 2	CA2	20.8803	19.6228	19.9644	20.5592	21.3512	22.4481	23.1256	21.0829	22.0069	21.53	21.2774	20.6632	21.814	19.8987	20.8919	19.7916	18.6038	20.0352	20.8228	21.0411	19.5268	19.789	19.2206	19.3018	22.0248	21.5052	20.4465	21.8843	21.1146	20.1311	20.892	20.1181	22.9367	21.9126	22.5344	21.9777	21.4276	20.6318	20.3927	21.3599	22.9406	22.4965	20.1197	21.7644
Q9Y376	Calcium-binding protein 39	CAB39	19.7431	19.7835	19.7307	19.8157	19.6515	19.5118	19.4298	19.7634	19.7564	19.278	19.5385	19.7069	19.554	19.7711	19.5584	19.8876	19.736	19.7489	19.4712	19.9114	19.6595	19.7054	19.9043	19.6806	19.3135	19.988	19.5796	19.3819	20.1425	20.2898	19.7295	19.719	19.3659	19.3786	19.6772	19.3078	20.0449	19.7412	19.7499	19.2595	19.4446	19.1695	19.3196	19.7196
Q9H9S4	Calcium-binding protein 39-like	CAB39L	16.8107	16.9303	18.4042	16.4151	16.921	14.9884	15.8912	17.6746	16.7459	15.6503	17.9722	16.2583	17.707	17.3675	17.2429	18.9199	18.9128	18.5368	18.4389	18.2171	18.2956	18.4665	18.5175	18.4993	17.2178	14.6804	14.855	14.5318	15.8976	15.7804	18.3336	16.8612	14.4249	16.793	16.0239	15.8683	15.7644	17.8467	18.6315	17.0459	15.7968	15.4045	17.2889	15.8284
P54289	Voltage-dependent calcium channel subunit alpha-2/delta-1	CACNA2D1	18.9772	17.4826	17.9336	17.3762	19.0995	15.7715	15.0997	14.6747	15.5393	16.3341	15.4477	14.4394	19.3103	19.8798	16.5488	15.1568	14.9843	14.0721	16.6448	14.9695	16.2687	16.2387	15.8728	14.1396	17.3245	14.8621	15.2037	15.3531	15.7342	17.7017	18.6841	16.7904	17.7837	15.5762	15.0273	14.897	17.8249	16.7029	15.8169	16.7256	16.3222	15.9692	14.4446	18.5154
Q8WUQ7	Splicing factor Cactin	CACTIN	15.9399	15.2163	15.2855	15.6988	15.4978	14.2344	15.2596	15.2875	15.714	15.8811	15.7079	15.4644	15.9576	15.6023	15.9376	15.6525	15.8187	14.6481	15.1141	14.1977	14.1793	14.9526	14.9545	15.4612	16.0717	15.5838	16.178	16.3058	15.6056	14.484	15.8788	14.6808	15.966	15.5359	15.5419	15.3856	15.5425	15.0662	14.2534	15.6502	16.5957	15.4396	14.5542	15.9928
Q9HB71	Calcyclin-binding protein	CACYBP	19.5396	19.5319	19.3613	19.3409	19.157	19.5416	19.6257	19.3198	19.2496	19.5781	19.3805	19.2644	19.5689	19.9252	19.5253	19.3744	19.0741	19.1264	19.0555	18.8919	19.0437	18.9791	19.4811	19.621	19.3617	19.3142	18.9434	19.5105	19.7601	19.5067	19.8544	19.654	19.5515	19.3623	20.0039	19.8071	19.2658	19.3687	19.3701	19.2009	19.1128	19.3615	18.9529	19.8051
P27708	Multifunctional protein CAD	CAD	19.6122	19.3529	19.5372	19.6356	19.7788	19.666	19.723	19.4923	19.3398	20.2907	20.0736	19.7715	20.2086	19.7591	20.173	18.9261	19.0606	18.9328	19.6696	19.598	19.5316	19.4136	19.1194	19.1378	20.1532	19.9466	19.2265	20.019	19.8038	19.7328	19.2881	19.5381	19.6028	19.791	19.8082	19.59	19.7874	19.3923	19.5161	20.2374	19.7821	19.2986	19.049	19.7701
Q05682	Caldesmon	CALD1	22.4773	21.1591	21.1487	21.4111	21.4885	19.6292	19.5875	18.6962	19.0987	20.8911	21.184	21.1248	23.4944	23.3599	21.4348	17.6827	17.9557	17.779	17.8828	18.1906	18.8927	17.7931	17.5944	16.9105	22.5977	20.0045	19.3374	19.0272	19.1981	22.9637	22.1976	19.7122	20.6785	19.3026	19.6003	19.4116	21.3113	17.6952	17.4041	22.4314	20.7567	22.0444	19.1216	21.9844
P27482	Calmodulin-like protein 3	CALML3	24.3349	24.7738	24.5387	24.2915	24.057	23.9505	23.7638	23.7958	23.8803	23.3953	24.2292	24.2172	24.6966	23.5596	24.2933	25.4225	25.4438	25.0927	24.9681	24.6859	24.8488	25.0551	24.888	25.0753	24.2472	23.7328	24.509	24.0147	23.5841	23.3732	24.338	24.5269	22.8434	24.3604	23.4433	23.4079	24.6123	25.439	25.1072	23.7306	22.4543	22.5208	24.7045	23.5599
Q9NZT1	Calmodulin-like protein 5	CALML5	19.1233	21.4483	18.626	18.7599	18.4093	18.1525	22.7441	21.5053	20.1026	18.5206	18.4124	18.4508	18.596	17.8208	17.8956	21.3738	21.5563	20.0315	18.8664	19.3187	20.459	20.4095	19.4536	18.903	18.6288	17.7335	19.8264	17.2117	16.8744	18.7037	16.9738	17.5962	20.7698	19.8915	18.4065	21.1923	19.6663	19.8635	19.7336	18.7887	18.6645	19.4818	19.3451	17.904
P27797	Calreticulin	CALR	22.0411	23.0599	21.7479	22.0469	21.6784	21.3812	21.3942	22.0237	21.6603	21.3052	21.4882	21.6502	21.5754	22.4146	21.5916	22.1124	21.932	22.2246	21.085	21.7172	21.3618	21.1023	22.2377	21.9225	21.5579	22.0267	21.9895	21.9127	22.3924	22.7073	22.6791	22.3214	21.6298	21.2608	22.5117	22.0291	22.4648	22.1333	21.3446	21.0294	21.5727	21.6741	21.9342	22.0342
O43852	Calumenin	CALU	20.9765	21.389	20.4298	20.7686	20.5075	19.9189	19.8518	19.8673	20.0863	20.3371	20.4353	20.8282	21.5954	21.8362	20.4905	19.7751	19.5809	19.3484	19.154	19.6512	19.3748	19.3081	19.2149	19.2451	20.6	20.7055	20.276	20.4234	20.1646	21.2617	21.3339	20.2419	20.9285	19.8653	20.8511	20.242	21.9666	19.4606	19.4709	20.4061	20.7709	21.3551	19.4205	21.4571
Q8IU85	Calcium/calmodulin-dependent protein kinase type 1D	CAMK1D	16.5583	17.3009	17.4184	16.8907	17.5889	17.9862	17.6353	18.0128	18.5043	17.6637	15.1243	16.7301	16.9259	14.6825	16.5775	17.2629	17.6837	17.4176	17.9163	17.48	17.6835	17.6484	17.228	14.5472	15.8029	15.9705	14.2462	14.2387	16.4382	15.0894	16.9993	17.6402	17.6993	18.0149	17.563	17.3196	16.2452	16.4932	17.7114	16.5246	17.6705	17.1406	15.393	16.7343
Q13557	Calcium/calmodulin-dependent protein kinase type II subunit delta	CAMK2D	20.0246	20.0199	19.2005	19.5592	19.6805	18.8882	19.0276	19.4317	19.2907	18.4998	19.1352	19.4019	19.5681	19.7491	19.5064	19.3588	19.0748	19.4005	18.7394	19.3798	19.4058	19.3635	19.3907	19.4882	19.2379	18.9694	18.8422	18.6024	19.1467	19.409	19.8884	19.4188	19.0558	19.0684	18.6468	18.8498	19.6898	19.6868	19.8308	18.9728	18.9395	18.621	19.3273	18.8287
Q13555	Calcium/calmodulin-dependent protein kinase type II subunit gamma	CAMK2G	18.5494	17.727	18.3797	18.0932	17.7186	17.5369	16.8698	17.4723	17.8937	16.9955	17.436	17.6708	18.7427	18.1654	17.707	17.7714	17.4576	17.302	17.927	17.6732	17.8534	17.7699	17.6933	17.0812	18.351	17.4191	16.4562	16.9337	17.3349	18.5977	18.1327	17.5393	17.3058	17.3886	17.1992	17.3104	17.1727	15.967	17.5406	17.9643	17.4096	17.561	17.8404	18.1553
P49913	Cathelicidin antimicrobial peptide	CAMP	17.0438	16.191	13.9271	17.0661	14.9775	14.8473	15.8065	15.5957	14.843	15.9386	16.0349	19.015	15.2698	13.9707	16.6837	15.6465	16.0679	15.5344	14.8411	14.8047	15.6948	16.0062	16.4102	14.1088	13.7197	19.7244	20.0484	17.2444	16.8777	20.2253	14.4394	15.5695	15.7424	14.6982	15.0907	14.1017	17.2431	17.1454	13.8928	14.7882	14.7532	15.6337	19.1741	18.4727
Q9P1Y5	Calmodulin-regulated spectrin-associated protein 3	CAMSAP3	16.4311	16.5941	17.7633	16.9339	17.0779	16.3677	17.1515	17.7006	17.8594	16.4635	17.3672	16.956	16.8079	15.6211	16.9752	17.9906	17.3808	18.0453	17.7918	18.508	18.0479	18.1023	17.5403	17.8677	17.5623	16.602	15.4495	16.9496	16.3338	16.6589	16.224	16.9115	16.252	17.8224	16.7363	16.817	16.1831	17.805	17.9561	17.2335	15.3144	15.6879	16.8962	15.175
Q86VP6	Cullin-associated NEDD8-dissociated protein 1	CAND1	21.1619	21.0566	21.0399	20.9294	20.944	21.0051	20.8489	21.0266	20.8603	20.7987	20.9059	20.7854	20.9949	21.3151	21.0776	20.6986	20.7856	20.6613	20.7631	20.4503	20.8352	20.767	21.0376	20.7904	20.9215	20.9068	20.4304	20.798	21.032	21.0792	21.3186	21.1311	20.9386	20.8292	20.9616	20.8625	21.0344	20.9271	20.8314	20.9726	20.8101	20.2954	20.6357	20.9932
Q8WVQ1	Soluble calcium-activated nucleotidase 1	CANT1	16.9893	16.8006	18.196	17.1757	17.1245	17.0566	17.793	17.7313	17.8662	17.4788	16.5344	16.9407	16.1447	15.824	16.8135	18.0503	18.0233	17.372	17.9825	18.1501	17.5622	17.8387	17.6846	17.7129	17.052	17.0113	17.7476	16.4078	16.7248	16.9922	16.3146	15.5523	17.6954	17.5955	17.4582	17.9815	14.8635	17.0937	17.6942	16.6185	17.15	18.0138	17.3707	16.9344
P27824	Calnexin	CANX	22.526	22.9335	22.3267	22.4293	22.1539	22.1975	22.3179	22.4533	22.0193	22.044	22.1189	22.4614	22.0367	22.6192	22.112	22.1361	22.1031	22.3607	21.6973	21.7389	21.8585	21.6397	22.1328	22.2048	21.9534	22.4842	22.6934	22.6167	22.7105	22.8803	22.7446	22.6932	22.5006	21.9389	22.66	22.4939	22.8126	22.3318	21.8611	22.0786	22.3806	22.4034	22.5204	22.6259
Q01518	Adenylyl cyclase-associated protein 1	CAP1	22.8086	22.4504	22.4063	22.5473	22.4419	22.3517	22.617	22.6234	22.602	22.2066	22.1354	22.3366	22.5673	22.7993	22.4158	22.2614	22.0508	22.1502	22.0472	22.0379	22.3545	22.1048	22.2573	22.2762	22.3675	22.5837	22.1362	22.1669	22.6555	23.2861	22.6103	22.388	22.4597	22.2687	22.4739	22.3209	22.703	22.4835	22.1621	22.1133	22.534	22.5842	21.7483	22.7969
P40121	Macrophage-capping protein	CAPG	22.9658	22.9398	22.7485	22.9826	22.3481	22.2638	22.4381	22.9554	22.857	21.6706	21.6772	22.0235	21.4602	21.7396	22.3898	22.5508	22.7994	21.667	22.4984	22.2566	22.6114	22.5119	22.5516	22.5003	21.8636	22.4789	22.0018	21.242	22.9567	22.7932	22.8536	22.6822	22.2187	22.4605	22.1628	22.4069	23.0996	22.7915	22.7346	21.3847	22.3168	21.8774	21.7223	21.2862
P07384	Calpain-1 catalytic subunit	CAPN1	22.8079	22.8192	23.4252	22.8325	22.4552	23.105	22.9253	23.6482	23.4971	22.281	22.7143	22.6616	22.4699	22.3808	22.8403	23.7807	22.5288	23.4013	23.4987	23.2853	23.5037	23.549	23.5832	23.5188	22.5711	22.3254	22.7609	22.3502	22.6469	22.8055	22.9339	23.2319	22.7784	23.0928	22.5581	22.8211	22.8181	23.5555	23.6235	22.423	22.3982	22.0823	23.0743	22.3195
A8MX76	Calpain-14	CAPN14	17.7748	16.931	18.5621	15.6018	17.2365	20.2927	20.6539	21.1334	21.3215	19.5564	15.2545	17.4837	15.7486	15.1539	14.8569	19.8732	20.4222	19.0574	18.6428	19.7897	19.1557	19.7978	18.4582	19.518	15.6299	18.9184	17.1345	14.6711	16.4001	17.9712	17.7516	17.8236	20.1662	20.1832	20.4795	19.9881	14.0576	18.3613	19.5709	14.5461	19.4038	19.456	15.6601	19.337
P17655	Calpain-2 catalytic subunit	CAPN2	20.9028	20.7774	21.1297	20.7282	20.3185	20.8004	20.5531	21.5328	21.3136	20.3593	20.439	20.5389	21.2259	20.9731	20.8245	21.2348	21.4276	20.751	21.1774	21.1343	21.0745	21.3356	21.2205	21.1147	20.6355	20.4429	20.2589	20.4001	20.6424	20.8165	20.9808	21.091	20.7896	21.1465	20.5815	20.318	20.8256	21.0981	20.9606	20.573	20.274	19.9839	20.2764	20.6856
O15484	Calpain-5	CAPN5	18.3334	17.7056	18.3423	18.1524	16.0069	16.1632	15.7399	18.1129	17.5015	15.1221	15.6442	18.3108	17.6732	15.1115	17.7623	18.5685	18.9474	19.1486	18.1565	18.7433	18.1811	18.4867	18.4857	18.892	17.7379	15.0951	18.0096	15.235	16.1852	17.2481	17.3238	17.7287	14.783	17.2862	15.3098	14.735	17.1243	18.5111	18.4101	18.4138	15.2788	15.071	18.3288	14.571
Q9Y6W3	Calpain-7	CAPN7	19.5134	19.4713	19.58	19.7047	19.774	19.4285	19.619	19.5283	19.5903	19.4837	19.482	19.7275	19.9955	19.7325	19.9323	19.5062	19.7109	19.7936	20.2132	20.0281	19.6105	20.1913	19.4659	19.8381	19.8658	19.6638	21.0029	19.321	19.784	19.5837	19.6048	19.2073	19.7408	19.3493	19.2995	19.6534	21.4177	19.7998	19.6325	19.8413	20.0382	19.5482	20.0934	19.3857
P04632	Calpain small subunit 1	CAPNS1	21.2284	21.2514	21.8588	21.1899	21.0669	20.8285	21.1119	21.8881	21.6617	20.6813	21.0647	21.0093	20.7706	20.8218	21.148	21.7876	21.2436	21.439	21.6547	21.3466	21.5415	21.7956	21.7221	21.9101	20.8492	20.8067	20.4399	20.7986	21.1536	21.1841	21.4456	21.4603	21.2818	21.7817	20.804	20.9518	21.2519	21.4154	21.7631	20.8031	20.6355	20.421	21.1889	20.9352
Q96L46	Calpain small subunit 2	CAPNS2	18.5148	18.5652	19.9073	18.9266	18.6115	19.0469	19.0518	19.7648	19.5963	18.3052	19.1893	18.4805	17.3778	17.057	18.9395	20.1804	18.7605	19.6271	20.1254	19.8891	19.9849	20.1839	19.9057	19.7047	18.2391	17.2944	14.8214	18.5877	18.468	17.6413	18.4007	19.5007	18.0572	18.8394	19.2521	18.7197	17.2123	19.4382	20.0575	18.7685	17.2604	16.8491	18.8878	17.4776
Q14444	Caprin-1	CAPRIN1	20.1672	20.2578	19.4819	20.1572	20.0377	20.1914	20.4147	20.0208	19.9671	20.855	20.5157	20.2248	20.4083	19.9623	20.4691	19.3797	19.5557	19.7768	19.9378	19.6238	19.721	19.7078	19.5359	19.795	20.7618	20.5779	20.5842	20.6824	20.4119	19.7	19.8565	20.1129	20.2571	20.308	20.4661	20.5052	19.9608	20.0473	19.6385	20.5497	20.447	20.5911	19.9598	20.0883
P52907	F-actin-capping protein subunit alpha-1	CAPZA1	22.6264	22.6332	22.5224	22.3403	22.2326	22.205	22.5049	22.7985	22.2299	21.9764	22.1112	22.1432	21.9908	22.3948	22.1935	22.4592	22.5489	22.6642	22.0645	21.9974	22.2087	22.2525	22.4978	22.4704	21.9898	22.2437	22.1197	21.9004	22.5616	22.965	22.541	22.2833	22.2593	22.1576	22.374	22.2585	22.5844	22.5208	22.3469	21.9707	22.2743	22.3244	22.2201	22.4195
P47755	F-actin-capping protein subunit alpha-2	CAPZA2	20.9341	20.7574	20.6299	20.53	20.3072	20.2566	20.4149	20.6445	20.3793	19.9943	20.0739	20.0775	20.7757	21.0142	20.3306	20.2772	20.2556	20.193	20.1942	19.7416	20.0598	20.2333	20.1859	20.0871	20.292	20.2188	19.5879	19.5263	20.3567	21.0316	20.9317	20.5714	20.4898	20.3264	20.1159	20.3135	20.5862	20.4872	20.1553	20.0839	20.3811	16.4819	20.0603	20.7079
P47756	F-actin-capping protein subunit beta	CAPZB	21.9635	22.063	22.0218	21.7108	21.5952	21.7706	21.8593	22.0471	21.7834	21.3109	21.7144	21.5853	21.7065	21.848	21.6387	21.9737	21.8446	21.8806	21.48	21.3776	21.5024	21.422	21.7692	21.771	21.2853	21.492	21.6254	21.3602	22.0388	22.4282	22.1434	21.8435	21.7761	21.5253	21.613	21.626	21.8377	21.9196	21.5757	21.3493	21.4909	21.5079	21.5625	22.0002
Q9BX69	Caspase recruitment domain-containing protein 6	CARD6	15.2986	15.1648	15.8998	15.6253	15.9837	14.3718	14.8665	14.4781	15.0939	15.5279	15.9393	15.5767	14.9069	14.6702	15.644	14.6687	13.5844	15.4303	15.7913	15.2679	14.8556	15.4342	14.8335	15.5026	15.4956	15.9817	14.513	16.577	15.3495	14.6371	14.705	16.2534	15.4001	13.9783	14.5427	14.9022	15.1806	15.3492	15.7958	14.7573	14.0966	14.3471	16.0166	15.2533
Q9Y2V2	Calcium-regulated heat-stable protein 1	CARHSP1	20.4188	20.3846	20.0574	20.3227	20.3187	19.507	19.2933	20.1989	19.7298	18.7647	19.0571	19.4626	19.0914	19.8748	20.2003	20.7628	20.5442	20.3332	19.9955	20.1109	20.3467	20.4707	20.1419	20.6316	19.2953	20.133	18.8753	20.3046	20.5419	19.9106	20.1302	20.4537	18.854	19.767	19.0701	19.1762	20.6775	21.144	20.5079	19.1404	19.0921	18.65	20.059	19.3506
Q86X55	Histone-arginine methyltransferase CARM1	CARM1	18.958	18.7166	19.0914	18.8482	19.0027	19.001	19.2546	19.3974	19.0377	18.7814	18.9924	19.0245	19.1218	19.0251	19.0947	18.8875	18.7892	18.6933	19.2466	19.1283	18.9838	18.9624	19.0172	19.1316	18.8896	18.4905	18.4671	19.0321	18.8088	19.0039	19.1653	19.2062	18.7592	19.0925	18.9129	18.6908	18.5433	19.2446	19.066	19.0989	18.6421	18.9435	18.4555	18.7026
Q5VZK9	F-actin-uncapping protein LRRC16A	CARMIL1	17.6264	17.8741	17.6413	17.6681	17.7197	17.9635	17.8364	17.2894	17.9221	17.7125	17.8674	17.7961	17.6144	17.4793	17.5141	17.0486	17.6968	17.8766	17.4967	17.7927	17.5316	17.1418	17.7982	17.7213	17.7273	17.5001	14.5967	17.462	17.5379	16.9067	17.9348	17.8166	17.7742	17.9722	18.1002	17.5545	17.3058	17.7302	17.7989	17.7832	17.3383	16.4748	16.7182	17.2266
Q8N4J0	Carnosine N-methyltransferase	CARNMT1	14.5266	14.9651	15.318	16.5489	16.2816	16.2568	14.8208	17.1605	16.9811	17.0151	16.5658	16.7069	17.1192	14.3673	17.2545	16.4094	15.4363	14.5161	17.0179	15.9004	16.8198	15.2776	15.0681	13.9955	16.7232	17.0031	14.6477	14.9381	16.7817	15.1138	14.2938	15.5003	16.6158	16.2368	15.5208	16.589	15.7391	15.0624	16.8712	16.9807	16.895	16.6659	14.3204	15.9683
P49589	Cysteine--tRNA ligase. cytoplasmic	CARS1	19.1552	18.9268	19.2265	19.0052	18.8577	18.9973	18.7238	18.5595	18.8636	18.8908	19.1995	18.9841	19.5688	19.1792	19.0768	18.9906	18.3179	18.5314	18.7289	18.8092	18.7318	18.7256	18.7078	18.9703	18.9857	18.985	18.1245	18.9238	19.1743	19.1975	19.0685	18.7443	19.2605	18.6641	18.8741	18.7008	19.943	18.8677	18.934	19.0599	18.9199	18.9877	18.1581	19.1349
Q9HA77	Probable cysteine--tRNA ligase. mitochondrial	CARS2	17.7069	17.0822	17.6208	16.4878	17.1734	17.5847	17.7074	17.7504	18.2802	17.9737	17.8396	17.9917	18.6185	18.2721	17.9617	17.8614	15.5651	17.0631	17.926	18.3079	17.9448	18.2667	17.0743	16.781	18.1486	17.7342	17.984	17.873	17.9858	17.3497	17.6449	17.5505	18.1829	18.0624	17.337	17.9105	17.9586	17.2721	18.0394	18.4739	18.4457	17.7991	17.2781	18.1962
O15234	Protein CASC3	CASC3	14.2551	14.181	14.511	16.6453	15.4151	12.9722	14.141	14.4808	14.483	14.6356	13.9752	16.3261	15.401	14.4838	15.1601	14.3049	16.0625	14.8698	15.2907	14.4597	15.1398	15.5905	14.2609	16	14.419	14.6729	16.5499	14.5556	14.3374	14.5148	15.6782	14.9839	15.2936	14.4964	13.7252	15.4999	16.1154	14.4436	15.3643	15.3227	14.2712	15.255	14.7239	13.9084
O14936	Peripheral plasma membrane protein CASK	CASK	18.1806	18.1731	18.1869	18.0291	18.094	18.803	18.2635	18.1033	18.2377	18.2402	18.2786	17.9602	18.1914	18.1833	17.986	17.7645	17.4236	17.7932	17.9055	17.9436	17.7331	17.4891	17.3213	17.8983	18.347	18.4391	18.28	18.2765	18.2105	18.0099	18.5736	18.2333	18.2759	18.0765	18.0324	18.3599	17.9576	17.8237	17.6669	17.6829	18.1614	18.0404	18.3241	18.1944
Q8WXE0	Caskin-2	CASKIN2	15.4594	14.9736	15.5312	13.7729	16.5157	14.3284	15.554	15.9883	14.5097	16.7548	14.8916	16.0141	18.6121	14.8469	17.6685	14.9809	15.7277	14.6691	16.6595	15.3397	16.6702	15.7926	14.0243	14.0065	17.9219	17.689	15.8039	15.7776	15.1928	15.5329	14.899	14.3345	15.6872	14.4376	16.8127	15.2424	14.9037	15.3927	14.8136	18.054	17.4925	13.8076	15.5188	17.8846
P29466	Caspase-1	CASP1	20.6292	20.5923	19.6844	20.6444	20.0992	19.4911	19.8548	19.4873	19.8225	19.7143	19.334	20.028	19.1442	19.2095	19.6504	18.3259	18.7031	19.1095	18.9463	19.1985	19.0213	19.0089	18.8976	19.2845	19.3192	20.5524	18.697	19.2929	20.4943	20.692	20.4488	20.1824	20.1236	19.3038	19.4524	19.4666	20.7919	19.8001	18.8797	19.1504	20.1745	19.3578	19.2325	19.6092
Q92851	Caspase-10	CASP10	16.765	16.3818	15.7833	17.1583	15.7228	14.7558	14.3478	14.4538	15.9324	14.329	15.7715	16.4572	15.7027	15.7612	15.8778	15.8429	14.9729	15.1011	15.498	17.6526	14.8045	16.4257	15.5919	17.6666	15.9319	16.3871	14.8128	15.7313	16.4197	15.1267	15.8962	14.8132	16.2164	14.6475	14.8206	14.6886	17.6095	15.2866	15.648	16.6357	15.5051	15.3975	14.7168	15.1563
P42574	Caspase-3	CASP3	18.5986	19.2908	18.9967	18.9011	17.3095	19.0595	18.5885	19.0492	19.108	18.4891	18.4481	19.6291	19.5566	18.5954	19.1116	19.1809	20.1845	19.295	19.1709	17.8168	18.5243	19.7305	18.8287	18.7829	17.3056	18.3664	17.8937	18.4901	18.5839	19.1311	19.3553	18.2871	19.0558	17.1609	18.5873	18.7724	19.4657	18.5172	18.2303	18.5338	18.8162	18.3174	14.7555	18.4551
P49662	Caspase-4	CASP4	18.2182	18.5331	18.083	18.3486	17.7299	16.2974	17.4446	17.773	17.6825	17.2323	17.2017	17.8888	17.3799	17.2556	17.5638	17.6157	14.5915	17.8851	17.1187	17.8734	16.984	17.1857	18.4508	18.0464	17.2257	18.3106	17.6325	18.4104	18.4451	18.7055	18.4966	17.4751	17.4501	16.7165	15.7849	15.9578	18.5352	18.2747	17.3286	16.8378	17.0241	17.9102	15.1341	18.1058
P55212	Caspase-6	CASP6	15.5322	15.9767	17.015	17.1453	17.4258	14.4804	15.5017	14.1348	14.6904	14.1601	16.2428	14.8699	16.0567	14.9844	15.986	15.722	15.5453	15.2195	15.4296	14.3517	15.849	15.2037	14.6374	14.7764	14.9743	14.793	15.9554	15.5726	17.3145	13.1667	14.9584	16.1333	16.5637	16.6815	16.3758	15.4948	16.9372	16.3805	15.4103	15.5532	15.4757	13.8528	15.2956	16.2618
P55210	Caspase-7	CASP7	18.4586	18.5279	17.4773	18.1691	18.251	16.7484	17.8636	17.6054	17.7722	16.4665	15.1238	16.5394	16.8625	17.2638	17.2754	16.3085	16.7315	15.963	16.6988	16.3636	16.3169	16.2036	17.9246	15.976	16.0385	18.0465	16.712	17.2018	18.3419	18.0138	18.7252	18.738	17.7366	17.2861	17.633	17.8892	17.7303	17.7031	16.0123	14.0415	17.1119	16.7448	16.372	17.4195
Q14790	Caspase-8	CASP8	18.1153	16.9531	17.3694	17.7217	17.3527	17.0337	16.0886	14.5404	17.2258	17.135	16.6911	17.3074	17.4232	14.5239	17.0237	15.8023	16.1742	16.3432	15.8458	17.515	17.3067	16.9318	16.142	14.5971	17.2881	17.7698	15.3488	17.407	17.9731	17.0195	17.4929	16.1773	17.3183	16.6721	16.5291	15.6408	18.0382	17.789	17.2507	17.2436	17.6125	14.3961	16.2768	16.8802
P20810	Calpastatin	CAST	21.7722	21.8104	21.9325	21.5381	21.4351	21.1919	20.7409	22.404	21.698	20.9929	21.3758	21.4362	21.1713	21.6008	21.6369	22.5096	22.3673	22.4171	21.8945	21.8996	22.2202	22.2285	22.3408	22.414	21.3253	21.0594	21.4469	20.9413	21.1037	20.902	21.5463	21.6445	21.2441	21.705	21.0358	21.1322	21.5321	22.2284	22.4172	21.0386	20.9217	20.7628	21.4991	20.937
Q8WTX7	Cytosolic arginine sensor for mTORC1 subunit 1	CASTOR1	15.2248	14.9379	17.5665	16.4664	15.0763	15.2428	15.0282	17.8811	17.3708	16.7593	17.5544	17.5508	18.5185	17.5499	17.5519	18.8273	18.7524	18.0187	18.8635	18.7646	18.9571	19.0056	18.8467	18.3378	17.4872	15.2908	15.3235	15.863	15.5546	15.8477	15.4546	14.9696	14.9251	17.7015	14.1936	15.2185	14.1397	18.1918	19.4051	17.672	14.8705	15.1229	15.3923	13.7786
P04040	Catalase	CAT	21.8477	21.6139	21.6524	20.8467	21.0601	22.2871	21.824	21.8568	22.0074	20.9533	20.9962	20.9465	21.5043	21.1307	21.4878	21.157	21.1125	21.2887	21.7006	20.7578	20.7527	20.8368	20.4867	21.2091	21.1103	21.7414	22.1597	21.6062	21.219	22.9942	21.1225	20.2104	21.8368	21.2257	20.9025	21.8379	21.5651	20.7886	21.0914	21.7087	22.2038	21.5671	21.4817	21.764
Q03135	Caveolin-1	CAV1	21.1644	20.6176	20.9191	18.843	21.2432	20.0912	20.0158	18.9607	19.5176	20.6281	21.1502	20.5313	21.8863	22.3926	20.6309	17.6606	18.1258	15.8809	19.2932	18.1327	19.1362	18.9354	19.1151	14.8247	21.5487	19.7742	20.6089	20.151	19.775	20.8763	21.3219	18.8095	20.7701	20.2814	19.8485	20.0981	20.2903	19.0218	18.9409	21.4414	20.9197	20.8504	20.6434	21.4358
P51636	Caveolin-2	CAV2	15.5593	15.9715	17.446	14.631	15.7535	16.7772	15.4136	15.6986	14.797	14.979	17.7745	14.7719	17.8076	17.3522	15.0443	14.9915	15.9676	15.7035	14.9642	16.0664	13.8248	16.2724	14.144	16.2097	15.0914	15.4203	15.977	15.5717	16.8667	16.7156	17.1156	17.0928	17.444	15.3503	15.3496	15.1134	15.6678	14.5513	14.3276	15.9491	15.7659	15.0384	14.516	18.0392
Q6NZI2	Caveolae-associated protein 1	CAVIN1	21.3827	21.0153	21.1554	20.3512	21.3491	20.1352	20.0486	19.2135	19.6324	20.7671	21.3631	20.7124	22.7827	22.5004	20.9353	18.1932	18.6429	18.2052	19.174	18.6228	19.2778	19.1174	18.9597	17.9827	22.0809	19.9884	20.5909	19.9035	19.7884	21.77	21.4705	20.0939	20.9007	20.2711	19.9005	20.0944	20.8004	18.8991	19.0436	21.8553	21.1049	21.18	20.4289	21.848
O95810	Caveolae-associated protein 2	CAVIN2	20.0701	19.8633	20.3584	18.5059	20.6382	18.999	18.0423	18.4762	19.0468	19.1147	20.2883	18.5103	21.3239	21.3344	19.4358	16.5372	17.5084	17.3566	18.3494	18.2783	18.0686	18.5318	18.2982	17.2721	20.4754	18.1356	18.9586	18.2114	18.2205	20.4045	20.2604	18.9329	19.4946	18.913	18.2897	19.0632	18.9394	17.3791	18.512	20.7999	19.8028	19.7905	19.9244	20.7126
Q969G5	Caveolae-associated protein 3	CAVIN3	20.1978	20.2605	20.1091	19.5891	20.1725	19.7516	19.113	18.0184	18.7466	19.7335	20.3571	20.0981	21.3674	21.4614	20.0913	15.3904	16.2249	15.3323	15.3469	14.8046	17.9343	17.4631	17.5191	14.9458	21.0154	19.2013	19.0215	20.2857	19.0121	21.2111	21.1291	19.3998	20.3329	19.1065	19.3455	19.3366	19.904	18.102	15.1242	20.5308	19.8355	21.008	18.8431	21.2553
Q13951	Core-binding factor subunit beta	CBFB	19.8139	19.3387	19.7037	19.7944	19.4878	19.5708	19.7453	19.2114	19.8969	19.7498	19.4311	20.0462	19.6912	19.0807	19.717	19.0747	18.9372	18.3192	19.2903	19.5845	19.3034	19.3859	19.0059	19.444	19.3006	19.9123	19.0575	18.8022	20.0095	19.8394	19.5099	19.5785	19.7898	19.4348	19.5481	19.1231	20.2466	19.1861	19.09	20.2273	20.0667	18.9812	18.9031	19.7936
P22681	E3 ubiquitin-protein ligase CBL	CBL	18.3812	18.0215	17.497	17.6793	17.6843	17.581	17.3933	17.1775	17.64	17.7198	17.5283	17.2447	18.2355	17.6704	17.861	16.5365	15.2826	15.7957	16.7711	18.0801	16.8203	15.3466	14.9566	15.4081	17.815	17.975	17.3703	17.6262	18.4494	18.2328	17.4499	17.4364	17.7119	17.6197	17.2815	17.3725	18.1499	17.024	16.6321	17.6538	18.1813	17.1482	17.0841	17.7718
P16152	Carbonyl reductase [NADPH] 1	CBR1	22.2541	22.499	22.5723	22.6074	22.3581	22.5784	22.1871	22.3938	22.7763	22.0666	22.6698	22.3933	22.5777	21.8091	22.656	22.735	22.5209	22.7951	22.5682	22.5846	22.7519	22.7415	22.8836	22.6841	22.6879	22.2785	22.047	22.4514	22.335	21.9647	22.6462	22.4341	22.3135	22.7164	21.9646	22.4119	22.4509	22.7135	22.95	22.5834	21.3353	21.5677	22.8589	21.9263
O75828	Carbonyl reductase [NADPH] 3	CBR3	19.2384	19.5657	19.8951	20.4437	19.0697	19.5504	18.996	19.108	19.3346	18.2521	19.5493	18.9818	19.5358	18.9788	20.1358	19.7663	18.7647	20.5519	20.3653	19.2613	20.3671	20.106	20.0176	19.856	19.5099	20.3509	18.5879	18.6274	19.1945	18.9026	19.1966	19.5144	18.8079	19.581	18.9037	19.1178	19.5087	20.6417	20.1764	19.3622	17.769	17.5287	19.0337	18.0344
Q8N4T8	3-oxoacyl-[acyl-carrier-protein] reductase	CBR4	17.4274	17.9124	18.0624	17.2275	17.0519	16.8685	17.7654	17.5991	18.0943	17.0205	17.2207	16.3267	17.6016	17.0387	17.2475	17.0838	17.5917	16.7068	17.6699	17.5431	17.6394	17.3666	17.9178	16.5971	17.9582	17.2321	14.2994	16.2882	17.3796	17.0184	17.1181	17.5633	17.9865	17.7729	17.3481	17.6786	17.6206	17.0004	17.2016	14.8574	17.4168	15.502	17.6802	17.4466
P83916	Chromobox protein homolog 1	CBX1	17.6483	17.3385	18.628	17.9522	17.855	15.4156	15.7695	17.3279	17.4774	17.3076	14.9839	17.5761	17.6205	18.7181	17.7292	17.7754	15.4138	14.6441	14.8949	15.7309	17.1238	15.2794	16.1858	15.2572	17.6451	17.6828	15.7747	16.731	17.8407	14.9748	16.0451	15.6572	18.1585	17.119	17.7492	17.6482	17.3782	14.6983	16.7825	17.1747	17.8676	17.7632	15.4525	18.5157
Q13185	Chromobox protein homolog 3	CBX3	20.3594	20.148	20.1163	19.9011	20.2575	19.8941	20.1344	19.8101	19.7338	20.1105	19.8298	20.109	19.7068	20.4571	20.1168	18.9658	19.1523	18.851	19.132	18.86	19.1648	18.8596	19.0255	19.0834	19.7803	20.0923	19.9571	19.6671	20.1891	20.0552	20.1761	20.296	20.054	19.7387	20.0562	20.2133	19.9894	19.3098	19.4332	20.043	20.1988	20.4476	19.3318	20.214
P45973	Chromobox protein homolog 5	CBX5	18.6262	18.6176	18.3024	18.462	18.2111	16.8682	18.6033	18.0153	18.0714	18.6242	18.5592	18.4801	18.2874	19.0857	18.726	16.7479	17.8156	17.4182	17.5238	16.0943	17.5025	17.8059	18.5729	17.3179	18.2798	18.0297	18.8023	17.97	18.7993	17.8951	18.8943	18.3452	18.4021	18.4831	18.9223	18.7658	18.4075	17.1582	17.5418	17.9646	18.9673	19.3381	18.3934	19.323
Q6P1N0	Coiled-coil and C2 domain-containing protein 1A	CC2D1A	19.217	19.2136	19.39	19.2557	19.1989	19.3311	19.3131	19.5209	19.6638	19.1496	19.0142	19.0715	19.1056	18.5508	19.0056	19.2385	19.5965	19.3547	19.6625	19.5542	19.4793	19.5431	19.1771	19.4023	19.061	18.8379	18.9336	18.6733	19.0142	18.5478	18.8402	19.112	19.3397	19.3905	19.1075	19.2869	19.1083	19.4018	19.4146	18.9067	18.9974	18.9146	19.2678	18.7883
Q5T0F9	Coiled-coil and C2 domain-containing protein 1B	CC2D1B	16.9682	13.8358	16.9308	17.0895	16.873	16.8193	16.6653	16.8426	17.3564	16.7012	16.666	16.5876	16.7379	16.0773	16.7688	15.8254	16.8335	16.4268	17.2582	16.8045	16.8804	16.9149	15.5423	13.475	17.088	16.7657	16.0942	14.3949	16.9121	15.3728	16.6931	17.0947	16.6254	16.4509	16.3494	16.4496	17.4559	16.8361	17.0121	16.6215	16.5005	16.2355	16.8198	16.9092
Q8IX12	Cell division cycle and apoptosis regulator protein 1	CCAR1	20.0094	20.1289	19.9429	19.8221	19.9038	20.0548	19.903	19.789	19.7213	19.8888	20.0703	20.022	19.7256	19.7377	20.0721	19.0825	19.4013	19.2895	19.2123	18.803	19.3457	19.2568	19.1293	19.1807	19.7529	19.9416	20.0244	19.8425	20.2027	19.9884	20.0694	20.0967	19.9781	19.7647	19.9096	20.3141	19.912	19.3586	19.1915	19.5329	19.9725	20.123	19.6951	20.1756
Q8N163	Cell cycle and apoptosis regulator protein 2	CCAR2	20.1776	20.2893	20.1955	20.2826	20.1445	20.2402	20.4006	20.0276	20.0257	20.2835	19.9869	20.0138	19.4874	20.1386	20.1378	19.0192	19.3943	19.5095	19.6226	19.0058	19.674	19.5328	19.7961	19.5784	19.8703	20.3216	19.9405	20.0959	20.4247	19.927	20.2064	20.3635	20.365	20.0388	20.3499	20.3391	19.8846	19.3654	19.5466	19.8496	20.3062	20.5644	20.1472	20.4143
Q96NT0	Coiled-coil domain-containing protein 115	CCDC115	16.8824	15.2642	16.309	15.5102	16.3425	15.1851	16.2344	15.2664	16.1026	16.2785	16.3833	16.3594	14.401	14.0268	16.1342	15.508	15.8983	14.243	16.3555	14.2929	14.5965	14.3298	15.0744	14.4088	16.2259	15.8678	16.3178	17.0156	15.0419	15.7733	15.4005	15.224	15.4927	18.4742	16.2603	15.1723	15.1945	14.6642	15.7684	15.1664	15.2286	16.9142	16.1205	16.3036
Q8WUD4	Coiled-coil domain-containing protein 12	CCDC12	18.6593	15.1451	19.6173	18.138	14.548	18.8758	15.3398	15.964	18.5329	18.2339	15.1679	18.0437	15.2992	14.2729	17.9823	16.8444	14.8653	15.804	13.8038	15.0465	15.2915	16.823	15.5208	13.8527	15.2185	17.2548	13.9192	14.7094	18.6014	15.6014	17.3353	17.6894	19.2631	13.62	15.627	17.317	18.2767	15.1651	18.6388	14.677	14.3814	15.9044	16.3552	18.5689
Q96CT7	Coiled-coil domain-containing protein 124	CCDC124	19.5059	19.6305	19.3383	19.7493	19.7634	19.7098	19.8392	19.097	19.6692	19.9186	19.9342	19.9317	19.8867	19.7285	19.6992	19.5334	19.3391	19.5308	19.774	19.6567	19.632	20.0095	19.0998	19.4934	19.7997	19.7687	19.845	19.8314	19.4206	19.7513	19.3555	19.1632	19.4987	19.7738	19.8457	19.5351	19.8186	19.698	19.5346	19.9226	19.6549	19.1075	19.4514	19.6912
Q96BQ5	Coiled-coil domain-containing protein 127	CCDC127	17.0932	15.1426	16.0158	16.7238	16.6463	14.2274	15.7393	16.2875	16.881	16.6476	14.5915	15.8042	17.1328	17.4179	15.654	15.0259	15.2384	15.1818	15.4378	14.3379	14.8435	13.7324	15.3982	14.9425	16.2717	15.8331	15.0079	16.4312	16.4849	14.4424	13.6577	14.9766	16.3816	15.6835	15.9614	14.1048	15.8569	14.6884	14.7966	16.4168	17.0559	15.368	14.9011	16.7604
O60826	Coiled-coil domain-containing protein 22	CCDC22	18.561	18.6308	18.5687	18.5258	18.6389	18.9218	18.1431	14.3865	18.3562	18.187	18.4629	18.6361	17.8403	18.6612	18.3384	17.8512	18.66	17.6191	18.1491	17.9245	18.1947	18.0187	18.3095	18.5068	18.1794	18.6425	18.1561	15.6021	18.349	18.4893	15.1509	15.1009	18.5208	18.0806	18.0373	15.3107	18.8803	17.9664	18.3426	18.0298	18.787	17.8745	17.1166	18.4826
Q86WR0	Coiled-coil domain-containing protein 25	CCDC25	17.6283	17.5532	15.6082	17.8561	17.3823	17.3159	17.5272	15.4137	17.278	17.3664	17.5574	17.4687	17.586	16.3262	17.8362	14.6018	14.5058	15.6834	18.2102	14.8245	17.5954	18.1249	18.2833	16.9141	16.8664	17.485	15.5244	17.3699	16.8781	13.4859	17.4353	17.7871	17.2815	15.1314	17.6814	17.9291	17.9576	15.4909	14.9834	17.0483	17.1558	17.4953	15.3243	14.5466
Q96MW1	Coiled-coil domain-containing protein 43	CCDC43	17.962	17.9017	15.2707	17.764	16.8924	15.5392	17.8131	17.7406	18.2346	17.8215	15.1446	17.3347	18.4757	17.6453	17.9385	17.5894	15.0732	17.0616	18.0747	18.034	17.5977	15.765	16.6454	14.1443	17.4346	17.609	14.2949	17.8734	18.7776	16.4219	17.6617	17.8153	18.8927	17.852	17.8247	17.4522	17.9029	16.8551	14.8388	17.9862	19.2642	17.1474	16.0692	18.7176
Q96A33	PAT complex subunit CCDC47	CCDC47	18.3257	18.4717	18.3956	18.5886	18.8257	18.8251	18.694	18.3775	18.5836	18.8342	18.628	18.9278	18.2248	18.5171	18.6369	18.3748	18.3873	18.6021	18.6503	18.2072	18.494	18.4242	18.3105	18.3851	18.8123	18.7877	18.8933	19.133	18.7199	18.2427	18.6497	18.6577	18.6762	18.6031	18.6286	18.9868	18.4931	18.3254	18.0704	18.619	18.7056	17.7702	18.809	18.6803
Q8IVM0	Coiled-coil domain-containing protein 50	CCDC50	18.374	15.5788	17.5919	17.8698	17.363	15.6788	14.917	16.3851	16.9437	16.872	17.2474	17.6642	18.2533	18.0669	17.3497	15.6939	14.8847	14.3843	16.5302	15.7862	16.0863	16.0458	15.4666	15.8606	17.1505	17.6131	15.5081	14.7546	17.4302	14.6936	17.5509	17.4082	16.7909	16.4791	16.136	16.2522	17.9642	15.9342	16.0055	17.5777	16.8776	15.1869	15.5109	17.9632
Q96ER9	Mitochondrial potassium channel	CCDC51	16.626	15.9792	16.8284	16.5011	17.4812	16.7016	17.3938	15.0511	17.1797	17.5241	17.257	17.5389	16.9868	15.0173	17.3112	15.0954	14.7067	15.1155	14.6969	15.4865	14.8634	17.3155	15.4849	15.2876	17.0036	17.4745	14.6246	16.8296	16.7011	16.7954	16.5993	15.3711	16.9102	17.5261	17.0269	16.9878	17.1741	15.6099	16.0602	16.9426	17.4911	14.4018	16.2015	16.6966
Q2TAC2	Coiled-coil domain-containing protein 57	CCDC57	17.3339	15.351	19.0587	18.8763	16.9111	14.161	14.1617	18.2281	18.2178	16.3548	18.5657	17.9795	18.8827	15.2884	17.7741	19.5986	16.4727	14.9114	19.6566	20.2972	19.0678	19.8839	15.2072	15.7023	17.2033	17.7294	17.3923	15.4264	18.9602	19.8399	15.1866	15.5158	15.5697	15.5887	14.6817	15.8357	14.1741	17.3107	20.3989	15.5075	15.9953	15.9386	15.3397	15.0457
Q16204	Coiled-coil domain-containing protein 6	CCDC6	19.4931	19.6631	20.0588	19.3492	19.1867	19.6129	19.4411	20.0547	19.613	19.068	19.6455	19.548	19.6649	19.4974	19.544	20.4305	20.3384	19.9181	19.8107	19.8255	19.7383	19.8736	20.143	20.1977	19.3073	19.1454	19.1855	19.0425	19.259	19.1532	19.8256	19.8025	19.2859	19.6477	19.2199	19.1444	19.1084	20.2409	20.0349	18.8893	19.04	18.8668	19.4307	19.1967
A6NKD9	Coiled-coil domain-containing protein 85C	CCDC85C	15.7043	15.2305	16.2276	15.4561	13.6265	15.3693	14.8899	15.725	15.5762	15.4435	15.4361	15.1509	15.3631	15.9054	15.0086	15.0479	15.4166	16.7807	14.5178	15.2571	14.3212	14.553	16.1223	15.028	14.03	15.3682	15.2992	15.5542	14.6381	15.1912	17.3793	15.7437	15.8004	16.3715	15.9661	14.7789	14.2801	14.9693	13.859	15.2689	14.7982	15.3407	15.2787	14.6382
Q9H6F5	Coiled-coil domain-containing protein 86	CCDC86	18.0999	18.0268	18.2218	17.9461	17.2933	15.3481	17.4744	14.8499	17.6709	18.4027	18.2254	18.0091	19.1883	14.2509	18.3691	19.1073	15.1066	15.2084	17.3873	15.4004	16.7623	15.2193	16.6612	14.4078	18.3256	18.2585	18.2592	15.7368	17.7832	17.8	17.4871	15.5153	18.1246	17.5799	17.1961	17.7675	17.6829	14.6869	15.6275	18.3146	17.8584	15.6219	13.9885	17.977
A6NC98	Coiled-coil domain-containing protein 88B	CCDC88B	16.6164	16.8972	14.1683	16.8353	16.8825	14.9625	14.6353	15.079	14.9205	14.4325	13.746	15.8495	16.0013	15.3181	15.2351	15.1038	15.618	15.8583	14.7408	15.6557	14.2392	14.7849	15.6066	15.6181	15.2248	17.2605	14.5207	16.4946	16.8191	18.0681	13.834	14.6435	16.0854	15.3997	15.0215	15.5234	16.8114	15.8543	14.3555	15.3618	17.0703	15.3986	15.3913	16.5255
Q9P219	Protein Daple	CCDC88C	16.2347	15.5772	15.9272	17.299	16.1103	15.4169	15.4851	14.9518	14.6002	16.5078	16.0107	15.4545	15.8937	15.4696	14.8126	15.4992	15.4262	15.6138	15.0168	14.8631	14.4128	15.835	15.5104	14.7777	15.9889	15.143	13.9036	15.4152	16.5848	15.4313	16.1705	16.0525	16.8598	16.4055	15.3038	16.0381	14.8013	15.3004	15.8775	13.7316	16.9353	15.0278	15.9801	15.1823
Q9Y3X0	Coiled-coil domain-containing protein 9	CCDC9	19.3685	19.5855	19.0637	19.073	19.2055	18.6656	18.82	18.6233	19.0265	18.5222	18.5683	19.2566	18.9172	19.1653	18.9131	17.7041	18.271	18.2975	18.5666	18.5836	18.6578	18.8532	18.2692	18.2321	19.3426	18.8242	17.7397	18.095	18.6714	18.9383	18.8901	18.8298	18.6689	18.9679	17.9675	18.6852	18.9147	18.1895	18.8572	19.2865	18.9823	18.6943	18.2507	18.5106
Q567U6	Coiled-coil domain-containing protein 93	CCDC93	17.2252	16.5071	17.567	17.3356	16.6091	16.3844	16.2259	17.1979	17.3429	17.1282	16.7267	16.9939	15.2438	15.5874	16.7101	14.7607	13.9925	15.154	16.9172	16.3791	16.8726	16.9897	17.2229	14.9978	17.2639	16.8487	15.3459	15.9017	17.0543	16.0177	15.993	15.1876	17.4448	16.6873	15.3125	16.428	16.8466	14.8816	16.189	14.934	17.2193	16.1639	13.7216	17.3585
Q99731	C-C motif chemokine 19	CCL19	16.5183	15.1299	16.8185	14.9813	15.1436	15.5464	16.1703	15.0067	15.2178	15.814	16.4162	16.7221	18.6163	14.8726	16.216	15.0105	15.9886	14.5918	15.2011	16.5166	16.4485	15.2532	14.9655	16.0387	16.136	14.5355	14.735	15.0498	15.0287	15.4512	15.8922	15.9955	14.2796	15.4047	16.4771	15.7957	15.5437	14.4827	16.0955	15.3229	14.876	15.551	14.9353	18.5814
O95273	Cyclin-D1-binding protein 1	CCNDBP1	17.6793	15.5371	15.583	14.8979	15.157	15.5607	14.4404	17.2009	17.3906	14.4742	15.4682	16.4829	16.4296	14.3227	14.9789	18.4284	17.7995	17.8057	17.646	17.6236	16.9895	17.5185	17.4301	17.6067	14.6295	16.2074	15.5966	16.0551	16.3047	16.1748	14.656	15.0286	15.4254	16.1629	14.6978	14.6674	17.4327	17.138	17.5277	14.2566	15.4039	15.3787	16.7788	15.7932
O75909	Cyclin-K	CCNK	17.5071	16.7323	17.2968	17.9696	17.6585	17.5745	17.7118	16.7563	17.6469	17.7654	17.3876	17.7563	17.7605	17.5819	17.5915	14.9334	14.5781	16.1573	17.1247	17.0774	16.6491	17.2929	14.3119	17.0558	17.7073	17.8848	17.1816	17.9082	17.6212	17.6382	15.3378	17.2183	17.5778	17.6188	17.4629	16.5942	17.7347	14.5795	16.4175	17.7667	18.1274	16.4238	17.4515	17.3225
Q8ND76	Cyclin-Y	CCNY	17.0249	15.2514	16.6901	17.2313	14.5836	16.4446	15.1393	16.177	16.1227	16.7985	16.706	13.8557	14.4126	16.1995	16.8543	16.1693	15.8006	16.3686	14.0546	14.7825	15.8898	16.1797	16.503	16.0906	16.6037	15.0847	14.3766	14.0829	15.6433	15.4892	16.5102	13.9835	16.404	16.5926	14.4102	15.5676	17.1991	15.4338	13.0751	14.934	15.9247	15.7782	14.7369	16.4769
P32246	C-C chemokine receptor type 1	CCR1	15.8723	15.7743	15.5295	16.2626	14.6784	15.2536	14.3753	14.2257	15.8333	15.651	15.268	14.1855	14.8969	16.2416	13.6937	15.6217	15.6894	16.4009	15.8576	14.9672	15.821	14.735	14.846	14.7286	15.0147	14.6853	16.8252	14.8075	15.7423	16.607	14.7441	15.3536	15.9312	15.2647	15.0006	15.497	16.041	13.8423	14.9247	14.7749	14.9715	14.5475	15.6901	15.6734
O14618	Copper chaperone for superoxide dismutase	CCS	18.6649	18.7709	18.6004	18.3928	17.9698	18.3915	17.9476	18.7875	18.4962	17.8287	18.0644	18.1817	18.9982	18.2167	18.5222	18.1259	17.8969	18.312	18.4919	18.3564	18.2681	18.8644	17.8446	17.0103	18.2408	18.1606	15.8307	15.5185	18.1443	18.8849	18.7067	18.1465	18.2869	18.2398	18.2377	17.9953	18.8752	18.7571	18.2441	18.3346	17.9368	17.2737	17.2351	18.4921
P78371	T-complex protein 1 subunit beta	CCT2	21.4939	21.464	21.5125	21.1823	21.4283	21.3803	21.5368	21.4586	21.2729	21.7922	21.6209	21.4206	21.0986	21.5847	21.7223	21.3302	21.4713	21.1907	21.2109	20.6782	21.3606	21.1065	21.315	21.3347	21.728	21.4609	21.1196	21.6746	21.4785	21.4228	21.4753	21.3751	21.3369	21.4977	21.7275	21.4885	21.2706	21.4654	21.3896	21.8706	21.2927	21.2714	21.17	21.5613
P49368	T-complex protein 1 subunit gamma	CCT3	22.2981	22.145	22.174	22.16	22.213	22.3372	22.4061	22.1802	22.1903	22.6571	22.4182	22.3107	22.4183	22.3607	22.5641	22.1844	22.2025	21.9958	22.181	22.2026	22.2597	22.0652	22.371	22.2065	22.5813	22.3146	21.7892	22.5333	22.2747	22.3016	22.2591	22.2226	22.1856	22.3727	22.5588	22.2631	22.1627	22.2951	22.131	22.5673	22.2216	21.8612	21.9332	22.2592
P50991	T-complex protein 1 subunit delta	CCT4	21.5232	21.4804	21.6893	21.447	21.5003	21.72	21.7299	21.5186	21.4544	21.8943	21.8199	21.5809	21.6214	21.654	21.8746	21.6519	21.4765	21.3014	21.5339	21.5303	21.6411	21.4901	21.5782	21.4895	21.8068	21.6776	21.1662	21.7652	21.6697	21.5183	21.6051	21.5583	21.6681	21.6722	21.855	21.6333	21.524	21.6641	21.5288	21.7624	21.5679	21.1929	21.2916	21.7506
P48643	T-complex protein 1 subunit epsilon	CCT5	21.247	21.3128	21.3436	21.1125	21.2559	21.4717	21.2799	21.081	21.1036	21.6128	21.4524	21.2836	21.3116	21.1176	21.5085	21.2261	21.1453	20.8493	21.126	21.0772	21.2274	21.1108	21.0174	21.0383	21.4382	21.1863	21.0615	21.4428	21.3332	21.3279	21.3846	21.3458	21.2543	21.265	21.4595	21.1697	21.2482	21.2265	21.1192	21.5443	21.1776	20.9755	20.912	21.4532
P40227	T-complex protein 1 subunit zeta	CCT6A	22.1563	21.9534	22.0479	21.8089	22.1122	22.0254	22.3384	22.0512	22.0888	22.5325	22.1718	22.2329	22.2158	22.2003	22.502	21.7708	21.9164	21.7853	22.0863	21.8921	22.0715	22.0374	22.0973	21.9248	22.5052	22.2941	21.5405	22.3697	22.0396	22.0524	22.0806	21.969	21.8913	22.2057	22.2981	22.1485	22.041	22.007	22.038	22.3755	22.0851	21.7783	21.7032	22.0271
Q99832	T-complex protein 1 subunit eta	CCT7	21.901	21.6756	21.8943	21.8293	21.8489	21.9393	22.0386	21.8824	21.8965	22.2148	22.1033	21.9919	21.7198	22.0631	22.2166	21.8236	21.7654	21.6253	21.9427	21.5983	21.8981	21.8399	21.7469	21.7846	22.1391	22.0135	21.405	22.0701	21.9593	21.752	21.8711	21.8045	21.9088	22.0044	22.1264	21.873	21.8465	21.8671	21.8933	22.0779	21.9123	21.7035	21.3501	21.9134
P50990	T-complex protein 1 subunit theta	CCT8	22.2532	22.0938	22.1863	21.9538	22.1553	22.2349	22.2623	22.1437	21.9861	22.5187	22.3467	22.1628	22.1536	22.3479	22.3251	22.0648	22.081	21.9246	22.0333	21.8214	22.0765	22.009	22.1133	22.1395	22.3541	22.1252	21.7582	22.4329	22.2406	22.1848	22.2674	22.1952	22.1666	22.2217	22.4395	22.2054	22.1495	22.1737	22.0474	22.3941	22.0944	22.1276	21.8125	22.3279
Q6YHK3	CD109 antigen	CD109	19.222	19.0766	18.8851	18.8311	19.1489	18.4085	18.7402	18.9812	18.2798	19.0894	19.0095	19.3706	19.7949	19.0329	19.27	18.2684	18.9487	18.924	19.0315	18.8673	18.9312	19.0181	18.9112	19.0339	19.2333	18.3718	18.7279	18.6592	18.54	18.5227	19.2152	19.1908	18.8388	19.2319	18.8161	18.8239	18.8769	18.9732	19.2767	19.3741	18.378	18.7168	19.254	18.5896
P08571	Monocyte differentiation antigen CD14	CD14	19.5471	19.6396	17.9623	19.5616	18.9915	15.065	17.8678	15.6764	17.953	17.873	17.561	18.7827	18.1904	18.7633	17.9987	15.5583	14.7234	15.0282	15.7308	15.8039	15.1432	15.0137	15.5356	14.191	17.5612	19.545	15.5544	17.6373	19.4638	20.4005	18.8152	18.7573	18.8802	17.0626	17.2409	17.8749	19.4469	15.095	16.2006	16.9385	18.3945	18.7863	14.7527	18.504
P48509	CD151 antigen	CD151	16.9304	15.9975	17.1026	16.0145	16.243	16.8918	16.1751	15.3848	16.2756	16.7747	17.2279	16.2297	17.61	18.0815	16.624	14.3712	15.6959	15.1892	15.175	16.2593	15.2426	16.2137	16.0931	15.8305	17.6645	16.3511	14.8703	17.1886	16.8457	16.04	17.2744	16.8052	17.0667	15.8047	16.9161	17.1401	14.2084	15.5251	15.2744	17.085	15.6188	14.5543	14.7827	18.874
Q86VB7	Scavenger receptor cysteine-rich type 1 protein M130	CD163	18.4766	18.7571	18.0899	18.9729	18.6574	16.3932	15.2872	15.4055	14.1059	17.4154	17.4623	19.4837	18.1636	19.6574	14.6451	15.7256	15.7192	15.3245	15.8162	15.3212	14.5693	15.414	14.7351	14.6258	14.6261	18.1294	15.1015	18.5332	17.9595	19.9862	18.4926	17.6146	17.8096	16.2625	14.6892	14.6694	18.9336	15.0655	15.823	18.5172	18.1746	18.7217	14.4224	17.6458
Q8N6Q3	CD177 antigen	CD177	20.058	18.6049	18.2636	18.3454	17.621	15.3314	15.3423	15.0078	15.6238	16.3281	15.2742	18.0316	15.9002	17.7454	14.9529	15.4347	18.1488	14.8926	15.0606	15.3596	16.2252	15.0723	15.3566	14.3488	15.2782	19.7283	19.6479	20.1349	15.3955	21.1076	15.7024	16.234	15.9244	13.9018	15.4353	15.2532	19.1804	17.3168	15.7984	16.6785	15.446	16.3201	19.6298	18.1161
P06729	T-cell surface antigen CD2	CD2	14.5577	14.7702	15.2471	15.536	13.1021	14.3091	16.7945	15.3832	14.1298	15.9707	15.8707	13.814	15.5952	15.9377	14.8651	15.6537	13.9755	15.8211	15.6527	15.9239	16.5431	15.5833	14.9053	15.5536	15.0436	16.3409	15.4799	14.4883	15.7558	14.4024	16.2092	15.1137	12.907	15.3563	16.909	14.9884	15.5663	14.388	15.5347	15.7727	15.4394	16.2061	15.1409	14.0371
Q9UJ71	C-type lectin domain family 4 member K	CD207	15.3557	15.128	17.2529	15.6434	15.6018	14.5035	15.5546	17.9858	17.2138	14.9188	14.4837	14.5132	14.9091	15.7453	16.2709	18.2543	19.0896	18.8605	19.2398	15.7265	17.5098	18.05	19.0144	18.221	15.4503	16.5204	15.1605	14.5609	15.7164	15.6946	15.1336	15.0931	15.1623	14.29	15.4685	16.2089	14.488	18.909	17.2879	16.5642	15.4293	15.8332	19.6964	14.3786
Q9HCU0	Endosialin	CD248	16.623	17.0525	14.9556	16.6703	17.0826	14.7748	14.5136	15.1031	14.5034	14.8155	16.4369	16.6506	17.7904	16.2118	14.3644	15.3859	15.6936	14.5155	15.2728	14.3131	16.6903	15.7975	15.7863	15.0487	15.9344	16.0788	13.7675	14.725	14.9117	17.4551	15.7879	14.3159	19.7568	14.8292	15.5692	15.2279	16.0584	14.9394	15.4792	16.2248	14.9097	13.5919	15.366	14.4606
Q9Y5K6	CD2-associated protein	CD2AP	19.1892	19.1637	18.9674	18.8069	18.938	18.9049	18.9857	19.0996	19.0568	18.6916	18.5733	18.6201	18.3828	18.5856	18.5605	18.7602	18.7105	18.8682	18.6956	19.0556	18.9146	18.6267	18.7737	18.7806	18.6613	18.844	18.7537	18.5252	18.8651	18.9883	19.1874	19.002	19.0003	18.9448	19.0447	18.8516	18.8854	18.8774	18.7342	18.6372	18.9585	18.9582	18.8834	18.6949
O95400	CD2 antigen cytoplasmic tail-binding protein 2	CD2BP2	18.6892	18.6836	18.6694	18.8027	18.0455	18.0631	19.2275	17.8021	18.4361	19.2153	18.5385	18.6701	18.8214	18.4679	18.8965	13.6011	17.7598	16.0475	13.9264	14.6175	18.5065	14.1239	17.3422	19.5509	18.5784	18.663	17.8888	18.0526	18.926	17.8194	18.3134	18.2606	18.6383	18.734	18.4636	18.6128	14.7843	17.9097	18.191	18.4681	18.5188	18.4875	18.6923	18.8677
P28906	Hematopoietic progenitor cell antigen CD34	CD34	18.124	15.8173	16.0074	14.6692	17.1635	14.971	16.0112	15.4243	15.1894	15.2566	15.0313	14.5731	14.0063	15.8515	15.5556	15.4339	15.3175	15.4784	14.9051	15.001	14.9528	15.5867	14.8956	15.3291	14.7971	16.195	14.9632	14.7542	15.7746	14.3702	15.6994	14.5559	15.5123	14.8522	15.5053	14.3144	15.1514	14.709	15.3185	15.2361	14.8218	15.2052	14.8749	14.5743
P28907	ADP-ribosyl cyclase/cyclic ADP-ribose hydrolase 1	CD38	18.5691	19.3556	15.2554	18.5708	14.6414	14.4678	15.1806	14.9638	15.2961	16.9649	14.8169	18.1862	16.3251	18.1829	17.228	15.4511	14.9928	16.4983	15.2789	15.565	14.3869	16.2168	15.4826	14.1788	15.2944	18.731	15.1466	15.0783	17.667	18.1677	19.4849	15.1256	18.4882	16.162	18.1045	14.4172	20.4718	14.3717	14.7341	16.0687	18.1018	18.2967	15.6292	17.1731
P04234	T-cell surface glycoprotein CD3 delta chain	CD3D	16.8881	15.843	16.4806	17.0491	14.5126	14.1342	14.0078	15.8519	14.8043	14.778	14.4798	14.2651	15.8149	14.5131	15.7008	14.9272	15.4411	15.1807	14.3718	15.4559	14.7032	14.4853	16.0374	15.078	15.534	16.5469	14.8952	14.9981	17.706	16.0348	15.6174	15.0144	15.4713	13.866	14.766	14.1882	15.4445	14.6224	15.0589	13.9651	15.4617	14.7871	15.7241	16.2359
P07766	T-cell surface glycoprotein CD3 epsilon chain	CD3E	18.6104	17.7395	18.0099	18.1004	17.1973	14.2355	15.5718	15.0313	16.0347	14.4304	16.2865	14.4736	14.5365	17.4608	17.6029	15.4827	15.3866	14.71	14.6893	15.3086	14.6556	14.7602	14.586	13.9565	14.606	18.3427	15.0717	15.709	19.2202	14.8676	15.1574	14.953	15.0422	14.587	15.3044	14.4231	17.4911	14.3797	14.2952	15.5821	14.5961	17.9716	16.1939	18.0422
P16070	CD44 antigen	CD44	22.0456	22.2358	21.4857	22.2015	21.8757	22.7143	22.8199	22.0779	22.2427	22.6738	21.7622	21.9066	21.5567	21.6316	21.8021	20.4179	20.9128	21.0753	21.329	20.5149	20.9845	21.0338	20.6257	21.0237	21.8268	21.9378	21.9341	22.0124	22.0162	21.9009	21.8293	21.9597	23.0385	22.4126	22.6745	23.0506	21.9939	21.6505	21.0763	21.784	22.5199	22.7201	21.8335	22.1583
P15529	Membrane cofactor protein	CD46	19.6222	20.2931	19.9848	19.741	19.7357	19.5835	19.7787	20.1415	18.7377	18.2438	19.0883	19.2946	18.9384	18.7296	19.1442	19.7841	19.9082	19.7125	18.2157	19.2472	18.4744	18.7758	19.5004	19.5025	18.7036	18.8428	19.5652	19.0394	19.7692	19.956	20.1363	20.0606	19.6445	19.2794	19.7861	19.6815	19.7753	20.0568	18.9036	18.9449	18.8645	19.6301	20.2042	19.4041
Q08722	Leukocyte surface antigen CD47	CD47	20.1168	19.7432	19.1502	20.6071	19.6328	19.9199	19.9255	19.7508	19.8349	18.5647	19.4465	18.9404	20.4497	20.0754	20.203	18.3563	14.4604	19.5393	19.8107	19.2782	19.3584	19.4925	18.7929	16.0147	19.5467	20.6306	19.4919	18.6816	20.6597	19.3249	19.5171	19.4344	19.812	19.7506	19.3686	19.013	19.0246	19.0649	18.9547	18.5801	19.7062	20.6407	19.2553	18.6868
P09326	CD48 antigen	CD48	18.8341	18.6814	18.1578	18.4276	17.7194	14.343	15.7339	16.0063	16.8664	15.2584	15.5245	17.476	15.1054	18.4126	14.7342	16.9003	13.8264	15.8148	14.521	16.7655	15.6055	14.0415	16.1445	14.0912	15.7518	18.2256	16.1139	15.7461	18.9672	18.7889	18.3409	17.9177	16.6732	15.029	16.1612	14.9526	18.5539	16.7912	14.9309	15.6878	17.5072	17.4378	15.3063	18.1482
P19256	Lymphocyte function-associated antigen 3	CD58	18.6188	18.4629	17.926	17.9208	18.0894	17.5101	17.8936	17.6022	18.1717	18.179	18.2449	17.782	18.3979	18.5762	17.8118	16.644	15.9393	14.8352	17.2487	17.1235	16.9991	17.1895	17.3077	17.329	17.9493	18.1226	18.6965	18.3537	18.0368	18.1505	17.8604	18.4286	18.3003	17.6752	17.9316	18.3241	18.3896	17.2635	17.733	18.0959	18.3005	18.5073	18.1829	18.2186
P13987	CD59 glycoprotein	CD59	15.6643	16.7448	15.0749	15.0535	17.2997	15.8333	16.4625	16.699	16.303	16.253	16.325	16.1193	15.2173	16.8441	15.6438	18.0926	17.7214	17.0211	16.0358	15.3706	17.3403	16.4773	17.1316	17.3389	16.4703	14.5822	17.3234	16.2243	15.557	17.4766	16.978	14.8757	16.7253	16.0966	14.8006	16.2857	17.2639	17.6606	16.9423	16.4021	16.3059	17.358	14.2089	14.9604
O43866	CD5 antigen-like	CD5L	19.3874	20.7355	18.0757	16.211	18.3309	14.5436	15.7614	14.8954	18.2666	14.6063	14.5261	14.7167	19.5323	15.0705	18.7259	15.2387	18.669	14.9839	18.5892	15.6701	15.1788	18.3584	15.3487	15.4849	14.885	18.2041	21.601	21.5425	19.0643	20.4827	15.5574	15.1093	19.1263	19.3041	16.1186	14.1008	14.878	17.3477	14.5925	15.3893	18.2241	15.0429	20.7378	20.8065
P08962	CD63 antigen	CD63	19.9498	19.5245	19.3315	19.8735	19.2269	19.3145	20.1653	20.0743	19.8305	19.1767	18.9979	19.4547	19.0301	20.1838	19.3625	18.5272	15.9026	14.1929	18.8323	15.0615	18.7787	19.0749	19.6343	15.3393	19.0394	19.9992	20.0274	19.3192	19.3443	20.6522	19.9996	19.5294	20.7094	19.2071	20.2681	20.4629	19.9057	15.358	19.449	18.398	20.5097	20.4414	20.2368	20.345
P34810	Macrosialin	CD68	18.1151	17.0972	15.5375	18.0861	16.5319	15.6975	14.725	14.7383	16.517	14.4733	14.203	17.4113	16.6094	16.8052	14.9288	16.0743	14.5818	15.3735	15.6121	15.4441	14.934	14.2846	14.9309	15.7292	15.0769	17.4455	16.7877	13.44	17.2062	16.3889	17.2472	16.8448	16.8367	15.8573	16.4718	15.7722	18.1837	15.4314	15.9776	16.046	16.9176	14.965	15.2915	16.2586
P04233	HLA class II histocompatibility antigen gamma chain	CD74	22.1183	22.2131	20.6887	22.2422	21.7854	20.1033	20.5336	20.1341	20.8116	19.9018	19.7118	20.7895	19.255	20.6375	20.8272	19.3483	18.3376	18.3926	18.2319	19.5583	19.4697	18.4305	18.4432	18.8063	19.3763	22.0534	19.6593	18.927	22.3386	21.7751	22.3849	22.2911	21.184	19.2876	20.0778	20.324	22.6828	20.8004	17.9305	18.8761	21.7012	21.0452	20.4253	21.1213
P60033	CD81 antigen	CD81	16.7746	16.0781	18.6555	14.9378	16.949	16.3355	14.6159	14.9601	15.3688	15.8552	17.91	15.3003	17.6257	18.0826	16.4277	16.3882	15.1525	17.0988	14.4127	14.9663	14.7659	15.5793	14.5668	16.6224	17.3248	15.0281	14.8804	15.0882	17.1372	16.8654	17.995	16.5896	17.4973	14.5915	16.3121	16.0035	16.1303	14.878	15.3481	15.5514	16.912	17.9211	14.9968	17.8433
P27701	CD82 antigen	CD82	18.2572	18.4927	19.047	18.2717	17.6538	18.1482	17.5082	17.3085	18.4002	18.0909	18.9442	18.4299	16.5509	17.6105	18.1726	18.5064	18.7329	17.4632	18.1435	17.4609	18.0575	18.2372	18.095	17.6387	17.958	18.4523	17.6605	18.3884	18.8892	16.9561	18.921	19.036	18.5416	17.7352	17.9097	17.6027	17.8603	18.0534	18.5114	17.8682	17.5753	15.6553	18.5877	18.9254
P01732	T-cell surface glycoprotein CD8 alpha chain	CD8A	17.0874	14.8676	17.2101	16.6241	15.5637	16.0043	14.8929	15.5455	16.7363	14.9138	16.244	13.8197	14.1788	15.1675	16.4239	14.9264	14.8948	16.1255	15.2251	14.8228	16.6565	15.1685	16.3503	15.3659	14.5631	15.3346	14.4853	14.382	16.9605	14.6516	15.8814	16.7396	15.191	15.3323	15.8868	15.5314	15.2346	15.0211	15.3227	15.7047	14.4822	15.2305	16.0107	16.465
P21926	CD9 antigen	CD9	22.8769	22.8205	23.8891	22.3016	22.6096	24.2325	23.9762	24.2048	23.9594	23.1496	23.1044	22.4532	22.736	23.5454	22.405	23.1407	23.8256	22.8327	22.8162	22.5096	23.0234	23.0598	23.5256	23.129	22.8272	21.8741	22.7128	22.4092	22.7797	22.6212	23.1329	23.4452	23.6818	23.6849	24.1885	24.0403	22.1861	23.2811	23.3586	22.2935	23.1727	23.356	23.4843	23.0974
P14209	CD99 antigen	CD99	17.6347	18.2735	17.7338	15.696	15.8896	17.8147	17.5469	17.8083	17.1519	15.5193	16.2717	16.5567	15.4998	17.7728	17.0139	17.5562	16.8215	16.1748	16.3274	16.7547	16.9773	16.1264	17.8894	17.5456	17.1755	16.7416	16.8929	16.5476	17.1868	17.198	18.2033	17.6431	17.9436	17.3882	17.7412	17.6494	16.6343	16.5885	17.5256	16.6366	16.307	17.3152	17.2415	17.6723
Q13042	Cell division cycle protein 16 homolog	CDC16	16.6139	16.2822	16.6538	16.3692	15.2984	16.1272	16.2696	14.8448	16.0943	16.38	16.4916	16.3312	17.0558	16.3089	16.859	15.3954	14.785	16.0381	15.6111	16.5182	15.9608	15.5598	15.6852	15.7089	16.5293	16.6906	14.9265	16.0551	16.5204	15.8612	15.4785	16.4264	16.2216	16.3769	16.326	16.3064	16.0095	15.6719	16.2384	16.1402	16.7017	16.3308	16.2675	16.5354
Q9UJX2	Cell division cycle protein 23 homolog	CDC23	17.6098	16.9727	17.7342	18.068	17.6758	17.4404	17.7362	17.6815	17.9446	17.7844	17.5474	18.0686	18.0184	18.1598	18.0018	16.4397	17.1145	17.0839	17.9835	17.654	17.5871	17.8881	17.5607	17.3347	17.8495	18.086	17.5555	17.582	17.325	17.1693	17.4215	17.4718	17.6887	17.7971	17.6176	17.8288	17.5324	17.1142	17.3397	17.8503	17.833	14.6719	17.8386	17.7559
Q8NHZ8	Anaphase-promoting complex subunit CDC26	CDC26	16.4165	16.0024	16.1837	15.9811	16.3499	15.9011	15.3161	15.8129	15.3364	16.1864	16.8498	15.9621	15.9606	16.2914	16.3278	14.6323	14.272	14.7378	15.857	14.5742	14.8926	15.1047	14.7935	15.5628	15.8088	16.2385	15.4032	15.7974	16.5595	16.0462	16.0671	15.9109	16.5111	15.9626	15.746	15.5158	15.9232	14.7258	15.0116	16.4651	15.7191	14.8541	14.8415	16.4933
P30260	Cell division cycle protein 27 homolog	CDC27	15.2985	15.9135	14.9338	13.8704	15.3489	16.0901	15.7096	15.1016	14.4343	15.9001	15.4826	15.5407	14.2556	15.7484	15.4628	14.5723	14.6594	14.6733	13.491	14.7558	15.51	16.0422	14.661	16.5294	14.8694	15.7731	14.4581	14.1642	15.945	15.5718	15.5976	14.5526	15.8187	14.9733	15.9877	15.6199	15.3835	14.7665	14.5248	16.0826	15.8161	15.0758	14.5127	15.3921
Q16543	Hsp90 co-chaperone Cdc37	CDC37	20.4174	19.8334	20.007	20.0823	20.1035	19.6739	20.1059	20.1017	20.0345	20.2304	20.1213	20.1188	20.3172	20.2336	20.3067	20.0818	19.5841	19.7815	19.7628	19.5907	20.0365	19.7677	19.8527	20.0647	20.1924	20.1927	19.8373	20.2405	20.1461	19.9954	20.2331	20.0408	20.1381	19.9577	19.9878	20.1194	20.1371	20.0299	20.0945	20.0445	20.3593	20.4828	19.4261	20.1461
O60508	Pre-mRNA-processing factor 17	CDC40	17.1986	17.7026	16.5286	16.9591	16.4983	17.1623	16.7061	16.6585	16.8658	16.8553	16.382	16.9284	16.7484	16.8683	16.8293	16.2829	16.0602	15.3078	16.4285	15.9476	15.2995	15.9692	14.9021	16.2518	16.5172	16.8802	14.3964	15.1694	16.9124	16.4154	16.9456	17.03	16.5769	16.8393	16.7842	16.5878	16.9187	15.4937	16.2138	16.3725	16.9815	15.1536	14.9488	16.7557
P60953	Cell division control protein 42 homolog	CDC42	20.4989	20.6558	20.5104	20.5497	20.3461	20.0132	20.4099	20.5365	20.5268	20.0996	20.0216	20.189	19.9525	20.1186	20.2247	20.6486	20.3076	20.51	20.0552	20.3896	20.3464	20.3237	20.5003	20.4499	19.9953	20.3682	20.332	20.014	20.7021	20.8836	20.5422	20.3389	20.2746	20.1702	20.1368	20.48	20.2224	20.3626	20.2269	19.9534	20.3339	15.2667	20.2982	20.4098
Q9Y5S2	Serine/threonine-protein kinase MRCK beta	CDC42BPB	17.9078	18.1453	17.9448	17.9876	18.1317	17.8557	17.5749	18.0349	18.1092	17.696	17.8833	17.9838	18.2247	17.1755	17.8522	18.1908	17.5727	17.8227	18.2557	18.432	18.0033	18.406	18.0233	17.7159	18.1193	17.4102	16.8318	17.4668	17.792	17.876	17.6244	17.3202	17.8463	17.914	17.6986	17.6249	17.7949	17.7414	17.9112	18.1739	17.8255	17.2844	17.3874	17.9017
Q6DT37	Serine/threonine-protein kinase MRCK gamma	CDC42BPG	17.129	16.7495	17.501	17.091	17.5295	16.9253	17.0104	17.5157	17.6005	17.1571	16.902	16.5626	16.5617	15.5297	17.0273	17.2	17.2431	17.0362	17.8785	17.6418	17.4353	17.6324	17.5096	16.9641	16.8441	16.5907	15.5444	16.6377	16.9679	14.9648	16.1938	16.8558	17.005	17.5293	16.8356	16.5814	16.6997	16.5965	17.3546	17.2372	16.4766	14.9968	17.2541	16.0303
Q00587	Cdc42 effector protein 1	CDC42EP1	18.1832	16.8492	17.9405	17.833	18.2753	18.5021	18.8983	17.8738	18.6275	18.4873	18.295	17.7667	18.4205	16.8801	17.5378	17.8667	17.6452	17.2747	17.3447	17.5859	17.2592	17.9972	15.2205	16.8815	18.3667	17.9281	18.162	18.946	17.939	15.1856	17.5263	17.984	18.9511	17.9769	18.784	18.9902	17.5814	16.2039	17.1004	18.1657	19.0651	18.9996	15.5582	18.7599
Q9H3Q1	Cdc42 effector protein 4	CDC42EP4	17.4401	17.7347	17.1603	17.1764	17.1517	16.6172	16.5145	18.6919	16.8667	16.7528	18.0509	13.9137	15.2501	14.2608	17.1929	15.3389	16.3464	14.6606	15.1066	15.3648	17.2433	15.6331	19.118	15.3185	17.1156	17.0046	14.0433	15.049	17.8421	14.8627	17.5794	18.178	17.644	17.3881	15.7381	17.3975	15.1506	16.6778	17.0061	17.4519	18.5853	17.0774	14.9185	18.0439
Q6NZY7	Cdc42 effector protein 5	CDC42EP5	15.3563	16.0515	17.7706	17.7132	17.2079	16.0321	16.6777	16.9274	17.1849	17.2708	17.7619	14.4393	14.7086	16.3699	18.0269	16.2958	14.5841	15.5381	17.2088	15.0544	17.2749	17.2404	16.2945	15.4191	14.7245	15.1195	15.9632	15.1946	18.0591	17.1239	17.7476	15.9363	17.2796	17.1281	16.6465	16.4881	16.0026	14.944	14.8849	15.6008	17.467	16.8318	15.8518	15.4063
Q99459	Cell division cycle 5-like protein	CDC5L	20.416	20.4305	19.9565	20.3675	20.0053	19.9763	19.8918	19.5973	19.9387	20.2299	19.8958	20.1758	20.0588	20.1921	20.1243	18.6522	19.3016	18.9248	19.4429	19.2993	19.5048	19.435	19.231	19.2926	20.0944	20.3264	20.1311	19.9367	20.1662	19.6904	20.0998	20.1763	20.1965	20.1288	20.1579	20.2513	20.1391	19.4921	19.1351	20.0987	20.4905	20.067	19.6783	20.3885
Q6P1J9	Parafibromin	CDC73	18.1776	17.9419	18.1092	18.3242	18.4215	18.455	18.3447	17.6751	18.0689	18.6594	18.2397	18.3402	18.2314	18.2666	18.3392	16.6987	16.9829	17.3774	17.8937	17.787	17.5453	17.3221	17.2985	17.2554	18.175	18.4172	18.4249	18.4237	18.5295	17.9022	18.1971	18.2066	18.3535	18.1728	18.3122	18.4499	18.1713	17.2694	17.3417	18.5258	18.5348	18.6189	17.971	18.5338
Q9H5V8	CUB domain-containing protein 1	CDCP1	18.6185	18.2365	18.6424	18.6674	18.8626	18.774	18.9471	18.7145	19.143	18.8516	18.7056	18.2729	18.2772	17.4999	18.5256	18.2631	17.6406	18.1794	18.6518	18.8385	18.46	18.5788	18.3163	18.216	18.6175	18.8798	19.403	18.8083	18.9586	17.7398	18.0167	18.8551	18.7594	18.4436	18.7871	18.9279	17.4685	18.3894	18.5668	18.5701	18.8686	18.6136	18.5783	18.5691
P12830	Cadherin-1	CDH1	21.6643	21.776	22.1165	21.5867	21.5026	21.6966	21.6849	22.27	22.1481	21.4153	21.4205	21.394	20.8755	20.8753	21.4062	22.2393	22.1994	22.2813	22.1991	22.2612	22.2339	22.2059	22.2845	22.2828	21.294	20.5981	21.7599	21.0049	20.8771	20.4601	21.5867	21.9754	21.1227	21.9585	21.442	21.5331	20.7053	22.1484	22.2883	21.1903	20.9153	21.4002	22.0678	20.5518
P55290	Cadherin-13	CDH13	16.6647	17.0406	17.1796	15.9425	17.8755	16.9316	16.7316	15.9209	16.2982	17.5189	17.758	16.0889	18.3513	17.1307	16.3542	15.5959	15.9639	15.1912	16.97	14.0578	17.0897	16.414	15.7458	15.1151	17.3915	15.4016	16.9862	15.2995	16.2888	16.2666	16.0478	16.3084	17.6756	17.5015	16.4023	16.9865	16.8223	15.2487	16.1523	17.1186	16.3705	16.7556	18.2708	17.5297
Q8IXH8	Cadherin-like protein 26	CDH26	16.0038	15.6716	16.2294	15.4229	16.3588	18.7079	19.0637	18.3521	19.5668	17.0872	15.3572	13.5724	16.0682	15.1729	14.7484	18.4876	16.374	15.7237	14.5391	15.6938	16.1368	14.9599	15.7195	16.0968	14.7671	15.3324	15.1364	15.2573	15.0414	14.7283	15.664	15.7408	18.5752	18.0381	18.5903	17.972	14.8824	16.2127	16.6567	15.6439	17.191	17.9635	15.0859	16.3003
P22223	Cadherin-3	CDH3	19.6778	19.4344	19.0776	19.286	19.4275	20.2159	20.3431	18.9756	19.4546	19.9596	19.4269	18.593	18.9221	17.331	19.4537	15.5898	14.1076	14.8118	18.6358	18.5763	17.6327	17.6517	15.477	14.5787	19.4672	20.2057	20.4567	19.8741	20.3191	18.9384	18.764	19.5706	20.4635	19.2463	19.8128	20.4919	19.2922	18.7311	18.1265	19.0711	20.2392	18.6233	18.2116	19.7249
P33151	Cadherin-5	CDH5	17.7572	14.8731	17.4093	15.312	17.9324	16.844	15.7218	14.233	16.9268	17.7555	17.7115	15.1939	18.5806	18.1446	17.3522	15.0916	15.0679	15.3178	17.8747	15.9492	16.461	14.8685	15.4873	14.276	18.1198	17.8132	17.0031	15.6055	17.1496	16.1008	17.4723	16.6455	17.1445	15.6262	15.1903	14.7838	14.7773	16.512	15.4813	18.5246	17.1495	15.6966	15.7767	17.8515
P55285	Cadherin-6	CDH6	15.6669	14.9542	15.4919	15.5403	15.3498	15.5252	15.3592	15.4704	14.7215	14.9201	14.4582	15.5172	18.2403	15.9263	16.1686	15.3008	15.3247	14.489	14.2823	14.79	15.2391	13.6904	17.0013	15.4337	16.4756	15.5225	14.3323	16.5927	15.2341	15.7167	14.5242	15.8108	14.9691	15.3325	15.1016	14.5198	14.8217	15.8543	14.1551	16.7866	15.5504	14.9745	15.3498	15.9951
O14735	CDP-diacylglycerol--inositol 3-phosphatidyltransferase	CDIPT	19.6145	19.9113	19.5426	19.2703	19.09	19.2528	19.2499	19.2663	19.0696	18.6707	19.258	19.1732	18.5816	20.3449	19.2156	18.4757	18.9909	19.034	18.7165	17.769	19.1454	18.6847	19.5032	19.2047	19.1472	19.1966	18.6159	18.8552	19.4124	19.7754	19.9101	19.6525	19.4185	18.8617	19.0065	19.1674	19.1839	19.1929	18.9888	19.0856	19.1149	18.9086	19.8975	19.8179
P06493	Cyclin-dependent kinase 1	CDK1	19.7224	18.7864	18.8183	19.1815	19.2099	19.8319	20.1407	18.9333	19.1597	20.5152	19.6577	19.8987	19.7433	19.5039	20.1167	17.0685	14.3074	15.9359	19.051	17.7289	18.4789	18.7025	18.064	14.9649	19.7755	19.9689	18.1121	19.8909	19.9164	18.9167	19.719	19.8546	20.1827	19.8431	20.6363	20.4457	18.1921	17.9413	18.503	20.0929	20.0129	20.1465	17.6576	19.6513
P21127	Cyclin-dependent kinase 11B	CDK11B	18.7211	18.8323	18.7221	18.7311	18.8364	18.7472	18.9794	18.2434	18.5307	18.8134	18.9057	18.7002	18.1408	18.6024	18.6453	17.7996	17.9582	17.901	18.0688	17.8474	18.1298	18.0939	17.8517	17.8983	18.3775	18.6596	18.8132	18.7995	19.0784	18.7408	18.8859	18.9561	18.993	18.5534	18.9523	19.1766	18.4541	18.3277	18.2905	18.7226	19.0769	18.6858	18.304	18.9988
Q9NYV4	Cyclin-dependent kinase 12	CDK12	14.8783	16.0195	15.6533	15.0543	15.2155	14.2214	15.6887	14.8914	14.6729	15.7111	15.3854	15.4049	14.2627	15.7409	14.6321	16.4	15.6835	14.2572	15.4261	15.8424	14.6738	15.1711	15.1356	14.9842	15.0113	14.9164	15.0513	15.5501	15.6216	15.5301	14.396	14.1392	15.5395	15.1397	14.9071	15.7834	15.4904	14.3728	14.533	15.2838	15.034	14.1252	14.8008	15.5576
P24941	Cyclin-dependent kinase 2	CDK2	16.8515	15.8522	15.0353	17.1574	16.9299	16.7658	16.7641	15.6767	16.433	17.6464	15.6037	17.1195	17.3228	16.4387	17.5425	14.7271	14.5438	15.1474	16.2687	14.4223	16.1083	16.7429	15.7104	15.4123	15.4759	17.162	15.2534	17.3433	17.4175	16.4314	15.3878	17.0735	17.1238	15.4712	17.3402	17.6577	16.6985	15.6374	15.5839	17.2738	17.0735	14.7054	15.3275	17.119
P11802	Cyclin-dependent kinase 4	CDK4	17.1211	15.1408	17.2523	14.876	15.8172	13.9247	14.4762	15.8324	15.1609	17.292	15.0705	14.9702	17.2457	17.629	17.3798	15.2042	15.5306	15.0828	16.538	15.8947	16.0048	16.8092	15.1476	15.3819	17.298	17.6374	14.6789	15.8619	16.8073	15.1333	15.3961	15.2181	16.4532	15.2488	15.0323	16.6201	17.3714	15.2078	15.8751	14.1898	15.4489	15.588	15.7212	13.4637
Q00535	Cyclin-dependent kinase 5	CDK5	18.6979	18.3188	18.6441	18.6151	18.1215	19.0011	18.4541	18.0443	18.8273	18.3466	17.972	18.1791	18.8249	18.7003	18.7783	17.5853	15.9034	15.8592	18.5939	18.2677	18.1788	18.5558	17.5341	18.2512	18.1777	18.3441	17.5284	14.9327	18.8951	18.5423	18.6913	18.5936	18.4095	18.7488	18.4253	18.8376	20.192	18.3433	18.1071	14.9673	18.3544	17.9029	17.9957	18.4461
Q96JB5	CDK5 regulatory subunit-associated protein 3	CDK5RAP3	19.0097	19.1552	19.1436	18.9087	18.865	19.0905	18.8497	19.0754	19.1534	18.7229	18.8441	18.9775	18.6959	19.0435	18.7667	19.0904	18.9397	19.2021	18.7367	19.033	19.0735	18.8151	19.0601	19.2644	18.8472	19.0304	18.7027	18.3177	18.9521	18.9761	19.2224	18.8695	19.3148	18.9457	18.9215	18.9211	19.5131	18.7451	19.0386	18.5993	19.167	18.9736	18.9916	18.9089
Q00534	Cyclin-dependent kinase 6	CDK6	18.1943	14.8079	17.0999	17.3538	17.5256	14.9113	15.6817	15.6388	15.2196	17.2785	17.3295	14.1125	17.5475	17.2833	18.1275	14.8394	14.9725	16.3044	16.5677	15.2424	17.2527	16.8606	14.7638	15.169	17.3046	17.4994	15.4771	17.1902	17.7693	15.2797	17.1257	17.1412	14.8607	14.7333	16.6208	14.4314	17.5349	14.272	14.8504	17.5367	16.6038	16.1482	15.1713	17.9758
P50613	Cyclin-dependent kinase 7	CDK7	17.1021	14.7575	17.1603	17.4944	17.2161	17.2996	17.4506	17.074	17.1906	17.6801	17.2526	17.4172	17.6618	16.6592	17.3625	15.2731	14.6249	15.5554	17.273	13.9356	17.1921	17.3001	15.5694	14.7018	17.0827	17.5145	17.9481	16.6675	17.516	15.739	15.0688	16.2111	17.6851	17.2886	15.9925	17.6691	16.8148	14.9718	16.5518	18.3199	17.6855	17.4747	17.2119	17.4479
P50750	Cyclin-dependent kinase 9	CDK9	18.9105	18.328	18.241	18.6213	18.7876	17.9799	18.3529	17.7311	18.0445	18.7563	18.3137	18.5685	19.3375	19.2053	18.6569	17.1696	17.8641	17.5089	17.9958	17.5517	18.2192	17.9901	16.6587	17.6888	19.1221	18.4365	17.9744	17.4451	18.5114	18.4823	18.0313	18.1116	18.5215	18.2021	18.2854	18.451	18.6801	17.8738	17.6163	19.2049	18.6212	18.3857	17.5119	18.3189
P46527	Cyclin-dependent kinase inhibitor 1B	CDKN1B	17.0464	14.9324	16.679	15.6426	17.0957	14.6403	14.5486	15.008	16.0568	15.548	16.3126	16.6894	15.3671	17.3517	16.2838	14.2566	15.4473	15.8332	14.3471	16.0168	15.2691	15.968	14.6153	14.5894	15.149	15.7015	14.5975	15.2022	15.453	15.6903	16.8192	14.7253	15.031	14.9661	15.1405	15.0624	17.462	15.1215	15.1147	15.5144	15.6528	15.6648	16.0936	16.6072
Q9NXV6	CDKN2A-interacting protein	CDKN2AIP	17.9231	17.9452	18.4801	18.0212	17.3361	18.3199	18.6787	18.4581	18.8586	18.0606	18.2136	17.5516	18.0807	17.8606	17.8672	17.5481	15.6887	14.0612	17.7094	17.5066	17.9628	17.6705	17.0468	17.6365	17.3761	17.6851	18.0659	17.4921	18.2126	17.6234	17.7567	17.815	18.6094	18.5557	18.4842	18.5094	17.7616	16.9556	17.9806	17.2737	18.2372	18.6602	14.959	18.3432
O95674	Phosphatidate cytidylyltransferase 2	CDS2	17.4093	18.359	18.6026	17.2732	17.6624	17.6646	17.7036	16.9877	17.3487	17.5458	18.451	17.8592	17.8038	18.6547	17.8654	17.6634	17.4056	16.5149	17.8782	17.2465	17.2437	17.1531	17.1562	16.4165	16.908	17.8296	17.6441	16.7726	18.6473	18.8109	19.0604	18.1304	18.6919	17.0367	17.2578	17.3267	18.7691	17.05	17.7798	17.5584	16.9413	17.6353	17.4007	18.9159
Q15517	Corneodesmosin	CDSN	18.073	19.3556	14.4489	15.0779	15.2124	15.8069	20.0304	21.6524	14.7463	18.0688	14.5166	16.3594	16.1913	16.1776	15.5797	16.9782	20.4801	16.7143	15.3131	14.649	17.4978	16.0185	20.8622	14.0365	16.4334	14.7074	14.7147	14.8321	15.5944	15.475	15.8624	13.8826	15.899	15.639	15.7071	20.8823	20.1957	15.1991	17.2344	15.1047	15.007	15.3562	15.1192	14.2819
Q9UKY7	Protein CDV3 homolog	CDV3	20.2963	20.6905	19.9731	20.1942	19.6988	19.3657	19.4179	19.5656	19.7311	19.6123	20.2833	20.0538	20.4447	20.1671	20.1877	20.1285	20.1471	20.0249	19.8118	19.7239	19.917	19.5941	20.1085	19.8933	20.0116	19.8614	20.0916	20.0159	20.1365	20.2122	20.373	19.94	19.8193	19.9075	20.1706	19.4944	20.7031	20.233	20.1295	19.4929	19.415	19.6896	19.5243	20.0137
P13688	Carcinoembryonic antigen-related cell adhesion molecule 1	CEACAM1	20.0894	19.7393	18.9155	19.0503	18.2908	18.167	17.6611	19.346	19.1795	16.7869	18.8788	18.3498	14.8065	18.0027	17.9131	19.6226	19.5625	19.8873	18.3792	19.5499	18.7685	18.5353	18.5296	19.1607	18.2043	19.1655	20.5794	19.121	19.6772	19.6291	18.9334	19.426	17.9537	18.318	17.7363	18.0586	19.6707	19.8378	18.4867	15.8235	18.0581	17.8086	19.6227	18.8277
P06731	Carcinoembryonic antigen-related cell adhesion molecule 5	CEACAM5	20.9749	20.4809	21.8636	20.7327	20.985	20.8081	21.2092	22.4062	23.0661	20.2401	21.2106	20.8114	19.7915	18.8795	20.4517	22.7504	22.59	22.6475	22.1188	22.226	22.0719	21.9817	21.7515	22.2472	21.5127	19.5099	21.5236	20.8115	20.8336	20.2271	20.0645	20.6515	19.7704	21.9807	21.33	20.5325	21.523	21.7593	21.6072	20.7293	20.8883	19.8486	21.6348	20.3335
P40199	Carcinoembryonic antigen-related cell adhesion molecule 6	CEACAM6	19.665	19.7704	19.7552	19.5337	19.5899	19.1645	19.1776	21.0368	20.8821	17.707	18.0165	19.992	14.6902	18.6249	18.4733	20.7621	20.1435	20.2242	18.7153	20.1861	19.4644	19.445	20.2089	20.0627	18.7159	19.4508	21.4739	19.8463	18.7867	21.3676	19.4472	19.5636	18.6851	19.5463	19.0841	19.2261	18.9226	19.5353	20.553	17.9365	18.2428	18.2679	20.8725	19.7405
Q14002	Carcinoembryonic antigen-related cell adhesion molecule 7	CEACAM7	17.7382	19.4058	18.4524	18.4153	18.3087	14.2317	15.2206	15.6159	17.8039	14.7682	15.1099	15.7391	14.6081	14.8012	15.4108	17.9198	18.0148	19.2603	18.84	19.7394	19.0905	17.3183	15.3742	19.8926	15.4832	15.8649	15.2811	16.7085	18.0044	18.9276	17.7531	17.789	15.551	13.973	14.2872	16.3186	18.8644	19.7324	18.7547	16.3042	14.9899	15.8332	20.0944	17.6159
Q03701	CCAAT/enhancer-binding protein zeta	CEBPZ	17.3625	16.1845	17.8132	17.6162	17.55	17.5373	17.5508	17.4025	17.4248	18.324	18.4901	18.0136	17.4866	17.3719	18.1273	16.8149	14.4392	14.5533	18.0248	15.3172	17.7316	18.1721	14.8006	15.9061	18.1565	17.78	17.4522	18.2738	17.6841	16.0264	17.3243	17.5223	17.6994	17.919	18.0558	17.8665	17.3893	15.3777	17.6001	17.8881	18.1444	17.7145	16.6248	17.6704
Q92879	CUGBP Elav-like family member 1	CELF1	19.7317	19.945	19.5118	19.6191	19.8849	20.0254	20.0078	19.5738	19.3022	20.0988	19.8622	19.7716	19.1714	19.4881	19.8252	19.1294	19.5662	19.9704	18.9372	18.7599	19.4151	18.9398	19.5906	19.5485	20.0186	19.7184	20.0106	20.3079	19.948	19.4448	19.8425	20.1347	19.6011	20.0207	20.1576	19.8743	19.1867	19.1307	19.7871	20.0854	19.8746	19.7958	19.7349	19.9188
O95319	CUGBP Elav-like family member 2	CELF2	19.2008	19.1877	18.0011	19.1098	18.7486	16.5684	16.979	15.651	16.8016	16.6601	16.7858	18.3594	17.7482	18.6035	17.9132	15.5148	14.8781	14.1295	14.0569	14.9748	16.3213	15.5184	14.5317	15.278	17.305	19.1509	17.1519	16.6683	19.4014	18.969	18.8502	18.7568	17.6684	16.2437	16.7167	14.8525	19.1718	15.7955	14.4519	17.7034	18.1549	18.8247	14.3444	18.8614
Q9UPN4	Centrosomal protein of 131 kDa	CEP131	16.2608	15.7023	14.7829	16.1653	16.97	15.1455	15.9485	14.8618	15.4117	16.8241	17.029	16.4951	18.6556	16.5001	16.3248	16.3184	15.9158	15.4454	15.9089	15.7884	14.9035	14.5914	16.3603	14.6492	16.7966	16.3491	14.4322	17.2756	15.9646	15.1292	15.8643	16.4847	14.8641	16.3823	16.4888	16.2217	15.3726	15.4042	15.8055	17.2562	16.2825	16.0335	15.8594	14.7862
Q9UPV0	Centrosomal protein of 164 kDa	CEP164	19.344	19.5934	20.3063	20.2755	18.5091	21.2204	19.9038	19.7177	19.678	19.7459	20.8095	20.0024	20.4298	19.1695	20.2809	20.5512	19.4743	19.9478	20.8262	20.327	19.4746	20.4292	19.6116	20.205	19.2654	19.6329	19.6591	20.0494	20.121	19.7505	19.3157	20.689	20.6324	19.1337	19.6685	19.6779	19.967	20.0749	19.8964	19.4617	19.8955	19.858	18.9877	20.3677
Q5SW79	Centrosomal protein of 170 kDa	CEP170	17.1123	14.6769	15.4222	16.2139	15.7255	14.4051	14.5167	15.6961	14.7808	15.8361	14.1672	15.8345	15.4985	14.9904	16.0333	14.6991	14.967	14.9201	14.7344	14.44	16.7787	15.7519	14.7795	15.9515	16.449	16.0288	15.2337	14.0569	17.6878	15.0386	15.1925	14.937	16.1934	14.491	15.6293	14.7847	16.263	15.5306	14.2008	16.7981	15.8196	14.1629	15.2799	16.5283
Q9Y4F5	Centrosomal protein of 170 kDa protein B	CEP170B	17.6507	17.8007	17.8602	17.538	17.8767	17.2518	17.7406	17.8725	17.7695	17.9835	17.3848	17.9541	18.036	16.8495	17.932	17.4129	17.4319	17.1961	17.8482	17.8241	17.8664	17.9648	17.8028	18.0074	18.0278	17.6806	17.3501	17.7427	17.6672	15.0247	17.4302	17.1531	17.4418	17.9852	17.5217	17.7159	17.5072	17.4184	17.8336	17.851	17.5505	17.0898	17.1566	17.1707
Q9Y6K0	Choline/ethanolaminephosphotransferase 1	CEPT1	19.716	19.7639	19.6546	20.0195	19.7931	19.7149	19.839	19.9371	19.7537	19.6179	19.6845	19.5324	19.6749	20.528	19.7006	19.2599	19.7022	19.8138	19.7022	19.2633	19.6993	19.7145	20.054	19.776	19.4544	20.0669	19.8524	19.6374	19.9632	19.8028	19.9699	19.5185	20.0275	19.9649	19.9624	19.3115	19.9494	19.5135	19.5074	19.1087	19.8983	15.3595	19.8861	19.5476
Q96G23	Ceramide synthase 2	CERS2	17.8622	15.4838	17.4959	18.0996	18.0326	15.6088	17.4947	16.1404	17.9442	18.1746	17.0918	18.1618	17.5657	17.598	17.979	16.1409	16.7952	14.5293	16.7931	16.0271	15.0658	16.4834	15.09	14.9099	17.8333	18.092	17.5242	17.6398	17.885	18.0377	17.8348	15.2306	18.0069	14.9795	14.4725	17.2942	18.1118	15.9641	17.0573	17.6359	17.9604	18.0706	15.6709	17.7779
Q8IU89	Ceramide synthase 3	CERS3	18.2262	18.5976	19.0365	19.179	19.4575	19.7773	19.6427	19.6244	19.8315	19.0787	18.9797	19.2483	18.3425	17.2414	19.0105	19.5586	19.3835	19.9095	19.4662	19.6293	19.3255	19.1901	19.4552	19.8378	19.3239	19.3727	20.1635	20.3621	19.4744	18.1632	19.0614	19.4677	18.8833	18.7386	19.5951	19.8307	18.534	19.8211	19.3156	18.9592	19.0124	19.1517	19.4784	19.0893
Q9HA82	Ceramide synthase 4	CERS4	17.9218	17.6145	18.6414	18.4807	18.6842	18.7205	18.076	18.3566	18.6947	18.6333	18.2567	18.4117	18.5967	18.0862	18.3984	18.4677	19.4386	18.7814	19.2386	19.5213	19.556	19.3367	19.0148	18.477	18.6294	18.7148	18.2322	19.1181	19.0008	17.9813	18.249	18.4881	17.9766	18.3899	17.9333	18.309	18.3712	19.0828	19.3311	19.479	18.1547	15.8556	18.7988	18.2618
Q6ZMG9	Ceramide synthase 6	CERS6	14.6851	15.4778	16.3931	16.6812	16.6182	14.7078	17.2882	17.4199	17.5793	16.9641	16.4006	16.7974	16.1331	16.2348	16.8251	14.7242	14.3344	15.9987	16.5785	15.0867	15.6271	16.0269	16.9336	16.534	16.6766	16.8491	16.7793	16.3578	16.2221	15.4715	17.0196	15.4157	16.8151	17.1156	17.7363	17.7094	16.8869	15.7557	17.1039	16.6809	17.1367	16.3472	15.7513	16.1776
Q9Y5P4	Ceramide transfer protein	CERT1	16.5924	17.1245	17.433	17.0315	16.6734	16.5909	16.5271	17.2123	17.5444	16.9614	17.2365	17.1843	16.997	15.4784	16.7874	18.1438	17.51	16.9852	17.6666	18.1208	17.6615	17.7505	17.4044	17.2705	16.8936	16.805	14.722	16.6842	16.9004	17.21	16.5667	16.7663	16.6904	17.0194	16.9109	16.0075	16.3118	17.241	17.6978	17.2612	16.8929	16.3456	16.0425	17.093
P23141	Liver carboxylesterase 1	CES1	19.2827	19.1653	19.4762	18.9898	19.3986	15.6936	16.9171	17.7816	16.7888	17.499	18.4889	18.6222	19.9417	20.3417	19.0938	20.4922	22.2965	22.1259	20.567	13.4513	20.0033	18.6442	21.2926	22.1015	19.4289	18.3087	16.8929	15.9769	16.9475	19.2101	19.7169	17.9686	17.3432	15.4839	15.2456	19.103	17.888	18.7795	21.652	18.7855	18.0567	18.8574	17.625	19.3341
Q9UKY3	Putative inactive carboxylesterase 4	CES1P1	14.2357	16.0854	15.5202	14.6275	16.739	15.6699	15.0627	15.8372	16.611	16.444	16.6993	15.8197	14.6773	17.7087	15.2887	15.3425	15.2185	16.0623	15.629	17.021	14.8285	15.4678	15.7938	15.7844	14.6248	14.683	15.2038	15.2553	15.1553	16.1236	16.3275	16.168	14.6039	14.8348	14.8357	15.9485	13.1643	14.4077	15.0208	14.4635	16.2507	14.3853	14.2462	15.25
O00748	Cocaine esterase	CES2	20.7213	21.1123	21.6948	20.8087	21.4631	21.9	21.7837	22.8173	22.3554	21.4657	21.4641	21.7974	20.6439	21.3267	21.4626	22.425	22.9961	23.0189	22.4141	21.9112	22.2825	22.5837	22.8191	22.3065	21.8333	19.5167	21.5498	20.258	19.901	20.4925	20.234	21.2433	20.098	21.8374	21.3963	22.1025	21.0418	22.4804	22.7027	21.6759	20.6182	20.9999	21.0731	19.7852
Q9Y6A4	Cilia- and flagella-associated protein 20	CFAP20	18.4052	16.8396	18.513	18.5202	18.3736	15.5603	17.9285	17.4275	18.1503	18.4034	18.3033	18.4563	18.2251	18.3588	18.4456	18.558	17.4251	17.2919	17.8511	18.7757	18.4225	18.2227	16.6546	16.8592	17.9985	18.4395	17.4535	17.5665	18.2722	17.5595	17.9245	17.327	18.3338	18.3916	17.8526	17.9113	18.473	17.2381	18.2994	18.9625	18.3425	17.7666	14.436	18.6067
P00751	Complement factor B	CFB	21.4385	21.3227	21.3006	20.4645	21.2596	19.1185	19.4299	19.3455	19.9865	20.2751	20.3589	19.4352	20.9307	20.8414	19.7207	19.1213	18.548	19.7953	19.29	19.1856	19.4548	19.2412	19.7994	20.0616	20.6129	20.4714	21.191	18.6738	21.0086	22.3644	21.015	20.0566	20.7109	19.2383	18.426	20.3009	21.1974	19.5231	19.7113	21.2681	20.6049	19.73	20.8931	21.4189
P00746	Complement factor D	CFD	17.3859	17.8132	17.1555	15.8974	18.6956	17.557	15.8249	15.5388	17.4056	17.4884	17.1295	17.2094	18.0402	17.9072	15.6337	16.3611	16.324	19.1743	17.305	17.483	17.4021	17.1051	14.2263	14.8522	18.8114	16.6848	18.6566	17.8741	17.2389	18.1576	15.8773	16.8542	17.9381	17.6947	15.2825	16.3978	17.8264	14.6808	16.074	17.4911	17.7143	15.0263	17.7487	18.609
Q9UEE9	Craniofacial development protein 1	CFDP1	13.3324	15.7713	15.4678	16.1735	17.9323	14.1406	17.3163	18.2045	17.8273	17.6608	17.2285	15.4746	15.4237	17.6441	17.3758	15.6947	15.4349	15.2726	17.7563	16.5968	17.9427	17.5947	14.9403	16.4324	15.3292	17.3236	15.0821	15.76	16.8783	15.2841	16.4263	15.541	17.8553	17.5436	17.3004	17.9275	18.2548	14.0358	17.9504	18.001	18.0497	14.6664	15.0115	17.7214
P08603	Complement factor H	CFH	20.2151	20.6725	20.1625	20.0724	20.4934	19.029	19.189	18.5733	19.7714	20.1053	19.8603	19.4514	20.1743	20.3523	19.5361	18.1685	18.8067	19.4429	19.0528	18.7809	18.7086	18.1319	19.0535	18.7082	20.4337	20.0319	20.9789	18.4307	19.9431	21.4068	19.8535	19.2355	20.2954	19.4393	18.352	19.6503	20.1124	19.2181	18.7873	20.3906	19.8958	19.851	20.6589	20.9017
P36980	Complement factor H-related protein 2	CFHR2	14.6451	16.8713	16.9186	16.336	15.4586	15.4063	15.9495	14.925	17.2853	16.491	15.7841	17.0606	15.0429	17.7512	16.5261	15.9561	14.4448	15.6327	15.5173	15.4852	14.7776	14.9649	15.1978	15.3446	15.2586	16.2696	16.8875	15.6766	16.5799	17.4178	15.6877	15.7869	16.846	16.8622	14.5408	15.9051	15.3386	16.095	16.0188	18.3989	15.8329	17.1306	16.7299	17.3266
Q9BXR6	Complement factor H-related protein 5	CFHR5	16.2024	17.3823	17.1218	16.5962	14.714	15.4008	15.1328	15.0195	16.3855	15.7099	15.4126	16.8107	17.4861	18.0581	15.3602	15.589	15.9233	15.8429	14.5221	16.0582	16.2828	15.6645	16.2522	15.6761	17.3097	13.8702	18.0956	14.7625	17.0072	18.8467	15.8979	14.37	17.1331	16.8226	15.4911	15.0507	16.0007	14.6212	14.2703	16.826	16.5144	17.6344	16.2374	18.6089
P05156	Complement factor I	CFI	19.0683	17.8393	18.3647	18.2215	18.8498	15.2083	17.3354	14.4877	18.677	18.5809	18.1832	17.5196	18.4398	18.4583	18.1893	15.506	15.0739	15.7782	17.9779	14.6333	15.9446	17.6756	15.0419	14.517	17.9253	17.9633	18.0385	14.7691	19.0902	18.8243	17.6981	16.021	18.4801	17.8863	14.8701	17.9393	18.554	16.8	15.2518	18.3516	18.3498	14.9881	18.2571	19.0404
P23528	Cofilin-1	CFL1	24.5025	24.7989	24.2841	24.2749	24.0316	24.194	24.6847	24.6343	24.0665	23.7876	24.2294	24.2771	24.4433	24.2662	24.187	24.3588	23.9042	23.9202	23.6713	23.5819	23.672	23.5412	24.0782	23.9859	23.8533	24.2029	24.1892	23.97	24.715	25.0314	24.6561	24.3545	24.3972	24.1296	24.4551	24.3671	24.3825	24.6187	23.7969	23.8173	24.2486	24.2809	23.6975	24.7739
Q9Y281	Cofilin-2	CFL2	18.8245	15.8659	18.1913	15.7679	14.6594	15.4798	14.4928	14.6976	15.6276	17.9385	18.7041	14.4581	20.1194	19.47	18.2875	16.0906	14.9034	15.2734	15.8757	15.7348	15.558	15.0616	15.3393	15.8988	18.6639	14.2547	15.8629	15.1418	15.7856	18.4643	18.6473	16.3127	16.6776	16.1245	15.1007	15.1234	14.3922	15.1367	14.8283	19.4494	15.5707	14.7484	15.7909	18.6355
Q8N884	Cyclic GMP-AMP synthase	CGAS	17.1672	14.3404	15.6357	16.9698	16.8015	16.6671	16.9785	14.7765	15.6715	16.7182	16.8245	16.5157	15.8787	15.3919	16.7665	15.6972	14.7067	15.4412	15.3683	14.6379	15.709	16.193	16.3672	15.5967	16.1924	17.43	15.5251	14.1596	17.7508	16.0145	17.1475	15.9314	17.4422	16.3938	16.7896	16.1181	17.2541	16.1547	15.763	16.5189	17.2627	17.5484	15.4311	17.1113
Q9UFW8	CGG triplet repeat-binding protein 1	CGGBP1	18.472	18.5173	18.3363	18.3986	18.4985	17.6883	17.8177	15.7794	17.768	17.9553	17.6701	17.7613	17.8438	18.6633	18.335	15.4991	17.8349	16.7955	17.5916	17.0399	17.6276	16.1984	16.2673	14.8622	17.9151	18.2229	17.1798	17.4187	18.5665	18.2151	18.3437	18.5275	18.1642	18.1923	17.8627	17.9251	18.4007	16.9922	16.5287	17.8229	18.2922	18.2242	14.5852	18.4115
Q9P2M7	Cingulin	CGN	16.3802	17.9507	18.2067	16.3142	16.5318	17.5638	17.8105	18.988	19.0532	17.0463	17.3858	16.5471	14.1249	17.7413	16.7245	18.8075	18.4064	18.3796	17.9787	18.9704	18.652	18.1607	18.2687	18.7228	16.2095	14.9748	18.2406	16.9802	14.6904	14.142	17.5528	17.5921	16.5672	18.4105	17.903	18.0453	15.6297	18.2839	18.5268	16.8677	15.7745	17.0699	17.4418	15.3983
Q0VF96	Cingulin-like protein 1	CGNL1	19.1127	18.6516	17.7886	15.3446	17.4642	15.5186	15.1534	13.713	16.8884	16.0501	16.6211	15.9577	18.0095	15.5644	15.3424	18.1354	16.931	17.5028	16.6605	18.3179	17.7271	17.2626	16.9884	17.6826	16.473	16.2513	16.3209	15.9454	15.1777	18.5407	15.5391	15.2621	14.7333	18.1989	15.3922	15.0109	14.3816	14.7758	17.6248	15.7958	15.3376	15.2036	16.0521	19.023
Q13112	Chromatin assembly factor 1 subunit B	CHAF1B	13.726	15.7471	15.6042	14.4528	15.1657	13.2486	14.2591	15.1611	15.6572	14.5236	14.1467	14.0969	14.6033	14.8058	14.1616	13.923	14.2881	15.5279	16.1119	15.7038	15.4984	16.3864	15.1037	14.9811	13.0441	14.1209	16.1713	14.2541	14.2859	14.961	14.5648	13.9595	14.5024	14.0977	14.3104	13.0671	13.3761	15.6644	14.8032	13.5956	13.8872	15.7516	15.0488	13.7983
Q96JM3	Chromosome alignment-maintaining phosphoprotein 1	CHAMP1	16.3386	16.9248	16.2156	16.1222	16.1605	16.3063	16.0752	16.0157	15.3781	16.023	16.068	16.027	16.2359	14.9111	15.9589	15.171	15.3921	15.4873	14.3427	15.5654	15.5217	15.4692	16.102	14.5306	16.0569	16.1812	15.9732	15.7797	16.6232	17.2332	16.292	15.8436	16.4336	16.1359	15.8896	16.0375	15.7928	15.3121	15.3392	16.2508	16.3767	16.7684	15.7118	16.5097
Q9NX63	MICOS complex subunit MIC19	CHCHD3	20.3753	20.479	20.4522	20.2328	20.3035	20.3016	20.3433	20.1594	20.2342	20.2822	20.4278	20.2094	20.5448	20.424	20.0587	19.6507	19.9262	19.6404	19.8003	19.7896	19.9668	19.6152	19.3251	19.5118	20.2184	20.1633	19.9231	19.6179	20.4048	20.2279	20.3469	20.2364	20.8055	20.2921	20.1309	20.4217	20.2925	19.4712	19.6263	20.2179	20.4684	20.7375	19.9456	20.4515
Q8N4Q1	Mitochondrial intermembrane space import and assembly protein 40	CHCHD4	15.6175	17.3579	17.709	14.7518	15.6159	17.013	15.1348	15.0562	15.9024	16.7708	16.7878	16.1121	15.3073	14.8763	16.5849	17.0988	16.883	15.0885	15.9313	14.6864	14.7851	15.5356	14.0534	15.0638	15.4567	16.3811	15.304	15.3839	17.4571	15.16	17.2333	16.9582	17.6885	15.1339	16.3688	15.897	16.28	14.9899	15.2041	14.0415	15.7626	14.0419	15.2408	17.8621
Q9BSY4	Coiled-coil-helix-coiled-coil-helix domain-containing protein 5	CHCHD5	17.2683	17.5534	17.3053	16.4767	16.6955	16.9896	17.5149	14.4217	16.8807	17.7718	17.3682	17.1906	14.8559	15.1092	17.2726	14.6518	14.5985	14.7539	17.6919	15.8122	14.9732	15.0247	14.4507	14.9103	17.792	17.3158	14.438	16.1697	17.3362	15.4178	16.3651	16.7795	17.3221	18.0008	17.3695	15.1982	14.7017	15.1174	14.9672	17.1474	17.4913	18.3912	15.1371	16.8747
Q9BRQ6	MICOS complex subunit MIC25	CHCHD6	16.1821	15.4326	15.8223	14.98	15.9984	15.826	15.2779	16.7331	15.5259	13.7274	15.4965	15.3558	15.0562	15.1423	16.2189	15.989	15.7349	14.5899	16.7554	14.9286	14.3952	15.7296	15.2118	15.2769	14.8646	15.1283	16.1985	15.0662	15.6034	14.4885	15.2671	15.2081	16.4718	14.5563	14.6677	15.6219	15.4634	15.3941	14.2257	14.272	15.9833	14.0265	14.3472	15.0617
O14647	Chromodomain-helicase-DNA-binding protein 2	CHD2	16.4673	16.708	16.2749	16.7337	16.1031	16.3636	15.7898	15.5867	16.0707	16.2348	16.0927	16.4694	15.2658	14.7026	16.6629	15.0715	15.4106	16.0554	15.0956	13.6141	14.9849	14.929	15.0697	15.7428	16.0668	16.6175	16.8672	16.3855	16.6824	16.6026	16.8013	16.7982	16.4813	16.3748	16.6223	16.745	16.4957	14.9883	14.6135	16.1878	16.6466	15.3535	16.2543	16.586
Q12873	Chromodomain-helicase-DNA-binding protein 3	CHD3	15.5685	15.6884	15.4073	15.9314	15.5897	14.6376	16.8866	15.6386	15.8905	15.3747	14.6848	15.6627	15.9766	15.4	14.4921	15.8647	14.1756	15.9184	15.2694	15.5334	15.5263	15.6494	14.6894	14.1208	14.9381	15.4012	15.3705	14.5909	15.7337	15.3166	14.6732	14.46	15.8032	14.6176	15.1567	14.7934	15.2754	14.8096	13.9792	15.5919	15.1099	16.4707	14.9154	14.4986
Q14839	Chromodomain-helicase-DNA-binding protein 4	CHD4	19.8802	20.0279	19.8862	20.0275	19.8965	20.2998	20.1257	19.6068	19.7639	19.9622	20.1099	19.9786	19.6828	19.8657	20.059	18.954	19.3627	19.3104	19.4846	18.809	19.2602	19.3694	19.5764	19.151	19.8675	19.9631	19.9709	19.9191	20.1982	19.7276	20.1415	20.0697	20.2798	19.8448	20.1886	20.2964	19.5697	19.0688	19.3165	19.9788	20.2047	20.3852	19.8633	20.2599
Q3L8U1	Chromodomain-helicase-DNA-binding protein 9	CHD9	18.7459	16.269	15.8221	19.2514	20.0975	15.1679	17.1557	17.7437	16.3057	19.4953	15.7829	19.9529	20.0071	16.0158	18.6444	15.5783	16.3171	15.746	17.9384	19.916	17.8243	18.0069	15.324	15.9337	20.8478	19.513	18.6161	14.0835	16.4918	16.0149	14.2641	18.6393	15.7635	18.3276	17.3124	18.1488	20.0315	18.8698	17.5441	19.7529	18.0483	16.3201	19.027	16.2743
Q8IWX8	Calcium homeostasis endoplasmic reticulum protein	CHERP	18.8897	18.8724	18.5228	19.1933	18.663	18.3943	18.8076	18.1623	18.8545	19.1822	19.0299	19.1272	18.4373	18.1841	18.9481	18.2555	17.6771	16.0631	18.2162	18.026	18.0673	18.3489	17.8562	17.8272	19.0274	19.2255	19.0121	18.7336	19.0624	16.314	18.4852	18.849	19.0008	18.7267	18.8418	19.1898	18.6563	17.7888	18.1351	18.8064	19.4146	18.6157	18.6007	19.1502
P36222	Chitinase-3-like protein 1	CHI3L1	17.3183	17.1703	13.9496	18.0694	14.4391	15.972	13.9001	14.886	16.3869	15.0322	17.1352	17.7474	14.6218	18.3329	14.9381	15.6116	15.2555	15.7207	15.1447	16.7107	15.6712	14.8261	15.8277	15.1617	14.5756	18.1667	18.7927	18.9884	17.1512	19.4906	13.9302	15.4047	14.4724	15.8097	15.1827	15.7825	18.2292	15.6218	16.1863	16.1403	15.7608	15.1546	14.9089	19.5014
Q9BWS9	Chitinase domain-containing protein 1	CHID1	18.3978	18.4469	18.5512	18.166	17.4159	17.6447	17.7693	18.0677	18.1391	17.9685	17.7762	17.8726	17.7765	19.0276	18.526	17.6622	16.9661	16.6392	18.073	16.7732	17.5494	17.0541	17.5811	14.8733	17.7061	18.4959	18.1736	15.421	17.641	18.4883	19.1905	17.8181	18.9459	18.1821	17.7163	18.0748	19.7662	17.3562	17.9563	17.55	18.8774	19.3063	17.9526	18.3358
Q9Y259	Choline/ethanolamine kinase	CHKB	17.0629	15.1917	17.3345	17.0561	17.5379	15.1063	14.9836	15.6122	17.4367	17.0959	17.2138	17.7283	16.0461	15.8092	16.9	17.0788	15.7017	15.4539	17.2145	18.1545	18.1428	17.6373	17.034	14.2927	16.7699	15.57	17.0097	16.0093	16.1659	15.8774	16.2799	17.0325	15.8157	17.1333	15.3403	15.5045	18.0992	17.3175	17.7463	15.3665	16.6624	15.0066	15.7596	17.6873
O00533	Neural cell adhesion molecule L1-like protein	CHL1	19.7504	18.8053	15.673	18.4613	15.9865	14.6879	15.0648	14.7331	15.2713	14.8224	14.5175	16.0897	13.6863	17.891	14.9824	16.0918	14.4852	14.9075	14.9485	15.1602	15.3384	15.4551	14.4817	15.525	15.0249	14.0622	14.9164	15.1214	14.2364	15.7851	18.3158	14.6114	18.8751	14.1699	15.0252	15.7888	14.9252	15.0538	14.977	15.1481	15.6496	18.0297	15.0908	15.2608
Q9HD42	Charged multivesicular body protein 1a	CHMP1A	15.4418	15.6777	18.7487	18.3558	15.2225	15.798	15.0541	14.5977	18.4021	17.1263	17.0213	17.9339	18.1997	17.0295	18.463	18.6227	15.8925	15.0248	18.3842	14.4088	15.6	18.4707	16.7066	14.3672	16.308	18.0026	17.3579	15.008	14.688	15.2406	15.0397	16.3948	18.2954	14.8482	14.1735	17.3753	19.0274	14.8988	17.1272	14.2983	17.7552	15.4762	15.6767	15.3775
Q7LBR1	Charged multivesicular body protein 1b	CHMP1B	18.8162	19.1348	18.8047	19.2994	18.7593	19.4309	19.5577	19.2934	19.3629	18.9612	18.8009	18.6221	19.8704	19.1267	19.1198	19.0525	18.6685	19.1654	19.0533	18.987	18.6741	18.8815	14.8255	19.1812	18.8832	19.2115	18.7921	18.8426	18.9797	19.3844	18.9845	19.2517	19.0328	19.1275	19.0144	19.2975	18.9773	18.4611	19.0959	18.4938	19.2419	19.1381	19.183	19.1516
O43633	Charged multivesicular body protein 2a	CHMP2A	19.9677	19.8133	20.2622	19.9427	20.1278	20.2905	20.1362	20.3032	20.2324	19.8971	20.0988	19.8818	19.6675	20.0159	19.9752	20.2881	20.0936	20.5714	20.0638	19.9185	20.0646	20.1432	20.2837	20.6592	19.8544	19.8553	19.9241	19.9911	20.084	19.9328	20.2676	20.5771	20.081	20.0742	20.1571	20.4383	20.0195	19.8739	20.3403	19.7829	20.0107	19.2873	20.4741	20.0018
Q9UQN3	Charged multivesicular body protein 2b	CHMP2B	19.8025	19.487	19.8748	19.4176	19.2416	19.2437	19.4184	20.4992	19.5987	19.6282	19.2179	19.4625	19.3799	20.1894	19.6972	20.4516	20.7884	20.7083	19.5445	20.3511	19.9622	20.0723	19.8812	21.1021	19.9365	19.4998	19.973	18.3267	19.4138	19.2129	19.4942	19.4678	19.4996	20.1634	20.0876	19.9742	19.4935	20.5837	20.2116	19.4665	18.8925	19.5774	20.5168	19.3764
Q9Y3E7	Charged multivesicular body protein 3	CHMP3	19.2753	19.6746	19.5182	19.4161	19.4151	19.5635	19.4417	20.0213	19.6875	19.137	19.4023	19.4758	18.8289	18.7489	19.4229	20.0047	20.2331	20.1355	19.4098	19.7267	19.7545	19.409	20.2197	20.2389	19.4767	19.1188	19.3273	19.4503	19.0897	19.3699	19.38	19.3761	18.9124	19.5817	19.3186	19.276	19.2875	19.96	20.1056	19.6152	18.8739	19.0021	19.6938	19.0291
Q9BY43	Charged multivesicular body protein 4a	CHMP4A	19.0545	19.0178	19.1215	18.9368	15.6062	18.3974	18.5925	18.4941	18.7287	18.6135	18.3555	19.0513	18.7337	18.322	18.731	18.7959	18.5161	18.6601	18.7651	18.7914	18.3674	18.6627	18.0785	18.5894	18.4652	18.7958	17.5992	17.6232	18.9123	18.5933	18.5748	18.9098	18.5416	18.6641	18.123	18.0365	18.9793	18.795	18.6537	18.3235	18.3762	18.1199	17.8003	18.5703
Q9H444	Charged multivesicular body protein 4b	CHMP4B	20.89	20.8643	20.6958	20.6889	20.5288	20.4305	20.5128	20.7697	20.7826	20.4073	20.6877	20.4833	20.6857	20.7302	20.6813	21.1736	20.8841	21.0184	20.7924	20.7343	20.9283	20.7084	20.7392	21.2222	20.4939	20.4011	20.3001	19.7079	20.4801	20.5761	20.9028	20.7778	20.2626	20.5097	20.4713	20.3087	20.6775	20.9955	21.1275	20.3666	20.1476	20.0454	20.6866	20.2411
Q96CF2	Charged multivesicular body protein 4c	CHMP4C	16.9348	14.5718	16.2757	17.9523	17.0845	16.1105	16.6032	17.2984	18.0889	17.1759	17.3784	18.9028	15.2539	14.4644	17.9164	17.6549	15.9605	18.0811	18.0402	18.1307	18.2038	18.5258	17.9842	17.9774	17.4969	15.4609	15.324	16.3525	16.8559	15.728	15.6655	15.9509	16.7601	17.7882	14.8432	14.8432	16.194	14.6608	18.1004	16.7325	15.6973	14.1936	14.2863	14.9596
Q9NZZ3	Charged multivesicular body protein 5	CHMP5	17.9231	16.7821	17.8247	18.1519	15.2896	15.3655	16.6596	18.0131	14.5657	16.5678	14.0414	15.7717	15.099	15.2298	17.7486	18.2031	15.5325	16.01	15.4603	15.1444	15.5313	14.5981	15.0505	15.186	17.814	18.337	15.1992	16.5169	17.493	14.6722	14.8522	14.8318	16.8376	17.9449	17.4542	17.5484	18.2913	17.7052	17.9596	17.4085	17.7501	14.8094	15.2805	17.3336
Q96FZ7	Charged multivesicular body protein 6	CHMP6	18.8228	18.8052	19.1094	18.2814	18.1735	18.5207	18.788	18.7852	18.2191	18.0372	18.4126	18.3581	18.5393	18.3994	18.2128	18.8071	19.1441	18.7104	18.1902	18.2686	18.3318	18.2099	18.9731	18.8047	17.9503	18.1404	18.7194	18.3516	18.4797	18.9336	18.7844	18.9507	18.6853	18.3847	18.6402	18.5948	18.6439	18.4933	18.7766	18.1752	18.1892	18.394	18.8308	18.8337
Q8WUX9	Charged multivesicular body protein 7	CHMP7	15.8793	14.8739	15.5296	16.0716	16.3799	15.6098	15.2521	14.1352	14.9727	16.2574	13.3647	16.1289	16.1288	15.095	16.1328	14.487	16.0262	15.2351	14.2937	16.3345	14.1496	15.0367	15.9594	15.3615	15.0729	16.1751	16.8768	15.2722	16.3665	15.7436	15.6536	15.6971	16.2995	15.4476	15.2962	14.7582	17.4386	14.8182	15.0518	15.5872	15.9965	16.2948	14.7519	15.7516
Q9UHD1	Cysteine and histidine-rich domain-containing protein 1	CHORDC1	17.8774	17.18	17.1328	17.2178	17.6078	17.4866	17.2122	17.3981	17.6622	18.1377	17.6002	17.4771	17.7273	18.4141	17.6803	17.4227	16.6784	15.437	16.9779	18.2242	17.9422	16.471	17.4256	17.8171	17.9494	17.547	16.1572	18.3375	18.2662	16.8168	17.5543	17.6236	17.7349	17.8534	18.3041	16.8506	17.252	17.5411	17.903	17.9923	17.2471	17.7347	15.4518	17.8145
Q99653	Calcineurin B homologous protein 1	CHP1	18.7089	18.3144	18.6691	18.5058	19.0943	18.8804	19.6398	19.1055	19.1233	19.4502	18.7842	18.7316	19.0477	18.783	18.5245	18.3676	18.0498	18.2256	18.4706	18.8823	18.2378	18.3237	17.9075	18.3219	18.7807	18.7292	19.8056	18.7543	18.6752	19.0843	18.2041	18.3818	19.5433	19.0679	19.2246	18.8442	18.6025	18.0507	18.2586	18.9082	19.4174	19.2555	18.8526	19.0448
Q8IZ52	Chondroitin sulfate synthase 2	CHPF	15.0379	14.219	18.8509	18.7262	19.1654	17.4861	18.7601	19.3727	18.5948	19.0073	14.6305	19.2954	15.6257	18.1441	19.1373	17.951	18.3962	17.1816	18.5383	18.7479	19.1036	19.2756	18.8724	14.3841	18.5451	15.2461	15.1745	15.7449	19.0903	14.8989	15.9407	15.8317	14.9101	19.0407	16.0054	13.3136	16.268	18.4788	17.9191	18.966	14.9591	15.1294	15.0011	15.7724
Q8WVB6	Chromosome transmission fidelity protein 18 homolog	CHTF18	15.0482	15.4632	15.176	15.0255	15.7647	14.1363	15.3642	13.692	14.132	15.1253	14.8886	15.4326	15.2796	15.6701	14.9752	14.6856	15.505	14.485	16.5558	14.9497	16.4321	15.8374	15.5901	15.3559	17.1422	15.1166	14.9783	13.7963	14.5858	15.9603	14.3984	14.7529	15.6743	14.3923	14.3339	13.8456	14.5607	14.8144	14.2733	16.2525	17.4178	15.4963	15.5698	13.6728
Q9Y3Y2	Chromatin target of PRMT1 protein	CHTOP	18.5254	18.5965	18.6093	18.4378	17.8134	18.6175	18.3119	18.0131	18.3002	18.1499	18.09	18.3764	17.4361	18.0528	18.4952	16.8906	17.9745	17.1639	17.5837	17.0568	17.8679	17.0007	17.1992	17.4374	18.0771	18.6026	17.4208	17.0005	18.8651	18.6309	18.5526	18.9227	18.7243	18.1432	18.4797	18.4299	18.0944	17.7479	17.659	18.4541	18.6235	17.4306	17.7117	18.5463
O76071	Probable cytosolic iron-sulfur protein assembly protein CIAO1	CIAO1	17.82	14.6989	17.9266	14.9402	17.5136	15.4239	17.8988	17.7626	15.5216	17.7135	15.7295	15.1468	14.5715	17.6649	17.1943	15.7604	16.1268	17.6255	15.1565	14.5458	17.6417	14.8518	14.704	17.5217	14.9274	17.4368	15.4547	14.809	17.2079	16.2881	17.651	14.9063	14.7934	17.8233	17.7779	15.0871	14.2527	17.6462	18.5538	14.6773	15.7145	17.3931	15.015	17.778
Q9H5X1	Cytosolic iron-sulfur assembly component 2A	CIAO2A	17.5949	16.756	17.4444	17.4113	14.5339	17.0949	17.3131	16.5468	17.2515	17.5368	17.7716	17.5222	17.1432	17.4124	17.4832	15.496	16.0987	15.6095	16.8807	15.9529	16.8598	16.7174	14.9841	15.1804	16.6851	17.4386	15.5958	15.899	17.766	17.9612	17.1986	17.0124	17.8282	17.2997	17.1977	16.9887	17.4886	15.4272	17.1602	17.4318	17.7509	15.6876	15.7563	17.6653
Q9Y3D0	Cytosolic iron-sulfur assembly component 2B	CIAO2B	18.6485	17.56	18.4328	18.3869	18.4711	18.5828	18.4354	18.3674	18.5372	18.7771	18.5733	18.34	18.7861	18.2197	18.5832	18.4211	18.5926	15.1594	18.5882	18.3586	18.5336	18.4422	17.7759	18.2056	18.3634	18.4097	17.559	17.9986	18.2428	18.3988	18.2807	18.4305	18.2156	18.4584	18.2582	18.3681	18.0874	18.4912	18.4318	18.629	18.185	13.6364	17.7764	18.2131
Q6FI81	Anamorsin	CIAPIN1	19.1759	18.4851	18.9819	19.3723	19.1447	19.2372	19.2728	19.3996	19.6812	19.8216	19.5026	19.3677	20.1695	19.1813	19.5818	19.5833	19.1928	19.4984	19.6192	19.2239	19.686	19.6854	19.3125	19.4282	19.7393	19.3802	14.58	19.2963	19.2737	18.2043	19.1315	18.948	19.3797	19.5727	19.6189	19.291	18.9094	19.3884	19.6582	19.4711	19.0417	18.63	18.4612	19.126
Q96RK0	Protein capicua homolog	CIC	16.0422	13.9939	14.1318	15.6365	15.1251	15.3663	15.327	15.8206	14.6791	15.1302	15.3907	15.4913	14.6924	15.6753	15.7022	14.6099	14.6497	13.8217	14.6173	14.8081	15.3159	15.5464	15.0071	15.3388	15.0221	15.4112	14.8989	14.7183	15.5535	16.4172	14.7849	14.6589	15.2964	14.8385	14.452	14.4094	15.091	15.187	15.646	15.5303	14.8989	16.4692	14.9586	16.0542
Q3ZCV2	Ciliary microtubule-associated protein 2	CIMAP2	14.765	15.9138	17.7186	17.2113	15.2565	15.6617	15.4995	15.3309	14.9765	16.1652	14.8441	16.364	15.7241	15.4408	16.8921	18.2193	17.8742	17.3282	17.8051	18.471	17.7461	17.6809	15.6695	17.8638	14.187	15.2657	15.0909	16.0133	15.8224	16.0088	15.5638	16.1088	15.6744	15.8693	16.2032	15.8563	14.8011	17.2679	17.747	16.2738	15.2164	14.9035	15.3771	16.5076
Q14011	Cold-inducible RNA-binding protein	CIRBP	20.5586	20.7234	20.4794	20.3865	20.0578	20.2758	20.4684	20.2368	20.3185	20.0662	20.3603	20.5649	20.5442	19.8952	20.3186	19.5469	20.1731	19.9238	19.8822	19.4278	20.0726	19.8036	19.9219	19.5397	20.3479	20.4791	20.2572	19.3434	20.2728	20.0218	20.2999	20.4095	20.7158	20.4309	20.2957	20.455	20.8068	20.0368	19.8855	19.9263	20.6095	20.3556	20.2801	20.2324
Q9NZ45	CDGSH iron-sulfur domain-containing protein 1	CISD1	18.9944	18.9456	19.09	18.5114	17.5361	18.7967	18.4221	19.3421	18.9734	18.834	18.445	18.7394	19.0788	19.4591	18.7844	18.2647	18.5155	19.1537	17.9667	17.4925	19.027	18.4206	19.0503	18.7224	18.6685	18.2145	18.3658	18.5931	18.6236	18.8771	19.447	18.5805	19.0981	18.8788	19.1037	19.6756	18.1152	18.8366	18.8312	18.752	18.877	17.8278	19.2123	19.2528
Q8N5K1	CDGSH iron-sulfur domain-containing protein 2	CISD2	20.2291	20.5807	19.8504	20.5922	19.619	19.7944	19.6919	19.3671	19.7178	19.9215	19.9293	20.2797	20.0768	20.4732	20.0132	19.2437	18.8071	19.1881	19.699	19.0649	19.3036	19.777	19.1408	19.5186	19.5036	20.4853	19.6176	19.6173	20.4049	20.1218	20.3649	19.5317	20.4721	19.5479	20.1781	19.8113	21.2637	19.4598	18.979	19.5866	20.414	18.6672	19.3685	20.1409
Q07065	Cytoskeleton-associated protein 4	CKAP4	23.2687	23.3098	22.8549	23.2615	23.3895	22.3305	22.1777	22.4998	22.6108	22.6673	22.9471	23.3393	23.1561	23.326	23.1151	23.3092	22.7812	23.1124	22.9163	23.0982	23.2231	22.9989	22.8342	22.9345	22.9412	23.4028	22.952	23.3781	22.8836	23.0527	23.1575	22.8451	22.8913	22.4135	22.5415	22.5272	23.6907	22.8281	22.9515	22.8314	22.5876	22.6842	23.0272	22.9138
Q14008	Cytoskeleton-associated protein 5	CKAP5	18.5935	18.3114	18.4894	18.5551	18.6845	18.6057	18.7749	18.1772	18.1916	18.969	18.7235	18.6863	18.534	18.7101	18.5998	17.6192	17.8903	18.3004	18.2187	18.1739	18.3335	18.1096	18.2767	18.0347	18.8736	18.6305	18.4267	18.9192	18.8194	18.444	18.298	18.5297	18.728	18.6237	18.8937	18.9164	18.4606	17.9927	18.1604	18.8582	18.8783	19.0104	18.5983	18.8795
P12277	Creatine kinase B-type	CKB	21.8797	19.7639	20.4288	19.6494	20.7668	17.9136	17.8642	14.8724	18.1324	17.6758	20.5382	19.615	23.1898	22.2387	20.1585	18.176	18.0517	15.3041	17.7066	18.1888	18.9144	16.8943	16.053	17.3246	22.1771	16.9535	18.1696	17.0748	17.1757	22.5782	22.0795	18.1621	17.7129	18.9693	17.2565	17.6338	18.4049	17.4654	18.2669	22.8153	17.394	18.8983	17.7237	20.5528
P12532	Creatine kinase U-type. mitochondrial	CKMT1A	23.0636	23.2714	23.9709	22.3821	21.6658	23.7397	23.545	24.0648	24.0841	22.8075	22.5844	23.0016	21.9129	21.6537	22.9857	23.8281	24.1185	23.7552	23.8153	23.3582	23.9853	23.3428	23.5801	23.9177	22.8256	22.6234	23.3764	23.0642	22.9207	22.2741	23.0671	23.9533	22.7538	23.5311	23.196	23.4303	22.0243	23.72	23.4754	22.6118	22.8136	23.0976	24.0385	22.4773
Q7Z460	CLIP-associating protein 1	CLASP1	18.0686	17.5638	18.2813	18.1644	18.4003	18.4882	17.8994	17.8632	18.0688	18.0839	18.149	17.7528	18.6604	18.0265	18.0412	16.4554	18.3796	17.5514	17.6466	18.1589	17.5695	17.7828	17.53	15.1839	18.0558	17.9462	17.6798	17.2543	18.3137	17.8241	17.9201	17.8233	18.3906	18.0629	18.0414	18.1147	17.7983	17.6341	17.6977	17.9441	18.4235	18.5041	17.5709	18.3966
O75122	CLIP-associating protein 2	CLASP2	17.6094	15.0717	17.6927	17.6952	17.4416	16.9014	17.3959	18.2743	17.637	17.4071	17.5792	17.8039	17.7698	17.2642	17.5529	16.9508	15.2772	15.2549	17.7218	16.8643	15.158	17.3593	17.1244	15.8241	17.4485	17.6102	17.6577	17.159	17.5308	15.9119	16.1015	17.1056	17.6331	17.5781	17.5849	17.3846	17.6591	16.6888	16.5807	17.2837	17.6937	18.1808	16.7208	17.4142
Q05315	Galectin-10	CLC	19.8395	19.2442	19.7451	20.28	15.228	22.0039	23.8699	23.2433	23.0881	21.5478	20.3561	20.7079	20.7508	19.6119	20.1967	15.8265	15.0643	15.0606	14.993	15.8117	15.3403	15.5845	15.2618	16.3033	18.8402	19.9529	19.9706	18.2635	15.3425	23.2555	21.4947	14.4834	24.0155	21.8592	22.7978	23.6002	22.1033	14.112	15.9697	14.3266	24.5791	22.167	19.2356	23.1524
Q9UQC9	Calcium-activated chloride channel regulator 2	CLCA2	18.8328	19.3764	19.2772	18.9231	19.3672	19.0428	18.4632	18.1017	18.2968	19.3616	19.5281	19.2413	19.0403	17.8667	19.354	19.0397	19.2498	19.3393	18.9713	18.2724	18.8322	19.3051	18.8132	17.9989	19.3837	19.2113	18.2114	20.1973	19.6732	19.3156	19.5236	19.3198	18.9923	19.0913	18.6873	18.175	18.9331	19.6668	18.9032	18.8155	18.0104	17.9153	19.716	18.6606
Q14CN2	Calcium-activated chloride channel regulator 4	CLCA4	22.5638	22.7324	23.223	22.121	22.4744	21.8178	21.3177	23.8363	23.3404	20.7767	21.848	22.041	19.061	21.4087	21.755	24.075	23.4888	24.3396	22.3855	23.6744	23.1518	23.2592	24.0405	24.393	22.1485	20.469	21.1004	21.1898	22.1267	21.9734	22.9927	22.9954	20.662	23.0555	21.85	20.7124	21.3123	23.5505	23.2552	21.6231	19.9628	19.8648	23.018	21.428
Q96S66	Chloride channel CLIC-like protein 1	CLCC1	19.0412	18.6674	18.8409	18.8025	18.9039	17.8297	18.2368	18.6033	18.6004	18.2219	18.4488	18.7921	18.8107	19.2494	18.5086	17.9096	17.8464	18.5437	18.3205	18.0316	18.5791	18.1397	17.6609	18.2932	18.6108	18.6976	18.4229	18.1531	18.2669	18.9246	18.5427	18.3599	18.3769	18.2378	18.1533	18.2621	19.2549	17.9544	18.2002	18.6388	18.8138	18.656	18.3808	18.6477
P51798	H(+)/Cl(-) exchange transporter 7	CLCN7	18.2051	16.5789	15.3015	18.4708	14.9135	13.644	18.194	15.4502	17.8608	17.7311	14.5959	18.0839	15.9917	17.7149	17.5641	16.0498	14.6645	15.8292	15.8089	15.3031	18.0452	16.1895	14.0412	15.5501	14.8075	17.571	15.9691	15.1617	17.8051	18.6074	17.3014	17.5458	17.8905	15.0654	15.4798	17.7479	18.5804	14.2707	15.0998	14.6507	17.8422	18.3309	15.7328	17.4004
O95832	Claudin-1	CLDN1	20.6372	14.9979	20.0028	19.5641	19.5425	19.9755	19.871	20.3044	19.9432	20.0562	19.9213	19.3202	15.677	14.9913	19.5141	19.7822	19.434	19.5758	18.741	18.6982	19.0939	19.2255	20.1041	19.6432	19.6607	14.7524	20.5636	15.0869	20.1016	14.8863	20.7355	20.0722	20.7742	19.9914	19.9457	20.0063	20.1214	19.8977	19.7028	15.5017	19.9122	19.486	19.4442	19.8318
O95471	Claudin-7	CLDN7	16.9471	16.9022	17.9865	17.5703	15.9428	17.2725	16.6078	17.8661	18.1216	17.1622	16.9109	16.2093	14.9768	15.7755	16.9571	15.4945	17.6072	17.6914	17.8149	18.7324	17.2965	19.2085	17.746	15.3421	15.3298	14.3373	15.9767	15.6749	16.8166	15.2465	16.38	17.7727	17.233	17.5476	17.2354	16.7895	15.5811	17.9383	18.1556	14.4216	17.3581	14.6578	17.6424	16.6926
Q9NY35	Claudin domain-containing protein 1	CLDND1	16.4189	15.1547	17.8273	17.1849	17.3234	15.1076	15.3568	16.328	17.062	17.0337	16.9981	14.6813	14.0774	15.0046	15.8224	19.0656	18.6228	18.1042	17.3645	19.111	17.905	17.6555	17.2815	14.3649	18.0157	14.6635	15.0249	15.8475	14.8153	16.202	15.9307	16.89	15.0594	17.1768	15.2393	14.788	14.5746	18.1068	18.1351	17.0971	14.3862	15.0822	17.5099	15.073
P05452	Tetranectin	CLEC3B	16.0722	16.7174	17.3103	15.8164	17.0419	16.0658	15.5457	15.9617	16.1686	16.6482	16.5138	16.1466	17.8631	16.0824	16.2514	16.1309	16.0757	15.7339	15.1408	15.5555	16.1052	15.3414	16.242	15.9366	16.7793	16.0313	15.8702	14.6855	15.7288	18.0505	17.0681	16.4929	16.7888	15.9729	16.3159	15.8569	15.5674	14.7522	16.0062	16.5581	16.7417	14.1931	15.7651	18.0177
O00299	Chloride intracellular channel protein 1	CLIC1	23.1597	22.8616	23.2614	23.1582	23.0392	23.4099	23.5927	23.5454	23.4975	23.2703	22.792	22.9044	23.3937	22.9433	23.0848	23.4599	23.3226	22.9859	23.1932	23.3847	23.3419	23.1966	23.0397	23.2587	22.8711	23.0098	22.4956	22.4175	23.0196	23.2029	23.0428	22.9521	23.1042	23.5892	23.2807	23.1375	23.1903	23.2938	23.2941	22.9781	23.3041	23.0835	22.3987	23.1004
O15247	Chloride intracellular channel protein 2	CLIC2	18.7433	18.672	18.8065	18.6306	18.6303	14.1025	15.3791	15.5202	17.4862	17.4402	18.4009	18.2801	18.7546	18.8425	18.2688	15.0411	14.7057	15.803	15.1631	15.3858	16.3416	15.9673	15.4978	15.4174	17.4388	17.9188	15.357	15.0189	18.1078	18.9253	18.4085	17.5918	17.6819	16.9726	14.3707	16.149	18.6233	15.0038	16.8079	18.2775	18.1075	14.3194	15.5654	18.8367
O95833	Chloride intracellular channel protein 3	CLIC3	20.8201	21.1393	22.3022	20.8822	21.8892	21.7489	21.2638	22.4509	22.1925	20.6093	22.1455	21.8437	21.4028	20.6145	21.3198	23.7445	23.2035	23.2575	22.7164	23.3935	23.3498	23.117	23.027	23.4527	22.2605	20.3737	20.8991	21.5755	20.8707	20.512	20.6909	21.0683	19.8113	22.1169	21.5443	21.2521	21.3709	23.1374	23.1786	22.016	19.8114	21.4314	21.8704	20.6858
Q9Y696	Chloride intracellular channel protein 4	CLIC4	19.5491	19.6881	19.2727	19.314	18.8642	19.0733	17.9095	17.9778	18.1799	19.2327	19.6204	19.3128	20.772	19.8927	19.2354	17.9979	16.7008	16.2364	17.9793	17.3667	18.2967	18.0531	17.409	17.81	19.4747	19.1721	18.4566	18.3459	18.9273	20.7421	20.0973	18.4967	19.2902	18.4752	18.8583	18.5697	20.0482	17.9142	18.2479	19.3969	19.0681	18.0536	17.4229	20.4546
Q14677	Clathrin interactor 1	CLINT1	20.3315	20.3967	20.4703	20.3915	20.3183	20.4456	20.3537	20.6838	20.8042	20.1349	20.1228	20.2291	19.622	20.2414	19.9576	20.3062	20.3672	20.6585	20.2654	20.5503	20.2487	20.29	20.4337	20.5771	19.9584	20.0112	20.194	20.0898	20.1554	20.0469	20.3481	20.4513	20.2597	20.5007	20.3756	20.5109	20.3461	20.3699	20.349	20.0725	20.2423	20.5224	20.4719	20.0525
P30622	CAP-Gly domain-containing linker protein 1	CLIP1	19.7945	19.3239	19.2339	19.6583	19.7928	18.9733	18.7942	19.7165	19.4961	18.9166	18.7976	19.0967	18.7949	18.537	18.944	19.6738	19.557	20.0439	19.0766	19.8681	19.4383	19.557	19.5059	19.4382	19.1922	19.4956	19.3578	19.5985	19.6775	19.4708	19.3543	19.3661	18.9427	19.1983	19.0461	19.1109	19.686	19.9712	19.4918	18.9824	18.7359	19.2719	19.509	18.6183
Q9UDT6	CAP-Gly domain-containing linker protein 2	CLIP2	17.296	17.4903	17.0381	17.1982	17.0528	15.691	14.4023	14.3672	16.9176	16.5697	17.0749	15.2779	17.4413	18.0646	17.072	16.0882	14.8784	16.2325	15.2142	14.8462	16.3704	14.3625	14.55	14.8207	15.2441	17.8151	15.6106	15.0069	17.3099	13.953	15.4474	16.6138	17.3297	16.0823	15.7044	15.136	16.6323	15.4772	14.1355	15.8804	17.7427	15.6285	15.0126	18.0971
O75503	Ceroid-lipofuscinosis neuronal protein 5	CLN5	17.3435	17.4503	16.3232	16.9115	17.0383	15.0106	16.0494	17.2028	16.9901	16.6297	16.4413	16.6573	16.7904	16.5997	16.601	14.7276	15.386	14.9031	16.4398	16.4274	15.1746	14.8584	15.0805	15.1475	16.4077	17.0912	14.2806	15.9448	16.6943	17.4197	15.8376	16.9062	17.2474	16.738	16.6011	16.7086	16.8939	15.1581	15.4662	15.7666	17.2478	15.5478	14.7103	16.6393
Q9NWW5	Ceroid-lipofuscinosis neuronal protein 6	CLN6	17.3698	17.4972	15.8551	17.9864	17.4396	17.1815	18.0324	14.6324	18.2344	17.8401	17.839	18.4556	15.4626	16.9601	18.447	15.3933	14.3799	14.3796	18.0517	15.2836	15.4593	17.4202	17.195	14.4321	17.9049	18.3538	15.223	17.8736	17.5456	16.8637	17.2932	14.9004	18.2465	17.2676	17.4334	18.0869	17.3711	17.4777	17.8609	17.5356	18.5011	15.9013	18.3273	17.297
P54105	Methylosome subunit pICln	CLNS1A	18.9395	18.8421	19.1469	18.936	19.0958	19.2678	19.84	18.9842	19.3891	19.8246	19.2892	18.8532	19.8974	18.3885	19.6797	18.6132	18.2725	17.3167	19.0297	19.089	18.4611	18.9216	15.6877	17.8691	19.3036	18.9036	15.7872	18.8441	19.1158	18.8586	18.6852	18.0456	19.2432	19.3394	19.8063	18.9579	19.0051	18.9787	18.932	19.5287	18.9577	19.2048	16.8364	18.3508
Q92989	Polyribonucleotide 5'-hydroxyl-kinase Clp1	CLP1	17.4481	17.4139	17.3311	17.6729	17.3603	17.3422	17.8674	14.5622	17.5102	17.8072	17.6639	17.5684	17.4653	17.3771	17.4449	16.8694	14.7944	17.1001	17.224	17.161	17.1538	16.7175	15.4647	16.8781	17.6965	17.6149	17.7743	17.5874	17.6562	15.1631	17.2458	17.5008	17.8609	17.3689	17.7797	17.7275	17.1188	15.9767	16.7698	17.427	17.8126	17.3802	17.283	17.592
Q9H078	Mitochondrial disaggregase	CLPB	17.8353	17.0596	17.6855	17.9015	17.8588	17.5626	17.6515	17.9019	17.5906	18.1744	17.9395	17.9493	17.8554	17.6401	17.6605	16.436	16.0689	15.2833	16.5147	17.4082	17.1493	17.2045	16.6198	17.298	17.8845	18.1045	17.275	17.9968	17.8979	17.5225	17.5698	17.9442	18.2137	17.5679	17.8813	17.6857	17.6989	16.6546	17.2842	18.3386	18.0317	18.0636	17.3353	18.0486
Q16740	ATP-dependent Clp protease proteolytic subunit. mitochondrial	CLPP	19.2163	18.7611	19.1206	19.1311	18.6888	18.7655	18.8211	19.0792	19.443	19.2346	19.5063	19.5269	18.4885	18.3889	19.239	19.0962	18.8871	18.9799	18.9561	18.9156	19.1948	19.162	18.0139	18.7833	19.2904	19.3732	19.6442	19.1214	19.4511	18.6915	19.013	18.982	19.3432	18.9257	18.8833	19.2243	19.7197	19.0715	18.7424	18.8984	19.1967	18.9739	18.0638	19.1987
O96005	Putative lipid scramblase CLPTM1	CLPTM1	20.0671	19.793	19.7933	20.2122	20.0501	19.9574	20.3539	19.997	20.1965	20.5097	20.1282	20.2987	20.1139	19.5399	20.1832	19.9527	19.9444	20.0297	20.2001	20.0947	19.9913	19.9201	19.8834	19.5803	20.2882	20.2417	20.1212	20.3103	20.2413	19.7734	19.6046	20.0107	20.222	20.078	20.5586	20.4695	20.2634	20.1309	20.1341	20.3402	20.2447	20.2982	20.2277	19.9049
Q96KA5	Lipid scramblase CLPTM1L	CLPTM1L	17.8597	18.0388	17.2637	18.2059	17.0627	17.6231	17.2325	13.9485	17.6561	17.2997	17.0302	17.9923	17.2564	18.0723	17.4131	15.433	14.3387	16.1321	16.1301	16.6935	15.891	15.8556	16.4005	14.3184	16.788	18.0433	15.0054	16.89	17.6627	16.5526	18.2441	17.043	18.2713	16.7285	17.9043	17.6093	19.5922	15.4405	16.985	17.5498	18.1317	18.1384	15.8931	17.7222
O76031	ATP-dependent Clp protease ATP-binding subunit clpX-like. mitochondrial	CLPX	17.7574	17.8872	17.7631	17.4435	18.1653	18.1392	18.2946	17.7847	17.6978	18.3411	18.0679	17.6358	17.8713	17.1653	18.0894	17.9015	16.5448	17.5631	18.0267	18.2243	17.6988	17.1348	17.4818	17.5546	18.152	18.0126	18.1297	18.6216	18.2406	17.177	17.4011	17.5482	18.0982	18.1337	18.3249	18.492	17.4098	17.4431	17.3154	18.3014	18.2119	18.7689	17.6106	18.0586
P09496	Clathrin light chain A	CLTA	20.0545	20.4624	19.2649	20.203	20.0785	19.4839	19.3748	19.0209	19.0829	19.5537	19.7529	20.0455	20.1661	20.6388	19.9571	18.4966	18.44	19.4854	18.1168	14.8925	18.5739	18.1677	18.5015	19.3761	20.0481	20.4047	19.7603	19.5155	19.7646	20.6757	20.0028	19.5181	19.8392	19.0258	19.2831	19.1193	20.3888	19.2284	18.8837	19.4505	20.1353	20.1089	18.9543	19.9588
P09497	Clathrin light chain B	CLTB	21.1366	21.0131	21.1931	21.1097	20.8526	21.2248	21.0209	21.3163	21.7429	21.1025	21.2124	21.1449	20.8688	20.4126	21.1275	21.6631	21.3124	21.4714	21.3327	20.6921	21.4455	21.1952	19.4826	21.1242	20.9059	20.92	21.6293	19.7963	21.0546	19.6458	20.8821	21.2164	21.1762	20.8646	21.1366	21.4502	21.148	21.2086	21.4245	20.4829	21.1519	21.0401	21.1339	20.7907
Q00610	Clathrin heavy chain 1	CLTC	22.632	22.6705	22.4904	22.7778	22.6905	22.5981	22.5121	22.6572	22.6713	22.4546	22.6516	22.7069	22.4369	22.6347	22.5119	22.6267	22.6174	22.7982	22.4268	22.4005	22.6032	22.4644	22.6356	22.6502	22.6757	22.6367	22.6031	22.5689	22.6395	22.8625	22.572	22.5561	22.569	22.4818	22.3764	22.5191	22.7423	22.6752	22.5006	22.6074	22.6621	22.4054	22.6503	22.5687
P10909	Clusterin	CLU	20.7385	20.3915	20.8385	19.9091	21.4506	19.5276	19.7961	18.6208	20.3659	20.1674	20.961	20.7184	22.2068	21.4583	20.1018	18.2404	19.2395	18.9927	19.5217	19.2202	19.5242	18.7444	18.4986	18.3488	21.2513	19.7628	22.5313	18.2556	19.7307	21.3319	20.0164	19.2255	21.892	19.8364	18.6051	19.4144	20.831	19.0713	19.0747	20.8286	20.6488	21.7112	21.1074	23.8008
O75153	Clustered mitochondria protein homolog	CLUH	19.6589	19.2729	19.8645	19.7744	19.9545	20.2903	20.5192	19.9831	20.218	20.931	20.4714	20.067	20.1295	19.5912	20.3205	19.4589	19.8535	19.8336	20.2388	19.8237	20.0655	20.1108	19.9739	19.7272	20.5631	20.1157	20.1892	20.6304	19.827	19.1262	19.4166	19.892	20.2016	20.2197	20.6969	20.5744	18.8786	19.9776	19.9403	20.8675	20.487	20.2114	20.076	19.9292
Q8N0X4	Citramalyl-CoA lyase. mitochondrial	CLYBL	17.4482	14.393	17.8039	17.5861	15.9478	15.5689	14.5947	16.8074	16.9505	16.4158	16.895	16.521	16.7825	14.5464	17.1696	15.5408	16.7373	14.7512	17.3256	16.0485	16.8016	16.768	16.8464	16.2974	16.2798	16.3493	14.308	14.9634	16.7937	14.8583	16.9955	17.0096	17.5077	17.3286	15.3022	15.1733	15.9629	15.9715	17.0046	14.5477	16.3725	15.5289	17.3028	15.1964
P23946	Chymase	CMA1	19.6168	20.0436	18.6887	20.0079	21.7928	14.8215	15.6187	14.7659	18.8008	15.8559	17.6801	18.462	19.0559	18.1628	19.0055	15.8316	14.4794	15.2111	18.2683	15.159	16.6048	15.0737	13.9529	14.0319	21.0494	18.6546	15.4386	15.5204	15.6725	20.9255	19.463	18.5003	18.4866	17.8076	17.1596	15.1553	18.4562	15.4894	15.2678	19.1856	18.0811	14.8218	15.7742	18.979
Q8NFW8	N-acylneuraminate cytidylyltransferase	CMAS	18.9421	19.2447	19.9815	19.0617	19.0611	19.2531	18.9734	19.8775	19.4071	18.5265	19.3659	19.2428	18.5158	19.4031	19.023	20.3697	20.3115	20.3518	19.8393	20.0769	20.1924	19.7564	20.3988	20.5643	19.1831	18.52	19.3076	18.7324	19.0077	18.9046	19.3039	19.4223	19.0309	18.9859	18.9334	19.0906	18.9627	19.7226	20.0365	19.0309	18.7739	18.1405	19.6339	19.1734
Q96DG6	Carboxymethylenebutenolidase homolog	CMBL	17.5212	17.4092	17.686	14.6175	17.8185	15.3773	15.804	17.3454	15.0448	16.6827	18.6425	16.2379	18.6419	18.3982	17.4835	14.5973	15.1108	16.7155	16.9682	14.8855	15.2185	16.6884	15.7095	15.9243	18.1349	15.9924	15.6981	13.5185	16.1971	18.1393	17.9064	15.1899	18.0677	17.0145	16.0161	15.6879	15.0393	16.0302	15.5814	17.096	14.0365	15.3608	16.1754	17.0976
Q8IY22	C-Maf-inducing protein	CMIP	17.0057	14.8859	16.8767	14.7607	15.7586	16.3515	15.6869	17.2376	17.1189	15.4239	16.9822	14.6816	14.3315	16.5872	15.6841	16.5768	16.0761	14.4249	14.0947	15.6213	14.8833	16.2953	16.3039	15.0317	16.1587	16.5928	17.0062	15.1891	16.7545	15.7735	15.7693	16.4913	16.7658	16.9446	16.2995	16.7351	16.6917	17.2634	15.5096	16.2524	16.8374	16.0003	14.7158	15.9059
P30085	UMP-CMP kinase	CMPK1	21.0502	21.4313	21.5539	21.0107	21.0701	21.5138	21.3203	21.9668	21.6905	20.7453	20.8933	20.5544	20.6021	20.7222	21.0306	21.9079	21.8246	21.6716	21.4595	21.57	21.7065	21.5709	21.5843	21.7562	20.7162	20.5423	20.1942	20.9244	21.0457	21.1259	21.4091	21.5772	21.2883	21.2797	21.2785	21.1006	21.1133	21.8393	21.4467	20.6053	20.5067	19.2828	21.3791	21.0337
Q5EBM0	UMP-CMP kinase 2. mitochondrial	CMPK2	19.4574	18.7697	14.1488	19.52	18.3362	17.3245	18.6349	19.4584	13.9255	16.4015	15.0957	18.7398	16.0277	15.4356	14.2371	15.9442	18.5899	15.7062	14.0666	18.7285	15.3154	13.9547	20.0576	14.9886	15.2004	19.1738	14.5325	16.6531	18.4743	15.3547	18.0206	18.3023	14.7561	16.1312	17.9978	14.7122	19.7748	18.6718	14.5833	15.5508	16.096	18.9906	14.3199	17.3775
Q9NX76	CKLF-like MARVEL transmembrane domain-containing protein 6	CMTM6	18.3535	18.5408	18.2215	18.1771	18.6718	15.4881	15.8738	17.0365	17.9215	17.8248	18.0477	17.9359	17.9041	17.6868	17.5999	16.9277	16.386	16.8115	17.474	16.9106	17.5791	18.006	16.976	16.3875	18.8348	18.048	17.747	17.7317	18.2029	14.4701	17.5914	17.599	17.9317	17.2968	17.2418	17.8283	18.4101	17.4461	17.4285	18.8056	18.3847	18.0074	17.9787	18.43
Q8N1G2	Cap-specific mRNA (nucleoside-2'-O-)-methyltransferase 1	CMTR1	18.5754	18.5595	18.2035	18.1773	18.5978	16.0635	18.5657	15.3731	18.3027	18.1249	17.7784	18.3738	14.9531	15.495	17.7842	14.6209	15.6659	14.9907	14.893	17.1496	17.2985	19.155	16.7341	13.8484	17.4222	18.5072	15.4918	17.715	18.3706	16.0163	18.6024	19.0505	18.8402	17.5951	18.0919	15.2519	18.0462	18.9623	14.0308	15.7178	18.7817	17.6555	18.1327	18.2927
Q96KP4	Cytosolic non-specific dipeptidase	CNDP2	22.1847	22.2145	21.6036	22.1339	22.1058	21.4798	21.5529	21.5603	21.4019	21.3757	21.2579	21.8951	21.4767	21.7111	21.6288	21.4521	21.2328	21.4745	21.4854	21.4972	21.3787	21.0147	21.5716	21.4421	21.4253	22.089	20.8728	21.3923	22.1776	22.0932	22.462	21.9119	21.6767	21.5823	21.4587	21.204	22.5327	21.866	21.2982	20.9948	21.4145	21.363	20.9316	21.6273
Q9P003	Protein cornichon homolog 4	CNIH4	18.2586	17.9409	17.3592	17.6645	17.7983	17.0895	17.5452	17.4206	16.4135	17.409	16.7638	17.5298	15.8328	18.4761	17.5667	17.4395	17.4468	18.0351	16.5797	15.3131	17.5445	14.469	18.3964	17.6858	17.5568	17.9481	16.4076	18.255	17.9441	17.4154	17.7749	17.9029	17.5464	17.6896	17.939	18.0057	16.6732	17.1126	17.6089	17.7495	17.4862	14.535	18.2206	17.6306
P51911	Calponin-1	CNN1	24.5429	21.9061	23.4009	22.4848	22.8791	18.2621	17.7727	15.1156	16.0791	22.1296	22.7718	21.887	25.8319	24.3686	22.9092	15.7341	15.4118	15.0943	21.6294	16.218	20.5925	15.2864	18.1799	16.2309	24.7016	17.4322	16.742	14.159	22.7763	24.5835	24.1956	21.0995	19.3246	16.1989	15.6431	13.9021	22.2725	15.2126	15.691	24.8351	19.6347	23.8553	14.8316	24.2624
Q99439	Calponin-2	CNN2	19.6613	19.4107	19.3559	19.8927	19.5837	19.5044	19.9303	19.3303	19.6853	19.6028	19.1382	19.742	19.7615	19.369	19.4372	18.8114	18.8763	18.8496	19.0807	19.3163	19.0558	19.0187	18.7575	18.8457	19.3234	20.1821	19.3135	19.7486	19.9868	20.1215	18.7903	19.2863	19.8072	19.3732	19.5712	19.3621	19.7436	19.0542	18.7155	18.7929	19.7618	20.2285	19.4629	20.1283
Q15417	Calponin-3	CNN3	21.2505	21.4032	21.3932	20.9335	21.1496	20.45	20.0777	21.5708	21.5004	20.3198	21.2569	21.3601	21.6842	22.1514	21.23	22.0946	22.0785	21.9859	21.5367	21.2772	21.2528	21.7543	21.7976	22.2458	21.4638	20.4549	20.9101	19.2935	20.2496	21.4175	21.1085	20.6006	20.3625	21.0572	20.0803	19.7745	21.1062	21.2461	21.9899	20.699	20.3179	20.5085	20.7759	21.5867
Q8NE01	Metal transporter CNNM3	CNNM3	15.9685	15.5475	16.5767	15.9487	15.8349	15.8454	15.4659	14.9021	16.4239	15.9457	15.9051	15.6448	15.2603	14.6744	15.8385	15.5006	16.5356	15.0928	16.0288	14.6161	16.2168	16.1127	16.0664	15.2731	15.0377	15.461	14.7175	15.3163	16.1951	15.509	16.0964	16.0524	16.3036	16.2069	15.9346	16.5233	15.8151	15.0259	15.7056	15.4472	16.1372	14.7613	16.2455	15.6194
A5YKK6	CCR4-NOT transcription complex subunit 1	CNOT1	18.9934	18.7574	18.8401	19.0207	19.035	19.0521	18.914	18.6515	19.106	19.1392	19.1026	18.9842	18.9266	18.714	19.0504	18.4015	18.3757	18.6211	18.7953	18.986	18.7333	18.8693	18.6319	18.4977	19.079	19.0474	18.7221	18.834	19.0883	18.5569	18.7296	18.932	18.9894	18.9359	18.8001	18.9585	18.7615	18.623	18.6993	19.0045	19.0063	18.7235	18.7705	18.9143
Q9H9A5	CCR4-NOT transcription complex subunit 10	CNOT10	18.4457	17.677	17.7592	18.5602	18.2259	17.772	17.9075	17.6807	18.3485	18.6302	18.3469	18.5102	18.4516	17.9034	18.3235	16.4722	16.0906	17.5572	17.9816	17.8344	17.8564	17.938	15.1503	17.779	18.6694	18.5548	18.7806	15.9483	18.3673	15.1312	15.9448	17.546	17.6787	18.2346	18.2657	18.2153	18.9963	17.4508	17.4881	18.8381	18.4687	18.4368	18.3308	18.08
Q9NZN8	CCR4-NOT transcription complex subunit 2	CNOT2	18.3675	17.9905	18.0559	18.1743	18.0768	18.2768	18.1824	17.7793	18.3122	18.5041	18.0067	18.1324	18.4611	17.8486	18.2673	16.9765	17.0377	17.2868	17.7949	17.4576	17.7666	17.7502	17.0993	17.6183	18.3352	18.2962	17.9083	18.1956	18.1594	14.4904	17.929	18.2242	18.1162	17.9998	18.0763	18.1466	18.6787	17.6455	17.5697	18.1096	18.3117	18.652	17.4686	17.8113
O75175	CCR4-NOT transcription complex subunit 3	CNOT3	19.5521	19.2048	18.7435	19.172	19.3593	19.1027	19.1638	18.7668	19.4472	19.2573	19.1223	19.2314	18.9902	18.6	19.0416	18.7573	18.5616	19.8061	18.7262	18.6796	18.6534	18.9003	18.6478	18.9156	19.318	19.3041	19.3723	19.2704	19.1852	18.9803	19.224	19.275	18.9654	19.2487	18.8832	19.2349	19.2182	18.9641	18.734	19.2751	19.1784	19.3137	18.9472	18.9877
Q9UIV1	CCR4-NOT transcription complex subunit 7	CNOT7	16.4416	16.0331	16.4114	16.3081	15.6134	13.8799	15.1912	16.3925	16.0276	15.7985	16.6454	15.9113	14.0746	14.8165	16.0177	14.9123	13.8017	15.7834	15.1606	16.6637	16.2517	15.6036	14.8018	15.8981	16.1797	16.3131	15.1626	14.9358	16.5587	15.4999	14.381	14.2233	16.387	16.4872	15.7556	15.3488	15.1641	14.7176	15.6842	14.1283	16.2506	14.9746	14.2771	16.033
Q92600	CCR4-NOT transcription complex subunit 9	CNOT9	17.9663	17.7498	17.8403	17.9267	17.5911	18.1094	18.1367	17.572	17.8958	17.9536	17.9979	17.828	17.6499	17.7459	17.9876	17.2964	17.1891	17.6328	17.8879	17.7203	17.8071	17.4539	17.507	16.6989	17.88	17.9243	17.6346	17.2327	18.1428	17.6353	17.5008	17.833	17.9257	17.8774	17.7999	17.615	17.8328	17.5221	17.3967	17.9319	17.8844	17.5081	17.6625	17.7237
P09543	2'.3'-cyclic-nucleotide 3'-phosphodiesterase	CNP	20.9225	21.2264	20.844	20.7922	20.5621	20.2874	20.3636	20.7647	20.7135	19.759	20.2619	20.6301	20.3138	20.5555	20.5202	20.7873	20.7912	20.7906	20.474	20.6192	20.7843	20.8423	20.9073	21.0094	20.2383	20.4794	19.6907	19.4472	20.4951	20.9159	21.0627	21.0596	20.3947	20.4778	20.1888	20.2782	20.6674	20.5516	20.9328	20.0262	20.208	19.9899	20.5334	20.4226
Q9Y2B0	Protein canopy homolog 2	CNPY2	19.3913	19.9973	18.8965	18.7438	18.9906	18.33	18.1553	18.6176	18.8223	18.61	18.4807	18.7732	19.664	19.8384	18.7341	18.2934	18.4065	18.6155	18.2742	18.9448	18.1064	18.5264	18.1613	18.6929	18.4515	19.0996	18.5691	18.6419	18.6106	19.8708	19.4933	18.8079	19.0401	18.5053	18.9521	18.4037	20.1848	17.8716	18.5842	18.7304	18.6276	19.1036	19.1239	19.1868
Q9BT09	Protein canopy homolog 3	CNPY3	17.9594	17.6228	17.1896	16.7619	17.9233	15.0558	15.4234	16.3181	16.6042	16.9317	17.8187	17.2105	15.0259	17.8148	16.8713	14.9023	14.307	16.1014	16.1617	14.1699	15.814	16.0331	15.2823	16.0746	15.8421	17.535	16.9143	16.1101	17.2744	18.4193	18.0576	17.4209	16.813	14.7807	16.3034	15.6744	18.3293	16.1216	16.4075	15.0095	17.6578	13.3245	17.5556	17.7625
Q8N129	Protein canopy homolog 4	CNPY4	16.3397	17.3057	15.9419	16.0331	16.9593	13.9199	16.0218	14.5419	15.0827	15.429	15.8604	16.2747	18.0396	16.9428	16.0738	15.6235	15.8621	14.7063	15.7409	15.535	14.5892	14.6449	14.8188	15.7504	15.313	16.2971	15.5278	14.3219	16.0522	17.2299	16.4765	16.1331	15.4753	15.4937	15.1752	15.4036	16.6074	14.8755	16.3665	14.7706	15.8187	13.9524	15.697	16.9849
Q96F85	CB1 cannabinoid receptor-interacting protein 1	CNRIP1	15.7019	14.9976	15.3478	15.0507	15.298	14.6325	15.3349	15.1728	13.4524	15.6113	15.1534	16.0633	17.9568	17.405	14.3665	14.7412	14.8914	14.1952	15.7359	14.433	16.1526	15.1377	15.6379	16.1535	15.8023	15.4984	15.163	15.6531	15.4076	16.8922	15.6806	14.9955	14.3937	15.1154	14.5422	14.3092	14.6292	15.5624	15.6221	14.1424	15.406	15.0096	16.077	18.3746
Q12860	Contactin-1	CNTN1	14.4804	15.075	17.8679	15.2984	18.765	17.1596	17.0246	15.2545	16.2085	17.7436	14.0699	15.3603	18.8889	17.9865	16.4083	14.7863	15.1532	15.9286	20.1533	15.6785	14.4658	14.4859	15.3683	14.9632	18.3042	14.8893	14.9017	17.7773	17.1331	15.2971	14.4524	15.4152	14.8209	16.7339	15.3078	16.1528	15.8205	15.3407	14.5909	18.3952	15.8248	16.1944	15.2028	16.3826
P78357	Contactin-associated protein 1	CNTNAP1	17.012	16.2854	14.642	15.7613	15.613	15.1018	14.8616	15.5899	14.6298	14.0407	15.5562	15.9935	17.3499	16.5612	16.6861	14.9651	16.2251	16.2554	15.3709	14.5629	15.7882	15.8884	16.3951	14.0967	14.6054	14.7084	15.9157	15.3279	15.9577	14.8233	15.6275	16.3619	14.9093	14.3797	14.6318	15.1287	15.7328	16.0677	15.2875	14.5641	14.9963	14.2385	16.398	17.8134
Q9C0A0	Contactin-associated protein-like 4	CNTNAP4	14.608	15.0782	15.2934	16.2866	13.2777	15.4708	15.0081	15.4714	17.0835	15.6005	16.8485	18.2651	16.0611	15.2667	18.3357	16.2898	14.926	15.1902	18.2151	16.4515	15.1422	17.4977	15.2115	15.1334	14.9584	17.7139	18.0737	14.817	14.1708	14.6087	16.279	15.7254	18.2765	15.8723	16.434	16.6786	15.2992	15.307	14.2015	14.8164	19.5091	14.8738	15.266	14.4894
Q9Y2R0	Cytochrome c oxidase assembly factor 3 homolog. mitochondrial	COA3	18.8032	18.9731	19.0983	19.0446	19.1706	19.6076	19.274	19.2201	19.3587	19.4364	19.4009	18.9782	19.0349	18.427	19.4145	18.6902	19.3081	19.0955	18.8431	14.959	19.3521	18.7274	19.433	19.473	19.3284	18.7891	17.9938	19.1643	19.0628	18.9108	19.149	19.2158	19.4085	19.3613	19.243	19.3827	19.2017	18.4275	19.0454	19.5147	18.984	19.5474	19.7809	18.9434
Q5JTJ3	Cytochrome c oxidase assembly factor 6 homolog	COA6	18.1923	18.8052	18.7288	18.0514	18.3431	18.3891	18.3418	17.9096	18.1169	18.0998	18.705	18.0216	18.2882	18.5295	18.0921	18.8421	17.9682	17.6806	18.6213	17.1237	17.6392	18.3663	17.8086	17.9239	18.7485	18.1081	18.6196	17.9262	18.4459	17.9829	18.4259	18.4242	18.6799	17.9682	17.9605	18.3325	19.0354	17.8966	17.9536	18.094	18.1696	18.0794	17.6168	18.8759
Q96BR5	Cytochrome c oxidase assembly factor 7	COA7	16.9317	17.0943	17.0739	17.0977	16.9945	16.7053	17.0104	17.1706	16.8645	17.5114	17.4525	17.2367	17.5954	17.0289	17.2078	16.0529	16.5246	14.5682	17.0238	16.8222	17.3072	17.4602	15.9237	15.2857	17.1453	16.9593	16.7759	17.3526	17.2216	16.8655	15.0548	15.6075	17.0284	17.3822	16.5381	17.0308	15.6386	15.5886	16.8816	17.3284	17.0491	16.8293	16.2345	17.0438
Q13057	Bifunctional coenzyme A synthase	COASY	19.6454	19.3809	19.9149	19.8577	19.2207	19.8828	19.9178	20.1047	20.3102	19.8088	19.5757	19.6711	19.4014	19.3599	19.8415	19.8895	19.9556	19.9752	20.4272	20.0289	20.3729	20.3048	19.8985	19.8381	19.5905	19.6777	19.522	19.1958	19.4779	19.5577	19.4976	19.7185	19.6773	19.8001	19.5985	19.9546	19.4469	20.2159	20.1583	19.4945	19.855	19.1266	19.5662	19.1932
Q53SF7	Cordon-bleu protein-like 1	COBLL1	18.2087	18.3233	18.7963	18.6419	18.204	18.6446	18.4287	19.1493	19.0548	18.2121	18.5893	18.2736	18.1848	17.4167	18.4232	19.0945	19.2872	19.1694	18.9545	18.8025	18.5936	19.0643	18.8934	19.0244	18.6444	17.909	18.3216	18.1475	18.1561	18.1996	18.3777	18.8939	18.3724	18.6836	18.3141	18.6035	18.392	18.9847	18.9586	18.0543	18.0408	17.9947	18.625	17.9745
Q8WTW3	Conserved oligomeric Golgi complex subunit 1	COG1	17.6186	17.1138	17.3791	17.665	17.8299	17.0106	17.1523	17.2456	17.3078	17.6215	17.2934	17.5485	17.811	17.5067	17.4105	15.8668	16.7896	17.0356	17.4212	17.2232	17.346	17.3757	17.5161	16.4566	17.4608	17.7484	15.649	16.6342	17.6483	16.7006	17.1971	17.3154	17.8235	17.354	17.3939	17.464	17.787	17.2519	17.2396	17.4519	17.4082	17.3974	17.1576	17.0749
Q14746	Conserved oligomeric Golgi complex subunit 2	COG2	16.7269	15.4888	16.9568	16.3283	15.7896	15.1086	16.2381	14.9191	15.2851	16.1968	15.7211	16.1254	16.0693	15.0905	15.7515	14.6726	14.2037	15.7906	15.2758	14.849	15.0181	15.9532	15.9493	14.735	15.3514	16.6531	15.2074	16.0494	16.8956	14.9628	16.0497	15.1787	17.2217	15.4234	16.902	16.5279	17.1537	16.1269	15.9436	14.9658	17.1974	15.233	15.2614	16.6103
Q96JB2	Conserved oligomeric Golgi complex subunit 3	COG3	16.71	15.114	16.9011	16.8769	15.8312	15.5232	15.3817	17.4346	16.6327	16.0588	16.1293	16.8895	14.026	15.7757	16.5295	16.1749	15.6378	14.8437	15.5147	15.9804	15.5634	15.0686	14.8692	14.7139	15.6424	16.3132	14.2768	14.8157	16.0692	15.7064	15.3234	15.8946	16.8118	16.3721	16.2407	16.0805	17.0722	15.223	16.1804	15.172	16.2843	16.9391	15.4043	15.642
Q9H9E3	Conserved oligomeric Golgi complex subunit 4	COG4	17.4892	17.6936	17.5309	17.5762	18.3682	17.3292	17.3165	17.5047	17.5976	17.5221	17.6025	17.5753	17.7392	17.2186	17.4599	17.7303	17.5522	17.5624	17.6982	17.8154	17.7419	17.6578	17.8241	17.6137	17.5839	17.3952	16.9099	16.9298	17.2897	17.5818	17.466	17.3223	17.8556	17.6074	17.413	17.3168	17.581	17.4184	17.8197	18.5521	17.5123	17.7558	17.2948	17.4037
Q9UP83	Conserved oligomeric Golgi complex subunit 5	COG5	18.1519	18.112	18.4968	18.3192	17.8755	18.3482	18.747	18.1371	18.4121	18.3301	18.2575	18.3297	18.3358	18.0878	18.1621	18.5867	18.1675	18.5474	18.4981	18.6977	18.2087	18.3201	18.6856	18.0979	18.08	18.4348	18.1291	18.4326	18.4141	18.0411	18.1465	18.5509	18.7079	18.4131	18.621	18.4946	18.3579	18.1552	18.408	18.1626	18.4202	18.8528	18.3148	18.1879
Q9Y2V7	Conserved oligomeric Golgi complex subunit 6	COG6	18.0894	17.6194	17.9288	17.8874	17.9058	17.8507	17.9085	17.714	17.844	17.7429	17.5053	17.7721	17.7991	17.3015	17.9028	17.0425	17.6327	17.5262	17.9006	17.7164	17.8251	17.6909	17.9726	17.5055	17.6484	17.9881	16.7843	17.7505	17.7098	17.7273	17.7318	17.8401	18.1047	17.9634	17.932	18.0041	18.1479	17.6198	17.997	17.4088	17.9816	17.5562	17.7798	17.7181
P83436	Conserved oligomeric Golgi complex subunit 7	COG7	17.2239	15.7625	17.3584	17.3761	17.4775	16.6718	17.0241	17.1805	17.486	17.2646	17.0331	17.367	15.5517	15.2294	16.5735	17.0876	17.2454	17.0224	17.5728	17.6484	17.3504	17.1856	16.9435	16.5593	16.9079	17.2567	16.4024	17.2947	17.2929	14.819	14.5917	15.832	17.5846	17.2885	17.2295	17.2928	17.3318	16.887	17.3738	17.6686	17.6476	16.7946	16.8143	17.245
Q96MW5	Conserved oligomeric Golgi complex subunit 8	COG8	17.6033	17.1696	17.5006	15.0772	17.7051	16.868	15.1681	14.6353	17.0266	17.2061	16.5441	17.5807	17.2605	15.9812	17.2229	14.1086	15.3536	15.3098	17.9893	17.5825	17.7875	16.0984	15.772	14.4438	17.4756	17.4497	14.9442	14.1229	17.1457	17.202	17.0675	16.801	17.6155	17.4814	17.1214	16.1259	17.9324	16.5858	17.0904	17.6824	17.7212	16.0706	15.8535	17.4057
P38432	Coilin	COIL	16.4662	15.0627	16.5279	16.907	16.5346	14.6329	16.635	15.5182	17.0301	17.0138	15.2855	16.8164	16.483	15.6283	16.8589	15.9053	16.2825	13.8128	16.9181	15.3381	16.9702	15.4636	15.9338	16.7455	16.5991	16.9115	15.1868	15.5635	16.2418	14.9967	15.8249	14.8153	16.1357	16.4661	16.9504	15.6824	15.9644	15.9859	15.9173	16.7766	17.0523	15.0129	15.3418	16.1488
P13942	Collagen alpha-2(XI) chain	COL11A2	18.1639	18.5361	18.2722	18.4619	18.8511	14.884	15.4556	15.6981	16.7009	16.924	16.9142	16.5652	18.5472	19.7997	16.5007	15.3432	14.6494	15.5336	15.1952	14.6771	16.1596	15.2805	14.7811	16.9513	18.2494	17.1076	16.4262	14.1535	15.608	19.0559	18.1802	16.8934	17.581	16.8306	14.0598	16.3325	16.6727	15.2358	16.2806	19.2328	18.2056	20.6499	15.5498	17.877
Q99715	Collagen alpha-1(XII) chain	COL12A1	19.7125	19.7096	19.9628	20.2062	20.436	20.2695	20.0829	17.0308	18.9143	20.4405	20.4705	20.0969	20.7433	18.855	19.8608	14.9158	14.884	15.2228	16.0205	18.9775	17.9153	17.2401	14.0714	14.8761	20.3123	20.3274	17.8358	19.0369	19.6969	20.7102	20.3917	18.9188	20.8003	18.9968	19.0943	17.9004	21.669	16.6	14.4643	20.432	21.1119	22.3574	17.8032	22.2906
Q05707	Collagen alpha-1(XIV) chain	COL14A1	22.9527	23.6917	23.4785	21.5178	23.7768	22.4398	21.3903	19.3764	21.8123	21.4716	22.7998	19.9722	23.3042	22.7554	22.1645	19.7105	14.9255	15.3708	14.8304	13.9031	19.7514	15.2588	17.9225	14.4542	23.1504	20.939	20.2335	14.6669	19.6389	23.5863	22.4366	21.8413	20.7741	19.6984	18.6109	19.21	21.7188	22.23	23.1924	23.1866	23.5064	22.8277	15.6925	22.6746
P39059	Collagen alpha-1(XV) chain	COL15A1	20.228	20.4713	20.3102	20.0895	20.1102	19.0907	18.3786	15.5202	18.8382	19.8858	19.9209	20.0753	21.0583	21.5791	19.9826	15.7212	16.2498	15.7677	17.6311	16.011	17.4131	17.7441	17.1815	17.0888	20.7346	19.6347	18.3293	18.1469	18.8266	21.2077	20.6266	19.297	19.3237	18.3024	18.1163	18.1478	19.3045	15.4296	17.3734	20.2184	20.2879	19.6502	18.7345	20.3857
Q07092	Collagen alpha-1(XVI) chain	COL16A1	14.3603	19.71	21.2267	14.674	20.0683	14.5139	14.5949	15.3012	18.1636	15.0757	20.6588	18.0209	21.6047	11.9083	15.2279	15.4161	14.602	15.2798	13.0492	18.708	14.8166	13.9051	14.4623	15.358	20.3771	16.1989	15.6354	15.6166	16.2974	15.646	15.0179	15.3994	21.7352	15.8545	14.9343	15.4375	15.0695	14.5482	17.7588	14.894	15.7126	15.6348	15.2037	20.88
Q9UMD9	Collagen alpha-1(XVII) chain	COL17A1	19.2969	18.7224	19.5219	17.8755	19.5385	18.7508	18.369	17.9275	17.726	19.15	20.4205	19.7003	19.622	17.9602	19.1906	16.9803	18.5018	18.1228	19.2577	18.7285	18.9685	19.1822	18.087	15.3374	19.9813	19.1536	20.6721	20.1602	19.4502	18.0727	17.7884	19.3326	19.4821	18.9357	18.4427	18.7056	19.403	19.0691	19.4313	20.0617	19.0671	18.8668	20.1367	19.0643
P39060	Collagen alpha-1(XVIII) chain	COL18A1	20.4628	20.4218	20.0304	20.3541	20.458	19.2689	18.5822	16.9532	18.9322	20.2342	21.1399	20.199	22.398	22.3323	20.6438	16.9058	17.5102	18.0651	18.556	17.8062	18.253	18.8512	17.5159	15.9436	20.7418	20.2713	19.3916	19.2914	19.4847	21.2514	20.3318	19.0787	19.6039	18.9599	18.37	18.2417	20.7368	17.2804	18.3524	20.7618	20.0623	20.4229	19.962	21.1885
P02452	Collagen alpha-1(I) chain	COL1A1	26.5315	27.2704	26.5928	25.8881	27.9293	26.7229	25.9938	23.2418	26.5854	25.4048	25.6156	25.8687	26.4432	26.2883	25.1242	23.7634	18.9808	19.9747	20.6004	21.241	22.7567	21.8063	22.4395	18.8469	26.4757	24.8684	26.1071	21.7013	24.881	27.903	26.15	25.3993	26.5328	25.0147	23.9856	24.5618	25.8798	21.0212	20.8246	27.0855	27.5517	28.4524	23.8698	26.6592
P08123	Collagen alpha-2(I) chain	COL1A2	25.0156	25.696	25.1267	24.1029	26.3877	25.0264	24.4908	21.659	24.8325	23.6922	24.159	24.2848	24.931	25.0167	23.5949	19.7242	17.4601	18.3638	19.5711	20.1684	21.1941	20.8979	21.4679	16.9458	25.01	23.2338	24.6081	20.1566	23.2496	26.3303	24.7398	24.0177	25.0202	23.3642	22.5327	23.1415	24.0887	19.1037	19.1353	25.2233	26.0516	26.6129	22.5903	25.0975
Q96P44	Collagen alpha-1(XXI) chain	COL21A1	18.7607	19.633	20.1783	18.0762	19.881	19.4572	19.8634	14.6426	19.0158	18.6825	20.0429	17.3908	20.0309	20.036	18.2493	14.2975	14.8169	14.3841	17.5369	15.9821	16.4795	17.2996	15.0909	15.8842	20.1608	16.2881	19.3091	16.0669	17.9325	19.3896	18.1511	15.3056	18.4727	18.6582	14.2288	16.1952	14.2627	14.9724	14.4457	19.7499	20.1638	19.0726	18.9536	19.5051
Q2UY09	Collagen alpha-1(XXVIII) chain	COL28A1	15.5475	14.7177	16.3026	16.1551	18.1426	15.8983	14.6374	15.3545	14.7986	14.5589	19.4056	15.5322	19.8179	18.7711	15.1102	14.9824	15.3801	15.6576	14.9091	14.7384	16.2681	14.3692	15.5127	15.462	17.6196	14.9471	14.8295	13.7438	16.3825	18.9387	16.9692	16.9561	15.5486	14.9847	16.2125	15.7632	15.2392	16.7331	14.5853	17.8774	14.5743	14.1603	14.3385	18.8181
P02458	Collagen alpha-1(II) chain	COL2A1	17.2892	19.1305	17.0755	16.2214	15.1763	17.888	16.7634	14.2958	17.7744	16.0919	15.8364	16.9608	17.0559	16.9734	15.5019	14.6689	14.2298	15.0805	15.8401	14.9811	14.3897	15.373	15.6076	15.2527	17.3839	14.6838	15.3627	15.4766	15.8299	15.8718	15.7236	16.2271	17.5694	15.2531	14.942	16.3797	15.6809	14.537	15.6685	17.9171	18.9751	18.87	15.3146	16.9579
P02461	Collagen alpha-1(III) chain	COL3A1	20.0516	21.9417	21.7527	18.6968	21.1164	22.254	21.5125	19.1855	20.781	19.9368	21.0524	19.3183	21.0845	20.3753	19.2282	17.0988	15.109	15.0326	18.0764	15.2028	17.5318	20.1349	17.1249	15.0027	20.4346	19.5082	22.1672	15.6905	20.4658	22.6102	20.9917	20.6633	23.5159	20.1776	19.7056	20.6602	22.5188	14.9476	16.6312	20.5826	22.1885	23.1077	19.1691	22.3088
P02462	Collagen alpha-1(IV) chain	COL4A1	21.2846	20.844	20.7971	20.6719	20.6269	18.4433	19.059	17.4792	18.8203	20.1525	20.939	20.4982	22.3607	20.9292	20.5428	16.9682	15.1458	15.3149	17.6235	16.9323	18.6568	18.4977	17.9519	14.9979	20.9487	20.0226	18.8641	18.7255	19.8964	21.6724	20.3427	19.2391	19.8845	18.5863	18.3061	18.4339	20.3693	18.1284	18.3126	21.1107	20.3204	18.2615	19.1591	21.3483
P08572	Collagen alpha-2(IV) chain	COL4A2	22.4791	22.1414	22.046	21.7464	22.0831	20.6255	20.3348	19.135	20.2589	21.4573	21.9847	21.8628	23.3757	23.4892	21.8317	18.3922	18.6036	18.7391	19.1787	18.4541	20.0242	19.3599	19.4788	17.5473	22.2418	21.1028	20.4307	20.1266	20.9826	22.9748	22.4049	20.6775	21.07	19.9352	19.8886	19.762	21.5929	19.0264	19.2231	22.3844	21.7871	21.5341	21.0377	22.5005
P29400	Collagen alpha-5(IV) chain	COL4A5	18.1561	14.2672	15.9011	14.9459	15.5343	16.4169	17.3682	14.0732	14.3499	19.06	19.476	14.7576	20.8131	19.2928	15.5312	15.2136	14.9217	15.8515	16.2079	14.4951	16.2628	15.9432	15.2391	15.1501	19.0894	14.8822	14.4973	15.6457	15.0799	15.4732	15.1374	15.2163	14.6887	14.4292	14.8154	15.0906	14.6345	13.7743	14.5254	19.1384	15.1899	17.9949	18.709	18.6121
Q14031	Collagen alpha-6(IV) chain	COL4A6	17.482	14.8711	17.0821	13.6916	15.7387	14.8625	15.6504	15.2865	14.5793	14.8872	16.2427	14.6121	18.9375	15.0995	15.5839	16.374	15.0204	14.3873	15.623	15.0674	16.3817	14.5044	15.4331	16.8017	17.3545	14.7926	15.4365	15	14.5574	15.6163	16.6685	15.404	16.0922	15.9128	13.8348	14.6635	14.9383	15.4263	16.1592	17.8265	16.9469	15.2767	16.2032	16.8862
P20908	Collagen alpha-1(V) chain	COL5A1	20.3827	21.5405	21.081	19.5821	21.1882	21.3078	20.7512	15.2867	20.384	19.7429	20.6313	19.7954	20.6699	20.9714	19.8195	15.4015	15.7574	15.7997	15.6504	14.8629	15.7139	14.3856	14.4225	15.3999	20.7978	19.6741	20.0954	15.0824	19.487	21.6963	20.4828	20.3185	21.2787	19.5288	19.1007	20.1448	20.8289	15.4016	14.2513	20.9317	21.8078	22.4169	18.355	21.6189
P05997	Collagen alpha-2(V) chain	COL5A2	19.9771	20.5097	19.7794	19.6295	20.502	19.4187	18.8092	16.4247	19.6411	20.0186	20.7528	19.4115	20.5949	19.837	19.5646	14.035	14.9224	15.0827	14.1448	16.3673	14.9076	15.3678	16.5527	15.6298	19.3937	19.3428	15.2514	15.2174	18.0448	19.6654	19.7241	17.7927	20.5123	19.2044	17.0607	18.4657	20.3453	15.8445	15.0272	19.6438	22.4597	21.8258	14.827	20.1131
P25940	Collagen alpha-3(V) chain	COL5A3	15.0181	15.2289	18.2765	17.422	15.824	16.7964	15.128	14.8232	18.729	18.0022	18.4179	18.544	20.4003	19.3758	18.7198	15.0686	15.3119	16.0069	14.1541	15.2564	14.997	14.2331	14.0115	16.4692	15.1731	17.5347	18.128	16.0982	15.5104	14.3207	16.0153	15.779	18.9035	14.1515	16.3346	15.5242	18.5195	15.3429	14.5632	15.4996	19.982	21.0404	15.8466	19.0747
P12109	Collagen alpha-1(VI) chain	COL6A1	24.4025	24.9376	24.6631	23.5776	24.5087	24.7366	24.8252	21.934	24.427	24.0873	24.8481	24.063	25.622	25.2453	23.4839	19.656	19.6281	20.0262	20.6979	20.1277	21.0661	21.006	21.1424	18.8661	25.4695	23.3895	23.8621	21.134	23.1551	25.5075	24.9975	23.1718	25.1963	23.3051	22.8816	23.332	23.6769	20.4448	19.5593	24.8708	26.0114	25.9193	23.1671	25.9616
P12110	Collagen alpha-2(VI) chain	COL6A2	24.1684	24.6962	24.3498	23.3148	24.2555	24.4266	24.5611	21.7707	24.1195	23.864	24.603	23.7609	25.3176	25.0481	23.2415	19.3864	19.4948	19.9898	20.5516	19.9043	20.9981	20.7333	20.6601	18.3814	25.2906	23.0913	23.6611	20.9467	22.8111	25.1926	24.7691	22.9656	24.9149	23.0691	22.5586	23.0405	23.5148	20.331	19.7413	24.6623	25.7995	26.8922	22.8106	25.5909
P12111	Collagen alpha-3(VI) chain	COL6A3	24.0573	24.6409	24.4913	23.6173	24.3251	24.5624	24.4027	21.5317	24.2514	24.0524	24.586	23.8562	25.507	24.8376	23.3619	19.5103	19.5533	19.8982	20.7563	20.3236	20.9668	20.9027	20.683	18.7413	25.3131	23.3096	23.5251	20.8749	22.9611	25.3195	24.8021	22.8991	24.8483	23.1216	22.4382	23.0064	23.6654	20.1172	19.7226	24.7248	25.5876	26.24	22.6461	25.7878
A8TX70	Collagen alpha-5(VI) chain	COL6A5	18.7532	16.5009	19.0376	15.6755	17.3576	20.301	21.2316	18.264	19.3914	18.7673	18.1938	14.856	14.8152	15.0563	16.8037	21.5566	21.1048	15.3328	15.3895	20.659	21.2857	22.3091	20.1526	21.4036	18.3454	15.9177	17.2331	15.1154	20.4011	17.2766	14.3232	18.699	21.5087	19.4249	18.6548	18.9295	14.726	19.1237	15.479	18.1908	22.7283	22.9972	15.8316	20.0993
A6NMZ7	Collagen alpha-6(VI) chain	COL6A6	17.1464	16.8445	17.4996	16.4279	19.5449	19.4952	20.0784	16.5477	20.0184	18.325	14.282	15.2163	14.4902	14.7349	15.8493	15.8556	15.2563	19.295	15.4541	15.1413	15.6511	16.12	14.8941	15.2933	17.1132	15.3017	17.1436	15.7919	14.3022	18.3467	15.877	16.1165	20.2286	18.8375	17.8549	18.0843	14.6823	15.5965	14.3482	18.1201	21.185	22.017	14.294	17.8619
Q02388	Collagen alpha-1(VII) chain	COL7A1	21.6338	22.172	22.1201	19.5783	20.9336	20.8233	20.7818	20.5616	19.5654	22.0944	22.9126	21.2497	22.0229	20.7446	21.2091	18.1754	20.4806	20.3593	20.7633	20.6134	21.6036	21.823	21.2261	19.2024	22.7445	21.4024	22.1774	22.9088	22.1145	20.7162	20.4724	21.6801	21.939	21.0336	21.3115	21.1738	22.364	20.991	21.7715	22.8459	22.7746	20.0418	23.4823	22.4318
P27658	Collagen alpha-1(VIII) chain	COL8A1	17.8453	16.5913	17.6235	18.3369	18.615	18.1601	15.5188	14.6924	15.3728	17.4326	20.077	19.0094	21.6686	19.4437	17.6183	14.642	14.0124	15.8034	15.1243	15.2082	16.0628	15.5114	15.2122	13.7718	20.7267	15.2196	15.1432	14.7006	15.3993	17.2161	17.3177	15.3906	17.5465	15.3039	15.289	16.0733	18.9303	15.6242	16.0543	17.9763	17.6024	19.4487	15.2668	21.4503
Q8NBJ5	Procollagen galactosyltransferase 1	COLGALT1	19.4593	19.3812	18.768	19.7336	19.5349	18.4615	18.5951	18.2074	18.5297	19.0593	18.7284	19.733	18.9515	19.792	19.0049	17.6681	17.6929	17.7582	18.2725	18.0948	18.0378	18.241	17.7584	18.2988	18.9433	19.2642	18.5499	19.3046	19.3498	20.1807	19.3845	19.1141	19.0693	18.5833	18.6761	18.6887	19.4841	17.792	18.1679	19.2423	19.1873	19.3172	18.6131	19.4955
Q9Y6G5	COMM domain-containing protein 10	COMMD10	18.4737	18.8134	18.809	18.655	18.7978	18.885	18.3343	18.4655	18.6235	18.2662	18.2397	18.4463	18.8022	18.9345	18.175	18.1089	18.4013	18.2269	18.6545	18.706	18.1108	18.4814	18.0341	18.6539	18.4111	18.3552	18.2815	17.9562	18.373	19.0267	18.5897	18.642	18.5317	18.3828	18.2658	18.582	18.731	18.3375	18.4708	18.4041	18.7895	15.6452	18.1485	18.5321
Q86X83	COMM domain-containing protein 2	COMMD2	18.6034	18.6194	18.8517	19.3334	18.9964	18.8598	18.7362	18.8726	18.9534	19.1752	18.4411	18.966	19.0365	18.853	19.0093	18.4852	18.7935	18.962	19.3251	19.1187	18.6689	19.3342	18.7764	18.8978	18.8898	18.7979	18.0287	19.077	18.5185	19.3109	18.9822	19.1772	18.5219	18.9645	18.5789	18.874	18.6472	18.8708	19.4727	19.3128	18.8058	18.3124	19.0042	18.5414
Q9UBI1	COMM domain-containing protein 3	COMMD3	17.8595	17.5933	17.6365	17.6066	17.3112	16.8869	17.6231	17.4756	17.6713	17.7006	17.2477	17.847	17.8464	17.2574	17.6464	16.9845	17.3355	17.1782	17.8954	17.732	17.6885	17.9376	17.2806	14.8504	17.4956	17.299	16.5121	17.0026	17.4381	17.7394	17.1417	17.1888	17.4722	17.7297	17.2596	17.6351	17.7181	17.2202	17.7906	17.7422	17.8504	17.3209	17.2027	17.3623
Q9H0A8	COMM domain-containing protein 4	COMMD4	17.0258	16.7293	17.763	17.3395	16.5657	17.32	17.6098	17.3628	17.8453	17.6458	17.441	17.5958	17.5664	16.968	17.4773	17.9428	17.1711	17.5567	17.2791	17.1154	17.3059	17.0338	17.4288	16.0564	17.2872	17.1476	15.9584	14.7056	17.6422	17.4691	16.7872	16.9312	17.6381	17.7448	17.9957	17.1123	17.4442	16.5923	18.3359	16.8485	17.4189	15.3778	17.6987	17.7697
Q9GZQ3	COMM domain-containing protein 5	COMMD5	16.5242	16.5154	16.0236	17.0844	16.9373	15.5978	14.9436	15.8815	16.5261	16.2742	16.0084	16.6142	15.741	15.6697	16.112	14.9705	15.6315	14.9266	15.3915	16.3773	16.5742	15.5544	15.4637	15.1219	16.2227	16.1429	14.5862	15.2225	16.3945	17.1835	15.8103	16.1438	16.2693	16.4629	16.0294	15.7342	15.7961	15.6543	16.3181	16.0415	16.3862	14.9787	14.1885	16.289
Q86VX2	COMM domain-containing protein 7	COMMD7	15.3109	17.1495	16.7488	16.2819	14.7776	15.9916	14.539	15.9237	16.4222	16.4414	16.6279	14.7703	16.2858	15.8465	16.0737	17.0642	16.4706	15.0412	15.7675	15.6833	14.4275	15.5434	16.393	15.8829	14.1545	16.6168	15.8348	14.695	17.257	17.7076	16.8955	16.3091	17.1699	14.7534	16.2547	14.9251	14.7181	15.1557	16.8515	15.5067	16.7469	14.9357	15.3305	17.1351
Q9P000	COMM domain-containing protein 9	COMMD9	17.5544	17.3617	17.5274	17.3388	17.2726	17.2039	17.2756	16.6655	17.4586	17.3636	17.1198	17.2409	17.5849	17.2237	17.3688	16.2545	16.6607	16.5809	16.6808	16.4245	16.9153	16.6416	16.5218	14.7342	17.054	16.983	15.5354	16.7463	16.9935	18.0004	17.2698	17.2021	17.2938	17.1045	17.311	17.4459	17.156	16.9192	17.0734	17.0948	17.371	16.7492	17.1121	17.0318
P21964	Catechol O-methyltransferase	COMT	20.0752	20.7075	20.3175	19.7191	19.9485	19.7297	19.3109	20.4251	19.7864	18.9795	19.5746	20.151	19.6437	18.8907	20.2089	20.822	20.5589	20.4437	19.8502	19.1361	20.2979	20.1615	20.1421	20.4573	19.1473	19.6766	19.4632	19.0767	19.7406	20.5907	20.4556	20.176	19.4894	19.8952	19.2468	19.3995	19.6521	20.3285	20.3486	19.5547	19.3192	19.0071	20.0195	19.6726
Q86VU5	Catechol O-methyltransferase domain-containing protein 1	COMTD1	18.8367	19.1716	18.8689	17.6217	18.1878	18.3979	19.3588	19.6474	19.4568	18.8114	18.4248	18.7162	17.8609	18.2408	19.1128	18.6288	18.9986	19.176	18.9879	18.4616	19.1285	19.2231	17.9229	19.1153	18.5455	18.6709	19.0596	18.684	18.4714	17.3844	18.9728	19.3818	19.2137	18.6578	18.6579	19.5839	18.5412	19.3161	19.0692	18.4119	18.7446	16.2824	19.4523	18.1621
P53621	Coatomer subunit alpha	COPA	21.6369	21.5931	21.3596	21.8157	21.5202	21.4289	21.3712	21.362	21.4989	21.4497	21.4503	21.741	21.4042	21.5407	21.5166	21.194	21.2383	21.4274	21.4859	21.4645	21.4189	21.361	21.4433	21.4545	21.386	21.8251	21.492	21.5597	21.6559	21.6229	21.6712	21.521	21.6958	21.2535	21.4677	21.4578	22.2969	21.4258	21.4119	21.4142	21.6571	21.4941	21.3196	21.5251
P53618	Coatomer subunit beta	COPB1	21.8403	22.0949	21.8289	21.9828	21.6516	21.8516	21.5985	21.6439	21.7408	21.648	21.8565	21.8855	21.3556	21.692	21.7435	21.3772	21.7473	21.6414	21.537	21.4723	21.6108	21.4497	21.6808	21.5505	21.5639	21.9854	21.8195	21.8367	22.0941	22.0828	21.9364	21.8425	22.0671	21.5617	21.755	21.6568	22.3951	21.6525	21.5455	21.7238	21.7599	21.5005	21.6182	21.9335
P35606	Coatomer subunit beta'	COPB2	21.5813	21.5834	21.349	21.6883	21.4532	21.1469	21.2059	21.3194	21.359	21.3129	21.2998	21.6236	21.2274	21.4521	21.4096	21.1727	21.2111	21.3793	21.2453	21.379	21.3493	21.2064	21.4726	21.3678	21.3206	21.6828	21.3125	21.549	21.559	21.607	21.5421	21.4247	21.4926	21.2207	21.4224	21.3217	22.1337	21.3701	21.289	21.2933	21.361	21.3422	21.2001	21.4559
O14579	Coatomer subunit epsilon	COPE	19.9198	19.5362	19.6986	19.5622	19.8331	19.3898	19.4987	19.7089	19.5998	19.5035	19.5761	19.6893	19.6712	19.7528	19.5611	19.669	19.5724	19.5503	19.3458	19.4615	19.5558	19.3289	19.4852	19.674	19.5645	19.6194	19.1554	19.3167	19.684	19.6239	19.6875	19.6424	19.6908	19.4398	19.6064	19.4514	20.2773	19.775	19.7804	19.6636	19.5761	19.7204	19.1268	19.6754
Q9Y678	Coatomer subunit gamma-1	COPG1	21.0522	20.8694	20.6322	21.066	20.9531	20.6079	20.5287	20.6747	20.5934	20.597	20.687	21.0393	20.6743	21.0238	20.6866	20.391	20.3879	20.4599	20.5108	20.7588	20.7826	20.695	20.6811	20.3447	20.7754	21.0497	20.5503	20.7509	20.8734	21.1182	21.0549	20.9034	21.0507	20.5563	20.6659	20.6061	21.7873	20.5659	20.4264	20.7388	20.8204	21.0546	20.5111	20.7835
Q9UBF2	Coatomer subunit gamma-2	COPG2	19.086	19.1089	19.7204	19.5008	19.2819	19.494	19.5666	19.0124	19.4816	19.4671	19.5538	19.7004	19.4955	18.5696	19.4869	19.4751	19.5255	19.5733	19.7964	19.4511	19.0674	19.3521	18.4028	19.6825	18.7155	19.6467	19.6114	19.0749	19.4902	18.4944	18.8372	18.2289	19.2833	19.459	19.3584	19.2326	19.3087	19.3503	19.5388	19.3838	19.4255	17.9887	18.8516	19.5725
P61201	COP9 signalosome complex subunit 2	COPS2	19.4345	19.2059	19.4199	19.0098	19.0583	19.0937	19.1712	19.2731	19.2647	19.3384	19.1781	19.0273	18.755	19.4203	19.5639	19.02	19.1321	18.9557	19.3051	18.1031	19.3837	19.1147	19.334	19.0724	19.285	19.2243	18.2933	19.0768	19.325	19.1931	19.3765	19.2634	19.1502	19.1427	19.4314	19.1579	19.165	19.2795	19.3501	19.1673	19.166	19.1573	18.8626	19.3941
Q9UNS2	COP9 signalosome complex subunit 3	COPS3	19.1003	18.8784	19.07	18.7493	18.9277	18.6243	19.2146	19.0433	18.9479	18.8753	18.827	18.8874	19.1763	18.3747	18.9987	18.6017	18.542	18.1659	18.8588	18.6652	19.0257	18.8719	19.0499	18.3667	19.0336	18.9313	18.3639	18.6077	18.8541	18.4379	18.804	18.7802	18.8192	18.8598	18.9566	19.034	18.8962	18.7137	18.6404	18.9075	18.8303	19.0816	18.6902	18.9348
Q9BT78	COP9 signalosome complex subunit 4	COPS4	19.728	19.4491	19.8148	19.6578	19.622	19.7399	19.7855	19.7445	19.7443	19.707	19.6623	19.5215	19.823	19.7156	19.7643	19.2892	19.5184	19.0974	19.6931	19.3286	19.5205	19.6025	19.4101	19.3517	19.7496	19.6255	19.1114	19.1624	19.5037	19.4979	19.739	19.6785	19.5722	19.7735	19.6643	19.5313	19.7419	19.6362	19.563	19.5627	19.5882	19.0888	19.1899	19.5588
Q92905	COP9 signalosome complex subunit 5	COPS5	17.9295	17.7662	17.7779	17.8111	17.6244	18.0472	17.7077	17.7564	17.892	17.8538	17.6702	17.7034	17.62	17.7605	18.1171	17.3965	17.6336	17.5194	17.4665	17.227	17.7585	17.7436	18.0785	17.7568	17.7728	17.8212	16.7384	17.6365	17.8048	17.7904	17.8268	17.9942	17.6807	17.8475	17.856	17.7252	18.0363	17.8279	17.9339	17.7395	17.6234	15.9287	17.564	17.802
Q7L5N1	COP9 signalosome complex subunit 6	COPS6	19.0458	19.2451	19.2755	18.8964	18.926	19.1094	19.2032	19.0767	19.0932	19.0244	18.9346	18.9291	18.9871	19.2303	19.0988	18.7747	19.097	18.6321	18.9959	18.5744	19.0645	19.0532	19.1602	18.8949	19.0385	18.9249	18.6092	18.7935	18.9997	19.2688	19.3812	19.1133	19.1226	18.9047	19.2176	19.4522	19.146	19.2194	19.0565	19.0931	18.9899	18.4475	19.0142	19.1726
Q9UBW8	COP9 signalosome complex subunit 7a	COPS7A	19.3522	19.2077	19.291	19.4755	19.4325	19.1617	19.3376	19.125	19.7613	19.5681	19.3024	19.6139	19.7666	19.39	19.5527	19.1306	19.4068	19.3029	19.7673	19.1885	19.4884	19.9615	19.5112	19.4282	19.3469	19.1932	18.8955	18.966	19.2173	19.3291	19.3675	19.3091	19.6176	19.5634	19.3033	19.2784	19.4677	19.233	19.8021	19.6633	19.257	19.064	18.9046	19.0817
Q9H9Q2	COP9 signalosome complex subunit 7b	COPS7B	17.3688	16.524	17.5681	17.035	16.3875	16.2178	16.724	17.1872	17.1439	17.1684	17.203	16.7285	15.7002	16.6305	16.7168	16.7977	15.7775	14.8618	14.9955	14.0885	17.5873	15.5695	16.9749	15.9229	15.7313	17.3234	15.5668	17.0679	17.483	17.2523	16.8581	16.647	16.5074	17.3851	17.1964	16.415	15.0142	15.1334	17.1609	16.8463	16.9548	14.6935	14.8825	17.4773
Q99627	COP9 signalosome complex subunit 8	COPS8	18.9668	18.6935	18.9868	18.8917	18.5422	18.6891	18.5553	18.8811	18.9761	18.8552	18.9453	18.7323	19.2428	18.8346	19.0295	18.5854	18.5967	18.6148	18.6838	18.5225	19.0156	18.8161	18.7111	18.4886	18.9228	18.8872	18.5235	18.46	18.7049	18.7441	19.0382	18.8349	18.6076	18.9947	18.7575	18.7808	18.8541	19.2156	18.8655	18.9634	18.4418	18.1325	18.2153	18.7244
P61923	Coatomer subunit zeta-1	COPZ1	20.1314	19.8938	19.7528	20.065	19.7701	19.5479	19.7436	19.9314	19.8423	19.886	19.7936	20.0585	19.7679	20.2206	19.8755	19.6221	19.4835	19.722	19.7242	19.5282	19.7388	19.7734	19.9973	19.7141	19.7541	20.1285	19.8785	19.709	20.0458	19.3818	20.209	19.7842	20.0088	19.8607	19.956	19.8359	20.5528	19.9811	19.5426	19.343	19.9985	19.7914	19.6852	19.6596
Q5HYK3	2-methoxy-6-polyprenyl-1.4-benzoquinol methylase. mitochondrial	COQ5	17.2043	16.9454	17.4558	16.5683	17.7032	16.3498	17.467	16.4869	16.8021	17.253	16.5587	17.1017	17.5996	17.4927	16.8501	14.5998	16.7233	14.377	16.555	15.6338	17.2886	16.3011	16.5877	14.4795	17.1747	16.7167	15.0026	14.6932	16.6746	14.764	16.8104	17.4189	16.8963	17.0353	16.7866	17.0639	14.09	15.0424	17.0728	14.2696	17.3446	14.2405	16.5202	17.2125
Q9Y2Z9	Ubiquinone biosynthesis monooxygenase COQ6. mitochondrial	COQ6	16.1684	16.8209	17.6395	17.326	17.2103	17.1927	13.5953	14.7198	17.3294	17.1211	16.9943	17.0668	17.3586	13.4935	16.8592	16.5002	17.5099	18.0917	16.5449	16.7102	17.1548	16.5669	16.9159	15.8269	17.0351	16.7588	16.5201	16.4643	17.1851	17.2107	14.1278	16.2454	17.5329	16.8532	16.6228	17.2379	16.1189	14.6903	16.954	16.6288	17.2558	16.6451	17.4235	17.6656
Q8NI60	Atypical kinase COQ8A. mitochondrial	COQ8A	17.4923	17.2294	17.5252	17.2763	17.0648	16.0555	15.2724	14.5934	16.7838	17.0219	17.3786	17.3296	17.4675	17.5448	17.2645	14.8467	14.9464	15.6382	16.0646	15.2274	16.9949	16.1914	14.8875	16.2246	17.0463	17.1038	15.6047	14.7956	17.3176	16.8116	17.6979	16.8365	17.1835	17.3588	15.4706	16.1799	16.8055	15.1276	16.8931	17.2818	17.5148	15.6759	15.2448	17.5203
[truncated: 4,565 more rows]

## Sheet: Dataset EV1D
Dataset EV1D: Gene/Protein names
Gene name	Protein name
ACOX1	Peroxisomal acyl-coenzyme A oxidase 1
ACP5	Tartrate-resistant acid phosphatase type 5
ACTG2	Actin, gamma-enteric smooth muscle
ADH1	Alcohol dehydrogenase 1A
[truncated: 239 more rows]

## Sheet: Legends
Dataset EV1A: Patient data
[truncated: 3 more rows]
