# Supplementary material for: An AI-assisted morphoproteomic approach is a supportive tool in esophagitis-related precision medicine
Source: EMBO Mol Med. 2025 Feb 3;17(3):441–68. doi: 10.1038/s44321-025-00194-7 (PMC11903792; doi:10.1038/s44321-025-00194-7)
Supplement: Supplementary file 4 — Dataset EV2 [file 44321_2025_194_MOESM4_ESM.xlsx]

## Sheet: Dataset EV2A
Dataset EV2A: Differentially altered proteins Eosinophilic esophagitis vs Normal
UniProt ID	Protein Names	Gene Names	q value CD_N	log2FC CD_N	q value EoE_N	log2FC EoE_N	q value GERD_N	log2FC GERD_N	q value CD_EoE	log2FC CD_EoE	q value CD_GERD	log2FC CD_GERD	q value EoE_GERD	log2FC EoE_GERD	Exclusive
P11678	Eosinophil peroxidase	EPX	0.00435674	4.48104	0.00533333	8.68751	0.000727273	6.14206	0.0319788	-4.20647	0.468081	-1.66102	0.0922	2.54545
P10153	Non-secretory ribonuclease	RNASE2	0.00224809	4.6507	0	8.5236	0.00133333	6.09358	0.0222673	-3.8729	0.443043	-1.44288	0.084	2.43002
P13727	Bone marrow proteoglycan	PRG2	0.000912281	4.73399	0.008	8.40627	0.00114286	6.04864	0.0178065	-3.67228	0.146646	-1.31465	0.0869778	2.35762
P12724	Eosinophil cationic protein	RNASE3	0.00752958	4.1741	0.006	8.17458	0.001	5.57048	0.0437528	-4.00048	0.577818	-1.39639	0.084	2.60409
Q05315	Galectin-10	CLC	0.0102264	3.51614	0.0096	7.39937	0.008	4.97343	0.0391566	-3.88322	0.515363	-1.45729	0.0952	2.42593
P16050	Polyunsaturated fatty acid lipoxygenase ALOX15	ALOX15	0.617006	0.939919	0.00989189	7.12742	0.647916	1.03083	0.0216963	-6.1875	0.987621	-0.0909136	0.103785	6.09659	x
Q15063	Periostin	POSTN	0.0776321	3.31378	0.0195805	6.66045	0.0995927	3.40022	0.01725	-3.34667	0.972108	-0.0864391	0.101696	3.26023	x
P07585	Decorin	DCN	0.00124691	6.42452	0.0107914	5.74391	0.00176978	6.19558	0.551403	0.680613	0.90497	0.228943	0.783351	-0.45167
Q05707	Collagen alpha-1(XIV) chain	COL14A1	0.00165455	7.33544	0.0123474	5.55	0.00316608	6.45114	0.105356	1.78544	0.617557	0.884306	0.573904	-0.901134
Q9Y2Y8	Proteoglycan 3	PRG3	0.177862	1.02609	0.00869565	5.40779	0.00234951	3.04363	0.0141379	-4.38169	0.147061	-2.01754	0.0843299	2.36415
P20774	Mimecan	OGN	0.00121212	6.30696	0.00832653	5.30744	0.00103896	5.84492	0.42259	0.999527	0.828466	0.462043	0.740244	-0.537484
Q8TEA7	TBC domain-containing protein kinase-like protein	TBCK	0.0883431	3.78583	0.0313201	4.94828	0.131522	3.59748	0.602619	-1.16245	0.975643	0.188349	0.666963	1.3508	x
P24821	Tenascin	TNC	0.00281943	4.89769	0.0184405	4.89976	0.00260045	5.77152	0.999044	-0.00207596	0.331171	-0.873833	0.614815	-0.871758
P08123	Collagen alpha-2(I) chain	COL1A2	0.00113433	6.20827	0.0110606	4.88268	0.00117241	5.33978	0.252749	1.32559	0.416237	0.868494	0.760866	-0.457092
P21810	Biglycan	BGN	0.00105634	5.57726	0.0118481	4.77436	0.00112593	5.65192	0.550312	0.802902	0.955689	-0.074662	0.571413	-0.877564
Q07507	Dermatopontin	DPT	0.000947368	6.31035	0.0246344	4.74544	0.001	5.59249	0.46961	1.5649	0.523151	0.717857	0.763037	-0.847048
P02452	Collagen alpha-1(I) chain	COL1A1	0.00164477	5.93037	0.0147046	4.6777	0.00258296	4.95592	0.279014	1.25267	0.317928	0.974451	0.868688	-0.278218
P13498	Cytochrome b-245 light chain	CYBA	0.00121951	5.17294	0.00533333	4.63869	0.00174359	4.38466	0.52215	0.534252	0.563444	0.788282	0.819253	0.254029
P02461	Collagen alpha-1(III) chain	COL3A1	0.00284121	4.60792	0.00988991	4.63008	0.00313012	4.10784	0.990614	-0.022155	0.806856	0.500085	0.729622	0.52224
P98066	Tumor necrosis factor-inducible gene 6 protein	TNFAIP6	1	0	0.010561	4.40363	1	0	0.0155455	-4.92802	1	0	0.126	5.21324	x
P53985	Monocarboxylate transporter 1	SLC16A1	0.00604107	3.31669	0.00506667	4.39568	0.0306473	3.54971	0.403442	-1.079	0.957447	-0.233025	0.763098	0.845973
P20908	Collagen alpha-1(V) chain	COL5A1	0.001125	5.26051	0.0273699	4.00013	0.00266667	4.8831	0.519066	1.26038	0.743034	0.377407	0.723365	-0.882976
P04839	Cytochrome b-245 heavy chain	CYBB	0.000962025	4.97751	0.00703448	3.99879	0.00107801	3.87291	0.222931	0.978721	0.382584	1.1046	0.917448	0.125877
P12109	Collagen alpha-1(VI) chain	COL6A1	0.00145455	4.39068	0.0093	3.97484	0.00228571	4.62527	0.703799	0.415834	0.855615	-0.234593	0.644472	-0.650428
P05997	Collagen alpha-2(V) chain	COL5A2	0.00119048	5.1691	0.0116351	3.95202	0.00194286	5.12171	0.254125	1.21708	0.962872	0.0473938	0.399248	-1.16969
P55083	Microfibril-associated glycoprotein 4	MFAP4	0.000830189	6.10154	0.0116291	3.93943	0.0017	6.78979	0.127877	2.16211	0.751317	-0.688247	0.161719	-2.85036
P12110	Collagen alpha-2(VI) chain	COL6A2	0.00123077	4.29156	0.0099726	3.88301	0.00183784	4.52885	0.694923	0.408548	0.854008	-0.237291	0.633771	-0.64584
Q13868	Exosome complex component RRP4	EXOSC2	0.00101667	3.96576	0.00696296	3.86428	0.00154545	3.98064	0.895814	0.101484	0.988211	-0.0148808	0.846616	-0.116365
P51884	Lumican	LUM	0.00109268	4.83098	0.0100813	3.84194	0.000983607	4.32148	0.377047	0.989046	0.766867	0.509507	0.746852	-0.47954
P08311	Cathepsin G	CTSG	0.00114943	6.34176	0.00940741	3.8379	0.00123404	5.55392	0.0181401	2.50386	0.554465	0.787839	0.142077	-1.71602
P15153	Ras-related C3 botulinum toxin substrate 2	RAC2	0.00119298	4.7764	0.00853846	3.80854	0.00128571	4.26051	0.0590153	0.967859	0.447065	0.515884	0.503512	-0.451975
Q9UBX5	Fibulin-5	FBLN5	0.00107763	5.64511	0.0303271	3.77194	0.001728	6.39584	0.300477	1.87317	0.785388	-0.750726	0.308619	-2.6239
Q8WU39	Marginal zone B- and B1-cell-specific protein	MZB1	0.00216216	5.56714	0.023306	3.7534	0.00197814	5.31174	0.172467	1.81374	0.901521	0.255404	0.271458	-1.55834
P12111	Collagen alpha-3(VI) chain	COL6A3	0.00133333	4.21804	0.0111045	3.75177	0.00165854	4.42139	0.671066	0.46627	0.868009	-0.203342	0.642458	-0.669612
P21980	Protein-glutamine gamma-glutamyltransferase 2	TGM2	0.00114286	6.48849	0.0128325	3.75048	0.00115493	6.62032	0.0220374	2.73801	0.949162	-0.131826	0.109566	-2.86984
Q969G5	Caveolae-associated protein 3	CAVIN3	0.004	4.64598	0.00706667	3.65278	0.000857143	5.25523	0.0927141	0.9932	0.423907	-0.60925	0.11294	-1.60245
P00488	Coagulation factor XIII A chain	F13A1	0.00568264	4.41394	0.0311089	3.61179	0.00904348	4.10902	0.171443	0.802153	0.741214	0.304923	0.566394	-0.497231
O14556	Glyceraldehyde-3-phosphate dehydrogenase. testis-specific	GAPDHS	0.00762108	3.83207	0.0351254	3.55293	0.0293524	2.89278	0.840169	0.279133	0.482575	0.939286	0.695317	0.660153
Q9Y6C2	EMILIN-1	EMILIN1	0.024	6.10078	0.0123747	3.51548	0.00130769	6.58396	0.0460539	2.5853	0.798914	-0.483179	0.125632	-3.06848
Q15582	Transforming growth factor-beta-induced protein ig-h3	TGFBI	0.00236723	4.7382	0.0287718	3.47998	0.00270175	4.97106	0.18848	1.25822	0.82339	-0.232862	0.207647	-1.49108
P05107	Integrin beta-2	ITGB2	0.001	5.34153	0.007625	3.45783	0.00111475	4.23366	0.0196322	1.8837	0.272839	1.10787	0.353	-0.775831
P22223	Cadherin-3	CDH3	0.0188233	3.03639	0.0305688	3.44552	0.0597318	2.4011	0.355894	-0.40913	0.499934	0.635294	0.257604	1.04442
P19827	Inter-alpha-trypsin inhibitor heavy chain H1	ITIH1	0.00231181	1.50154	0.00810811	3.43539	0.0124392	1.43869	0.0155	-1.93386	0.948976	0.0628456	0.0895529	1.9967
P35555	Fibrillin-1	FBN1	0.00102041	5.24101	0.0101053	3.39966	0.00133333	5.22547	0.0568175	1.84135	0.993721	0.0155399	0.20626	-1.82581
P02788	Lactotransferrin	LTF	0.00189147	5.61437	0.0160699	3.37277	0.00197647	5.99603	0.0345072	2.2416	0.8649	-0.381651	0.0867176	-2.62325
Q5XXA6	Anoctamin-1	ANO1	1	0	0.00866667	3.35861	0.345518	0.405119	0.0190769	-3.35525	0.726781	-0.401761	0.1008	2.95349	x
O95400	CD2 antigen cytoplasmic tail-binding protein 2	CD2BP2	0.00569836	3.3876	0.0194801	3.35836	0.00588639	3.48841	0.971535	0.0292339	0.825169	-0.100811	0.863116	-0.130045
Q99715	Collagen alpha-1(XII) chain	COL12A1	0.00317608	4.00131	0.034258	3.34349	0.00468376	4.00121	0.567624	0.657825	0.999915	0.000108337	0.674556	-0.657717
Q99683	Mitogen-activated protein kinase kinase kinase 5	MAP3K5	0.0138854	3.44943	0.0361324	3.34085	0.0167494	3.3853	0.835841	0.10858	0.913646	0.0641323	0.953487	-0.0444477
Q86UX7	Fermitin family homolog 3	FERMT3	0.00110345	5.04114	0.0109504	3.32735	0.00199388	3.96023	0.019297	1.71378	0.274346	1.0809	0.414059	-0.63288
P85037	Forkhead box protein K1	FOXK1	0.0106164	3.26889	0.0259097	3.30923	0.014508	3.15112	0.899037	-0.0403427	0.809574	0.117773	0.717969	0.158115
Q01995	Transgelin	TAGLN	0.0032	8.19272	0.0429977	3.2689	0.000666667	8.96313	0.0278893	4.92382	0.713562	-0.770412	0.0853617	-5.69424
P32942	Intercellular adhesion molecule 3	ICAM3	0.00107273	4.0642	0.00871429	3.23064	0.0032812	3.06899	0.15787	0.833561	0.416086	0.995213	0.89345	0.161652
P08962	CD63 antigen	CD63	0.0166516	3.07794	0.0333856	3.20897	0.0241605	2.9025	0.783508	-0.131034	0.809645	0.17543	0.615979	0.306464
P13284	Gamma-interferon-inducible lysosomal thiol reductase	IFI30	0.00121951	4.38146	0.00671429	3.20488	0.00121053	3.22922	0.104952	1.17658	0.31808	1.15224	0.982022	-0.0243408
Q96CX2	BTB/POZ domain-containing protein KCTD12	KCTD12	0.00160212	4.45169	0.0124444	3.16503	0.00257273	4.20618	0.0141935	1.28666	0.802814	0.245508	0.171086	-1.04115
P50281	Matrix metalloproteinase-14	MMP14	0.00228571	3.63672	0.00494118	3.11563	0.000888889	3.76962	0.177703	0.521087	0.834703	-0.1329	0.207504	-0.653987
P53634	Dipeptidyl peptidase 1	CTSC	0.00163981	1.38199	0.006	3.11073	0.00149495	1.33408	0.0164545	-1.72875	0.929526	0.047908	0.0791429	1.77666
Q93084	Sarcoplasmic/endoplasmic reticulum calcium ATPase 3	ATP2A3	0.006	3.75409	0.012	3.07055	0.004	3.21711	0.0729027	0.683537	0.302136	0.536981	0.768884	-0.146556
P55160	Nck-associated protein 1-like	NCKAP1L	0.000983607	4.20753	0.00969369	3.06142	0.00114685	3.3652	0.064	1.14611	0.197625	0.842333	0.748024	-0.30378
P14317	Hematopoietic lineage cell-specific protein	HCLS1	0.00315084	4.51392	0.0303385	3.04682	0.00935663	3.53262	0.0161778	1.4671	0.208756	0.9813	0.412368	-0.485798
P52292	Importin subunit alpha-1	KPNA2	0.00116031	3.15755	0.0332469	3.04602	0.0008	4.02947	0.956235	0.111527	0.116	-0.871923	0.574723	-0.983449
P23142	Fibulin-1	FBLN1	0.00161404	4.48931	0.0177259	3.03939	0.00217143	4.95481	0.0269697	1.44992	0.707052	-0.465496	0.115583	-1.91542
O43491	Band 4.1-like protein 2	EPB41L2	0.00141742	3.81528	0.0104494	3.03745	0.00291255	3.60652	0.0247764	0.777834	0.853826	0.208759	0.485655	-0.569075
P01920	HLA class II histocompatibility antigen. DQ beta 1 chain	HLA-DQB1	0.00193896	3.9093	0.0122584	3.03738	0.00775865	2.54322	0.0867056	0.87192	0.160211	1.36608	0.298287	0.494162
Q96D96	Voltage-gated hydrogen channel 1	HVCN1	0.00108571	4.1048	0.0109863	3.0363	0.00125581	3.12784	0.226815	1.06851	0.318934	0.976963	0.9413	-0.0915462
Q8N5M9	Protein jagunal homolog 1	JAGN1	0.0465148	2.31689	0.0475274	3.01797	0.402665	0.803472	0.778955	-0.70108	0.576436	1.51342	0.344953	2.2145
P19878	Neutrophil cytosol factor 2	NCF2	0.00278927	3.05765	0.00824242	3.00392	0.0106867	2.08926	0.968707	0.0537312	0.572828	0.968391	0.397613	0.91466
O95340	Bifunctional 3'-phosphoadenosine 5'-phosphosulfate synthase 2	PAPSS2	0.0148945	2.27554	0.0253464	2.97828	0.190789	1.39156	0.39466	-0.702745	0.594564	0.883979	0.313052	1.58672
A1X283	SH3 and PX domain-containing protein 2B	SH3PXD2B	0.000923077	3.06218	0.002	2.95586	0.00116667	3.73344	0.817616	0.106321	0.447258	-0.671262	0.2416	-0.777584
P19823	Inter-alpha-trypsin inhibitor heavy chain H2	ITIH2	0.0135973	0.820362	0.00863492	2.95543	0.0161913	1.00061	0.0144262	-2.13507	0.751909	-0.180244	0.0992195	1.95483
Q92979	Ribosomal RNA small subunit methyltransferase NEP1	EMG1	0.0150216	2.7175	0.0281298	2.95232	0.0125376	2.9688	0.521421	-0.234814	0.599207	-0.2513	0.980219	-0.0164864
P09382	Galectin-1	LGALS1	0.00116129	4.5938	0.00930435	2.95086	0.00108108	4.929	0.0281231	1.64294	0.813887	-0.3352	0.11245	-1.97814
P00325	All-trans-retinol dehydrogenase [NAD(+)] ADH1B	ADH1B	0.00173068	5.68392	0.0299433	2.91785	0.00153695	5.812	0.120715	2.76606	0.970967	-0.128086	0.165997	-2.89415
P42025	Beta-centractin	ACTR1B	0.0133924	2.76819	0.0290811	2.91023	0.597156	0.871334	0.7268	-0.142048	0.458186	1.89685	0.354178	2.0389
P06493	Cyclin-dependent kinase 1	CDK1	0.0282375	2.32533	0.0332884	2.89781	0.0125953	2.96571	0.296005	-0.572485	0.182875	-0.640388	0.937547	-0.0679031
P04216	Thy-1 membrane glycoprotein	THY1	0.00117647	5.19817	0.0128205	2.88312	0.00096	5.54632	0.0224734	2.31505	0.83177	-0.348148	0.0852991	-2.6632
P07686	Beta-hexosaminidase subunit beta	HEXB	0.00218792	3.18081	0.01168	2.86009	0.0028728	3.11021	0.23252	0.320723	0.846369	0.0705994	0.550897	-0.250123
P58107	Epiplakin	EPPK1	0.0223166	1.35022	0.0108682	2.82993	0.0912912	0.8971	0.0624486	-1.47972	0.587255	0.453115	0.0848595	1.93283
Q9H3G5	Probable serine carboxypeptidase CPVL	CPVL	0.00219672	4.1338	0.0201562	2.7887	0.00848555	2.8679	0.0138983	1.3451	0.1405	1.2659	0.907448	-0.0791954
Q9UNN8	Endothelial protein C receptor	PROCR	0.00946753	3.38429	0.0381006	2.78477	0.00757895	3.67682	0.115225	0.599516	0.666182	-0.292532	0.0961356	-0.892048
P41218	Myeloid cell nuclear differentiation antigen	MNDA	0.00345631	4.21058	0.0259168	2.77806	0.0159091	3.30161	0.0800186	1.43252	0.640487	0.908963	0.725864	-0.523556
P23378	Glycine dehydrogenase (decarboxylating). mitochondrial	GLDC	0.590028	0.446453	0.0230402	2.77264	0.181166	1.37272	0.027882	-2.32619	0.611554	-0.926272	0.35646	1.39991	x
P11117	Lysosomal acid phosphatase	ACP2	0.00393921	3.80141	0.0305231	2.76919	0.00823691	3.18054	0.0531466	1.03222	0.301706	0.620861	0.464348	-0.411356
O95139	NADH dehydrogenase [ubiquinone] 1 beta subcomplex subunit 6	NDUFB6	0.0154815	2.66846	0.0328449	2.76856	0.0236512	2.47377	0.808855	-0.100104	0.678987	0.194692	0.544839	0.294796
Q9GZN8	Adipose-secreted signaling protein	ADISSP	0.0036333	3.42537	0.022953	2.76562	0.005184	3.43381	0.0590545	0.659752	0.99151	-0.00843925	0.297272	-0.668191
Q16576	Histone-binding protein RBBP7	RBBP7	0.0154495	2.70022	0.0316805	2.75585	0.0299509	2.39909	0.9204	-0.055629	0.761809	0.30113	0.614585	0.356759
P31350	Ribonucleoside-diphosphate reductase subunit M2	RRM2	0.00310306	2.5204	0.0135524	2.75153	0.00175089	3.10952	0.803757	-0.231133	0.416572	-0.589116	0.72251	-0.357983
Q06033	Inter-alpha-trypsin inhibitor heavy chain H3	ITIH3	0.0427161	1.74536	0.0365293	2.74047	0.0637172	1.83249	0.352466	-0.99511	0.962997	-0.0871361	0.567097	0.907974
P14598	Neutrophil cytosol factor 1	NCF1	0.0010411	3.91863	0.00925	2.73267	0.0725677	1.71588	0.0925893	1.18596	0.224499	2.20275	0.529244	1.01679
P14543	Nidogen-1	NID1	0.00102165	4.73826	0.0193405	2.7323	0.00164898	5.22583	0.0240508	2.00595	0.743871	-0.487575	0.103413	-2.49353
Q14019	Coactosin-like protein	COTL1	0.00145352	4.19125	0.0166554	2.71939	0.00274678	3.45001	0.0286424	1.47187	0.237036	0.741242	0.294969	-0.730624
Q9NYL4	Peptidyl-prolyl cis-trans isomerase FKBP11	FKBP11	0.00216867	3.5752	0.017289	2.71021	0.00323649	3.61748	0.226275	0.864989	0.978441	-0.0422794	0.397636	-0.907269
Q13642	Four and a half LIM domains protein 1	FHL1	0.00114286	5.77888	0.0120121	2.70828	0.00124138	6.56245	0.0190714	3.0706	0.70671	-0.783563	0.0843273	-3.85416
P48594	Serpin B4	SERPINB4	0.260602	-1.01654	0.00994819	2.70039	0.118467	0.976585	0.0242469	-3.71694	0.301728	-1.99313	0.121109	1.72381	x
Q8N3U4	Cohesin subunit SA-2	STAG2	0.00476619	3.07001	0.0217318	2.69096	0.00775177	2.76705	0.362993	0.379048	0.55822	0.302955	0.903856	-0.0760929
P50151	Guanine nucleotide-binding protein G(I)/G(S)/G(O) subunit gamma-10	GNG10	0.00116923	3.83434	0.0085	2.69054	0.00134857	2.8701	0.0164348	1.14381	0.15313	0.964243	0.573575	-0.179564
Q9GZM7	Tubulointerstitial nephritis antigen-like	TINAGL1	0.000923077	3.89286	0.0194663	2.67904	0.00127473	4.61931	0.274567	1.21382	0.611532	-0.726447	0.22774	-1.94027
Q14314	Fibroleukin	FGL2	0.00710882	3.81469	0.0436657	2.65868	0.0148907	2.99614	0.603205	1.15602	0.816388	0.818549	0.913447	-0.337466
P41212	Transcription factor ETV6	ETV6	0.00167043	2.80823	0.00978947	2.64078	0.00418543	2.09313	0.488979	0.167449	0.135956	0.715104	0.103188	0.547655
Q9NUU6	Inactive ubiquitin thioesterase OTULINL	OTULINL	0.0010583	3.20656	0.0105697	2.63824	0.0118971	2.52392	0.255631	0.568316	0.652	0.682642	0.948666	0.114326
Q86TM6	E3 ubiquitin-protein ligase synoviolin	SYVN1	0.000952381	3.09269	0.00622222	2.62781	0.00147826	2.79091	0.0931142	0.464874	0.595908	0.301777	0.722788	-0.163097
O00115	Deoxyribonuclease-2-alpha	DNASE2	0.00959329	3.01497	0.036133	2.61903	0.0117746	2.7024	0.838136	0.395935	0.910969	0.312568	0.974409	-0.0833664
P17568	NADH dehydrogenase [ubiquinone] 1 beta subcomplex subunit 7	NDUFB7	0.0614331	1.63775	0.00777143	2.60163	0.211871	1.308	0.405025	-0.963878	0.924999	0.329749	0.474296	1.29363	x
Q06828	Fibromodulin	FMOD	0.00115607	4.28889	0.0493663	2.58797	0.00101695	3.94842	0.219021	1.70092	0.778866	0.340468	0.437833	-1.36045
O43805	Microtubule nucleation factor SSNA1	SSNA1	0.034481	1.59295	0.0123979	2.58549	0.147945	1.42275	0.106162	-0.99254	0.94153	0.170202	0.40322	1.16274
Q9Y2J8	Protein-arginine deiminase type-2	PADI2	0.00304258	2.07544	0.0332383	2.58274	0.459763	0.626704	0.729796	-0.507304	0.381952	1.44874	0.307167	1.95604
Q13488	V-type proton ATPase 116 kDa subunit a 3	TCIRG1	0.0189336	2.57754	0.0364065	2.5763	0.0458655	2.00724	0.999387	0.00124245	0.47698	0.570299	0.310445	0.569057
O14684	Prostaglandin E synthase	PTGES	0.00512652	3.71513	0.0461433	2.5739	0.00718889	3.72999	0.0733449	1.14123	0.989541	-0.0148632	0.217782	-1.15609
Q8N3V7	Synaptopodin	SYNPO	0.0160895	1.87535	0.0190253	2.56674	0.0443029	1.56383	0.21295	-0.691393	0.717354	0.31152	0.21972	1.00291
Q8NBX0	Saccharopine dehydrogenase-like oxidoreductase	SCCPDH	0.00577306	2.89166	0.0267145	2.52984	0.00747122	3.022	0.357446	0.361819	0.897669	-0.130345	0.509838	-0.492164
Q08AF3	Schlafen family member 5	SLFN5	0.00156072	3.90024	0.0160691	2.52386	0.00319861	2.94817	0.0279484	1.37638	0.142645	0.952069	0.437663	-0.424315
P30154	Serine/threonine-protein phosphatase 2A 65 kDa regulatory subunit A beta isoform	PPP2R1B	0.00410359	2.35628	0.0316881	2.51751	0.0161431	1.83837	0.924076	-0.161239	0.764373	0.517903	0.715122	0.679142
P08133	Annexin A6	ANXA6	0.0048	4.24274	0.0105389	2.50689	0.00206061	4.39887	0.0271655	1.73585	0.897727	-0.156133	0.111162	-1.89198
P04275	von Willebrand factor	VWF	0.000972973	4.31649	0.0171266	2.50546	0.00111765	3.80819	0.0644494	1.81103	0.643412	0.508299	0.310837	-1.30273
Q8N2S1	Latent-transforming growth factor beta-binding protein 4	LTBP4	0.00187692	3.4435	0.0254396	2.48747	0.035233	3.54945	0.356296	0.956032	0.979467	-0.105941	0.723661	-1.06197
O14521	Succinate dehydrogenase [ubiquinone] cytochrome b small subunit. mitochondrial	SDHD	0.0419061	1.98488	0.0321447	2.46734	0.475271	0.890434	0.502011	-0.482463	0.611208	1.09444	0.327503	1.57691
P43246	DNA mismatch repair protein Msh2	MSH2	0.0110642	2.60618	0.0356877	2.46079	0.0115442	2.72193	0.793441	0.145391	0.849335	-0.115749	0.703696	-0.261139
P61244	Protein max	MAX	0.00182258	2.43156	0.0105736	2.45513	0.00498361	1.80613	0.94167	-0.0235775	0.135167	0.625426	0.0864615	0.649004
Q96S97	Myeloid-associated differentiation marker	MYADM	0.00216582	3.7706	0.0287489	2.45492	0.00278661	4.12541	0.0392974	1.31569	0.744782	-0.354809	0.112327	-1.67049
Q8WUP2	Filamin-binding LIM protein 1	FBLIM1	0.00603004	2.6033	0.0190677	2.44956	0.00210298	3.55766	0.849664	0.153746	0.251343	-0.954356	0.119816	-1.1081
Q96K49	Transmembrane protein 87B	TMEM87B	0.0732933	1.90386	0.0450624	2.44055	0.00119298	3.31803	0.809621	-0.53669	0.487446	-1.41417	0.592493	-0.877477
P55268	Laminin subunit beta-2	LAMB2	0.00147851	4.70285	0.0364944	2.43779	0.00280508	5.13845	0.0224	2.26506	0.81892	-0.4356	0.112082	-2.70066
Q8IYM9	E3 ubiquitin-protein ligase TRIM22	TRIM22	0.000952381	2.99001	0.00921951	2.43546	0.00836824	2.1077	0.26116	0.554558	0.442012	0.882317	0.754777	0.327759
Q9GZU7	Carboxy-terminal domain RNA polymerase II polypeptide A small phosphatase 1	CTDSP1	0.0117516	2.44162	0.029546	2.42835	0.000666667	3.0764	0.994895	0.0132658	0.713504	-0.63478	0.645227	-0.648046
P62875	DNA-directed RNA polymerases I. II. and III subunit RPABC5	POLR2L	0.025587	2.24009	0.0434381	2.41557	0.0286587	2.2241	0.689699	-0.175483	0.975229	0.0159912	0.698443	0.191474
Q9HB40	Retinoid-inducible serine carboxypeptidase	SCPEP1	0.00765891	2.63824	0.0257762	2.41423	0.0167548	2.16387	0.441637	0.224003	0.197031	0.474366	0.239292	0.250363
P24557	Thromboxane-A synthase	TBXAS1	0.00107042	3.52024	0.0085614	2.40924	0.00103448	3.09925	0.028236	1.111	0.600012	0.420991	0.206757	-0.690004
Q99959	Plakophilin-2	PKP2	0.131814	0.811306	0.010873	2.40816	0.0867511	0.953194	0.0165333	-1.59685	0.850708	-0.141888	0.0701176	1.45497	x
Q8TD55	Pleckstrin homology domain-containing family O member 2	PLEKHO2	0.00124771	3.54595	0.00996667	2.40603	0.00115152	2.87851	0.0414826	1.13992	0.190667	0.667444	0.389054	-0.472478
P02462	Collagen alpha-1(IV) chain	COL4A1	0.00111443	4.44797	0.0274403	2.39393	0.00123871	4.65703	0.026616	2.05403	0.837047	-0.209061	0.0965419	-2.2631
Q8IXH8	Cadherin-like protein 26	CDH26	0.796931	-0.226345	0.0423884	2.39188	0.18828	-1.17983	0.0165283	-2.61823	1	0	0.0727273	3.57171	x
P98095	Fibulin-2	FBLN2	0.00173222	3.25977	0.018471	2.38884	0.00223559	3.3007	0.452009	0.870933	0.983701	-0.0409321	0.536687	-0.911865
Q6NYC8	Phostensin	PPP1R18	0.00387755	3.37138	0.0330019	2.38794	0.00642643	2.93714	0.0748606	0.983441	0.429199	0.434243	0.286781	-0.549197
P11388	DNA topoisomerase 2-alpha	TOP2A	0.0019823	2.19873	0.0151597	2.38066	0.00429457	2.34543	0.844256	-0.181936	0.905077	-0.1467	0.981747	0.035236
P48764	Sodium/hydrogen exchanger 3	SLC9A3	1	0	0.0157052	2.37213	1	0	0.0566173	-1.85129	1	0	0.111114	1.95198	x
Q9NPH2	Inositol-3-phosphate synthase 1	ISYNA1	0.0523306	2.07375	0.0287126	2.36309	0.00729799	3.40516	0.873542	-0.289339	0.577615	-1.33142	0.524787	-1.04208
O95466	Formin-like protein 1	FMNL1	0.001	3.73628	0.0118164	2.35881	0.00448546	2.78195	0.0220845	1.37748	0.353135	0.954329	0.657744	-0.423147
P21941	Cartilage matrix protein	MATN1	0.0814989	1.57297	0.0133632	2.35719	0.0257563	2.00121	0.624232	-0.784215	0.88857	-0.428238	0.859284	0.355977
Q92835	Phosphatidylinositol 3.4.5-trisphosphate 5-phosphatase 1	INPP5D	0.00088	3.96613	0.0238316	2.34608	0.00114286	3.27466	0.0932651	1.62005	0.144584	0.691478	0.403514	-0.928575
Q969E2	Secretory carrier-associated membrane protein 4	SCAMP4	0.00117895	2.86887	0.0160696	2.34282	0.00104348	2.96468	0.592707	0.526053	0.921364	-0.0958084	0.563665	-0.621861
P11215	Integrin alpha-M	ITGAM	0.00303353	3.03076	0.0136226	2.33721	0.00449123	2.82367	0.460822	0.693542	0.919504	0.207085	0.69763	-0.486457
Q9BQE5	Apolipoprotein L2	APOL2	0.00340821	3.9546	0.0238217	2.33647	0.0430541	2.00634	0.0906908	1.61813	0.248269	1.94826	0.795495	0.330125
P98171	Rho GTPase-activating protein 4	ARHGAP4	0.00151532	3.75187	0.0352144	2.33183	0.0177356	2.53976	0.146329	1.42004	0.438064	1.21211	0.922662	-0.207931
O75881	Cytochrome P450 7B1	CYP7B1	0.126267	1.29899	0.0378462	2.31508	0.222513	1.01534	0.0334987	-1.01609	0.619551	0.283652	0.0705	1.29974	x
P09467	Fructose-1.6-bisphosphatase 1	FBP1	0.00600952	3.31592	0.02282	2.31017	0.00475962	1.69776	0.520318	1.00575	0.368036	1.61816	0.623971	0.612412
P80217	Interferon-induced 35 kDa protein	IFI35	0.00340324	3.22581	0.019622	2.29775	0.061042	1.52709	0.180492	0.928051	0.193058	1.69872	0.394277	0.770665
Q13153	Serine/threonine-protein kinase PAK 1	PAK1	0.00197865	2.6558	0.0118205	2.29526	0.0790422	1.70862	0.384265	0.360544	0.584908	0.947182	0.718909	0.586639
P62341	Thioredoxin reductase-like selenoprotein T	SELENOT	0.0134941	1.86612	0.0240151	2.28882	0.0572948	1.51237	0.392919	-0.422703	0.722298	0.353749	0.396874	0.776452
Q15003	Condensin complex subunit 2	NCAPH	0.0154546	2.17313	0.027378	2.28851	0.00900404	2.33747	0.924202	-0.115388	0.92098	-0.164344	0.971981	-0.0489563
Q709C8	Intermembrane lipid transfer protein VPS13C	VPS13C	0.00118519	4.36808	0.0118896	2.26972	0.00109091	3.91384	0.0215661	2.09837	0.5369	0.45424	0.107789	-1.64413
P08670	Vimentin	VIM	0.00152381	3.78952	0.00931646	2.25281	0.002	3.62386	0.0161681	1.53672	0.850226	0.165668	0.10673	-1.37105
O43516	WAS/WASL-interacting protein family member 1	WIPF1	0.000995918	4.44415	0.0363157	2.2434	0.00302368	3.39775	0.0390121	2.20075	0.345529	1.0464	0.360497	-1.15435
Q9UBR2	Cathepsin Z	CTSZ	0.00189432	3.68258	0.0203994	2.23533	0.00281148	3.28017	0.0433534	1.44725	0.70635	0.402411	0.16304	-1.04484
Q9H6Y2	WD repeat-containing protein 55	WDR55	0.0742467	1.82042	0.0322832	2.2343	0.00980495	2.36278	0.759203	-0.413883	0.763857	-0.542361	0.877517	-0.128479
Q96ME7	Zinc finger protein 512	ZNF512	0.00301754	2.84	0.014449	2.23347	0.0237785	2.71582	0.550339	0.606523	0.967471	0.12418	0.823545	-0.482343
P17213	Bactericidal permeability-increasing protein	BPI	0.0197893	2.76083	0.017078	2.22851	0.0369878	3.00367	0.734857	0.532317	0.95301	-0.242844	0.744278	-0.775161
Q9Y580	RNA-binding protein 7	RBM7	0.0495425	1.78462	0.0246766	2.22723	0.276058	1.24551	0.612505	-0.442607	0.836984	0.539115	0.558157	0.981722
Q9H4B7	Tubulin beta-1 chain	TUBB1	0.0201311	1.98927	0.015674	2.22559	0.0062695	2.23686	0.883212	-0.23632	0.918874	-0.247588	0.993	-0.0112677
Q53TN4	Plasma membrane ascorbate-dependent reductase CYBRD1	CYBRD1	0.00228293	3.29795	0.0294206	2.22503	0.0533256	2.5552	0.209924	1.07292	0.791173	0.742746	0.90149	-0.330174
P56182	Ribosomal RNA processing protein 1 homolog A	RRP1	0.160409	1.55527	0.0490917	2.2173	0.0214506	2.43891	0.555109	-0.66203	0.5849	-0.883646	0.717001	-0.221617
Q9NUV9	GTPase IMAP family member 4	GIMAP4	0.00188781	3.95838	0.0301506	2.20782	0.00382048	3.35552	0.0161455	1.75056	0.475823	0.602862	0.122779	-1.1477
Q8TEC5	E3 ubiquitin-protein ligase SH3RF2	SH3RF2	0.223362	0.683084	0.0173841	2.2061	0.796798	-0.207848	0.0184	-1.52302	0.331854	0.890932	0.086	2.41395	x
Q9UPN6	SR-related and CTD-associated factor 8	SCAF8	0.000993464	2.98603	0.0335079	2.20508	0.00144	2.8023	0.463228	0.780951	0.729569	0.18373	0.647474	-0.597221
O95786	Antiviral innate immune response receptor RIG-I	RIGI	0.0181842	2.2425	0.0295326	2.2036	0.103514	1.3319	0.974258	0.0389027	0.486711	0.910601	0.332264	0.871699
Q99757	Thioredoxin. mitochondrial	TXN2	0.0198834	1.16035	0.0495072	2.18326	0.172631	0.925519	0.405198	-1.02291	0.897604	0.23483	0.481027	1.25774
Q9NUP1	Biogenesis of lysosome-related organelles complex 1 subunit 4	BLOC1S4	0.000857143	2.75447	0.0062	2.1814	0.0244706	1.50885	0.0798699	0.573069	0.274813	1.24562	0.502853	0.672553
P31146	Coronin-1A	CORO1A	0.000967742	3.35207	0.00965714	2.17815	0.00116216	2.56562	0.0270963	1.17393	0.229398	0.786448	0.540801	-0.387477
Q9H7E9	UPF0488 protein C8orf33	C8orf33	0.0963878	1.33121	0.0138283	2.16812	0.0350716	1.98193	0.408787	-0.836911	0.777385	-0.650714	0.913863	0.186197
P46013	Proliferation marker protein Ki-67	MKI67	0.00174222	2.36899	0.0171234	2.16809	0.00427979	2.34259	0.798116	0.200899	0.980515	0.0264019	0.892445	-0.174497
Q5TBC7	Bcl-2-like protein 15	BCL2L15	1	0	0.0323304	2.1665	1	0	0.0385164	-2.09255	1	0	0.121412	2.09961	x
Q9BVT8	Transmembrane and ubiquitin-like domain-containing protein 1	TMUB1	0.000878049	2.65596	0.0175537	2.14352	0.0359469	1.82951	0.563376	0.512436	0.617082	0.826452	0.877493	0.314016
Q06546	GA-binding protein alpha chain	GABPA	0.0359296	2.04706	0.04706	2.14261	0.00654257	2.35696	0.956638	-0.0955469	0.849817	-0.309904	0.862494	-0.214357
Q9H488	GDP-fucose protein O-fucosyltransferase 1	POFUT1	0.000974359	2.41873	0.00723077	2.14216	0.00132584	2.31685	0.206193	0.276563	0.896427	0.101881	0.723518	-0.174681
P20036	HLA class II histocompatibility antigen. DP alpha 1 chain	HLA-DPA1	0.00102703	3.94564	0.00910638	2.13934	0.00242857	2.27312	0.0236724	1.8063	0.145955	1.67252	0.877497	-0.133777
Q96SB3	Neurabin-2	PPP1R9B	0.0124927	2.39171	0.0405611	2.13802	0.0272161	2.00052	0.452817	0.253692	0.366491	0.391188	0.770218	0.137495
P55011	Solute carrier family 12 member 2	SLC12A2	0.0108689	1.66364	0.0295822	2.11837	0.00339906	2.40719	0.608865	-0.454737	0.301635	-0.743551	0.804842	-0.288815
P52566	Rho GDP-dissociation inhibitor 2	ARHGDIB	0.000987013	3.45588	0.0105055	2.11711	0.002775	2.71625	0.0193684	1.33877	0.41316	0.73963	0.458766	-0.599141
Q6UWY5	Olfactomedin-like protein 1	OLFML1	0.00102954	4.01883	0.031369	2.11452	0.00224685	2.77329	0.0860437	1.90431	0.281268	1.24555	0.613996	-0.658767
Q9H4G4	Golgi-associated plant pathogenesis-related protein 1	GLIPR2	0.00114089	3.98846	0.0228718	2.11209	0.00197516	3.59477	0.0162553	1.87637	0.591046	0.393688	0.0845574	-1.48268
Q9BYG3	MKI67 FHA domain-interacting nucleolar phosphoprotein	NIFK	0.00429971	1.80067	0.0123799	2.10065	0.00380337	2.04121	0.590341	-0.299976	0.740933	-0.240544	0.948381	0.0594322
O75380	NADH dehydrogenase [ubiquinone] iron-sulfur protein 6. mitochondrial	NDUFS6	0.0304543	1.99724	0.0454147	2.08861	0.0360776	1.87349	0.880291	-0.0913727	0.881956	0.123749	0.579401	0.215122
P61964	WD repeat-containing protein 5	WDR5	0.00162061	2.29926	0.0103489	2.08029	0.050257	1.57154	0.716584	0.218976	0.629398	0.727724	0.719124	0.508748
P32519	ETS-related transcription factor Elf-1	ELF1	0.00939346	2.08019	0.0229394	2.07703	0.0242278	1.7325	0.99451	0.00315933	0.61007	0.347683	0.500137	0.344523
P16284	Platelet endothelial cell adhesion molecule	PECAM1	0.00116667	3.53328	0.0173496	2.06809	0.00142731	3.51332	0.0247097	1.46519	0.983528	0.019968	0.117617	-1.44522
Q4VC31	Protein MIX23	MIX23	0.0171049	2.10213	0.0398175	2.06396	0.0179977	2.08408	0.948014	0.0381699	0.976627	0.0180527	0.973153	-0.0201172
B0I1T2	Unconventional myosin-Ig	MYO1G	0.00222088	3.25794	0.0335047	2.06325	0.0129932	2.27845	0.0344571	1.19469	0.205984	0.979491	0.82157	-0.215197
Q96GY0	Zinc finger C2HC domain-containing protein 1A	ZC2HC1A	0.0148506	1.7121	0.0139863	2.05793	0.0117549	1.79502	0.620225	-0.345831	0.952317	-0.0829277	0.739276	0.262904
Q14149	MORC family CW-type zinc finger protein 3	MORC3	0.00852866	2.18355	0.0235891	2.05542	0.023729	1.77242	0.729299	0.12813	0.563707	0.411127	0.570613	0.282997
Q9UI08	Ena/VASP-like protein	EVL	0.0010989	3.96713	0.0112115	2.0373	0.00215223	2.54174	0.0156923	1.92983	0.132174	1.42539	0.405365	-0.504443
O00214	Galectin-8	LGALS8	0.00889834	2.00597	0.0267642	2.03691	0.115317	1.53005	0.957473	-0.0309444	0.796201	0.475913	0.73943	0.506857
Q4G176	Malonate--CoA ligase ACSF3. mitochondrial	ACSF3	0.00131307	2.96591	0.0306734	2.02855	0.0173067	2.18649	0.225678	0.937365	0.5714	0.779424	0.932822	-0.157941
Q53GG5	PDZ and LIM domain protein 3	PDLIM3	0.00140845	4.78956	0.0234884	2.02653	0.000967742	5.78685	0.0281212	2.76303	0.600062	-0.997289	0.0849912	-3.76032
Q03135	Caveolin-1	CAV1	0.0088016	2.73883	0.0364871	2.02403	0.00340031	3.4996	0.40644	0.714802	0.584559	-0.760769	0.123856	-1.47557
Q99643	Succinate dehydrogenase cytochrome b560 subunit. mitochondrial	SDHC	0.0187367	1.65738	0.0236198	2.02227	0.0613856	1.26368	0.374658	-0.364891	0.577849	0.393704	0.205703	0.758595
Q09472	Histone acetyltransferase p300	EP300	0.0106817	1.87822	0.0210951	2.01894	0.0125462	1.8589	0.448115	-0.140721	0.959317	0.0193176	0.441823	0.160038
Q9NWS0	PIH1 domain-containing protein 1	PIH1D1	0.00779109	2.00419	0.0300335	2.01756	0.0350138	1.88792	0.986211	-0.0133732	0.938885	0.116267	0.928895	0.12964
O75391	Sperm-associated antigen 7	SPAG7	0.0221696	1.81264	0.0165085	2.01708	0.00969339	1.94382	0.838377	-0.204446	0.93631	-0.131186	0.942013	0.0732594
Q92766	Ras-responsive element-binding protein 1	RREB1	0.154718	1.44597	0.0287241	2.01449	0.354125	0.823578	0.674722	-0.568528	0.803082	0.622388	0.286825	1.19092	x
Q92844	TRAF family member-associated NF-kappa-B activator	TANK	0.0173575	2.37741	0.0416174	2.01242	0.151622	1.51133	0.839688	0.364993	0.777642	0.866079	0.844386	0.501086
Q96NB2	Sideroflexin-2	SFXN2	0.0122692	1.71515	0.0155366	2.01029	0.112237	1.24179	0.8053	-0.295141	0.833546	0.473354	0.632128	0.768496
P50613	Cyclin-dependent kinase 7	CDK7	0.105682	1.41367	0.0301191	2.00658	0.0177083	1.93825	0.495973	-0.592912	0.705449	-0.52458	0.891068	0.0683323
Q9NY15	Stabilin-1	STAB1	0.00147059	3.19804	0.0172421	2.00143	0.00152195	2.75223	0.0994677	1.19662	0.579237	0.445816	0.464875	-0.750801
Q9UI30	Multifunctional methyltransferase subunit TRM112-like protein	TRMT112	0.031347	1.86288	0.0497802	1.99538	0.0245708	2.05994	0.701054	-0.132502	0.652012	-0.197063	0.892781	-0.0645618
Q14005	Pro-interleukin-16	IL16	0.0008	4.18881	0.0470774	1.98681	0.00122727	3.23751	0.0603036	2.202	0.234249	0.951307	0.350813	-1.2507
P00918	Carbonic anhydrase 2	CA2	0.508823	0.416685	0.0297867	1.97979	0.174041	0.850139	0.062636	-1.56311	0.710693	-0.433454	0.232707	1.12965	x
Q96H79	Zinc finger CCCH-type antiviral protein 1-like	ZC3HAV1L	1	0	0.0241256	1.9665	1	0	0.0902199	-1.3062	1	0	0.0828952	2.39744	x
P08575	Receptor-type tyrosine-protein phosphatase C	PTPRC	0.00114286	3.49316	0.0136548	1.96495	0.00293032	2.43243	0.0279866	1.52822	0.207766	1.06074	0.557812	-0.467479
P10301	Ras-related protein R-Ras	RRAS	0.00230303	2.85219	0.0234803	1.95061	0.00657848	2.98909	0.0245	0.901577	0.929695	-0.136907	0.297279	-1.03848
P29350	Tyrosine-protein phosphatase non-receptor type 6	PTPN6	0.0016211	2.9276	0.0119122	1.94848	0.00601695	1.97618	0.0529272	0.979122	0.234325	0.951418	0.972491	-0.0277046
P57678	Gem-associated protein 4	GEMIN4	0.00432	1.95353	0.0191687	1.94817	0.00207407	2.82461	0.996732	0.00535583	0.281139	-0.871081	0.286887	-0.876437
O00160	Unconventional myosin-If	MYO1F	0.00114943	3.2993	0.00975785	1.94511	0.00361494	2.26764	0.0384896	1.35419	0.314466	1.03166	0.739063	-0.32253
P52564	Dual specificity mitogen-activated protein kinase kinase 6	MAP2K6	0.0189771	1.85405	0.0362292	1.94463	0.0438976	1.47656	0.869292	-0.0905777	0.454856	0.377493	0.322944	0.46807
O75376	Nuclear receptor corepressor 1	NCOR1	0.00128302	2.49795	0.0184691	1.94348	0.00980077	2.44861	0.412747	0.554474	0.979397	0.0493483	0.750591	-0.505126
Q9NX00	Transmembrane protein 160	TMEM160	0.00158947	2.31799	0.0109076	1.94068	0.0132435	1.78504	0.624513	0.377302	0.710926	0.532949	0.916177	0.155647
P55899	IgG receptor FcRn large subunit p51	FCGRT	0.00103093	3.35399	0.0108732	1.94009	0.00168182	2.78338	0.0167273	1.41389	0.450343	0.570605	0.206453	-0.843288
Q16656	Nuclear respiratory factor 1	NRF1	0.00359703	2.22768	0.01917	1.92509	0.00420267	2.17885	0.341923	0.302593	0.887829	0.0488327	0.480837	-0.25376
Q9C0C9	(E3-independent) E2 ubiquitin-conjugating enzyme	UBE2O	0.033321	1.69643	0.0395477	1.92427	0.0299594	1.97351	0.885773	-0.227841	0.912697	-0.277081	0.981509	-0.0492399
Q5VTL8	Pre-mRNA-splicing factor 38B	PRPF38B	0.0110658	2.2237	0.0473464	1.91364	0.0146273	2.13785	0.492202	0.310064	0.847317	0.0858505	0.701642	-0.224213
Q9H0S4	Probable ATP-dependent RNA helicase DDX47	DDX47	0.0213259	1.64858	0.044117	1.9057	0.00681366	2.30384	0.717791	-0.257124	0.166388	-0.655266	0.597861	-0.398142
Q99986	Serine/threonine-protein kinase VRK1	VRK1	0.00217804	2.07083	0.0307748	1.90035	0.00417989	2.24731	0.850546	0.170476	0.85297	-0.176479	0.770348	-0.346955
P52788	Spermine synthase	SMS	0.0107767	2.00964	0.0286311	1.8863	0.180019	1.18688	0.729208	0.123338	0.562042	0.822759	0.545077	0.699421
Q9UNQ2	Probable dimethyladenosine transferase	DIMT1	0.0343475	1.90082	0.0450837	1.88181	0.00436735	2.58658	0.989152	0.0190115	0.56347	-0.685758	0.30583	-0.70477
Q9NX58	Cell growth-regulating nucleolar protein	LYAR	0.263894	1.07059	0.011963	1.88002	0.00126087	2.49413	0.585737	-0.809438	0.44638	-1.42354	0.259158	-0.614105
Q96T60	Bifunctional polynucleotide phosphatase/kinase	PNKP	0.0130776	2.03111	0.037608	1.87272	0.0388301	1.58737	0.251113	0.158395	0.209711	0.443744	0.352924	0.285349
Q86V48	Leucine zipper protein 1	LUZP1	0.00513542	1.94037	0.0218372	1.86384	0.00591898	1.9941	0.883238	0.076532	0.923344	-0.0537296	0.839319	-0.130262
O43520	Phospholipid-transporting ATPase IC	ATP8B1	0.0524788	0.876459	0.0120233	1.85503	0.738125	0.291656	0.0636389	-0.978567	0.741254	0.584803	0.22753	1.56337	x
Q13643	Four and a half LIM domains protein 3	FHL3	0.0171582	1.9501	0.00949533	1.85443	0.0011875	3.27407	0.944621	0.095669	0.402408	-1.32397	0.119024	-1.41964
P49006	MARCKS-related protein	MARCKSL1	0.0011976	3.02394	0.00877419	1.85395	0.000631579	2.69604	0.0560445	1.16999	0.69994	0.327904	0.116115	-0.842088
P51531	Probable global transcription activator SNF2L2	SMARCA2	0.00586235	2.5649	0.0445966	1.85297	0.0161311	2.05311	0.0172222	0.711927	0.151097	0.511792	0.550178	-0.200135
P07311	Acylphosphatase-1	ACYP1	0.00441729	2.11936	0.01	1.84573	0.00113103	2.44385	0.762902	0.273634	0.799216	-0.324492	0.353523	-0.598126
P35754	Glutaredoxin-1	GLRX	0.00236389	3.37928	0.0248571	1.8367	0.00294382	3.13053	0.0404479	1.54258	0.859436	0.24875	0.101782	-1.29383
P55957	BH3-interacting domain death agonist	BID	0.00105797	1.92674	0.00820513	1.83613	0.00915152	1.46009	0.849463	0.0906052	0.62075	0.466645	0.619944	0.37604
P11169	Solute carrier family 2. facilitated glucose transporter member 3	SLC2A3	0.00173836	2.82515	0.0470752	1.82971	0.00424416	2.03932	0.35627	0.995445	0.485792	0.785829	0.900436	-0.209616
P02751	Fibronectin	FN1	0.000909091	2.98448	0.0325846	1.8244	0.00144681	3.67621	0.164574	1.16009	0.382626	-0.691723	0.130713	-1.85181
P42768	Actin nucleation-promoting factor WAS	WAS	0.00177778	3.70491	0.0202836	1.82158	0.00193803	2.68278	0.0429618	1.88333	0.353716	1.02213	0.491059	-0.861202
O95319	CUGBP Elav-like family member 2	CELF2	0.00131579	4.13877	0.0118857	1.82118	0.00136416	3.1712	0.0184828	2.31759	0.28072	0.967567	0.114543	-1.35002
Q8IV08	5'-3' exonuclease PLD3	PLD3	0.00122523	2.1032	0.00928889	1.81351	0.00381513	1.59947	0.458855	0.289695	0.45291	0.50373	0.780175	0.214035
Q00653	Nuclear factor NF-kappa-B p100 subunit	NFKB2	0.00567848	2.20964	0.0254334	1.80632	0.00640481	2.11328	0.290439	0.403325	0.896331	0.0963642	0.388874	-0.306961
Q8N806	Putative E3 ubiquitin-protein ligase UBR7	UBR7	0.0311987	1.19318	0.00901053	1.80387	0.00148472	1.77058	0.372086	-0.610687	0.561221	-0.577399	0.959709	0.0332882
Q86WX3	Active regulator of SIRT1	RPS19BP1	0.00738885	1.30457	0.0184595	1.797	0.00105455	2.11455	0.524928	-0.492423	0.217384	-0.809972	0.724736	-0.317549
P13796	Plastin-2	LCP1	0.0009	3.3431	0.00921739	1.79201	0.00148	2.29472	0.0165867	1.55109	0.182253	1.04838	0.421327	-0.502706
Q13287	N-myc-interactor	NMI	0.00232853	2.57482	0.00989767	1.77564	0.00551938	1.74054	0.230352	0.799174	0.440844	0.834278	0.970566	0.035104
Q6PD62	RNA polymerase-associated protein CTR9 homolog	CTR9	0.00603785	1.92485	0.0187628	1.77255	0.00173333	2.20398	0.898843	0.1523	0.837431	-0.279136	0.661834	-0.431436
Q9BTE3	Mini-chromosome maintenance complex-binding protein	MCMBP	0.0108671	1.8916	0.0453587	1.77187	0.00822985	2.05178	0.856123	0.119728	0.59644	-0.160188	0.675839	-0.279916
P02792	Ferritin light chain	FTL	0.00181967	2.31663	0.0122486	1.76391	0.00137209	3.34269	0.413971	0.552714	0.357983	-1.02606	0.122476	-1.57878
P98160	Basement membrane-specific heparan sulfate proteoglycan core protein	HSPG2	0.001	3.33669	0.0216205	1.75588	0.00150725	3.71755	0.0352511	1.58081	0.773049	-0.380861	0.118656	-1.96167
Q9BSH4	Translational activator of cytochrome c oxidase 1	TACO1	0.087137	1.04858	0.0277888	1.75045	0.0214382	1.51353	0.160243	-0.701866	0.519978	-0.464947	0.627606	0.236919
Q96ER9	Mitochondrial potassium channel	CCDC51	0.00229477	1.66295	0.0267953	1.74983	0.0117816	1.80204	0.937692	-0.0868822	0.929783	-0.139086	0.975705	-0.0522038
O15230	Laminin subunit alpha-5	LAMA5	0.00108257	3.48205	0.0405205	1.74577	0.00284127	3.81761	0.0316267	1.73628	0.834898	-0.335562	0.139697	-2.07184
P16278	Beta-galactosidase	GLB1	0.00449446	1.65375	0.0129045	1.74444	0.00343214	1.84551	0.819481	-0.0906895	0.658919	-0.191759	0.821389	-0.101069
Q0VD83	Apolipoprotein B receptor	APOBR	0.00257405	2.43947	0.0103636	1.74256	0.101472	1.19999	0.372959	0.696912	0.456014	1.23948	0.704913	0.542568
Q8IV50	LysM and putative peptidoglycan-binding domain-containing protein 2	LYSMD2	0.00284885	2.57646	0.0254466	1.74216	0.00699812	1.94364	0.0461395	0.834306	0.196386	0.632817	0.50844	-0.201489
Q53F19	Nuclear cap-binding protein subunit 3	NCBP3	0.0187472	1.66668	0.0351878	1.72793	0.0186068	1.73729	0.850659	-0.0612514	0.905062	-0.0706116	0.985553	-0.00936012
Q9H3Q1	Cdc42 effector protein 4	CDC42EP4	0.00172687	1.96919	0.0301894	1.72518	0.733213	0.370233	0.766363	0.244009	0.402442	1.59896	0.4628	1.35495
Q16555	Dihydropyrimidinase-related protein 2	DPYSL2	0.00115254	3.31487	0.0155431	1.72153	0.00138144	3.35069	0.018225	1.59333	0.976895	-0.035825	0.108181	-1.62916
O60488	Long-chain-fatty-acid--CoA ligase 4	ACSL4	0.001152	2.7578	0.0268265	1.71482	0.00109677	2.98172	0.109898	1.04298	0.655329	-0.223919	0.150316	-1.2669
Q8NBQ5	Estradiol 17-beta-dehydrogenase 11	HSD17B11	0.00143353	2.98586	0.0450286	1.71199	0.00221538	3.06306	0.0975119	1.27387	0.949108	-0.0772003	0.207025	-1.35107
Q12849	G-rich sequence factor 1	GRSF1	0.246349	0.948364	0.0304419	1.69737	0.00756272	1.96877	0.466715	-0.749003	0.466446	-1.02041	0.652224	-0.271407
P15586	N-acetylglucosamine-6-sulfatase	GNS	0.00230207	2.72116	0.0462419	1.6914	0.00245192	2.7543	0.103638	1.02976	0.953299	-0.0331375	0.160118	-1.06289
P01889	HLA class I histocompatibility antigen. B alpha chain	HLA-B	0.00219104	3.18192	0.0446969	1.69089	0.128154	1.29471	0.0216684	1.49103	0.171605	1.88721	0.747817	0.396182
Q15007	Pre-mRNA-splicing regulator WTAP	WTAP	0.00303908	1.97954	0.0320039	1.69035	0.104869	1.28371	0.650255	0.289193	0.620903	0.695838	0.785129	0.406646
Q8IWT6	Volume-regulated anion channel subunit LRRC8A	LRRC8A	0.0798853	0.783973	0.00998291	1.69025	0.00729946	1.26667	0.0846564	-0.906275	0.558832	-0.482694	0.290947	0.423581
P08572	Collagen alpha-2(IV) chain	COL4A2	0.004	3.42566	0.0175316	1.68875	0.00123636	3.83526	0.0280268	1.73691	0.689733	-0.409607	0.0975385	-2.14652
Q9H8H0	Nucleolar protein 11	NOL11	0.102097	1.1417	0.0140092	1.68866	0.00282305	1.95796	0.61223	-0.546954	0.567598	-0.816258	0.724883	-0.269305
P23469	Receptor-type tyrosine-protein phosphatase epsilon	PTPRE	0.00190114	2.05483	0.0107874	1.68592	0.00325597	1.81315	0.269214	0.368915	0.697464	0.241685	0.801166	-0.12723
P61769	Beta-2-microglobulin	B2M	0.00781628	2.47628	0.0216865	1.68469	0.147024	0.95666	0.332697	0.791592	0.294716	1.51962	0.398043	0.728031
Q05682	Caldesmon	CALD1	0.00128	3.63879	0.0158574	1.6824	0.00126708	4.22145	0.0276883	1.95639	0.706641	-0.582657	0.100844	-2.53905
P27105	Stomatin	STOM	0.001025	2.49246	0.00573913	1.68154	0.00194937	2.2128	0.0567085	0.810922	0.792195	0.27966	0.402431	-0.531262
O75475	PC4 and SFRS1-interacting protein	PSIP1	0.00120482	2.65615	0.0104481	1.68048	0.00327778	2.36454	0.0220952	0.975674	0.76397	0.291612	0.32649	-0.684062
Q96B97	SH3 domain-containing kinase-binding protein 1	SH3KBP1	0.00127103	3.50573	0.0298462	1.67845	0.0013913	2.76536	0.0225419	1.82728	0.181765	0.740374	0.186255	-1.08691
Q8WVM0	Dimethyladenosine transferase 1. mitochondrial	TFB1M	0.0756017	0.959864	0.0307371	1.67801	0.0391016	1.13185	0.177912	-0.718148	0.797923	-0.171989	0.341916	0.546159
Q9BRK5	45 kDa calcium-binding protein	SDF4	0.00696	1.47288	0.00991837	1.67443	0.00327032	1.67721	0.727522	-0.201556	0.825355	-0.204331	0.995445	-0.00277443
O60711	Leupaxin	LPXN	0.00105882	3.83379	0.0424202	1.67259	0.00164706	2.33343	0.0310682	2.1612	0.136909	1.50036	0.550908	-0.660842
Q9NXF1	Testis-expressed protein 10	TEX10	0.0615178	1.28766	0.0187981	1.66528	0.00556923	1.7187	0.649847	-0.377612	0.702291	-0.431031	0.889276	-0.0534191
Q12972	Nuclear inhibitor of protein phosphatase 1	PPP1R8	0.0139333	1.90234	0.0452711	1.66379	0.0224261	1.76923	0.344346	0.238547	0.827329	0.133105	0.826714	-0.105441
P08631	Tyrosine-protein kinase HCK	HCK	0.0011875	3.19402	0.0201446	1.65667	0.0533985	1.73361	0.0547097	1.53735	0.39027	1.46041	0.971836	-0.0769394
P16070	CD44 antigen	CD44	0.00316	1.11889	0.00847059	1.65571	0.00449433	0.881831	0.105968	-0.536827	0.499719	0.237055	0.0989474	0.773882
Q96LD4	E3 ubiquitin-protein ligase TRIM47	TRIM47	0.0121318	1.92354	0.0405399	1.65089	0.0122831	2.04257	0.21921	0.272644	0.850886	-0.11903	0.282811	-0.391674
P16885	1-phosphatidylinositol 4.5-bisphosphate phosphodiesterase gamma-2	PLCG2	0.00126582	2.88796	0.0102456	1.64884	0.00176344	2.3026	0.0629528	1.23912	0.557997	0.585361	0.466219	-0.653763
Q9NZE8	Large ribosomal subunit protein bL35m	MRPL35	0.0120495	1.02918	0.00898824	1.64609	0.0261061	1.2713	0.0776468	-0.616913	0.83539	-0.242123	0.63472	0.37479
P24941	Cyclin-dependent kinase 2	CDK2	0.0393919	1.3434	0.0295881	1.63532	0.0124962	1.78359	0.769832	-0.29192	0.766743	-0.440195	0.903661	-0.148274
Q99590	Protein SCAF11	SCAF11	0.101969	1.58734	0.0322031	1.63142	0.00216043	2.58694	0.98284	-0.0440767	0.593153	-0.999595	0.169327	-0.955518
Q9H3D4	Tumor protein 63	TP63	0.0508098	1.23997	0.0449095	1.62608	0.0488404	1.35817	0.369843	-0.38611	0.893912	-0.1182	0.704365	0.26791
Q9BY50	Signal peptidase complex catalytic subunit SEC11C	SEC11C	0.00112957	2.42173	0.0201371	1.61907	0.00125926	2.31726	0.258876	0.802665	0.914484	0.104467	0.3712	-0.698198
Q8TEM1	Nuclear pore membrane glycoprotein 210	NUP210	0.00353241	1.40988	0.0124304	1.61821	0.0350404	0.862356	0.703174	-0.208325	0.375036	0.547527	0.236838	0.755851
Q92466	DNA damage-binding protein 2	DDB2	0.0103672	1.60269	0.0298717	1.61735	0.139607	0.888964	0.975244	-0.0146591	0.302908	0.713725	0.27151	0.728384
Q14141	Septin-6	SEPTIN6	0.00149862	3.04082	0.0233122	1.61375	0.00338838	2.40683	0.0165517	1.42707	0.375254	0.633996	0.187586	-0.793076
P49023	Paxillin	PXN	0.00150943	2.51197	0.0307457	1.61373	0.00162712	2.6553	0.132812	0.89824	0.838727	-0.14333	0.186017	-1.04157
Q9P2N5	RNA-binding protein 27	RBM27	0.00773614	1.70033	0.029895	1.61276	0.0152993	1.48975	0.818126	0.0875683	0.448551	0.210582	0.797844	0.123014
Q9NZN4	EH domain-containing protein 2	EHD2	0.000938462	2.45627	0.0170511	1.61128	0.0026841	2.94272	0.0884807	0.84499	0.667839	-0.486446	0.183066	-1.33144
Q9Y305	Acyl-coenzyme A thioesterase 9. mitochondrial	ACOT9	0.00123457	2.75932	0.0107733	1.59961	0.00120833	2.70575	0.01952	1.15971	0.952903	0.0535694	0.111259	-1.10615
P05362	Intercellular adhesion molecule 1	ICAM1	0.000983871	3.78006	0.0321213	1.59939	0.00148744	2.55182	0.038553	2.18067	0.257955	1.22824	0.311017	-0.952436
Q9UL26	Ras-related protein Rab-22A	RAB22A	0.00617357	2.0702	0.0196914	1.58921	0.0485188	1.5366	0.649775	0.48099	0.798847	0.533605	0.977595	0.0526152
O15143	Actin-related protein 2/3 complex subunit 1B	ARPC1B	0.00102521	2.44165	0.0106563	1.58463	0.00128302	2.03418	0.0321785	0.857025	0.417361	0.407471	0.156783	-0.449554
Q9H9Q2	COP9 signalosome complex subunit 7b	COPS7B	0.0169731	1.67251	0.0386076	1.58407	0.0492171	1.29162	0.889597	0.0884335	0.654707	0.380888	0.659769	0.292454
Q9BQA9	Cytochrome b-245 chaperone 1	CYBC1	0.00108738	2.80899	0.0120359	1.57052	0.0131697	1.83922	0.0418503	1.23847	0.419215	0.969772	0.827395	-0.268695
Q9UPT8	Zinc finger CCCH domain-containing protein 4	ZC3H4	0.00234659	2.15972	0.028778	1.56995	0.00417824	1.90429	0.169127	0.589769	0.514292	0.255421	0.541959	-0.334348
Q92820	Gamma-glutamyl hydrolase	GGH	0.0411411	0.55099	0.00950649	1.56324	0.0124663	0.83602	0.0229474	-1.01225	0.398585	-0.28503	0.090973	0.727223	x
Q86U86	Protein polybromo-1	PBRM1	0.0266262	1.33508	0.0345027	1.56275	0.0275536	1.42507	0.225185	-0.22767	0.852874	-0.0899883	0.734692	0.137681
P59768	Guanine nucleotide-binding protein G(I)/G(S)/G(O) subunit gamma-2	GNG2	0.00133333	3.53766	0.035656	1.56226	0.00116923	2.92457	0.0228959	1.9754	0.327234	0.61309	0.148554	-1.36231
Q92930	Ras-related protein Rab-8B	RAB8B	0.00467457	2.58678	0.0453333	1.55829	0.0062834	2.35943	0.0518469	1.02849	0.801521	0.227351	0.115585	-0.801143
Q8N4X5	Actin filament-associated protein 1-like 2	AFAP1L2	0.00118343	2.1469	0.0146667	1.55422	0.0022069	2.43567	0.261093	0.592684	0.579274	-0.288767	0.184091	-0.881451
Q5TZA2	Rootletin	CROCC	0.334349	0.719291	0.0444843	1.55305	0.276107	0.965709	0.322314	-0.83376	0.9206	-0.246418	0.68477	0.587342	x
P48634	Protein PRRC2A	PRRC2A	0.0114692	1.64332	0.04	1.53863	0.0131719	1.61428	0.807277	0.104688	0.9252	0.029034	0.880352	-0.0756535
Q92785	Zinc finger protein ubi-d4	DPF2	0.00441016	1.899	0.0260237	1.52735	0.0108631	1.59548	0.152417	0.371651	0.462705	0.303516	0.886306	-0.0681351
Q6P9B9	Integrator complex subunit 5	INTS5	0.00766408	1.55258	0.0297932	1.52556	0.0166084	1.38808	0.960221	0.0270208	0.744865	0.164503	0.829875	0.137482
P04233	HLA class II histocompatibility antigen gamma chain	CD74	0.00119094	3.0358	0.0136822	1.52313	0.0154026	1.47047	0.0273333	1.51267	0.16131	1.56533	0.959979	0.0526684
Q9Y314	Nitric oxide synthase-interacting protein	NOSIP	0.004947	1.35002	0.0160778	1.52162	0.00836735	1.22287	0.772852	-0.171595	0.862471	0.127154	0.650648	0.298749
P19256	Lymphocyte function-associated antigen 3	CD58	0.00801098	1.84542	0.036469	1.5132	0.0107145	1.80441	0.299482	0.332225	0.952266	0.0410133	0.501755	-0.291212
Q7L4I2	Arginine/serine-rich coiled-coil protein 2	RSRC2	0.0023472	1.61077	0.0118868	1.5097	0.00288976	1.3109	0.887319	0.101068	0.66653	0.299862	0.755796	0.198794
P33241	Lymphocyte-specific protein 1	LSP1	0.00156477	2.73674	0.0235642	1.50054	0.00682512	1.77389	0.0235419	1.2362	0.181603	0.96285	0.653336	-0.273349
P56181	NADH dehydrogenase [ubiquinone] flavoprotein 3. mitochondrial	NDUFV3	0.267601	0.679972	0.0468854	1.49463	0.196509	0.828203	0.180202	-0.814662	0.914252	-0.148231	0.393196	0.666431	x
Q9H814	Phosphorylated adapter RNA export protein	PHAX	0.00186931	1.33415	0.00992593	1.49388	0.00241315	1.48457	0.653077	-0.159723	0.734649	-0.150421	0.988248	0.00930214
Q9H0L4	Cleavage stimulation factor subunit 2 tau variant	CSTF2T	0.00244134	2.22061	0.0453845	1.4928	0.00291871	2.28007	0.173569	0.727817	0.905415	-0.0594543	0.239399	-0.787271
Q9BRX5	DNA replication complex GINS protein PSF3	GINS3	0.00391048	1.19453	0.0204041	1.48668	0.00156897	1.70467	0.60464	-0.292159	0.16625	-0.510143	0.753013	-0.217984
Q12882	Dihydropyrimidine dehydrogenase [NADP(+)]	DPYD	0.256233	0.49527	0.018439	1.48572	0.586003	-0.263232	0.182645	-0.990447	0.514589	0.758502	0.109266	1.74895	x
P26358	DNA (cytosine-5)-methyltransferase 1	DNMT1	0.00640864	1.42793	0.0490124	1.48007	0.00197101	2.05727	0.959384	-0.052137	0.181951	-0.629342	0.501623	-0.577205
P55042	GTP-binding protein RAD	RRAD	0.0259118	-0.481931	0.00972249	1.47698	0.0130136	0.879457	0.0216471	-1.95891	0.140571	-1.36139	0.330194	0.597522	x
Q02818	Nucleobindin-1	NUCB1	0.0017971	1.55615	0.00688	1.47351	0.00121854	1.20864	0.854419	0.0826439	0.517329	0.347511	0.276758	0.264867
Q9H7M9	V-type immunoglobulin domain-containing suppressor of T-cell activation	VSIR	0.00188454	2.24858	0.0194809	1.47347	0.00433716	1.90275	0.118104	0.77511	0.689891	0.345831	0.528465	-0.429279
P06454	Prothymosin alpha	PTMA	0.00528437	0.96714	0.0110734	1.4734	0.0201547	1.32009	0.187681	-0.50626	0.738394	-0.352949	0.885285	0.153311
O95104	SR-related and CTD-associated factor 4	SCAF4	0.00307306	1.80188	0.0404752	1.46749	0.104429	1.18925	0.57422	0.334389	0.644087	0.612629	0.856146	0.27824
Q13113	PDZK1-interacting protein 1	PDZK1IP1	0.00889894	1.56431	0.0184351	1.46615	0.264375	0.47868	0.859328	0.0981586	0.151786	1.08562	0.0882759	0.987466
Q13459	Unconventional myosin-IXb	MYO9B	0.0066	1.86976	0.0334725	1.46142	0.0117534	1.82497	0.229317	0.408344	0.962498	0.0447926	0.533353	-0.363551
Q14241	Elongin-A	ELOA	0.00488414	1.68899	0.0222849	1.45841	0.00621108	1.5939	0.551058	0.230573	0.868077	0.0950882	0.761041	-0.135485
P08236	Beta-glucuronidase	GUSB	0.00186561	1.71816	0.0117929	1.4578	0.00283564	1.6078	0.251292	0.260366	0.765458	0.110365	0.657802	-0.15
Q9Y3C0	WASH complex subunit 3	WASHC3	0.00753934	1.50077	0.0170975	1.44165	0.0379852	0.937505	0.93615	0.0591154	0.500198	0.563261	0.430136	0.504146
Q96T58	Msx2-interacting protein	SPEN	0.00276071	1.5406	0.0115088	1.43524	0.0035437	1.4007	0.650627	0.105358	0.635253	0.139896	0.867825	0.0345387
Q9H078	Mitochondrial disaggregase	CLPB	0.0128723	1.32592	0.0217357	1.43398	0.00756951	1.46673	0.776652	-0.10806	0.765812	-0.140817	0.926786	-0.0327568
Q9H4L4	Sentrin-specific protease 3	SENP3	0.00483513	1.64445	0.021512	1.43178	0.00485884	1.813	0.722989	0.212664	0.864636	-0.168558	0.587556	-0.381222
P11908	Ribose-phosphate pyrophosphokinase 2	PRPS2	0.0758903	1.05415	0.0474349	1.42981	0.0557207	1.12374	0.340731	-0.375665	0.920848	-0.0695923	0.393113	0.306072	x
P36969	Phospholipid hydroperoxide glutathione peroxidase GPX4	GPX4	0.0729958	0.812461	0.0225563	1.4198	0.321937	0.439201	0.14471	-0.607337	0.58038	0.37326	0.102102	0.980597	x
P21333	Filamin-A	FLNA	0.00122404	2.90833	0.0301236	1.41485	0.00188462	3.54652	0.0710615	1.49348	0.6767	-0.63819	0.119497	-2.13167
Q9NWY4	Histone PARylation factor 1	HPF1	0.093383	1.15794	0.0267252	1.41178	0.0032872	1.64697	0.822219	-0.25384	0.726576	-0.489037	0.694604	-0.235197
Q9HAN9	Nicotinamide/nicotinic acid mononucleotide adenylyltransferase 1	NMNAT1	0.00213889	1.88578	0.0388934	1.40975	0.00170769	1.84385	0.571784	0.476023	0.967235	0.0419266	0.653299	-0.434096
Q9NZM1	Myoferlin	MYOF	0.0343838	0.918015	0.0171034	1.40082	0.0185544	0.982732	0.285118	-0.482807	0.933464	-0.0647163	0.355114	0.418091	x
P01903	HLA class II histocompatibility antigen. DR alpha chain	HLA-DRA	0.00126554	4.17859	0.0102739	1.39791	0.00196629	2.17279	0.0145926	2.78068	0.134913	2.0058	0.18678	-0.774876
P35613	Basigin	BSG	0.0504155	0.929153	0.0168487	1.39582	0.00700375	1.34679	0.325947	-0.466668	0.551258	-0.417636	0.921686	0.0490318
Q6NZI2	Caveolae-associated protein 1	CAVIN1	0.000968153	2.48311	0.0161008	1.39168	0.00172285	3.09113	0.0586975	1.09142	0.584905	-0.608028	0.114761	-1.69945
Q13572	Inositol-tetrakisphosphate 1-kinase	ITPK1	0.0716728	1.26043	0.0360105	1.38265	0.00849256	2.00116	0.907897	-0.122223	0.590816	-0.740729	0.434926	-0.618506
Q643R3	Lysophospholipid acyltransferase LPCAT4	LPCAT4	0.804335	-0.0944887	0.0399809	1.38019	0.250009	-0.578196	0.0640725	-1.47468	0.670595	0.483708	0.11099	1.95839	x
P20962	Parathymosin	PTMS	0.0136067	1.0641	0.0147811	1.37866	0.0417972	1.35193	0.23871	-0.314568	0.82536	-0.287838	0.982755	0.0267296
Q70EL1	Inactive ubiquitin carboxyl-terminal hydrolase 54	USP54	0.600886	-0.169233	0.0171083	1.37821	0.992349	-0.00397911	0.0225437	-1.54744	0.83713	-0.165254	0.0956104	1.38219	x
Q86W50	RNA N6-adenosine-methyltransferase METTL16	METTL16	0.00754917	1.26032	0.0201067	1.37687	0.00506388	1.46895	0.773553	-0.116551	0.591808	-0.208629	0.861582	-0.0920776
Q8TAA9	Vang-like protein 1	VANGL1	0.0593294	0.963037	0.0364354	1.37463	0.129986	0.848089	0.105941	-0.411592	0.889211	0.114948	0.324613	0.52654	x
Q99575	Ribonucleases P/MRP protein subunit POP1	POP1	0.00752738	1.12259	0.0158817	1.37251	0.0107313	1.36695	0.493367	-0.249925	0.747846	-0.244362	0.992945	0.00556259
Q9UNX4	WD repeat-containing protein 3	WDR3	0.0072047	1.56532	0.0307624	1.37157	0.00438023	1.77272	0.679989	0.193752	0.692465	-0.207402	0.361646	-0.401154
O94804	Serine/threonine-protein kinase 10	STK10	0.000956522	3.12144	0.0307445	1.36853	0.00116923	2.57665	0.027875	1.75291	0.389571	0.54479	0.157375	-1.20812
Q63HN8	E3 ubiquitin-protein ligase RNF213	RNF213	0.00283681	2.57321	0.0328298	1.36459	0.0823465	1.14429	0.0567975	1.20861	0.221353	1.42891	0.832525	0.220298
Q8N4A0	Polypeptide N-acetylgalactosaminyltransferase 4	GALNT4	0.116835	0.65652	0.0128601	1.3635	0.163255	0.479525	0.199892	-0.706983	0.863513	0.176995	0.122338	0.883978	x
Q9UMR5	Lysosomal thioesterase PPT2	PPT2	0.60663	-0.237242	0.0147179	1.35735	0.0267863	1.07704	0.0285382	-1.59459	0.188883	-1.31429	0.723734	0.280303
Q96GA3	Protein LTV1 homolog	LTV1	0.155197	0.834258	0.0451792	1.35718	0.00279915	1.95764	0.578816	-0.522917	0.273231	-1.12339	0.415514	-0.600469
P07339	Cathepsin D	CTSD	0.00158568	1.04243	0.009	1.34521	0.0114938	0.693048	0.133035	-0.30278	0.182972	0.349385	0.0987602	0.652166
Q9H9C1	Spermatogenesis-defective protein 39 homolog	VIPAS39	0.0114762	1.67266	0.0399681	1.34448	0.0336617	1.07965	0.706372	0.328178	0.567879	0.593007	0.760785	0.264829
P26447	Protein S100-A4	S100A4	0.00112621	2.45753	0.0104804	1.34309	0.00149309	1.98782	0.0180126	1.11444	0.438321	0.46971	0.21265	-0.644733
P16220	Cyclic AMP-responsive element-binding protein 1	CREB1	0.00248054	1.9929	0.0287464	1.34195	0.00934179	1.44645	0.0398182	0.65095	0.166115	0.546452	0.809049	-0.104499
Q96ST3	Paired amphipathic helix protein Sin3a	SIN3A	0.00374433	1.39317	0.018828	1.33602	0.0125418	1.13993	0.901519	0.0571404	0.602023	0.253238	0.725193	0.196098
Q9Y3Z3	Deoxynucleoside triphosphate triphosphohydrolase SAMHD1	SAMHD1	0.00116279	2.873	0.010656	1.3291	0.00915243	1.52391	0.0164396	1.5439	0.181606	1.34909	0.812253	-0.19481
Q9UKX7	Nuclear pore complex protein Nup50	NUP50	0.00095941	1.17074	0.00685714	1.32039	0.00216931	0.839838	0.571625	-0.149653	0.425054	0.330897	0.111038	0.48055
A3KN83	Protein strawberry notch homolog 1	SBNO1	0.0402328	1.152	0.0493929	1.31757	0.0736713	1.10349	0.761411	-0.165566	0.966579	0.0485172	0.80121	0.214083
O15533	Tapasin	TAPBP	0.00282647	2.78338	0.0371429	1.31087	0.231047	0.883497	0.0467758	1.47251	0.20427	1.89989	0.724834	0.427374
O14896	Interferon regulatory factor 6	IRF6	0.0291797	0.652922	0.0116289	1.30881	0.353239	0.361744	0.0178421	-0.655888	0.643502	0.291178	0.110341	0.947066	x
Q7Z5L9	Interferon regulatory factor 2-binding protein 2	IRF2BP2	0.00362566	1.26596	0.0118158	1.29305	0.00419098	1.19847	0.92486	-0.0270912	0.835869	0.0674961	0.68508	0.0945873
P48431	Transcription factor SOX-2	SOX2	0.214569	0.795792	0.0369463	1.29197	0.397041	0.402983	0.570584	-0.496179	0.777417	0.392809	0.153336	0.888989	x
Q96C19	EF-hand domain-containing protein D2	EFHD2	0.00107692	1.60457	0.00816	1.29191	0.00327586	0.953108	0.251181	0.312659	0.161617	0.651465	0.186511	0.338806
P23497	Nuclear autoantigen Sp-100	SP100	0.00282178	2.52681	0.0434286	1.27143	0.0126835	1.69763	0.0311485	1.25538	0.327091	0.829173	0.461673	-0.426207
P25205	DNA replication licensing factor MCM3	MCM3	0.002203	1.13861	0.0178926	1.27067	0.0012549	1.55023	0.795491	-0.132061	0.181905	-0.411622	0.614736	-0.279561
P33991	DNA replication licensing factor MCM4	MCM4	0.00096063	1.02276	0.0119243	1.26793	0.00378622	1.29135	0.521955	-0.245171	0.635237	-0.268589	0.978358	-0.0234184
Q9BTD8	RNA-binding protein 42	RBM42	0.00247568	1.45315	0.01305	1.24841	0.00432432	1.14632	0.677045	0.204742	0.595535	0.306837	0.86248	0.102095
Q3KQU3	MAP7 domain-containing protein 1	MAP7D1	0.00775613	1.14231	0.0179564	1.24276	0.00104348	1.32337	0.902975	-0.100456	0.830124	-0.181067	0.918204	-0.080611
Q9NWS8	Required for meiotic nuclear division protein 1 homolog	RMND1	0.0154258	1.27679	0.0401526	1.24183	0.139097	1.09943	0.893288	0.0349613	0.910428	0.177364	0.917099	0.142403
Q15758	Neutral amino acid transporter B(0)	SLC1A5	0.0191124	0.615524	0.0115525	1.2393	0.0156195	0.739342	0.0879828	-0.623771	0.814964	-0.123818	0.276455	0.499953	x
P28065	Proteasome subunit beta type-9	PSMB9	0.0016621	2.45353	0.0301875	1.23796	0.0707535	1.00415	0.0230578	1.21557	0.146405	1.44938	0.782022	0.233815
Q01780	Exosome complex component 10	EXOSC10	0.00790291	1.19624	0.0263529	1.21857	0.0117811	1.3006	0.94262	-0.0223343	0.837314	-0.104366	0.884171	-0.0820312
Q9HCG8	Pre-mRNA-splicing factor CWC22 homolog	CWC22	0.00899338	1.11662	0.010775	1.21724	0.0236745	0.893931	0.814729	-0.100616	0.791546	0.222692	0.466165	0.323308
Q14155	Rho guanine nucleotide exchange factor 7	ARHGEF7	0.00108756	1.89465	0.0216787	1.21021	0.00668374	1.74723	0.103247	0.684433	0.896856	0.147421	0.533392	-0.537013
O00584	Ribonuclease T2	RNASET2	0.00281829	1.74444	0.0264366	1.20895	0.0101352	1.37744	0.072776	0.535484	0.479822	0.366992	0.735279	-0.168492
Q8IY81	pre-rRNA 2'-O-ribose RNA methyltransferase FTSJ3	FTSJ3	0.00737655	1.27209	0.0322105	1.20729	0.00772598	1.49128	0.899051	0.0648045	0.745215	-0.219189	0.654669	-0.283994
Q9UHB7	AF4/FMR2 family member 4	AFF4	0.641704	-0.698788	0.0415975	1.2046	0.700683	0.437351	0.316204	-1.90339	0.776382	-1.13614	0.683767	0.767249	x
P26038	Moesin	MSN	0.00169697	2.0911	0.0307912	1.19372	0.00186408	1.8976	0.0590274	0.897375	0.692931	0.193493	0.136924	-0.703882
P80723	Brain acid soluble protein 1	BASP1	0.00121019	2.48613	0.0401586	1.19162	0.00340439	2.75341	0.0526036	1.2945	0.853971	-0.267285	0.161167	-1.56179
Q3MIR4	Cell cycle control protein 50B	TMEM30B	0.617559	0.175445	0.0273501	1.19123	0.594298	0.194606	0.0410391	-1.01578	0.979637	-0.0191612	0.111107	0.996624	x
Q9P287	BRCA2 and CDKN1A-interacting protein	BCCIP	0.00578215	0.81797	0.0206802	1.18886	0.00277568	1.31408	0.35881	-0.370891	0.190759	-0.496109	0.857099	-0.125218
Q9BXN1	Asporin	ASPN	0.734984	0.197208	0.0467624	1.18526	0.260497	-0.641199	0.222351	-0.988051	0.554127	0.838408	0.116872	1.82646	x
P33992	DNA replication licensing factor MCM5	MCM5	0.00113699	0.961546	0.0167776	1.18468	0.00175494	1.35033	0.632989	-0.223133	0.33479	-0.388781	0.816335	-0.165648
Q9UKJ3	G patch domain-containing protein 8	GPATCH8	0.0112502	1.50436	0.0449689	1.18192	0.0266872	1.19023	0.27247	0.322437	0.527852	0.31413	0.983768	-0.00830688
Q9NPI6	mRNA-decapping enzyme 1A	DCP1A	0.0901134	1.23384	0.0296247	1.18149	0.0818617	0.97604	0.974134	0.0523445	0.906918	0.257797	0.868856	0.205453	x
Q96FZ2	Abasic site processing protein HMCES	HMCES	0.0452329	0.899764	0.0254922	1.17629	0.245408	0.730324	0.689679	-0.276521	0.925827	0.16944	0.719002	0.445962	x
Q4KMQ2	Anoctamin-6	ANO6	0.00161765	1.98103	0.0184506	1.17335	0.00684785	1.36551	0.0297947	0.807677	0.260604	0.615524	0.703838	-0.192153
Q96RS6	NudC domain-containing protein 1	NUDCD1	0.00811218	1.40526	0.0361323	1.1631	0.0156193	1.21976	0.118448	0.242163	0.368877	0.185502	0.769975	-0.0566608
Q16666	Gamma-interferon-inducible protein 16	IFI16	0.00120253	1.61812	0.0108254	1.16223	0.00288676	1.3602	0.0956831	0.45589	0.645668	0.257928	0.61885	-0.197962
Q8N4Q0	Prostaglandin reductase 3	PTGR3	0.0376009	0.918535	0.0324758	1.15509	0.030719	0.885117	0.645625	-0.236551	0.966647	0.0334183	0.561611	0.269969	x
Q56VL3	OCIA domain-containing protein 2	OCIAD2	0.0609636	0.571694	0.0153865	1.155	0.0062418	1.09357	0.062386	-0.583302	0.182242	-0.521875	0.884123	0.0614269
Q9Y2K7	Lysine-specific demethylase 2A	KDM2A	0.00370924	1.27026	0.0172021	1.15419	0.00327575	1.23848	0.766242	0.116074	0.941938	0.0317825	0.827731	-0.0842918
Q14847	LIM and SH3 domain protein 1	LASP1	0.00109353	1.43907	0.00584615	1.15103	0.0032649	1.15137	0.288737	0.288041	0.659225	0.287692	0.999433	-0.000348282
Q6P1L8	Large ribosomal subunit protein uL14m	MRPL14	0.0320309	0.61097	0.0120124	1.1507	0.0349853	0.839216	0.042775	-0.539728	0.735742	-0.228246	0.55122	0.311482	x
P28062	Proteasome subunit beta type-8	PSMB8	0.00107692	1.76767	0.0115862	1.14932	0.357434	0.433211	0.0643541	0.618353	0.170252	1.33446	0.360421	0.716109
Q15942	Zyxin	ZYX	0.000933333	1.86743	0.00982759	1.14618	0.0019823	2.09765	0.069004	0.721248	0.820362	-0.230212	0.148545	-0.95146
Q8NBS9	Thioredoxin domain-containing protein 5	TXNDC5	0.00214651	2.06433	0.0330085	1.14592	0.00109353	2.08854	0.202444	0.918409	0.983367	-0.0242077	0.220122	-0.942616
Q9ULH7	Myocardin-related transcription factor B	MRTFB	0.00701253	1.27513	0.0198731	1.14382	0.0128922	1.19793	0.843045	0.131314	0.949561	0.0772049	0.957554	-0.0541092
Q9H5X1	Cytosolic iron-sulfur assembly component 2A	CIAO2A	0.295429	0.740546	0.0233729	1.14106	0.00313571	1.45899	0.72467	-0.400515	0.615795	-0.718449	0.413895	-0.317934
P42166	Lamina-associated polypeptide 2. isoform alpha	TMPO	0.014352	0.885572	0.0215424	1.13917	0.0511225	0.812997	0.332779	-0.253599	0.920578	0.0725746	0.545897	0.326173	x
Q12872	Splicing factor. suppressor of white-apricot homolog	SFSWAP	0.00248865	1.38153	0.0124456	1.13902	0.00572549	1.17726	0.228895	0.242505	0.620139	0.204267	0.917444	-0.0382378
P09917	Polyunsaturated fatty acid 5-lipoxygenase	ALOX5	0.00108571	3.01075	0.0404886	1.13626	0.0917755	1.25592	0.0178378	1.87449	0.217642	1.75483	0.945921	-0.119656
Q9UBU9	Nuclear RNA export factor 1	NXF1	0.00303559	1.47737	0.0303017	1.13517	0.00914788	1.24732	0.232716	0.342202	0.556844	0.230046	0.836114	-0.112156
Q96C86	m7GpppX diphosphatase	DCPS	0.00344516	1.6204	0.0341778	1.13346	0.00682936	1.59103	0.0565624	0.486946	0.963019	0.0293713	0.310885	-0.457574
Q8IY67	Ribonucleoprotein PTB-binding 1	RAVER1	0.00144134	2.11874	0.0345305	1.13295	0.00246296	1.81935	0.0169624	0.985786	0.187314	0.299393	0.11181	-0.686393
O14657	Torsin-1B	TOR1B	0.00168129	1.10936	0.00789474	1.13158	0.019773	0.672153	0.952482	-0.0222183	0.407349	0.437209	0.258705	0.459427
Q96PZ0	Pseudouridylate synthase 7 homolog	PUS7	0.0474026	0.815708	0.0465887	1.1278	0.0151111	1.26022	0.405538	-0.312096	0.344322	-0.444512	0.840093	-0.132416
Q13895	Bystin	BYSL	0.00248501	1.04072	0.0288069	1.12579	0.00118367	1.49952	0.889766	-0.0850643	0.145064	-0.458797	0.512175	-0.373733
P82912	Small ribosomal subunit protein uS11m	MRPS11	0.70214	0.306319	0.0456623	1.12509	0.148111	0.84458	0.406029	-0.818771	0.777644	-0.538261	0.787293	0.28051	x
P39748	Flap endonuclease 1	FEN1	0.00471248	0.951471	0.0124127	1.11204	0.00699719	1.0607	0.637475	-0.160574	0.855441	-0.109232	0.933878	0.0513416
Q13308	Inactive tyrosine-protein kinase 7	PTK7	0.00593301	1.26606	0.025451	1.10969	0.00671906	1.49271	0.419715	0.156372	0.675362	-0.226651	0.360463	-0.383023
P16949	Stathmin	STMN1	0.0110495	0.925505	0.0161756	1.10939	0.0068249	1.14103	0.548103	-0.183881	0.654982	-0.215528	0.952983	-0.0316475
Q8WWY3	U4/U6 small nuclear ribonucleoprotein Prp31	PRPF31	0.00118033	1.40204	0.0103077	1.10912	0.00627879	1.13551	0.112251	0.292916	0.571713	0.266528	0.966276	-0.0263885
Q6IN85	Serine/threonine-protein phosphatase 4 regulatory subunit 3A	PPP4R3A	0.00189869	0.992941	0.00922727	1.10732	0.0032899	0.940541	0.492897	-0.114375	0.887549	0.0523998	0.504444	0.166775	x
Q9Y6K9	NF-kappa-B essential modulator	IKBKG	0.0165237	1.15734	0.0365039	1.09963	0.0736036	0.802645	0.86518	0.0577042	0.492733	0.354692	0.457687	0.296988
Q8WVM7	Cohesin subunit SA-1	STAG1	0.00282469	1.10077	0.0167495	1.09573	0.00187859	1.06987	0.993972	0.00504227	0.961355	0.030899	0.971532	0.0258568
P49736	DNA replication licensing factor MCM2	MCM2	0.0018738	0.971771	0.0253073	1.09519	0.00389488	1.29233	0.813209	-0.123423	0.558026	-0.320557	0.801349	-0.197134
Q5RKV6	Exosome complex component MTR3	EXOSC6	0.00235926	1.5624	0.0187584	1.09487	0.00185953	1.30206	0.330729	0.467534	0.670839	0.260342	0.667254	-0.207192
P33993	DNA replication licensing factor MCM7	MCM7	0.00675976	0.891484	0.0309047	1.09457	0.00337805	1.32565	0.67848	-0.203088	0.307573	-0.434163	0.72486	-0.231075
Q15648	Mediator of RNA polymerase II transcription subunit 1	MED1	0.0258558	0.738747	0.0274814	1.09092	0.0167729	0.859566	0.521422	-0.352178	0.887056	-0.120819	0.744726	0.231359	x
Q13825	Methylglutaconyl-CoA hydratase. mitochondrial	AUH	0.00210858	1.0204	0.0144989	1.08783	0.00196122	0.941094	0.904575	-0.0674309	0.894215	0.0793087	0.805394	0.14674
Q71U36	Tubulin alpha-1A chain	TUBA1A	0.0021916	1.332	0.00788889	1.08474	0.00105263	1.45445	0.53294	0.247255	0.867851	-0.122448	0.26867	-0.369703
Q9H0C8	Integrin-linked kinase-associated serine/threonine phosphatase 2C	ILKAP	0.0077514	1.11111	0.0115618	1.08181	0.00281725	1.10021	0.958914	0.0293015	0.987706	0.0109043	0.960137	-0.0183971
P57682	Krueppel-like factor 3	KLF3	0.0216984	0.960737	0.0394903	1.08176	0.275178	0.533437	0.8354	-0.121018	0.655862	0.4273	0.5052	0.548318	x
Q8IYL3	UPF0688 protein C1orf174	C1orf174	0.0412268	0.636925	0.0115035	1.07468	0.0077533	1.1206	0.205931	-0.437759	0.456729	-0.483674	0.94207	-0.0459148
Q9BVJ6	U3 small nucleolar RNA-associated protein 14 homolog A	UTP14A	0.00592013	1.04525	0.0449853	1.07129	0.002625	1.46846	0.970953	-0.026038	0.183037	-0.423208	0.502235	-0.39717
P55081	Microfibrillar-associated protein 1	MFAP1	0.0173528	1.04523	0.0453684	1.06883	0.0203476	0.998184	0.974977	-0.0235916	0.952902	0.0470493	0.927823	0.0706409
Q13547	Histone deacetylase 1	HDAC1	0.025904	1.10095	0.0464961	1.06814	0.109244	0.912196	0.962471	0.032806	0.884909	0.18875	0.878275	0.155944
Q15554	Telomeric repeat-binding factor 2	TERF2	0.00109804	1.50718	0.0364795	1.06198	0.00211828	1.29567	0.334794	0.445202	0.494669	0.211509	0.733198	-0.233693
Q9NZN3	EH domain-containing protein 3	EHD3	0.685759	0.147847	0.0160694	1.05307	0.83901	0.0657059	0.0864776	-0.90522	0.931594	0.0821415	0.107581	0.987361	x
Q96Q11	CCA tRNA nucleotidyltransferase 1. mitochondrial	TRNT1	0.0235137	0.977969	0.0436202	1.05273	0.0240392	1.06859	0.781414	-0.0747601	0.837634	-0.0906223	0.974587	-0.0158623
Q96AK3	DNA dC->dU-editing enzyme APOBEC-3D	APOBEC3D	0.644162	0.394935	0.0393786	1.0525	0.224608	1.09595	0.61749	-0.657566	0.806256	-0.701012	0.984496	-0.0434458	x
O60343	TBC1 domain family member 4	TBC1D4	0.893285	0.0924921	0.0378212	1.05038	0.348082	0.474855	0.150242	-0.957891	0.781376	-0.382363	0.327353	0.575528	x
Q52LJ0	Protein FAM98B	FAM98B	0.0186588	1.14598	0.046802	1.0437	0.0278988	1.06234	0.73445	0.102281	0.881295	0.0836418	0.968267	-0.018639
P06280	Alpha-galactosidase A	GLA	0.0218912	0.998718	0.0395987	1.04183	0.0298949	0.988783	0.945673	-0.0431149	0.990234	0.00993423	0.948924	0.0530491	x
Q9Y490	Talin-1	TLN1	0.00111111	2.0656	0.00854545	1.03726	0.00283164	2.1942	0.0170219	1.02834	0.921146	-0.128601	0.142926	-1.15694
Q9NRK6	ATP-binding cassette sub-family B member 10. mitochondrial	ABCB10	0.119703	0.547439	0.0296913	1.03638	0.127482	0.593267	0.0298129	-0.488937	0.938745	-0.0458273	0.2026	0.44311	x
Q9NVP1	ATP-dependent RNA helicase DDX18	DDX18	0.0102329	0.973008	0.0274091	1.03085	0.00329221	1.38019	0.882679	-0.0578438	0.216935	-0.407181	0.323437	-0.349337
P16402	Histone H1.3	H1-3	0.00142274	1.55254	0.0091236	1.02737	0.00537823	1.30655	0.187392	0.525171	0.798931	0.245986	0.679043	-0.279184
Q9BQ61	Telomerase RNA component interacting RNase	TRIR	0.00161421	0.998914	0.00980583	1.02735	0.00182332	0.903354	0.92856	-0.0284397	0.658895	0.0955608	0.686345	0.124001	x
P50552	Vasodilator-stimulated phosphoprotein	VASP	0.000942085	1.63646	0.00854237	1.02679	0.00106422	1.45129	0.0628971	0.609661	0.752823	0.185161	0.169333	-0.4245
P09960	Leukotriene A-4 hydrolase	LTA4H	0.57376	-0.0732258	0.0287381	1.02527	0.013328	-0.424804	0.0360533	-1.0985	0.165929	0.351578	0.0971818	1.45008	x
Q9BTT6	Leucine-rich repeat-containing protein 1	LRRC1	0.775381	0.10515	0.0290172	1.025	0.926635	0.0521402	0.0176438	-0.919855	0.961213	0.0530098	0.179286	0.972865	x
Q9UHD8	Septin-9	SEPTIN9	0.00146176	1.4347	0.0134356	1.02308	0.00172694	1.42783	0.072705	0.411618	0.985804	0.00686951	0.178848	-0.404749
P49321	Nuclear autoantigenic sperm protein	NASP	0.00229734	1.01434	0.0111538	1.00945	0.00143363	1.11741	0.990747	0.00488739	0.803453	-0.103066	0.770287	-0.107954
O15347	High mobility group protein B3	HMGB3	0.0246336	0.566542	0.0120465	1.00662	0.0283773	0.879749	0.207628	-0.440081	0.701727	-0.313207	0.871953	0.126873	x
Q53GS9	Ubiquitin carboxyl-terminal hydrolase 39	USP39	0.00323179	1.09155	0.0170128	1.00484	0.00570992	1.00238	0.656011	0.0867062	0.642427	0.0891666	0.992737	0.00246048
Q9Y446	Plakophilin-3	PKP3	0.00185714	-0.845749	0.00628571	-1.0092	0.0240887	-0.783751	0.453779	0.163454	0.941408	-0.061998	0.689593	-0.225452	x
Q9BSH5	Haloacid dehalogenase-like hydrolase domain-containing protein 3	HDHD3	0.0734547	-0.416896	0.0386349	-1.0124	0.228751	-0.275346	0.210084	0.595507	0.744182	-0.141551	0.211908	-0.737058	x
O60462	Neuropilin-2	NRP2	0.0636294	-2.05121	0.0395052	-1.0149	0.0282883	-1.23622	0.505638	-1.03631	0.758135	-0.814985	0.82258	0.221324
Q16799	Reticulon-1	RTN1	0.00556608	1.97364	0.0177288	-1.02583	0.979036	-0.010885	0.0141053	2.99948	0.143	1.98453	0.131198	-1.01495	x
P61026	Ras-related protein Rab-10	RAB10	0.00219802	-0.723486	0.010351	-1.04205	0.00618828	-1.05043	0.310878	0.318564	0.57217	0.326942	0.990049	0.00837784
Q5T0Z8	Uncharacterized protein C6orf132	C6orf132	0.00380308	-1.07109	0.0214382	-1.05228	0.00402729	-1.48303	0.979186	-0.0188084	0.575658	0.411943	0.535317	0.430752
O43175	D-3-phosphoglycerate dehydrogenase	PHGDH	0.0316867	-0.699942	0.0355227	-1.0683	0.581807	0.143299	0.564263	0.368361	0.190704	-0.84324	0.112812	-1.2116	x
Q96FQ6	Protein S100-A16	S100A16	0.0053039	-1.15576	0.0259122	-1.07965	0.00421382	-1.45906	0.872824	-0.0761105	0.596233	0.303298	0.491084	0.379409
P27361	Mitogen-activated protein kinase 3	MAPK3	0.00094382	-0.845359	0.0128992	-1.08078	0.00117007	-0.831958	0.584326	0.235426	0.97693	-0.0134003	0.626597	-0.248827	x
Q9HCE6	Rho guanine nucleotide exchange factor 10-like protein	ARHGEF10L	0.00465448	-1.07501	0.0332331	-1.0815	0.00320419	-1.35772	0.993939	0.00648994	0.681938	0.282713	0.723116	0.276223
P55786	Puromycin-sensitive aminopeptidase	NPEPPS	0.00119685	-0.961663	0.0103193	-1.08316	0.00121429	-0.838568	0.752295	0.121497	0.575647	-0.123095	0.541474	-0.244592	x
Q01469	Fatty acid-binding protein 5	FABP5	0.0217309	-0.756238	0.0144199	-1.09125	0.561505	-0.210554	0.490826	0.335017	0.492877	-0.545684	0.186579	-0.880701	x
Q96S59	Ran-binding protein 9	RANBP9	0.00510549	-1.29002	0.0254484	-1.12475	0.0069953	-1.05097	0.8046	-0.165266	0.770484	-0.239051	0.928352	-0.0737846
Q16831	Uridine phosphorylase 1	UPP1	0.0207185	-0.986454	0.042848	-1.12882	0.961691	0.0198341	0.779934	0.142366	0.196	-1.00629	0.0916267	-1.14865	x
Q9NSA3	Beta-catenin-interacting protein 1	CTNNBIP1	0.184684	-0.43732	0.0207257	-1.15979	0.0923933	-0.549632	0.0649006	0.722466	0.842628	0.112312	0.141074	-0.610154	x
Q9Y4K1	Beta/gamma crystallin domain-containing protein 1	CRYBG1	0.00161369	-1.03443	0.0106065	-1.17405	0.00363478	-1.32378	0.575585	0.139623	0.586461	0.289356	0.797988	0.149733
Q9HCY8	Protein S100-A14	S100A14	0.00142857	-1.3126	0.0123	-1.17416	0.00125153	-1.57771	0.750883	-0.138435	0.561219	0.265115	0.410416	0.40355
O14732	Inositol monophosphatase 2	IMPA2	0.00160976	-1.26913	0.0136282	-1.17602	0.00836333	-1.14307	0.860075	-0.0931149	0.886847	-0.12606	0.971735	-0.0329453
Q9H6S3	Epidermal growth factor receptor kinase substrate 8-like protein 2	EPS8L2	0.000935849	-1.27719	0.0158972	-1.1779	0.00245783	-1.43681	0.870686	-0.0992901	0.834461	0.159623	0.73354	0.258913
Q6YN16	Hydroxysteroid dehydrogenase-like protein 2	HSDL2	0.0399121	-0.610841	0.0425114	-1.20242	0.101352	-1.34851	0.340798	0.591579	0.676284	0.73767	0.942078	0.146091	x
O00204	Sulfotransferase 2B1	SULT2B1	0.00228305	-1.7253	0.0136538	-1.20704	0.013058	-1.21466	0.269024	-0.518267	0.56331	-0.51064	0.991605	0.00762711
Q96JY6	PDZ and LIM domain protein 2	PDLIM2	0.00161013	-1.49081	0.014434	-1.21741	0.00299086	-1.58195	0.626818	-0.273399	0.929485	0.0911373	0.63096	0.364536
Q9UJ70	N-acetyl-D-glucosamine kinase	NAGK	0.00749385	-0.965068	0.0175836	-1.22037	0.00147186	-1.36505	0.686506	0.255301	0.524903	0.399981	0.850693	0.14468
Q5TCZ1	SH3 and PX domain-containing protein 2A	SH3PXD2A	0.00435261	-1.33384	0.0448535	-1.23441	0.00815491	-1.25642	0.914911	-0.0994295	0.942711	-0.0774256	0.985541	0.0220039
P52789	Hexokinase-2	HK2	0.106065	-0.766659	0.0172205	-1.26141	0.0830324	-0.447783	0.503286	0.494748	0.765611	-0.318876	0.133617	-0.813624	x
Q8N1P7	Beta/gamma crystallin domain-containing protein 2	CRYBG2	0.0043163	-1.09765	0.0151074	-1.26397	0.00334073	-1.4706	0.759328	0.166316	0.571157	0.372952	0.770122	0.206636
O60784	Target of Myb1 membrane trafficking protein	TOM1	0.00490311	-0.909603	0.0201607	-1.2703	0.00291932	-1.10473	0.460296	0.360695	0.614977	0.195128	0.809207	-0.165566
P30740	Leukocyte elastase inhibitor	SERPINB1	0.00248387	-0.965041	0.0386471	-1.28156	0.00275269	-1.2366	0.641533	0.316515	0.424272	0.271564	0.968067	-0.0449505
Q92817	Envoplakin	EVPL	0.00188327	-1.55563	0.036613	-1.29243	0.00110949	-1.96582	0.748089	-0.263196	0.554358	0.410191	0.427026	0.673387
O75144	ICOS ligand	ICOSLG	0.0289115	-0.956666	0.0107081	-1.29652	0.159248	-0.448523	0.553543	0.339852	0.568232	-0.508143	0.120928	-0.847994	x
O14795	Protein unc-13 homolog B	UNC13B	0.0492321	-0.756591	0.00958491	-1.3178	0.0425687	-0.750817	0.308355	0.56121	0.996208	-0.00577412	0.376309	-0.566984	x
Q92597	Protein NDRG1	NDRG1	0.301628	-0.274299	0.0238365	-1.3592	0.00910112	-0.941435	0.0748732	1.0849	0.214156	0.667136	0.566417	-0.417768	x
P27482	Calmodulin-like protein 3	CALML3	0.00880803	-0.723399	0.00823529	-1.36545	0.00896911	-0.923417	0.0320319	0.642054	0.736303	0.200018	0.27743	-0.442036	x
P12035	Keratin. type II cytoskeletal 3	KRT3	0.0167583	-0.88187	0.0108649	-1.48547	0.0573508	-0.809498	0.135577	0.603603	0.94793	-0.0723721	0.293381	-0.675975	x
P43490	Nicotinamide phosphoribosyltransferase	NAMPT	0.0350615	-0.781394	0.021967	-1.50683	0.0898268	-0.946357	0.0932487	0.72544	0.881416	0.164963	0.536862	-0.560477	x
Q8N5J2	Ubiquitin carboxyl-terminal hydrolase MINDY-1	MINDY1	0.00585215	-1.28202	0.0287309	-1.51893	0.00822583	-1.44027	0.78566	0.236907	0.895458	0.158246	0.955017	-0.0786615
O94885	SAM and SH3 domain-containing protein 1	SASH1	0.00806854	-1.0558	0.0289751	-1.52608	0.0611557	-1.2838	0.491685	0.470286	0.890389	0.227999	0.877139	-0.242287
P80303	Nucleobindin-2	NUCB2	0.0079558	-0.670406	0.0233421	-1.52996	0.00136898	-1.0906	0.187613	0.859557	0.266053	0.420193	0.591318	-0.439363
Q13885	Tubulin beta-2A chain	TUBB2A	0.378874	-0.329107	0.00993548	-1.54188	0.607913	0.23316	0.0488304	1.21277	0.581366	-0.562267	0.0917037	-1.77504	x
O60437	Periplakin	PPL	0.00257743	-1.48376	0.0287677	-1.54873	0.0019883	-1.92821	0.947398	0.0649773	0.540004	0.444451	0.706822	0.379474
O15231	Zinc finger protein 185	ZNF185	0.00162963	-1.11805	0.0147015	-1.55363	0.00139583	-1.5576	0.471853	0.435575	0.434033	0.439551	0.995978	0.00397606
O95274	Ly6/PLAUR domain-containing protein 3	LYPD3	0.00279284	-1.86512	0.0102379	-1.55513	0.00282591	-2.33041	0.68	-0.309989	0.726808	0.465293	0.39508	0.775281
Q9Y6R7	IgGFc-binding protein	FCGBP	0.886675	0.14174	0.0395157	-1.55967	0.162283	-1.10709	0.0968275	1.70141	0.486611	1.24883	0.70456	-0.452587	x
Q14571	Inositol 1.4.5-trisphosphate receptor type 2	ITPR2	0.0621658	-0.457369	0.00846667	-1.56682	0.0237126	-0.615176	0.027934	1.10945	0.825378	0.157806	0.103055	-0.951645	x
O95171	Sciellin	SCEL	0.00284466	-1.95622	0.0344713	-1.59478	0.00196532	-2.18292	0.691177	-0.36144	0.82559	0.2267	0.541854	0.58814
Q02487	Desmocollin-2	DSC2	0.00167742	-1.01575	0.0110977	-1.59626	0.0166077	-1.00317	0.165303	0.580503	0.987993	-0.012587	0.413898	-0.59309
O95833	Chloride intracellular channel protein 3	CLIC3	0.00248533	-1.85648	0.0166439	-1.60998	0.00276923	-1.7978	0.774517	-0.246501	0.961579	-0.0586735	0.858272	0.187827
O14639	Actin-binding LIM protein 1	ABLIM1	0.00171938	-1.41943	0.00984038	-1.63461	0.00112676	-1.44646	0.718759	0.215181	0.965568	0.0270298	0.762929	-0.188151
Q6UWP8	Suprabasin	SBSN	0.0194773	-1.95926	0.0448232	-1.6374	0.21119	-0.843987	0.794242	-0.321853	0.473044	-1.11527	0.511186	-0.793417
Q6XZF7	Dynamin-binding protein	DNMBP	0.00115232	-1.31794	0.0108016	-1.63743	0.00149123	-1.58688	0.563421	0.319489	0.652283	0.268945	0.960109	-0.0505444
Q15828	Cystatin-M	CST6	0.00230725	-2.11881	0.0273703	-1.64191	0.00287097	-2.28242	0.60478	-0.476898	1	0	0.560827	0.640509
P01040	Cystatin-A	CSTA	0.00947492	-2.37102	0.0420107	-1.65851	0.0203376	-1.67526	0.541596	-0.71251	0.684086	-0.695766	0.98999	0.0167439
Q9UKR3	Kallikrein-13	KLK13	0.00592817	-2.178	0.0250882	-1.662	0.0297761	-1.64563	0.531589	-0.516002	0.744258	-0.532377	0.990152	-0.0163754
O00391	Sulfhydryl oxidase 1	QSOX1	0.00216949	-1.40213	0.0105385	-1.66429	0.00776014	-1.26482	0.489396	0.262163	0.85085	-0.137316	0.512522	-0.399479
Q13882	Protein-tyrosine kinase 6	PTK6	0.00347154	-1.56992	0.0238376	-1.67575	0.00181053	-1.96631	0.920544	0.105832	0.67769	0.396391	0.796135	0.290559
A1A5D9	BICD family-like cargo adapter 2	BICDL2	0.00763559	-1.26215	0.0264936	-1.70811	0.00343722	-2.11145	0.591577	0.445957	0.368542	0.849298	0.733857	0.403342
Q6ZVX7	F-box only protein 50	NCCRP1	0.00218128	-2.04948	0.0453255	-1.70994	0.00282887	-2.5383	0.781393	-0.339543	0.720777	0.488816	0.551107	0.82836
Q8IVF2	Protein AHNAK2	AHNAK2	0.0340582	-0.748893	0.0216229	-1.71877	0.0287969	-1.08181	0.127852	0.96988	0.690317	0.332915	0.501441	-0.636965
Q14116	Interleukin-18	IL18	0.00441083	-2.13236	0.0273615	-1.72904	0.00616387	-1.91753	0.556392	-0.403318	0.824356	-0.214833	0.825311	0.188485
Q9Y2A9	N-acetyllactosaminide beta-1.3-N-acetylglucosaminyltransferase 3	B3GNT3	0.00781919	-2.10144	0.0326249	-1.75708	0.0227655	-1.21154	0.796206	-0.344357	0.533311	-0.889902	0.663949	-0.545545
P13646	Keratin. type I cytoskeletal 13	KRT13	0.00123636	-1.38832	0.0102128	-1.76207	0.00198176	-1.59715	0.471344	0.373748	0.765361	0.208834	0.859374	-0.164915
Q6NT55	Ultra-long-chain fatty acid omega-hydroxylase	CYP4F22	0.0144622	-2.51743	0.0194364	-1.78406	0.14703	-1.20811	0.57441	-0.733376	0.562092	-1.30932	0.719938	-0.575942
Q9Y3R5	Protein dopey-2	DOP1B	0.0169226	-0.929978	0.0419492	-1.79145	0.0367341	-1.14114	0.41041	0.861472	0.890993	0.211163	0.675206	-0.650309
P54652	Heat shock-related 70 kDa protein 2	HSPA2	0.085709	-0.815924	0.0171398	-1.81146	0.517435	-0.313015	0.208336	0.995538	0.68195	-0.502909	0.141803	-1.49845	x
P33897	ATP-binding cassette sub-family D member 1	ABCD1	0.139818	-1.65701	0.0171429	-1.82243	0.0190541	-1.26044	0.935744	0.165422	0.89038	-0.396568	0.368806	-0.56199
P52895	Aldo-keto reductase family 1 member C2	AKR1C2	0.0149528	-1.5045	0.0353893	-1.83232	0.66138	-0.371911	0.727965	0.32782	0.443035	-1.13259	0.301775	-1.46041
P22735	Protein-glutamine gamma-glutamyltransferase K	TGM1	0.00512892	-1.23088	0.00965385	-1.8544	0.00930684	-1.44842	0.10826	0.623516	0.819238	0.217543	0.561454	-0.405974
Q8TE68	Epidermal growth factor receptor kinase substrate 8-like protein 1	EPS8L1	0.0077619	-2.30649	0.0353868	-1.86348	0.00449938	-2.64694	0.734943	-0.443008	0.860921	0.340443	0.565383	0.783451
P33260	Cytochrome P450 2C18	CYP2C18	0.0197774	-0.945282	0.0234942	-1.86535	0.0461596	-1.77344	0.296284	0.920067	0.662835	0.828154	0.969183	-0.0919136
P48163	NADP-dependent malic enzyme	ME1	0.0195528	-2.36284	0.0092043	-1.87271	0.10873	-1.65924	0.724118	-0.490132	0.825411	-0.703599	0.924374	-0.213468
O60218	Aldo-keto reductase family 1 member B10	AKR1B10	0.26231	-0.817503	0.0261775	-1.88083	0.894631	0.121999	0.19762	1.06333	0.578003	-0.939502	0.111472	-2.00283	x
Q7L5L3	Lysophospholipase D GDPD3	GDPD3	0.0218923	-3.07376	0.0228518	-1.8836	0.00489151	-1.78245	0.535021	-1.19015	0.623586	-1.29131	0.949288	-0.101156
Q9BYN0	Sulfiredoxin-1	SRXN1	0.00581759	-2.21567	0.0267532	-1.9042	0.054976	-0.690392	0.823519	-0.311478	0.237023	-1.52528	0.278167	-1.2138
Q9NQ38	Serine protease inhibitor Kazal-type 5	SPINK5	0.00132931	-2.28531	0.0428697	-1.92166	0.0027473	-2.28131	0.755009	-0.363652	0.996683	-0.00400238	0.814727	0.35965
Q9Y2J2	Band 4.1-like protein 3	EPB41L3	0.0913563	0.53834	0.0116678	-1.95635	0.615985	0.247632	0.0161	2.49469	0.786422	0.290708	0.0908052	-2.20398	x
P18510	Interleukin-1 receptor antagonist protein	IL1RN	0.00160204	-1.74532	0.0144664	-1.98597	0.00173438	-1.90192	0.762475	0.240651	0.820722	0.156602	0.941752	-0.0840488
P15309	Prostatic acid phosphatase	ACP3	0.0115796	-1.50913	0.0114879	-2.04149	0.00234383	-1.72637	0.563366	0.532356	0.868814	0.217244	0.739391	-0.315112
Q0VF96	Cingulin-like protein 1	CGNL1	0.864714	0.162797	0.0351728	-2.04484	0.0833753	-1.21052	0.111536	2.20764	0.465789	1.37332	0.570564	-0.834324	x
O95273	Cyclin-D1-binding protein 1	CCNDBP1	0.0073835	-2.08978	0.0406813	-2.04727	0.0033921	-2.32419	0.984013	-0.0425051	0.905659	0.234407	0.885267	0.276912
P30838	Aldehyde dehydrogenase. dimeric NADP-preferring	ALDH3A1	0.00187023	-3.14497	0.0409149	-2.06345	0.00686476	-2.75518	0.379796	-1.08152	0.852418	-0.38979	0.719061	0.691726
Q99685	Monoglyceride lipase	MGLL	0.00728018	-2.25248	0.0273759	-2.08564	0.00783523	-1.88376	0.899464	-0.166846	0.796296	-0.368727	0.878367	-0.201881
Q6ZUM4	Rho GTPase-activating protein 27	ARHGAP27	0.00359322	-1.20349	0.0387439	-2.09972	0.00147273	-1.45694	0.424665	0.896238	0.708938	0.253456	0.652459	-0.642782
P05109	Protein S100-A8	S100A8	0.00413346	-0.794239	0.00841379	-2.11859	0.00680702	-1.29629	0.0244245	1.32435	0.479995	0.50205	0.26944	-0.822302
P35321	Cornifin-A	SPRR1A	0.0201804	-1.4936	0.0102762	-2.12785	0.154515	-0.931814	0.295243	0.634245	0.695715	-0.561789	0.207167	-1.19603
Q86VR7	V-set and immunoglobulin domain-containing protein 10-like	VSIG10L	0.00511226	-1.63524	0.0129013	-2.13414	0.00796531	-1.67344	0.587764	0.498901	0.98017	0.0382019	0.70893	-0.460699
P07476	Involucrin	IVL	0.00445269	-1.835	0.0123407	-2.13891	0.0341215	-1.20725	0.604816	0.30391	0.408977	-0.627758	0.214924	-0.931668
A6NNA2	Serine/arginine repetitive matrix protein 3	SRRM3	0.0549082	-1.84016	0.0399553	-2.13964	0.00469268	-2.94009	0.848698	0.29947	0.519385	1.09993	0.51601	0.800455
Q9H6R3	Acyl-CoA synthetase short-chain family member 3. mitochondrial	ACSS3	0.00248404	-2.39175	0.0236667	-2.16808	0.0174771	-2.61138	0.871514	-0.223667	0.933506	0.219633	0.847694	0.443299
O15217	Glutathione S-transferase A4	GSTA4	0.0177168	-2.33483	0.0160538	-2.18068	0.752756	-0.230107	0.932818	-0.154151	0.31725	-2.10472	0.187045	-1.95057
P14621	Acylphosphatase-2	ACYP2	0.776085	-0.395427	0.0417912	-2.18285	0.417805	-0.77508	0.202079	1.78742	0.898925	0.379653	0.178897	-1.40777	x
O15484	Calpain-5	CAPN5	0.0741615	-1.00475	0.0253382	-2.18494	0.0346058	-1.81248	0.299567	1.18019	0.686439	0.807737	0.860378	-0.372451
A8MQ03	Cysteine-rich tail protein 1	CYSRT1	0.00173444	-1.95283	0.0223115	-2.18827	0.00186928	-2.16952	0.831083	0.235447	0.810476	0.216697	0.989471	-0.0187492
Q16651	Prostasin	PRSS8	0.00421811	-2.37022	0.0393069	-2.18839	0.00468999	-2.56686	0.914312	-0.181831	0.925391	0.196642	0.853833	0.378473
Q8WTX7	Cytosolic arginine sensor for mTORC1 subunit 1	CASTOR1	0.0029134	-2.79089	0.026156	-2.18886	0.0131765	-0.900161	0.670151	-0.602028	0.167922	-1.89072	0.276956	-1.2887
Q9NY35	Claudin domain-containing protein 1	CLDND1	0.0243704	-1.67178	0.0167761	-2.27601	0.00350595	-3.13684	0.581195	0.604224	0.356549	1.46506	0.516875	0.860833
P06702	Protein S100-A9	S100A9	0.00165548	-0.780208	0.00859701	-2.33366	0.00341615	-1.35751	0.0216432	1.55345	0.319747	0.577305	0.205458	-0.97615
Q96HE7	ERO1-like protein alpha	ERO1A	0.00547579	-1.4678	0.013561	-2.34268	0.00448302	-1.9787	0.152648	0.874879	0.369054	0.510904	0.715265	-0.363975
Q7Z794	Keratin. type II cytoskeletal 1b	KRT77	0.00878284	-3.27892	0.0401395	-2.35084	0.00233741	-2.91708	0.603975	-0.92808	0.884064	-0.361848	0.72459	0.566232
Q9H720	PGAP2-interacting protein	CWH43	0.1348	-0.916039	0.0147328	-2.3537	0.0863026	-1.14507	0.0707944	1.43766	0.877565	0.229031	0.206727	-1.20863	x
P04080	Cystatin-B	CSTB	0.00109767	-2.07601	0.011817	-2.36154	0.00206452	-2.03728	0.764896	0.285536	0.960531	-0.0387245	0.756897	-0.324261
Q5TAA0	Tetratricopeptide repeat protein 22	TTC22	0.00431214	-1.46102	0.0325097	-2.37165	0.0040813	-2.57546	0.438131	0.910634	0.365544	1.11444	0.925521	0.203804
Q9UKR0	Kallikrein-12	KLK12	0.00439663	-3.17814	0.0291914	-2.40277	0.0171087	-3.26554	0.482969	-0.775369	0.977509	0.0874033	0.683655	0.862772
Q3ZCV2	Ciliary microtubule-associated protein 2	CIMAP2	0.0236814	-1.76652	0.008	-2.41278	0.00377208	-2.08655	0.532656	0.646264	0.87128	0.320032	0.722639	-0.326232
Q9H9S4	Calcium-binding protein 39-like	CAB39L	0.00697261	-1.50886	0.012118	-2.41502	0.00860984	-1.29554	0.331423	0.906167	0.871815	-0.213317	0.303237	-1.11948
P19013	Keratin. type II cytoskeletal 4	KRT4	0.004	-3.35716	0.0355445	-2.41712	0.00102564	-3.02966	0.57901	-0.940044	0.879954	-0.327499	0.720341	0.612545
P51993	4-galactosyl-N-acetylglucosaminide 3-alpha-L-fucosyltransferase FUT6	FUT6	0.00828475	-1.43106	0.0499046	-2.46468	0.00469398	-3.20354	0.504045	1.03362	0.311055	1.77248	0.758359	0.73886
Q53FA7	Quinone oxidoreductase PIG3	TP53I3	0.00119122	-2.03594	0.0134804	-2.50417	0.00334603	-1.96716	0.662468	0.468225	0.959848	-0.0687851	0.703942	-0.537011
O95164	Ubiquitin-like protein 3	UBL3	0.00936131	-2.5971	0.0347418	-2.50631	0.00475598	-2.86241	0.967853	-0.090794	0.919427	0.265308	0.87001	0.356102
O94929	Actin-binding LIM protein 3	ABLIM3	0.0598823	-1.69415	0.0247901	-2.51422	0.0161144	-2.06352	0.570424	0.82007	0.871278	0.369373	0.77612	-0.450698
O60333	Kinesin-like protein KIF1B	KIF1B	0.00979089	-1.56871	0.0152848	-2.60642	0.0889367	-1.3134	0.311501	1.03771	0.905354	-0.255305	0.424324	-1.29301
Q9BPY8	Homeodomain-only protein	HOPX	0.0141317	-2.94623	0.027435	-2.60659	0.0231132	-2.89088	0.853794	-0.339645	0.986868	-0.0553555	0.912305	0.28429
P18283	Glutathione peroxidase 2	GPX2	0.00284198	-2.53853	0.0306626	-2.64961	0.0880301	-1.28267	0.948641	0.111074	0.378237	-1.25587	0.427435	-1.36694
A8K2U0	Alpha-2-macroglobulin-like protein 1	A2ML1	0.00235328	-1.96671	0.0184356	-2.65342	0.00164103	-1.92199	0.556584	0.686713	0.967315	-0.0447205	0.572976	-0.731433
Q8TAA5	GrpE protein homolog 2. mitochondrial	GRPEL2	0.0162032	-2.14483	0.0144018	-2.67654	0.00892333	-2.04505	0.600035	0.53171	0.9501	-0.0997807	0.435057	-0.631491
Q96BQ1	Protein FAM3D	FAM3D	0.0109833	-1.90268	0.0313208	-2.69795	0.00775352	-3.12176	0.563232	0.795267	0.489037	1.21908	0.85894	0.423813
P21266	Glutathione S-transferase Mu 3	GSTM3	0.291186	-0.968635	0.0386403	-2.69857	0.76856	-0.315953	0.0755377	1.72993	0.63876	-0.652682	0.0992205	-2.38262	x
Q9UBH0	Interleukin-36 receptor antagonist protein	IL36RN	0.0192609	-2.7155	0.0332146	-2.76051	0.262437	-1.49236	0.955447	0.0450096	0.564369	-1.22314	0.453189	-1.26815
Q16610	Extracellular matrix protein 1	ECM1	0.00632947	-2.10153	0.0433192	-2.79823	0.00506977	-2.52923	0.661252	0.696704	0.723408	0.427698	0.906818	-0.269006
Q9UL52	Transmembrane protease serine 11E	TMPRSS11E	0.00220033	-2.13519	0.0470904	-2.80601	0.0258723	-2.96937	0.683166	0.670821	0.744366	0.834179	0.965052	0.163358
Q9BQI0	Allograft inflammatory factor 1-like	AIF1L	0.0238445	-2.13406	0.0233395	-2.83697	0.00507657	-1.95514	0.702289	0.702915	0.940852	-0.178916	0.584822	-0.881831
Q9Y4G6	Talin-2	TLN2	0.331764	-0.629422	0.01125	-2.88648	0.338474	-0.906805	0.0163684	2.25706	0.900735	0.277383	0.161444	-1.97968	x
Q9NRX3	NADH dehydrogenase [ubiquinone] 1 alpha subcomplex subunit 4-like 2	NDUFA4L2	0.118775	-1.34975	0.0119752	-2.9779	0.13406	-0.613214	0.221365	1.62815	0.669262	-0.736539	0.0910685	-2.36469	x
Q9UBC9	Small proline-rich protein 3	SPRR3	0.000980645	-2.07459	0.00985859	-2.98393	0.00097561	-2.24269	0.276395	0.909346	0.828361	0.168103	0.509531	-0.741243
Q9UBG3	Cornulin	CRNN	0.004823	-2.57257	0.0236554	-3.02706	0.00622037	-2.13326	0.783647	0.454482	0.782523	-0.439316	0.587019	-0.893798
Q8N1N4	Keratin. type II cytoskeletal 78	KRT78	0.00497098	-2.73319	0.0364308	-3.14692	0.00349555	-3.5473	0.843051	0.413729	0.682223	0.814105	0.883428	0.400376
Q9NX02	NACHT. LRR and PYD domains-containing protein 2	NLRP2	0.0477549	-1.74109	0.0194409	-3.15974	0.297162	-1.03278	0.371783	1.41864	0.809106	-0.708312	0.317622	-2.12696
Q99719	Septin-5	SEPTIN5	0.00513096	-2.35208	0.0131471	-3.1605	0.0245312	-2.02022	0.583595	0.808414	0.899215	-0.331862	0.55073	-1.14028
Q14002	Carcinoembryonic antigen-related cell adhesion molecule 7	CEACAM7	0.58726	-0.290779	0.0147332	-3.2268	0.0012	-3.62105	0.0281388	2.93603	0.0546667	3.33027	0.793948	0.394241
P0DP57	Secreted Ly-6/uPAR domain-containing protein 2	SLURP2	0.00960103	-1.14016	0.0232997	-3.34093	0.0365092	-1.94125	0.114809	2.20076	0.645336	0.801085	0.519191	-1.39968
Q86Y46	Keratin. type II cytoskeletal 73	KRT73	0.0259102	-3.34801	0.0326083	-3.34456	0.295364	-1.68258	0.999059	-0.00344658	0.586799	-1.66543	0.457515	-1.66198
P21128	Uridylate-specific endoribonuclease	ENDOU	0.00649195	-3.0027	0.0109412	-3.46227	0.00362463	-2.24968	0.770315	0.459566	0.687074	-0.753024	0.283682	-1.21259
O95294	RasGAP-activating-like protein 1	RASAL1	0.00546096	-0.942204	0.0095619	-3.49729	0.00941121	-1.8943	0.024664	2.55508	0.409346	0.952096	0.245041	-1.60299
P02511	Alpha-crystallin B chain	CRYAB	0.0181843	-1.32122	0.0118312	-3.51107	0.480432	-0.434391	0.0375589	2.18985	0.251667	-0.88683	0.0944118	-3.07668
P35326	Small proline-rich protein 2A	SPRR2A	0.74769	-0.208117	0.0209595	-3.64253	0.459347	-0.520504	0.0411072	3.43442	0.85291	0.312387	0.123092	-3.12203	x
Q9ULC6	Protein-arginine deiminase type-1	PADI1	0.0087302	-2.25044	0.0419493	-3.69979	0.00224121	-2.63032	0.510396	1.44934	0.836538	0.379875	0.69473	-1.06947
Q9UHA7	Interleukin-36 alpha	IL36A	0.00310158	-1.81428	0.0436659	-3.70239	0.0028374	-3.77846	0.332893	1.8881	0.204967	1.96418	0.983357	0.0760775
Q08188	Protein-glutamine gamma-glutamyltransferase E	TGM3	0.00440901	-2.86757	0.00990099	-3.77674	0.0160879	-2.96269	0.492763	0.90917	0.975582	0.0951221	0.717139	-0.814048
P18054	Polyunsaturated fatty acid lipoxygenase ALOX12	ALOX12	0.00105556	-4.47369	0.00887805	-4.00692	0.0151599	-2.81037	0.528009	-0.466767	0.354996	-1.66332	0.458747	-1.19655
Q5SSG8	Mucin-21	MUC21	0.00245517	-2.93852	0.0361014	-5.26382	0.00476372	-3.24069	0.391191	2.3253	0.901697	0.302175	0.566192	-2.02313

## Sheet: Dataset EV2B
Dataset EV2B: Enrichment of exclusively up-regulated DAPs Eosinophilic esophagitis vs Normal
#category	term ID	term description	observed gene count	background gene count	strength	false discovery rate	matching proteins in your network (IDs)	matching proteins in your network (labels)
Reactome	HSA-9023661	Biosynthesis of E-series 18(R)-resolvins	3	4	2.44	0.0015	9606.ENSP00000228740,9606.ENSP00000293761,9606.ENSP00000346103	LTA4H,ALOX15,GPX4
Reactome	HSA-9020265	Biosynthesis of aspirin-triggered D-series resolvins	2	3	2.39	0.0278	9606.ENSP00000228740,9606.ENSP00000346103	LTA4H,GPX4
Reactome	HSA-9018896	Biosynthesis of E-series 18(S)-resolvins	3	5	2.34	0.0015	9606.ENSP00000228740,9606.ENSP00000293761,9606.ENSP00000346103	LTA4H,ALOX15,GPX4
Reactome	HSA-9018676	Biosynthesis of D-series resolvins	2	4	2.26	0.0356	9606.ENSP00000228740,9606.ENSP00000346103	LTA4H,GPX4
Reactome	HSA-9018681	Biosynthesis of protectins	2	4	2.26	0.0356	9606.ENSP00000228740,9606.ENSP00000293761	LTA4H,ALOX15
Reactome	HSA-2142770	Synthesis of 15-eicosatetraenoic acid derivatives	2	5	2.16	0.0387	9606.ENSP00000293761,9606.ENSP00000346103	ALOX15,GPX4
Reactome	HSA-2142712	Synthesis of 12-eicosatetraenoic acid derivatives	2	6	2.08	0.0464	9606.ENSP00000293761,9606.ENSP00000346103	ALOX15,GPX4
Reactome	HSA-9018677	Biosynthesis of DHA-derived SPMs	3	17	1.81	0.0122	9606.ENSP00000228740,9606.ENSP00000293761,9606.ENSP00000346103	LTA4H,ALOX15,GPX4

## Sheet: Dataset EV2C
Dataset EV2C: Comparison with EoE diagnostic panel (EDP) (Wen et al., 2013)
UniProt ID	Protein Names	Gene Names	q value CD_N	log2FC CD_N	q value EoE_N	log2FC EoE_N	q value GERD_N	log2FC GERD_N
P16050	Polyunsaturated fatty acid lipoxygenase ALOX15	ALOX15	0.617006	0.939919	0.00989189	7.12742	0.647916	1.03083
Q5XXA6	Anoctamin-1	ANO1	1	0	0.00866667	3.35861	0.345518	0.405119
P00918	Carbonic anhydrase 2	CA2	0.508823	0.416685	0.0297867	1.97979	0.174041	0.850139
Q8IXH8	Cadherin-like protein 26	CDH26	0.796931	-0.226345	0.0423884	2.39188	0.18828	-1.17983
Q9Y2J2	Band 4.1-like protein 3	EPB41L3	0.0913563	0.53834	0.0116678	-1.95635	0.615985	0.247632
O95395	Beta-1.3-galactosyl-O-glycosyl-glycoprotein beta-1.6-N-acetylglucosaminyltransferase 3	GCNT3	0.523408	0.226992	0.0214684	0.804989	0.341923	0.337801
P23378	Glycine dehydrogenase (decarboxylating). mitochondrial	GLDC	0.590028	0.446453	0.0230402	2.77264	0.181166	1.37272
Q15063	Periostin	POSTN	0.0776321	3.31378	0.0195805	6.66045	0.0995927	3.40022
P98066	Tumor necrosis factor-inducible gene 6 protein	TNFAIP6	1	0	0.010561	4.40363	1	0
P18054	Polyunsaturated fatty acid lipoxygenase ALOX12	ALOX12	0.00105556	-4.47369	0.00887805	-4.00692	0.0151599	-2.81037
Q05315	Galectin-10	CLC	0.0102264	3.51614	0.0096	7.39937	0.008	4.97343
P08123	Collagen alpha-2(I) chain	COL1A2	0.00113433	6.20827	0.0110606	4.88268	0.00117241	5.33978
P53634	Dipeptidyl peptidase 1	CTSC	0.00163981	1.38199	0.006	3.11073	0.00149495	1.33408
P21128	Uridylate-specific endoribonuclease	ENDOU	0.00649195	-3.0027	0.0109412	-3.46227	0.00362463	-2.24968
P58107	Epiplakin	EPPK1	0.0223166	1.35022	0.0108682	2.82993	0.0912912	0.8971
P11678	Eosinophil peroxidase	EPX	0.00435674	4.48104	0.00533333	8.68751	0.000727273	6.14206
Q8TAA5	GrpE protein homolog 2. mitochondrial	GRPEL2	0.0162032	-2.14483	0.0144018	-2.67654	0.00892333	-2.04505
P63267	Actin. gamma-enteric smooth muscle	ACTG2	0.00494681	1.79133	0.44988	-0.320547	0.0130627	2.16984
P00751	Complement factor B	CFB	0.00119874	1.96915	0.253386	0.443071	0.0259317	1.06935
P05156	Complement factor I	CFI	0.00586537	2.67485	0.447056	1.06399	0.00961689	2.36415
O00533	Neural cell adhesion molecule L1-like protein	CHL1	0.0208545	2.61666	1	0	0.748494	0.314725
P23946	Chymase	CMA1	0.00315342	4.2401	0.908264	0.182713	0.0109369	2.6834
P15088	Mast cell carboxypeptidase A	CPA3	0.00488849	4.76522	0.111979	2.23573	0.0136763	3.3799
Q02413	Desmoglein-1	DSG1	0.0078221	-3.5517	0.150147	-2.34644	0.248533	-1.25031
O00423	Echinoderm microtubule-associated protein-like 1	EML1	0.0256529	1.35063	0.977522	-0.0266642	0.00627245	2.44729
Q13451	Peptidyl-prolyl cis-trans isomerase FKBP5	FKBP5	0.0350677	1.73059	0.95439	-0.0858753	0.39429	1.04453
P20930	Filaggrin	FLG	0.0846373	-1.73473	0.788058	-0.472116	0.0371249	-2.13034
Q99102	Mucin-4	MUC4	0.0188451	2.04016	0.371384	1.44525	0.37835	-0.982644
Q9UMS6	Synaptopodin-2	SYNPO2	0.006331	4.25902	0.633955	0.914848	0.00681853	4.91161
P05089	Arginase-1	ARG1	0.844163	-0.182947	0.725211	0.49946	0.843901	-0.196928
P04406	Glyceraldehyde-3-phosphate dehydrogenase	GAPDH	0.291257	0.159056	0.758324	-0.0943024	0.273924	0.188145
Q9C075	Keratin. type I cytoskeletal 23	KRT23	0.283453	-1.3517	0.963279	0.0826992	0.713914	0.500715
P07196	Neurofilament light polypeptide	NEFL	0.213681	-0.56386	0.142969	2.11918	0.518244	-0.343016
P07197	Neurofilament medium polypeptide	NEFM	1	0	0.212842	1.88978	0.887641	0.145722
Q86SQ0	Pleckstrin homology-like domain family B member 2	PHLDB2	1	0	0.535697	0.522752	0.729759	0.258933
Q9P2B2	Prostaglandin F2 receptor negative regulator	PTGFRN	0.0198124	0.801632	0.104304	0.590334	0.0161262	0.91428
Q9UGT4	Sushi domain-containing protein 2	SUSD2	0.846539	-0.210531	0.238983	1.53023	0.992293	0.0101276

## Sheet: Dataset EV2D
Dataset EV2D: Comparison between DIA and DDA (Rochman et al., 2023) - Overlap
Genes	Log2FC Rochmann	p value Rochmann	Log2FC Mattern	q value Mattern	Exclusive
EPX	7.58646	5.50776e-11	8.68751	0.00533333
PRG2	8.05851	7.83705e-13	8.40627	0.008
RNASE3	6.22333	1.38353e-11	8.17458	0.006
CLC	6.70408	2.17659e-13	7.39937	0.0096
ALOX15	4.10188	0.000846907	7.12742	0.00989189	x
PRG3	7.06251	7.00416e-11	5.40779	0.00869565
TNC	2.90566	5.59018e-05	4.89976	0.0184405
TNFAIP6	1.30171	0.0298596	4.40363	0.010561	x
CTSG	1.60961	0.00257053	3.8379	0.00940741
RAC2	1.78162	0.00386158	3.80854	0.00853846
MZB1	3.79888	2.15647e-05	3.7534	0.023306
F13A1	1.47407	0.0030248	3.61179	0.0311089
CDH3	1.57916	0.000771096	3.44552	0.0305688
ITIH1	2.07006	0.00155174	3.43539	0.00810811
FERMT3	1.17139	0.0272112	3.32735	0.0109504
CTSC	3.67114	2.3151e-05	3.11073	0.006
HCLS1	2.17403	0.000501895	3.04682	0.0303385
KPNA2	0.900292	0.0453436	3.04602	0.0332469
ITIH2	1.26058	0.00418332	2.95543	0.00863492
LGALS1	1.18587	0.00987735	2.95086	0.00930435
CDK1	2.60777	0.000268293	2.89781	0.0332884
HEXB	1.05029	0.0252883	2.86009	0.01168
EPPK1	7.98266	4.79867e-10	2.82993	0.0108682
COTL1	1.81052	0.000458177	2.71939	0.0166554
SERPINB4	3.009	0.00335116	2.70039	0.00994819	x
SYNPO	1.58659	0.0038229	2.56674	0.0190253
ANXA6	1.58556	0.000197081	2.50689	0.0105389
ISYNA1	1.07902	0.0370514	2.36309	0.0287126
APOL2	1.46979	0.00238602	2.33647	0.0238217
IFI35	0.978538	0.0239694	2.29775	0.019622
VIM	0.773463	0.00285497	2.25281	0.00931646
CORO1A	2.18249	4.22372e-06	2.17815	0.00965714
PPP1R9B	1.11225	0.00668464	2.13802	0.0405611
ARHGDIB	1.75585	1.20939e-05	2.11711	0.0105055
CA2	1.34239	0.0147259	1.97979	0.0297867	x
PTPN6	1.75716	0.00125494	1.94848	0.0119122
LUZP1	1.30845	0.000831728	1.86384	0.0218372
GLRX	2.9406	2.94524e-06	1.8367	0.0248571
LCP1	1.41429	7.41114e-07	1.79201	0.00921739
DPYSL2	0.780253	0.0190701	1.72153	0.0155431
B2M	1.7661	0.00109996	1.68469	0.0216865
STOM	1.95313	0.00280752	1.68154	0.00573913
CD44	1.35661	6.45164e-05	1.65571	0.00847059
PXN	1.55491	0.00820306	1.61373	0.0307457
EHD2	1.01091	0.0216726	1.61128	0.0170511
ARPC1B	1.04819	0.00084295	1.58463	0.0106563
GGH	1.67269	0.00771823	1.56324	0.00950649
LSP1	2.24531	6.45164e-05	1.50054	0.0235642
DPYD	2.51103	1.7386e-05	1.48572	0.018439	x
NUCB1	1.26918	0.00191059	1.47351	0.00688
PTMA	1.10345	0.00268529	1.4734	0.0110734
GPX4	1.89725	0.00123007	1.4198	0.0225563	x
FLNA	0.807785	0.0187601	1.41485	0.0301236
MYOF	2.0627	0.00378244	1.40082	0.0171034
BSG	1.74165	0.00039303	1.39582	0.0168487
RNF213	1.28261	0.0112232	1.36459	0.0328298
CTSD	1.19628	3.24883e-06	1.34521	0.009
S100A4	0.709243	0.000899784	1.34309	0.0104804
SAMHD1	0.680704	0.00362612	1.3291	0.010656
NUP50	1.26058	0.000852853	1.32039	0.00685714
TAPBP	1.77442	0.00155174	1.31087	0.0371429
EFHD2	0.820368	0.0149438	1.29191	0.00816
MCM3	0.938593	0.0134993	1.27067	0.0178926
MCM4	1.03315	0.000694007	1.26793	0.0119243
MAP7D1	1.44397	0.00169843	1.24276	0.0179564
PSMB9	1.03831	0.042889	1.23796	0.0301875
RNASET2	1.24167	0.00234181	1.20895	0.0264366
MSN	1.00769	0.00280752	1.19372	0.0307912
ASPN	2.18823	0.00132308	1.18526	0.0467624	x
MCM5	0.900395	0.0187601	1.18468	0.0167776
IFI16	0.998739	0.000435664	1.16223	0.0108254
LASP1	0.903299	2.55893e-05	1.15103	0.00584615
ZYX	0.884603	0.00340861	1.14618	0.00982759
FEN1	1.41871	0.0115547	1.11204	0.0124127
STMN1	0.774308	0.017922	1.10939	0.0161756
MCM2	1.05267	0.00150545	1.09519	0.0253073
MCM7	0.780398	0.0453625	1.09457	0.0309047
EHD3	1.39373	0.000126319	1.05307	0.0160694	x
VASP	0.824921	0.000157422	1.02679	0.00854237
LTA4H	0.726909	0.0344578	1.02527	0.0287381	x
NASP	0.744754	0.00404104	1.00945	0.0111538
HMGB3	1.5835	0.00320134	1.00662	0.0120465
SAE1	0.928246	0.00741983	0.991151	0.0192609
HCFC1	1.06881	0.000126319	0.987794	0.0166642
ACTN1	1.26129	0.0020599	0.984675	0.0304758
SMARCC2	0.614663	0.0288759	0.984082	0.0281433
ITGB1	0.641824	0.0148744	0.98357	0.0104416
H6PD	1.2205	0.00819892	0.981161	0.0112061
DDX5	1.00052	0.00127509	0.976971	0.0155161
LIMA1	1.17321	0.000223333	0.975142	0.00525
RCC2	0.670642	0.0267059	0.95955	0.0116364
ARHGEF5	1.14138	0.0159925	0.943601	0.0125241	x
NNT	0.634815	0.00888317	0.930292	0.0108125
SMARCE1	0.624848	0.0351184	0.916825	0.013814
PARP1	0.780693	0.0155265	0.901271	0.0146549
XRN2	0.94806	0.00449978	0.89532	0.0144455
CCAR2	0.650329	0.0207474	0.885256	0.0109388
CD9	1.31731	0.000908765	0.879549	0.0481415	x
PDS5A	0.885323	0.00865742	0.878167	0.0115646
FLOT1	0.930411	0.0465117	0.872421	0.0195873
POLDIP3	1.09526	0.00638136	0.863329	0.0191975
SUPT16H	0.716108	0.0144912	0.861114	0.0453042
MTA2	0.663285	0.0245549	0.85966	0.0152825
PAK2	0.589536	0.0136869	0.856823	0.0128286
PPT1	0.972094	0.00492742	0.849005	0.0404661
TCEA1	0.809765	0.0154652	0.84825	0.0209899
SMC1A	1.16063	0.000495562	0.827478	0.0154909
PNN	0.86284	0.0193673	0.826236	0.0140457
TCOF1	0.788455	0.0311897	0.824113	0.0386031
ACOT7	1.19647	0.00839309	0.821684	0.0219008
CASP1	0.841077	0.0124328	0.817356	0.0141868
AIP	1.30442	0.00448802	0.804443	0.0247664
ADAR	1.25761	4.96023e-05	0.778098	0.0163118
FUBP1	0.684428	0.00534617	0.776009	0.010321
AP2B1	0.977844	0.0475275	0.774037	0.011249
CHD4	0.625049	0.0212787	0.767534	0.0170557
SEPHS1	0.862343	0.019783	0.754395	0.0287051
SF3A2	1.07442	0.0477681	0.75116	0.0107451
DUOXA1	1.57796	0.00165838	0.746683	0.0330985	x
RPA1	0.839251	0.00467445	0.742294	0.01921
ESYT1	0.889981	0.00793924	0.740599	0.0248266
ALDH18A1	1.19312	0.00690086	0.731123	0.0369046
PRPF8	1.01019	0.000637926	0.725503	0.0115122
SRRT	0.769762	0.00193765	0.72539	0.00915464
DNAJA1	0.704783	0.0039018	0.70482	0.039469
SNRPA	1.58251	3.8784e-05	0.70468	0.0102333
SMARCA4	1.36099	0.0193673	0.700547	0.0366898	x
HNRNPL	0.634569	0.000139189	0.691501	0.00982915
SVIL	0.664379	0.0135617	0.6526	0.0120486
PRPF19	0.883586	0.00502125	0.652189	0.0102783
PACSIN2	0.812161	0.00553553	0.649687	0.0327862
EML4	0.95104	0.0207586	0.630601	0.00986667
TPM4	1.06782	3.24883e-06	0.629845	0.0361391
ADD1	0.732706	0.0198499	0.626308	0.0134222
CNN2	0.988055	6.45164e-05	0.623728	0.0147495
PDLIM4	0.680967	0.018261	0.612481	0.0301746	x
SF3B1	1.62552	5.74579e-05	0.608824	0.0100524
SRSF9	0.808707	0.0176479	0.586864	0.0330397
CKAP4	-0.660395	0.029041	-0.586233	0.014646
GRN	-0.647212	0.00631626	-0.611229	0.0170504
NAPA	-0.664864	0.0369555	-0.650861	0.0105238
PKP1	-0.875557	2.32938e-05	-0.660529	0.0119756
MAPK13	-1.19553	0.0187601	-0.671268	0.0106358
DSP	-0.62554	0.000831728	-0.672818	0.0121486
CSK	-0.601262	0.00771823	-0.683399	0.0241654
PYGB	-0.764957	0.0115922	-0.703205	0.0103966
SPTBN2	-0.95062	0.000240481	-0.719516	0.0170973
TACC2	-1.18534	0.00155174	-0.723267	0.0323068
TRIM29	-0.599388	0.000595533	-0.731746	0.035616
AK4	-1.55769	0.000311527	-0.733322	0.0170725
TOLLIP	-1.28347	0.0004018	-0.754916	0.0191987
PLCD1	-1.37654	0.00943762	-0.790173	0.0394662
MTPN	-1.11937	2.15647e-05	-0.792233	0.0336879
SHMT1	-0.787806	0.0203868	-0.807863	0.0177838
ENDOD1	-0.978117	0.0435184	-0.834993	0.0134877
SH3GLB2	-1.04378	0.00734337	-0.838563	0.0428732
HSPB8	-0.883279	0.00908769	-0.878074	0.04575
TUFT1	-1.01636	0.0479871	-0.896087	0.027649
MVD	-1.41429	0.00208078	-0.910422	0.0379306
PITHD1	-1.28896	0.000637926	-0.93003	0.00947573
NRBP1	-0.791535	0.0475987	-0.964329	0.0173791
CMAS	-1.37418	0.000855548	-0.982303	0.0215186
C6orf132	-0.957435	0.000943197	-1.05228	0.0214382
PHGDH	-1.52349	5.3494e-06	-1.0683	0.0355227
S100A16	-0.966587	0.00652688	-1.07965	0.0259122
MAPK3	-0.961011	0.000694007	-1.08078	0.0128992
NPEPPS	-0.912688	5.68431e-05	-1.08316	0.0103193
FABP5	-1.56979	0.000249112	-1.09125	0.0144199
RANBP9	-1.21838	0.0190701	-1.12475	0.0254484
UPP1	-1.35756	0.0435184	-1.12882	0.042848
S100A14	-0.755625	0.0214315	-1.17416	0.0123
IMPA2	-1.74074	0.0216433	-1.17602	0.0136282
EPS8L2	-0.999661	0.000144464	-1.1779	0.0158972
SULT2B1	-1.55686	0.0222532	-1.20704	0.0136538
PDLIM2	-1.33312	0.00300328	-1.21741	0.014434
NAGK	-1.08595	9.03225e-05	-1.22037	0.0175836
HK2	-1.88794	0.0168552	-1.26141	0.0172205
TOM1	-1.64163	0.000209358	-1.2703	0.0201607
SERPINB1	-1.37317	0.000713884	-1.28156	0.0386471
EVPL	-1.0444	2.69655e-05	-1.29243	0.036613
NDRG1	-1.31397	6.12597e-07	-1.3592	0.0238365
CALML3	-1.43381	0.000262819	-1.36545	0.00823529
NAMPT	-1.21516	0.0291242	-1.50683	0.021967
NUCB2	-1.30966	0.00502125	-1.52996	0.0233421
PPL	-1.22204	1.21795e-06	-1.54873	0.0287677
DSC2	-1.37261	7.5831e-07	-1.59626	0.0110977
CLIC3	-1.19642	3.92018e-05	-1.60998	0.0166439
ABLIM1	-2.17957	5.15319e-05	-1.63461	0.00984038
SBSN	-2.39969	0.0180069	-1.6374	0.0448232
CSTA	-2.4223	0.000267202	-1.65851	0.0420107
KLK13	-1.36767	0.00638136	-1.662	0.0250882
QSOX1	-1.73458	0.000146905	-1.66429	0.0105385
PTK6	-1.38337	0.000817297	-1.67575	0.0238376
NCCRP1	-1.69065	0.00282547	-1.70994	0.0453255
AHNAK2	-1.09905	0.0016386	-1.71877	0.0216229
IL18	-1.28176	3.52085e-05	-1.72904	0.0273615
HSPA2	-2.63131	0.0004018	-1.81146	0.0171398
AKR1C2	-1.95356	0.00914752	-1.83232	0.0353893
TGM1	-1.52917	0.00609592	-1.8544	0.00965385
EPS8L1	-1.67944	6.13868e-05	-1.86348	0.0353868
ME1	-1.41298	0.0329117	-1.87271	0.0092043
AKR1B10	-1.75199	0.00555519	-1.88083	0.0261775
GDPD3	-1.90813	0.001796	-1.8836	0.0228518
SPINK5	-1.55063	0.0167739	-1.92166	0.0428697
ALDH3A1	-1.3803	0.000159138	-2.06345	0.0409149
MGLL	-1.62466	0.00415198	-2.08564	0.0273759
S100A8	-2.37172	6.62578e-07	-2.11859	0.00841379
SPRR1A	-1.21414	0.00609592	-2.12785	0.0102762
VSIG10L	-2.11631	1.84262e-05	-2.13414	0.0129013
IVL	-2.82167	2.15647e-05	-2.13891	0.0123407
CYSRT1	-2.19417	0.0019545	-2.18827	0.0223115
S100A9	-2.32732	3.33048e-07	-2.33366	0.00859701
CSTB	-1.70608	2.13453e-08	-2.36154	0.011817
TTC22	-1.86402	0.0034809	-2.37165	0.0325097
TP53I3	-2.56939	7.41114e-07	-2.50417	0.0134804
HOPX	-1.76068	0.00148852	-2.60659	0.027435
A2ML1	-2.39366	7.98934e-07	-2.65342	0.0184356
ECM1	-2.02244	9.94151e-06	-2.79823	0.0433192
TMPRSS11E	-2.52194	0.000852853	-2.80601	0.0470904
SPRR3	-2.18049	0.000637926	-2.98393	0.00985859
CRNN	-2.60254	7.5831e-07	-3.02706	0.0236554
ENDOU	-3.64406	2.24827e-07	-3.46227	0.0109412
CRYAB	-3.6287	7.5831e-07	-3.51107	0.0118312
PADI1	-2.63901	2.94524e-06	-3.69979	0.0419493
IL36A	-2.78986	1.04486e-05	-3.70239	0.0436659
TGM3	-3.75307	5.86835e-06	-3.77674	0.00990099
MUC21	-5.55562	2.20566e-06	-5.26382	0.0361014

## Sheet: Dataset EV2E
Dataset EV2E: Comparison between DIA and DDA (Rochman et al., 2023) – additional proteins in DIA
UniProt ID	Protein Names	Gene Names	q value CD_N	log2FC CD_N	q value EoE_N	log2FC EoE_N	q value GERD_N	log2FC GERD_N	Exclusive
Q15063	Periostin	POSTN	0.0776321	3.31378	0.0195805	6.66045	0.0995927	3.40022	x
Q8TEA7	TBC domain-containing protein kinase-like protein	TBCK	0.0883431	3.78583	0.0313201	4.94828	0.131522	3.59748	x
P08123	Collagen alpha-2(I) chain	COL1A2	0.00113433	6.20827	0.0110606	4.88268	0.00117241	5.33978
Q07507	Dermatopontin	DPT	0.000947368	6.31035	0.0246344	4.74544	0.001	5.59249
P02452	Collagen alpha-1(I) chain	COL1A1	0.00164477	5.93037	0.0147046	4.6777	0.00258296	4.95592
P13498	Cytochrome b-245 light chain	CYBA	0.00121951	5.17294	0.00533333	4.63869	0.00174359	4.38466
P02461	Collagen alpha-1(III) chain	COL3A1	0.00284121	4.60792	0.00988991	4.63008	0.00313012	4.10784
P20908	Collagen alpha-1(V) chain	COL5A1	0.001125	5.26051	0.0273699	4.00013	0.00266667	4.8831
P04839	Cytochrome b-245 heavy chain	CYBB	0.000962025	4.97751	0.00703448	3.99879	0.00107801	3.87291
P05997	Collagen alpha-2(V) chain	COL5A2	0.00119048	5.1691	0.0116351	3.95202	0.00194286	5.12171
P55083	Microfibril-associated glycoprotein 4	MFAP4	0.000830189	6.10154	0.0116291	3.93943	0.0017	6.78979
Q13868	Exosome complex component RRP4	EXOSC2	0.00101667	3.96576	0.00696296	3.86428	0.00154545	3.98064
Q9UBX5	Fibulin-5	FBLN5	0.00107763	5.64511	0.0303271	3.77194	0.001728	6.39584
P12111	Collagen alpha-3(VI) chain	COL6A3	0.00133333	4.21804	0.0111045	3.75177	0.00165854	4.42139
Q969G5	Caveolae-associated protein 3	CAVIN3	0.004	4.64598	0.00706667	3.65278	0.000857143	5.25523
O14556	Glyceraldehyde-3-phosphate dehydrogenase. testis-specific	GAPDHS	0.00762108	3.83207	0.0351254	3.55293	0.0293524	2.89278
Q9Y6C2	EMILIN-1	EMILIN1	0.024	6.10078	0.0123747	3.51548	0.00130769	6.58396
O95400	CD2 antigen cytoplasmic tail-binding protein 2	CD2BP2	0.00569836	3.3876	0.0194801	3.35836	0.00588639	3.48841
Q16873	Leukotriene C4 synthase	LTC4S	0.00226543	3.55271	0.0651049	3.353	0.00218277	2.92839
Q99715	Collagen alpha-1(XII) chain	COL12A1	0.00317608	4.00131	0.034258	3.34349	0.00468376	4.00121
Q99683	Mitogen-activated protein kinase kinase kinase 5	MAP3K5	0.0138854	3.44943	0.0361324	3.34085	0.0167494	3.3853
P85037	Forkhead box protein K1	FOXK1	0.0106164	3.26889	0.0259097	3.30923	0.014508	3.15112
P32942	Intercellular adhesion molecule 3	ICAM3	0.00107273	4.0642	0.00871429	3.23064	0.0032812	3.06899
P08962	CD63 antigen	CD63	0.0166516	3.07794	0.0333856	3.20897	0.0241605	2.9025
P13284	Gamma-interferon-inducible lysosomal thiol reductase	IFI30	0.00121951	4.38146	0.00671429	3.20488	0.00121053	3.22922
O00182	Galectin-9	LGALS9	0.015033	4.03188	0.0585186	3.1727	0.0608905	2.75415
P50281	Matrix metalloproteinase-14	MMP14	0.00228571	3.63672	0.00494118	3.11563	0.000888889	3.76962
Q93084	Sarcoplasmic/endoplasmic reticulum calcium ATPase 3	ATP2A3	0.006	3.75409	0.012	3.07055	0.004	3.21711
P55160	Nck-associated protein 1-like	NCKAP1L	0.000983607	4.20753	0.00969369	3.06142	0.00114685	3.3652
P23142	Fibulin-1	FBLN1	0.00161404	4.48931	0.0177259	3.03939	0.00217143	4.95481
O43491	Band 4.1-like protein 2	EPB41L2	0.00141742	3.81528	0.0104494	3.03745	0.00291255	3.60652
P01920	HLA class II histocompatibility antigen. DQ beta 1 chain	HLA-DQB1	0.00193896	3.9093	0.0122584	3.03738	0.00775865	2.54322
Q96D96	Voltage-gated hydrogen channel 1	HVCN1	0.00108571	4.1048	0.0109863	3.0363	0.00125581	3.12784
Q8N5M9	Protein jagunal homolog 1	JAGN1	0.0465148	2.31689	0.0475274	3.01797	0.402665	0.803472
P19878	Neutrophil cytosol factor 2	NCF2	0.00278927	3.05765	0.00824242	3.00392	0.0106867	2.08926
O95340	Bifunctional 3'-phosphoadenosine 5'-phosphosulfate synthase 2	PAPSS2	0.0148945	2.27554	0.0253464	2.97828	0.190789	1.39156
A1X283	SH3 and PX domain-containing protein 2B	SH3PXD2B	0.000923077	3.06218	0.002	2.95586	0.00116667	3.73344
Q92979	Ribosomal RNA small subunit methyltransferase NEP1	EMG1	0.0150216	2.7175	0.0281298	2.95232	0.0125376	2.9688
Q14520	Hyaluronan-binding protein 2	HABP2	0.891869	-0.192913	0.0995257	2.94906	0.205654	-1.31855
Q96P44	Collagen alpha-1(XXI) chain	COL21A1	0.00278217	3.90233	0.0688509	2.92881	0.00588865	3.74651
P04216	Thy-1 membrane glycoprotein	THY1	0.00117647	5.19817	0.0128205	2.88312	0.00096	5.54632
Q9H3G5	Probable serine carboxypeptidase CPVL	CPVL	0.00219672	4.1338	0.0201562	2.7887	0.00848555	2.8679
Q9UNN8	Endothelial protein C receptor	PROCR	0.00946753	3.38429	0.0381006	2.78477	0.00757895	3.67682
P41218	Myeloid cell nuclear differentiation antigen	MNDA	0.00345631	4.21058	0.0259168	2.77806	0.0159091	3.30161
P23378	Glycine dehydrogenase (decarboxylating). mitochondrial	GLDC	0.590028	0.446453	0.0230402	2.77264	0.181166	1.37272	x
P11117	Lysosomal acid phosphatase	ACP2	0.00393921	3.80141	0.0305231	2.76919	0.00823691	3.18054
O95139	NADH dehydrogenase [ubiquinone] 1 beta subcomplex subunit 6	NDUFB6	0.0154815	2.66846	0.0328449	2.76856	0.0236512	2.47377
Q9GZN8	Adipose-secreted signaling protein	ADISSP	0.0036333	3.42537	0.022953	2.76562	0.005184	3.43381
Q16853	Membrane primary amine oxidase	AOC3	0.00104167	6.23713	0.07812	2.752	0.000952381	6.73115
P31350	Ribonucleoside-diphosphate reductase subunit M2	RRM2	0.00310306	2.5204	0.0135524	2.75153	0.00175089	3.10952
Q06033	Inter-alpha-trypsin inhibitor heavy chain H3	ITIH3	0.0427161	1.74536	0.0365293	2.74047	0.0637172	1.83249
P14598	Neutrophil cytosol factor 1	NCF1	0.0010411	3.91863	0.00925	2.73267	0.0725677	1.71588
P14543	Nidogen-1	NID1	0.00102165	4.73826	0.0193405	2.7323	0.00164898	5.22583
Q9NYL4	Peptidyl-prolyl cis-trans isomerase FKBP11	FKBP11	0.00216867	3.5752	0.017289	2.71021	0.00323649	3.61748
P02745	Complement C1q subcomponent subunit A	C1QA	0.00220165	4.82666	0.108968	2.69682	0.00333333	4.22711
A6NMZ7	Collagen alpha-6(VI) chain	COL6A6	0.232298	1.29219	0.0672489	2.69246	0.183443	-1.28593
Q8N3U4	Cohesin subunit SA-2	STAG2	0.00476619	3.07001	0.0217318	2.69096	0.00775177	2.76705
P50151	Guanine nucleotide-binding protein G(I)/G(S)/G(O) subunit gamma-10	GNG10	0.00116923	3.83434	0.0085	2.69054	0.00134857	2.8701
Q9GZM7	Tubulointerstitial nephritis antigen-like	TINAGL1	0.000923077	3.89286	0.0194663	2.67904	0.00127473	4.61931
Q14314	Fibroleukin	FGL2	0.00710882	3.81469	0.0436657	2.65868	0.0148907	2.99614
P41212	Transcription factor ETV6	ETV6	0.00167043	2.80823	0.00978947	2.64078	0.00418543	2.09313
Q9NUU6	Inactive ubiquitin thioesterase OTULINL	OTULINL	0.0010583	3.20656	0.0105697	2.63824	0.0118971	2.52392
Q86TM6	E3 ubiquitin-protein ligase synoviolin	SYVN1	0.000952381	3.09269	0.00622222	2.62781	0.00147826	2.79091
O00115	Deoxyribonuclease-2-alpha	DNASE2	0.00959329	3.01497	0.036133	2.61903	0.0117746	2.7024
P17568	NADH dehydrogenase [ubiquinone] 1 beta subcomplex subunit 7	NDUFB7	0.0614331	1.63775	0.00777143	2.60163	0.211871	1.308	x
Q06828	Fibromodulin	FMOD	0.00115607	4.28889	0.0493663	2.58797	0.00101695	3.94842
O43805	Microtubule nucleation factor SSNA1	SSNA1	0.034481	1.59295	0.0123979	2.58549	0.147945	1.42275
Q9Y2J8	Protein-arginine deiminase type-2	PADI2	0.00304258	2.07544	0.0332383	2.58274	0.459763	0.626704
Q13488	V-type proton ATPase 116 kDa subunit a 3	TCIRG1	0.0189336	2.57754	0.0364065	2.5763	0.0458655	2.00724
O14684	Prostaglandin E synthase	PTGES	0.00512652	3.71513	0.0461433	2.5739	0.00718889	3.72999
Q8NBX0	Saccharopine dehydrogenase-like oxidoreductase	SCCPDH	0.00577306	2.89166	0.0267145	2.52984	0.00747122	3.022
Q08AF3	Schlafen family member 5	SLFN5	0.00156072	3.90024	0.0160691	2.52386	0.00319861	2.94817
P30154	Serine/threonine-protein phosphatase 2A 65 kDa regulatory subunit A beta isoform	PPP2R1B	0.00410359	2.35628	0.0316881	2.51751	0.0161431	1.83837
P04275	von Willebrand factor	VWF	0.000972973	4.31649	0.0171266	2.50546	0.00111765	3.80819
Q9Y6D6	Brefeldin A-inhibited guanine nucleotide-exchange protein 1	ARFGEF1	0.0441355	2.31839	0.0624745	2.50369	0.27497	1.44775
Q13033	Striatin-3	STRN3	0.0225637	3.12635	0.0860646	2.49076	0.0275922	3.01477
Q8N2S1	Latent-transforming growth factor beta-binding protein 4	LTBP4	0.00187692	3.4435	0.0254396	2.48747	0.035233	3.54945
O14521	Succinate dehydrogenase [ubiquinone] cytochrome b small subunit. mitochondrial	SDHD	0.0419061	1.98488	0.0321447	2.46734	0.475271	0.890434
P43246	DNA mismatch repair protein Msh2	MSH2	0.0110642	2.60618	0.0356877	2.46079	0.0115442	2.72193
P49961	Ectonucleoside triphosphate diphosphohydrolase 1	ENTPD1	0.0017286	4.43778	0.100436	2.45685	0.00198901	4.7469
P61244	Protein max	MAX	0.00182258	2.43156	0.0105736	2.45513	0.00498361	1.80613
Q96S97	Myeloid-associated differentiation marker	MYADM	0.00216582	3.7706	0.0287489	2.45492	0.00278661	4.12541
P0DPB6	DNA-directed RNA polymerases I and III subunit RPAC2	POLR1D	0.0166602	3.34558	0.0783708	2.45309	0.0245714	3.01391
P25774	Cathepsin S	CTSS	0.0150776	3.37191	0.0809044	2.45129	0.388621	1.46993
Q8WUP2	Filamin-binding LIM protein 1	FBLIM1	0.00603004	2.6033	0.0190677	2.44956	0.00210298	3.55766
Q96K49	Transmembrane protein 87B	TMEM87B	0.0732933	1.90386	0.0450624	2.44055	0.00119298	3.31803
Q8IYM9	E3 ubiquitin-protein ligase TRIM22	TRIM22	0.000952381	2.99001	0.00921951	2.43546	0.00836824	2.1077
Q9GZU7	Carboxy-terminal domain RNA polymerase II polypeptide A small phosphatase 1	CTDSP1	0.0117516	2.44162	0.029546	2.42835	0.000666667	3.0764
Q14112	Nidogen-2	NID2	0.00163285	5.12558	0.156619	2.41875	0.00197765	5.62795
P38435	Vitamin K-dependent gamma-carboxylase	GGCX	0.309148	1.44689	0.140722	2.41862	0.354774	1.43293
Q676U5	Autophagy-related protein 16-1	ATG16L1	0.345612	1.43661	0.140835	2.41785	0.906443	-0.178598
P62875	DNA-directed RNA polymerases I. II. and III subunit RPABC5	POLR2L	0.025587	2.24009	0.0434381	2.41557	0.0286587	2.2241
O60568	Multifunctional procollagen lysine hydroxylase and glycosyltransferase LH3	PLOD3	0.00154011	3.58457	0.066835	2.40982	0.00113725	3.98158
P24557	Thromboxane-A synthase	TBXAS1	0.00107042	3.52024	0.0085614	2.40924	0.00103448	3.09925
Q99959	Plakophilin-2	PKP2	0.131814	0.811306	0.010873	2.40816	0.0867511	0.953194	x
Q8TD55	Pleckstrin homology domain-containing family O member 2	PLEKHO2	0.00124771	3.54595	0.00996667	2.40603	0.00115152	2.87851
P02462	Collagen alpha-1(IV) chain	COL4A1	0.00111443	4.44797	0.0274403	2.39393	0.00123871	4.65703
Q9BWM7	Sideroflexin-3	SFXN3	0.00814188	3.25554	0.0519652	2.39333	0.0106446	3.29832
Q8IXH8	Cadherin-like protein 26	CDH26	0.796931	-0.226345	0.0423884	2.39188	0.18828	-1.17983	x
P98095	Fibulin-2	FBLN2	0.00173222	3.25977	0.018471	2.38884	0.00223559	3.3007
P11388	DNA topoisomerase 2-alpha	TOP2A	0.0019823	2.19873	0.0151597	2.38066	0.00429457	2.34543
P48764	Sodium/hydrogen exchanger 3	SLC9A3	1	0	0.0157052	2.37213	1	0	x
O95466	Formin-like protein 1	FMNL1	0.001	3.73628	0.0118164	2.35881	0.00448546	2.78195
P21941	Cartilage matrix protein	MATN1	0.0814989	1.57297	0.0133632	2.35719	0.0257563	2.00121
Q04695	Keratin. type I cytoskeletal 17	KRT17	0.415912	1.08694	0.150041	2.34634	0.0154882	3.30058
Q92835	Phosphatidylinositol 3.4.5-trisphosphate 5-phosphatase 1	INPP5D	0.00088	3.96613	0.0238316	2.34608	0.00114286	3.27466
Q969E2	Secretory carrier-associated membrane protein 4	SCAMP4	0.00117895	2.86887	0.0160696	2.34282	0.00104348	2.96468
P11215	Integrin alpha-M	ITGAM	0.00303353	3.03076	0.0136226	2.33721	0.00449123	2.82367
P98171	Rho GTPase-activating protein 4	ARHGAP4	0.00151532	3.75187	0.0352144	2.33183	0.0177356	2.53976
O75881	Cytochrome P450 7B1	CYP7B1	0.126267	1.29899	0.0378462	2.31508	0.222513	1.01534	x
Q13153	Serine/threonine-protein kinase PAK 1	PAK1	0.00197865	2.6558	0.0118205	2.29526	0.0790422	1.70862
P62341	Thioredoxin reductase-like selenoprotein T	SELENOT	0.0134941	1.86612	0.0240151	2.28882	0.0572948	1.51237
Q15003	Condensin complex subunit 2	NCAPH	0.0154546	2.17313	0.027378	2.28851	0.00900404	2.33747
Q709C8	Intermembrane lipid transfer protein VPS13C	VPS13C	0.00118519	4.36808	0.0118896	2.26972	0.00109091	3.91384
P19387	DNA-directed RNA polymerase II subunit RPB3	POLR2C	0.0374709	2.09821	0.054199	2.25671	0.0196858	2.67635
Q86WV6	Stimulator of interferon genes protein	STING1	0.0267479	2.5177	0.0755811	2.24947	0.0693722	1.95826
P28676	Grancalcin	GCA	0.0130526	3.07509	0.0659063	2.24888	0.0181281	2.95102
P20292	Arachidonate 5-lipoxygenase-activating protein	ALOX5AP	0.0155469	2.86236	0.0655967	2.24511	0.0621519	2.05894
O43516	WAS/WASL-interacting protein family member 1	WIPF1	0.000995918	4.44415	0.0363157	2.2434	0.00302368	3.39775
P15088	Mast cell carboxypeptidase A	CPA3	0.00488849	4.76522	0.111979	2.23573	0.0136763	3.3799
Q9UBR2	Cathepsin Z	CTSZ	0.00189432	3.68258	0.0203994	2.23533	0.00281148	3.28017
Q9H6Y2	WD repeat-containing protein 55	WDR55	0.0742467	1.82042	0.0322832	2.2343	0.00980495	2.36278
Q96ME7	Zinc finger protein 512	ZNF512	0.00301754	2.84	0.014449	2.23347	0.0237785	2.71582
P17213	Bactericidal permeability-increasing protein	BPI	0.0197893	2.76083	0.017078	2.22851	0.0369878	3.00367
Q9Y580	RNA-binding protein 7	RBM7	0.0495425	1.78462	0.0246766	2.22723	0.276058	1.24551
Q9H4B7	Tubulin beta-1 chain	TUBB1	0.0201311	1.98927	0.015674	2.22559	0.0062695	2.23686
Q53TN4	Plasma membrane ascorbate-dependent reductase CYBRD1	CYBRD1	0.00228293	3.29795	0.0294206	2.22503	0.0533256	2.5552
P79483	HLA class II histocompatibility antigen. DR beta 3 chain	HLA-DRB3	0.0371333	3.04592	0.0844383	2.22278	0.380684	1.54324
P56182	Ribosomal RNA processing protein 1 homolog A	RRP1	0.160409	1.55527	0.0490917	2.2173	0.0214506	2.43891
Q8TEC5	E3 ubiquitin-protein ligase SH3RF2	SH3RF2	0.223362	0.683084	0.0173841	2.2061	0.796798	-0.207848	x
Q9UPN6	SR-related and CTD-associated factor 8	SCAF8	0.000993464	2.98603	0.0335079	2.20508	0.00144	2.8023
O95786	Antiviral innate immune response receptor RIG-I	RIGI	0.0181842	2.2425	0.0295326	2.2036	0.103514	1.3319
Q99757	Thioredoxin. mitochondrial	TXN2	0.0198834	1.16035	0.0495072	2.18326	0.172631	0.925519
Q9NUP1	Biogenesis of lysosome-related organelles complex 1 subunit 4	BLOC1S4	0.000857143	2.75447	0.0062	2.1814	0.0244706	1.50885
Q8NCN5	Pyruvate dehydrogenase phosphatase regulatory subunit. mitochondrial	PDPR	0.0100179	2.80706	0.0517183	2.17227	0.0118653	2.85554
O00754	Lysosomal alpha-mannosidase	MAN2B1	0.0174975	2.47197	0.0563967	2.17168	0.0231314	2.33451
Q9H7E9	UPF0488 protein C8orf33	C8orf33	0.0963878	1.33121	0.0138283	2.16812	0.0350716	1.98193
P46013	Proliferation marker protein Ki-67	MKI67	0.00174222	2.36899	0.0171234	2.16809	0.00427979	2.34259
Q5TBC7	Bcl-2-like protein 15	BCL2L15	1	0	0.0323304	2.1665	1	0	x
Q13361	Microfibrillar-associated protein 5	MFAP5	0.00226452	3.84295	0.0626611	2.14391	0.00552759	3.76893
Q9BVT8	Transmembrane and ubiquitin-like domain-containing protein 1	TMUB1	0.000878049	2.65596	0.0175537	2.14352	0.0359469	1.82951
Q06546	GA-binding protein alpha chain	GABPA	0.0359296	2.04706	0.04706	2.14261	0.00654257	2.35696
Q9H488	GDP-fucose protein O-fucosyltransferase 1	POFUT1	0.000974359	2.41873	0.00723077	2.14216	0.00132584	2.31685
P20036	HLA class II histocompatibility antigen. DP alpha 1 chain	HLA-DPA1	0.00102703	3.94564	0.00910638	2.13934	0.00242857	2.27312
Q6ZMP0	Thrombospondin type-1 domain-containing protein 4	THSD4	0.0204976	2.48066	0.0665569	2.13166	0.0160588	2.87451
Q14195	Dihydropyrimidinase-related protein 3	DPYSL3	0.00544724	4.64234	0.139138	2.12755	0.00814483	4.61434
P07196	Neurofilament light polypeptide	NEFL	0.213681	-0.56386	0.142969	2.11918	0.518244	-0.343016
P55011	Solute carrier family 12 member 2	SLC12A2	0.0108689	1.66364	0.0295822	2.11837	0.00339906	2.40719
Q8WUD4	Coiled-coil domain-containing protein 12	CCDC12	0.131967	1.94873	0.0868531	2.11646	0.422986	0.880412
Q6UWY5	Olfactomedin-like protein 1	OLFML1	0.00102954	4.01883	0.031369	2.11452	0.00224685	2.77329
Q9H4G4	Golgi-associated plant pathogenesis-related protein 1	GLIPR2	0.00114089	3.98846	0.0228718	2.11209	0.00197516	3.59477
P09104	Gamma-enolase	ENO2	0.00775749	2.87667	0.0744515	2.10683	0.00109434	3.66557
Q9BYG3	MKI67 FHA domain-interacting nucleolar phosphoprotein	NIFK	0.00429971	1.80067	0.0123799	2.10065	0.00380337	2.04121
P32519	ETS-related transcription factor Elf-1	ELF1	0.00939346	2.08019	0.0229394	2.07703	0.0242278	1.7325
P06312	Immunoglobulin kappa variable 4-1	IGKV4-1	0.00623888	4.09314	0.198876	2.07112	0.126428	2.51352
P22090	Small ribosomal subunit protein eS4. Y isoform 1	RPS4Y1	0.465116	0.948306	0.0785008	2.06962	0.765584	0.460162
P16284	Platelet endothelial cell adhesion molecule	PECAM1	0.00116667	3.53328	0.0173496	2.06809	0.00142731	3.51332
P39059	Collagen alpha-1(XV) chain	COL15A1	0.0011236	3.96566	0.0772933	2.06653	0.0013012	4.24706
Q4VC31	Protein MIX23	MIX23	0.0171049	2.10213	0.0398175	2.06396	0.0179977	2.08408
B0I1T2	Unconventional myosin-Ig	MYO1G	0.00222088	3.25794	0.0335047	2.06325	0.0129932	2.27845
Q96GY0	Zinc finger C2HC domain-containing protein 1A	ZC2HC1A	0.0148506	1.7121	0.0139863	2.05793	0.0117549	1.79502
Q14149	MORC family CW-type zinc finger protein 3	MORC3	0.00852866	2.18355	0.0235891	2.05542	0.023729	1.77242
P10321	HLA class I histocompatibility antigen. C alpha chain	HLA-C	0.0123224	3.32402	0.114536	2.04314	0.25824	1.53328
Q9UI08	Ena/VASP-like protein	EVL	0.0010989	3.96713	0.0112115	2.0373	0.00215223	2.54174
O00214	Galectin-8	LGALS8	0.00889834	2.00597	0.0267642	2.03691	0.115317	1.53005
Q14956	Transmembrane glycoprotein NMB	GPNMB	0.00676484	4.19478	0.27429	2.03598	0.011101	3.80311
Q4G176	Malonate--CoA ligase ACSF3. mitochondrial	ACSF3	0.00131307	2.96591	0.0306734	2.02855	0.0173067	2.18649
Q9Y6R0	Numb-like protein	NUMBL	0.0750636	2.1362	0.149151	2.02727	0.77926	0.408656
Q53GG5	PDZ and LIM domain protein 3	PDLIM3	0.00140845	4.78956	0.0234884	2.02653	0.000967742	5.78685
Q9UK59	Lariat debranching enzyme	DBR1	0.0508094	2.16201	0.105373	2.0258	0.0847241	1.91823
Q03135	Caveolin-1	CAV1	0.0088016	2.73883	0.0364871	2.02403	0.00340031	3.4996
Q99643	Succinate dehydrogenase cytochrome b560 subunit. mitochondrial	SDHC	0.0187367	1.65738	0.0236198	2.02227	0.0613856	1.26368
Q12805	EGF-containing fibulin-like extracellular matrix protein 1	EFEMP1	0.0162138	3.47363	0.197898	2.02071	0.0126922	4.37438
Q09472	Histone acetyltransferase p300	EP300	0.0106817	1.87822	0.0210951	2.01894	0.0125462	1.8589
Q9NWS0	PIH1 domain-containing protein 1	PIH1D1	0.00779109	2.00419	0.0300335	2.01756	0.0350138	1.88792
O75391	Sperm-associated antigen 7	SPAG7	0.0221696	1.81264	0.0165085	2.01708	0.00969339	1.94382
Q92766	Ras-responsive element-binding protein 1	RREB1	0.154718	1.44597	0.0287241	2.01449	0.354125	0.823578	x
Q92844	TRAF family member-associated NF-kappa-B activator	TANK	0.0173575	2.37741	0.0416174	2.01242	0.151622	1.51133
Q96NB2	Sideroflexin-2	SFXN2	0.0122692	1.71515	0.0155366	2.01029	0.112237	1.24179
P50613	Cyclin-dependent kinase 7	CDK7	0.105682	1.41367	0.0301191	2.00658	0.0177083	1.93825
P52701	DNA mismatch repair protein Msh6	MSH6	0.0205217	2.23156	0.0624567	2.00525	0.0164765	2.41783
Q9NY15	Stabilin-1	STAB1	0.00147059	3.19804	0.0172421	2.00143	0.00152195	2.75223
Q13257	Mitotic spindle assembly checkpoint protein MAD2A	MAD2L1	0.170872	1.38011	0.0548597	1.99906	0.0115387	2.49907
Q14005	Pro-interleukin-16	IL16	0.0008	4.18881	0.0470774	1.98681	0.00122727	3.23751
Q96G21	U3 small nucleolar ribonucleoprotein protein IMP4	IMP4	0.214794	1.26737	0.0519111	1.98502	0.0165977	2.0825
O14925	Mitochondrial import inner membrane translocase subunit Tim23	TIMM23	0.0572761	1.62159	0.0631595	1.97012	0.0437435	1.84868
Q96H79	Zinc finger CCCH-type antiviral protein 1-like	ZC3HAV1L	1	0	0.0241256	1.9665	1	0	x
P08575	Receptor-type tyrosine-protein phosphatase C	PTPRC	0.00114286	3.49316	0.0136548	1.96495	0.00293032	2.43243
Q13887	Krueppel-like factor 5	KLF5	0.329542	1.13052	0.145031	1.96467	0.57069	0.822005
P10301	Ras-related protein R-Ras	RRAS	0.00230303	2.85219	0.0234803	1.95061	0.00657848	2.98909
P57678	Gem-associated protein 4	GEMIN4	0.00432	1.95353	0.0191687	1.94817	0.00207407	2.82461
O00160	Unconventional myosin-If	MYO1F	0.00114943	3.2993	0.00975785	1.94511	0.00361494	2.26764
P52564	Dual specificity mitogen-activated protein kinase kinase 6	MAP2K6	0.0189771	1.85405	0.0362292	1.94463	0.0438976	1.47656
O75376	Nuclear receptor corepressor 1	NCOR1	0.00128302	2.49795	0.0184691	1.94348	0.00980077	2.44861
Q9NX00	Transmembrane protein 160	TMEM160	0.00158947	2.31799	0.0109076	1.94068	0.0132435	1.78504
P55899	IgG receptor FcRn large subunit p51	FCGRT	0.00103093	3.35399	0.0108732	1.94009	0.00168182	2.78338
P48059	LIM and senescent cell antigen-like-containing domain protein 1	LIMS1	0.013052	2.8357	0.088028	1.93328	0.0151206	3.07789
Q6DKJ4	Nucleoredoxin	NXN	0.0468484	1.67676	0.0573924	1.92806	0.0235273	2.19293
Q16656	Nuclear respiratory factor 1	NRF1	0.00359703	2.22768	0.01917	1.92509	0.00420267	2.17885
Q9C0C9	(E3-independent) E2 ubiquitin-conjugating enzyme	UBE2O	0.033321	1.69643	0.0395477	1.92427	0.0299594	1.97351
P04440	HLA class II histocompatibility antigen. DP beta 1 chain	HLA-DPB1	0.00101245	4.22685	0.0780935	1.91977	0.549737	0.687265
Q6NZY4	Zinc finger CCHC domain-containing protein 8	ZCCHC8	0.025847	2.15904	0.0718429	1.9139	0.270549	1.25362
Q8N6S5	ADP-ribosylation factor-like protein 6-interacting protein 6	ARL6IP6	0.0598535	2.06609	0.0661174	1.91385	0.104882	1.86013
Q5VTL8	Pre-mRNA-splicing factor 38B	PRPF38B	0.0110658	2.2237	0.0473464	1.91364	0.0146273	2.13785
O43818	U3 small nucleolar RNA-interacting protein 2	RRP9	0.017708	2.40501	0.0830261	1.91305	0.0146333	2.63737
Q9H0S4	Probable ATP-dependent RNA helicase DDX47	DDX47	0.0213259	1.64858	0.044117	1.9057	0.00681366	2.30384
Q9Y3D3	Small ribosomal subunit protein bS16m	MRPS16	0.814834	-0.376601	0.0885947	1.90507	0.312486	1.28301
Q9UMS0	NFU1 iron-sulfur cluster scaffold homolog. mitochondrial	NFU1	0.00217875	2.99335	0.0884836	1.90304	0.0371012	2.14644
Q99986	Serine/threonine-protein kinase VRK1	VRK1	0.00217804	2.07083	0.0307748	1.90035	0.00417989	2.24731
Q6UVY6	DBH-like monooxygenase protein 1	MOXD1	0.104096	1.53998	0.0521862	1.89128	0.00196667	3.12933
P07197	Neurofilament medium polypeptide	NEFM	1	0	0.212842	1.88978	0.887641	0.145722
P07996	Thrombospondin-1	THBS1	0.0962829	1.92133	0.156635	1.88565	0.0301921	2.94153
O94925	Glutaminase kidney isoform. mitochondrial	GLS	0.00230094	2.85807	0.10725	1.88243	0.00240941	3.12497
Q9UNQ2	Probable dimethyladenosine transferase	DIMT1	0.0343475	1.90082	0.0450837	1.88181	0.00436735	2.58658
Q9NX58	Cell growth-regulating nucleolar protein	LYAR	0.263894	1.07059	0.011963	1.88002	0.00126087	2.49413
Q96T60	Bifunctional polynucleotide phosphatase/kinase	PNKP	0.0130776	2.03111	0.037608	1.87272	0.0388301	1.58737
Q12788	Transducin beta-like protein 3	TBL3	0.0235124	1.91003	0.0574316	1.87259	0.0144352	2.26611
Q14692	Ribosome biogenesis protein BMS1 homolog	BMS1	0.0271535	1.86878	0.0562471	1.87141	0.019871	2.09872
Q96IF1	LIM domain-containing protein ajuba	AJUBA	0.789497	-0.344618	0.142922	1.85654	0.779189	0.354324
O43520	Phospholipid-transporting ATPase IC	ATP8B1	0.0524788	0.876459	0.0120233	1.85503	0.738125	0.291656	x
Q13643	Four and a half LIM domains protein 3	FHL3	0.0171582	1.9501	0.00949533	1.85443	0.0011875	3.27407
P49006	MARCKS-related protein	MARCKSL1	0.0011976	3.02394	0.00877419	1.85395	0.000631579	2.69604
P51531	Probable global transcription activator SNF2L2	SMARCA2	0.00586235	2.5649	0.0445966	1.85297	0.0161311	2.05311
P07311	Acylphosphatase-1	ACYP1	0.00441729	2.11936	0.01	1.84573	0.00113103	2.44385
O43719	17S U2 SnRNP complex component HTATSF1	HTATSF1	0.0657346	1.5943	0.0766207	1.83906	0.0792915	1.53731
P55957	BH3-interacting domain death agonist	BID	0.00105797	1.92674	0.00820513	1.83613	0.00915152	1.46009
Q969S3	Cytoplasmic 60S subunit biogenesis factor ZNF622	ZNF622	0.0243159	1.93926	0.0626675	1.83401	0.0252515	2.09111
Q6UVK1	Chondroitin sulfate proteoglycan 4	CSPG4	0.0234353	1.75184	0.202982	1.83301	0.00164228	2.93102
P11169	Solute carrier family 2. facilitated glucose transporter member 3	SLC2A3	0.00173836	2.82515	0.0470752	1.82971	0.00424416	2.03932
O14929	Histone acetyltransferase type B catalytic subunit	HAT1	0.0309712	1.78322	0.071522	1.82349	0.0235183	2.07292
Q8N1G2	Cap-specific mRNA (nucleoside-2'-O-)-methyltransferase 1	CMTR1	0.00181162	2.95868	0.098337	1.82193	0.144134	1.41287
P42768	Actin nucleation-promoting factor WAS	WAS	0.00177778	3.70491	0.0202836	1.82158	0.00193803	2.68278
Q9BQ39	ATP-dependent RNA helicase DDX50	DDX50	0.0632529	2.0762	0.155524	1.82146	0.0478669	2.33092
O95319	CUGBP Elav-like family member 2	CELF2	0.00131579	4.13877	0.0118857	1.82118	0.00136416	3.1712
Q03701	CCAAT/enhancer-binding protein zeta	CEBPZ	0.0935774	1.47538	0.0739584	1.81797	0.0303515	2.068
Q8IV08	5'-3' exonuclease PLD3	PLD3	0.00122523	2.1032	0.00928889	1.81351	0.00381513	1.59947
Q00653	Nuclear factor NF-kappa-B p100 subunit	NFKB2	0.00567848	2.20964	0.0254334	1.80632	0.00640481	2.11328
Q8N806	Putative E3 ubiquitin-protein ligase UBR7	UBR7	0.0311987	1.19318	0.00901053	1.80387	0.00148472	1.77058
Q86WX3	Active regulator of SIRT1	RPS19BP1	0.00738885	1.30457	0.0184595	1.797	0.00105455	2.11455
A0A0B4J1U7	Immunoglobulin heavy variable 6-1	IGHV6-1	0.040775	3.06255	0.247077	1.79166	0.153436	1.95366
O60232	Protein ZNRD2	ZNRD2	0.0333574	1.83336	0.0820268	1.78989	0.0389128	1.81409
P40937	Replication factor C subunit 5	RFC5	0.0600096	1.95738	0.134943	1.77897	0.051938	2.14309
P08246	Neutrophil elastase	ELANE	0.00188189	5.46912	0.118653	1.77768	0.00362952	5.71428
Q13287	N-myc-interactor	NMI	0.00232853	2.57482	0.00989767	1.77564	0.00551938	1.74054
Q92839	Hyaluronan synthase 1	HAS1	0.205109	2.77206	0.552468	1.7746	0.258225	2.78242
Q6PD62	RNA polymerase-associated protein CTR9 homolog	CTR9	0.00603785	1.92485	0.0187628	1.77255	0.00173333	2.20398
Q9BTE3	Mini-chromosome maintenance complex-binding protein	MCMBP	0.0108671	1.8916	0.0453587	1.77187	0.00822985	2.05178
Q13952	Nuclear transcription factor Y subunit gamma	NFYC	0.0241654	3.17326	0.300637	1.76629	0.232317	1.73641
P02792	Ferritin light chain	FTL	0.00181967	2.31663	0.0122486	1.76391	0.00137209	3.34269
Q9BSH4	Translational activator of cytochrome c oxidase 1	TACO1	0.087137	1.04858	0.0277888	1.75045	0.0214382	1.51353
Q96ER9	Mitochondrial potassium channel	CCDC51	0.00229477	1.66295	0.0267953	1.74983	0.0117816	1.80204
O15230	Laminin subunit alpha-5	LAMA5	0.00108257	3.48205	0.0405205	1.74577	0.00284127	3.81761
Q05048	Cleavage stimulation factor subunit 1	CSTF1	0.0163894	1.92006	0.0517429	1.7455	0.0398121	1.57533
P16278	Beta-galactosidase	GLB1	0.00449446	1.65375	0.0129045	1.74444	0.00343214	1.84551
Q0VD83	Apolipoprotein B receptor	APOBR	0.00257405	2.43947	0.0103636	1.74256	0.101472	1.19999
Q8IV50	LysM and putative peptidoglycan-binding domain-containing protein 2	LYSMD2	0.00284885	2.57646	0.0254466	1.74216	0.00699812	1.94364
Q8WXI9	Transcriptional repressor p66-beta	GATAD2B	0.114858	1.58275	0.110124	1.74154	0.0245738	2.38274
Q53F19	Nuclear cap-binding protein subunit 3	NCBP3	0.0187472	1.66668	0.0351878	1.72793	0.0186068	1.73729
Q9H3Q1	Cdc42 effector protein 4	CDC42EP4	0.00172687	1.96919	0.0301894	1.72518	0.733213	0.370233
Q5TA45	Integrator complex subunit 11	INTS11	0.439843	1.00259	0.101873	1.72208	0.0636159	1.69365
Q08554	Desmocollin-1	DSC1	0.600125	-0.749114	0.401315	1.71937	0.48598	-0.917106
O75940	Survival of motor neuron-related-splicing factor 30	SMNDC1	0.0205314	2.57549	0.260998	1.71801	0.0116945	2.98696
O60488	Long-chain-fatty-acid--CoA ligase 4	ACSL4	0.001152	2.7578	0.0268265	1.71482	0.00109677	2.98172
Q9H492	Microtubule-associated proteins 1A/1B light chain 3A	MAP1LC3A	0.00430622	2.81641	0.151021	1.71213	0.00391747	3.34806
Q8NBQ5	Estradiol 17-beta-dehydrogenase 11	HSD17B11	0.00143353	2.98586	0.0450286	1.71199	0.00221538	3.06306
P05161	Ubiquitin-like protein ISG15	ISG15	0.0165697	4.06227	0.324093	1.70414	0.134031	2.60288
Q12849	G-rich sequence factor 1	GRSF1	0.246349	0.948364	0.0304419	1.69737	0.00756272	1.96877
P15586	N-acetylglucosamine-6-sulfatase	GNS	0.00230207	2.72116	0.0462419	1.6914	0.00245192	2.7543
P01889	HLA class I histocompatibility antigen. B alpha chain	HLA-B	0.00219104	3.18192	0.0446969	1.69089	0.128154	1.29471
Q9BTW9	Tubulin-specific chaperone D	TBCD	0.0340208	1.63351	0.0631009	1.6905	0.0133545	2.12659
Q15007	Pre-mRNA-splicing regulator WTAP	WTAP	0.00303908	1.97954	0.0320039	1.69035	0.104869	1.28371
Q8IWT6	Volume-regulated anion channel subunit LRRC8A	LRRC8A	0.0798853	0.783973	0.00998291	1.69025	0.00729946	1.26667
P08572	Collagen alpha-2(IV) chain	COL4A2	0.004	3.42566	0.0175316	1.68875	0.00123636	3.83526
Q9H8H0	Nucleolar protein 11	NOL11	0.102097	1.1417	0.0140092	1.68866	0.00282305	1.95796
A0PJW6	Transmembrane protein 223	TMEM223	0.349316	0.770345	0.0665767	1.68767	0.92021	0.105028
Q9NWW5	Ceroid-lipofuscinosis neuronal protein 6	CLN6	0.0611304	1.73199	0.179948	1.68653	0.0711436	1.93522
P23469	Receptor-type tyrosine-protein phosphatase epsilon	PTPRE	0.00190114	2.05483	0.0107874	1.68592	0.00325597	1.81315
Q05682	Caldesmon	CALD1	0.00128	3.63879	0.0158574	1.6824	0.00126708	4.22145
Q96B97	SH3 domain-containing kinase-binding protein 1	SH3KBP1	0.00127103	3.50573	0.0298462	1.67845	0.0013913	2.76536
Q8WVM0	Dimethyladenosine transferase 1. mitochondrial	TFB1M	0.0756017	0.959864	0.0307371	1.67801	0.0391016	1.13185
Q9BRK5	45 kDa calcium-binding protein	SDF4	0.00696	1.47288	0.00991837	1.67443	0.00327032	1.67721
P07098	Gastric triacylglycerol lipase	LIPF	0.188857	1.67131	0.148222	1.67337	0.805817	-0.197966
O60711	Leupaxin	LPXN	0.00105882	3.83379	0.0424202	1.67259	0.00164706	2.33343
O95347	Structural maintenance of chromosomes protein 2	SMC2	0.137364	1.03187	0.0557774	1.66653	0.0309515	1.62735
Q9NXF1	Testis-expressed protein 10	TEX10	0.0615178	1.28766	0.0187981	1.66528	0.00556923	1.7187
Q96L92	Sorting nexin-27	SNX27	0.0598712	1.69149	0.104323	1.66408	0.0420511	1.93032
Q12972	Nuclear inhibitor of protein phosphatase 1	PPP1R8	0.0139333	1.90234	0.0452711	1.66379	0.0224261	1.76923
Q460N5	Protein mono-ADP-ribosyltransferase PARP14	PARP14	0.00980256	3.17829	0.129182	1.66158	0.0699713	1.95418
Q86UK7	E3 ubiquitin-protein ligase ZNF598	ZNF598	0.0285095	1.71038	0.135184	1.65786	0.0482063	1.84514
P08631	Tyrosine-protein kinase HCK	HCK	0.0011875	3.19402	0.0201446	1.65667	0.0533985	1.73361
Q96LD4	E3 ubiquitin-protein ligase TRIM47	TRIM47	0.0121318	1.92354	0.0405399	1.65089	0.0122831	2.04257
P16885	1-phosphatidylinositol 4.5-bisphosphate phosphodiesterase gamma-2	PLCG2	0.00126582	2.88796	0.0102456	1.64884	0.00176344	2.3026
P69892	Hemoglobin subunit gamma-2	HBG2	0.128921	2.40377	0.506097	1.64788	0.147925	2.38712
Q9NZE8	Large ribosomal subunit protein bL35m	MRPL35	0.0120495	1.02918	0.00898824	1.64609	0.0261061	1.2713
P24941	Cyclin-dependent kinase 2	CDK2	0.0393919	1.3434	0.0295881	1.63532	0.0124962	1.78359
P51687	Sulfite oxidase. mitochondrial	SUOX	0.592327	0.535207	0.219909	1.6322	0.069019	1.78701
Q9H2P0	Activity-dependent neuroprotector homeobox protein	ADNP	0.0210374	1.80671	0.0625383	1.63194	0.01524	2.03571
Q99590	Protein SCAF11	SCAF11	0.101969	1.58734	0.0322031	1.63142	0.00216043	2.58694
Q5D862	Filaggrin-2	FLG2	0.519325	-0.682069	0.368155	1.63131	0.216442	-1.19507
P06865	Beta-hexosaminidase subunit alpha	HEXA	0.0121457	2.07611	0.066798	1.6203	0.0156944	2.03358
O00592	Podocalyxin	PODXL	0.00483229	2.55191	0.103682	1.62005	0.00466995	2.96001
O95777	U6 snRNA-associated Sm-like protein LSm8	LSM8	0.376255	0.889515	0.0800231	1.6193	0.0307215	1.83864
Q9BY50	Signal peptidase complex catalytic subunit SEC11C	SEC11C	0.00112957	2.42173	0.0201371	1.61907	0.00125926	2.31726
Q8TEM1	Nuclear pore membrane glycoprotein 210	NUP210	0.00353241	1.40988	0.0124304	1.61821	0.0350404	0.862356
Q92466	DNA damage-binding protein 2	DDB2	0.0103672	1.60269	0.0298717	1.61735	0.139607	0.888964
Q5T6V5	Queuosine 5'-phosphate N-glycosylase/hydrolase	QNG1	0.104648	1.48739	0.11202	1.61478	0.156832	1.2396
Q14141	Septin-6	SEPTIN6	0.00149862	3.04082	0.0233122	1.61375	0.00338838	2.40683
Q8WXR4	Myosin-IIIb	MYO3B	0.155496	1.29348	0.134923	1.61338	0.0611458	1.72524
Q9P2N5	RNA-binding protein 27	RBM27	0.00773614	1.70033	0.029895	1.61276	0.0152993	1.48975
Q8IUF8	Ribosomal oxygenase 2	RIOX2	0.210062	0.998442	0.0574459	1.60368	0.0508141	1.4688
Q9H425	Uncharacterized protein C1orf198	C1orf198	0.169883	1.49883	0.103646	1.60336	0.0934121	1.90043
P02458	Collagen alpha-1(II) chain	COL2A1	0.0271652	2.01851	0.101804	1.60262	0.0139357	1.50562
Q9Y305	Acyl-coenzyme A thioesterase 9. mitochondrial	ACOT9	0.00123457	2.75932	0.0107733	1.59961	0.00120833	2.70575
P05362	Intercellular adhesion molecule 1	ICAM1	0.000983871	3.78006	0.0321213	1.59939	0.00148744	2.55182
Q9UHF7	Zinc finger transcription factor Trps1	TRPS1	0.0351192	2.29171	0.255568	1.59859	0.178183	1.60403
Q9BZX2	Uridine-cytidine kinase 2	UCK2	0.0773902	0.915783	0.0519947	1.59781	0.00412938	1.82779
Q9Y697	Cysteine desulfurase	NFS1	0.0332167	1.63301	0.0765794	1.59617	0.0375174	1.6546
Q7Z5L7	Podocan	PODN	0.00230941	2.92342	0.0929062	1.5909	0.0391431	2.43179
Q9UL26	Ras-related protein Rab-22A	RAB22A	0.00617357	2.0702	0.0196914	1.58921	0.0485188	1.5366
Q6UB35	Monofunctional C1-tetrahydrofolate synthase. mitochondrial	MTHFD1L	0.201376	0.932264	0.0627271	1.58705	0.00270716	2.39643
Q12824	SWI/SNF-related matrix-associated actin-dependent regulator of chromatin subfamily B member 1	SMARCB1	0.0920771	1.9145	0.198801	1.58502	0.421186	1.15747
Q9H9Q2	COP9 signalosome complex subunit 7b	COPS7B	0.0169731	1.67251	0.0386076	1.58407	0.0492171	1.29162
O75150	E3 ubiquitin-protein ligase BRE1B	RNF40	0.0113512	1.96812	0.0589542	1.58327	0.080004	1.42377
Q96DR8	Mucin-like protein 1	MUCL1	0.223285	0.999003	0.170171	1.58295	0.137614	2.25926
Q14156	Protein EFR3 homolog A	EFR3A	0.029635	1.87901	0.116722	1.57732	0.0121693	2.11946
Q5VTR2	E3 ubiquitin-protein ligase BRE1A	RNF20	0.180215	1.52361	0.23402	1.57583	0.200935	1.50567
Q9BQA9	Cytochrome b-245 chaperone 1	CYBC1	0.00108738	2.80899	0.0120359	1.57052	0.0131697	1.83922
P04920	Anion exchange protein 2	SLC4A2	0.0433619	1.84733	0.118149	1.56817	0.0540683	1.74508
Q9NPF5	DNA methyltransferase 1-associated protein 1	DMAP1	0.148591	1.39437	0.147869	1.56489	0.0259589	2.3763
Q86U86	Protein polybromo-1	PBRM1	0.0266262	1.33508	0.0345027	1.56275	0.0275536	1.42507
P59768	Guanine nucleotide-binding protein G(I)/G(S)/G(O) subunit gamma-2	GNG2	0.00133333	3.53766	0.035656	1.56226	0.00116923	2.92457
Q92930	Ras-related protein Rab-8B	RAB8B	0.00467457	2.58678	0.0453333	1.55829	0.0062834	2.35943
Q9BQ69	ADP-ribose glycohydrolase MACROD1	MACROD1	0.114566	1.51166	0.181828	1.55553	0.671909	0.433413
P01591	Immunoglobulin J chain	JCHAIN	0.030926	1.92002	0.126918	1.55478	0.175199	1.03448
Q8N4X5	Actin filament-associated protein 1-like 2	AFAP1L2	0.00118343	2.1469	0.0146667	1.55422	0.0022069	2.43567
Q12933	TNF receptor-associated factor 2	TRAF2	0.105098	1.71526	0.214431	1.55226	0.0847516	1.90197
Q16363	Laminin subunit alpha-4	LAMA4	0.00109091	4.40679	0.116468	1.55144	0.00114851	4.9217
Q13136	Liprin-alpha-1	PPFIA1	0.0998445	1.16769	0.0660438	1.55137	0.298609	0.968401
Q14761	Protein tyrosine phosphatase receptor type C-associated protein	PTPRCAP	0.000897959	3.73421	0.070709	1.55097	0.00134091	2.96307
Q9BSC4	Nucleolar protein 10	NOL10	0.197154	1.16858	0.173122	1.54929	0.0988337	1.61461
Q15434	RNA-binding motif. single-stranded-interacting protein 2	RBMS2	0.0390747	2.78333	0.26087	1.54805	0.0526476	2.72423
Q9NRL2	Bromodomain adjacent to zinc finger domain protein 1A	BAZ1A	0.0273021	1.54912	0.132967	1.5446	0.0734964	1.45536
O75791	GRB2-related adapter protein 2	GRAP2	0.00355556	3.23522	0.0604074	1.54272	0.0148821	1.7089
Q9BQ52	Zinc phosphodiesterase ELAC protein 2	ELAC2	0.232275	0.92217	0.130235	1.53983	0.0667858	1.55465
P48634	Protein PRRC2A	PRRC2A	0.0114692	1.64332	0.04	1.53863	0.0131719	1.61428
P25940	Collagen alpha-3(V) chain	COL5A3	0.139691	1.19433	0.164216	1.53619	0.00102655	3.93198
Q13823	Nucleolar GTP-binding protein 2	GNL2	0.0129323	1.14674	0.134986	1.53602	0.0700859	1.24005
A1IGU5	Rho guanine nucleotide exchange factor 37	ARHGEF37	0.321344	-1.09401	0.228572	1.53539	0.590173	0.610878
Q5TEC6	Histone H3-7	H3-7	0.160953	1.09369	0.131379	1.5304	0.0990919	1.47992
Q9UGT4	Sushi domain-containing protein 2	SUSD2	0.846539	-0.210531	0.238983	1.53023	0.992293	0.0101276
P36404	ADP-ribosylation factor-like protein 2	ARL2	0.123326	1.57834	0.191746	1.5282	0.085225	1.82277
Q92785	Zinc finger protein ubi-d4	DPF2	0.00441016	1.899	0.0260237	1.52735	0.0108631	1.59548
Q6P9B9	Integrator complex subunit 5	INTS5	0.00766408	1.55258	0.0297932	1.52556	0.0166084	1.38808
P04233	HLA class II histocompatibility antigen gamma chain	CD74	0.00119094	3.0358	0.0136822	1.52313	0.0154026	1.47047
Q9Y314	Nitric oxide synthase-interacting protein	NOSIP	0.004947	1.35002	0.0160778	1.52162	0.00836735	1.22287
Q9UGP4	LIM domain-containing protein 1	LIMD1	0.00823625	2.2503	0.0849364	1.51924	0.0109288	2.27363
P52756	RNA-binding protein 5	RBM5	0.0226581	1.97688	0.113123	1.51693	0.0312452	1.85425
O75909	Cyclin-K	CCNK	0.0396813	1.45867	0.0624619	1.51682	0.0233628	1.6414
Q99538	Legumain	LGMN	0.0317278	1.91233	0.0695302	1.51632	0.0231139	1.45325
O95183	Vesicle-associated membrane protein 5	VAMP5	0.182684	1.67939	0.311815	1.51448	0.312819	1.03326
Q9HBL8	NmrA-like family domain-containing protein 1	NMRAL1	0.617299	0.593952	0.130156	1.51408	0.952867	0.076577
P19256	Lymphocyte function-associated antigen 3	CD58	0.00801098	1.84542	0.036469	1.5132	0.0107145	1.80441
Q9NRS6	Sorting nexin-15	SNX15	0.0495059	1.72402	0.123004	1.51209	0.0730918	1.533
Q7L4I2	Arginine/serine-rich coiled-coil protein 2	RSRC2	0.0023472	1.61077	0.0118868	1.5097	0.00288976	1.3109
P42696	RNA-binding protein 34	RBM34	0.0410458	1.32101	0.0530777	1.50964	0.0207694	1.63808
P55008	Allograft inflammatory factor 1	AIF1	0.00100412	3.75641	0.0802496	1.50386	0.0146812	2.19564
Q13769	THO complex subunit 5 homolog	THOC5	0.0609782	1.45529	0.140693	1.50101	0.0611772	1.63806
O75594	Peptidoglycan recognition protein 1	PGLYRP1	0.00753835	3.96471	0.273504	1.4962	0.0271555	2.91786
O60287	Nucleolar pre-ribosomal-associated protein 1	URB1	0.0208484	1.29638	0.139117	1.49502	0.0316155	1.3459
Q9H814	Phosphorylated adapter RNA export protein	PHAX	0.00186931	1.33415	0.00992593	1.49388	0.00241315	1.48457
P27487	Dipeptidyl peptidase 4	DPP4	0.00121429	3.32687	0.172822	1.49377	0.199335	1.57834
Q9H0L4	Cleavage stimulation factor subunit 2 tau variant	CSTF2T	0.00244134	2.22061	0.0453845	1.4928	0.00291871	2.28007
Q8TDP1	Ribonuclease H2 subunit C	RNASEH2C	0.0208537	1.66857	0.0563768	1.49001	0.0161242	1.7846
Q9BRX5	DNA replication complex GINS protein PSF3	GINS3	0.00391048	1.19453	0.0204041	1.48668	0.00156897	1.70467
P18564	Integrin beta-6	ITGB6	0.593207	1.01839	0.0546554	1.4861	0.916648	-0.255949
P26358	DNA (cytosine-5)-methyltransferase 1	DNMT1	0.00640864	1.42793	0.0490124	1.48007	0.00197101	2.05727
P35250	Replication factor C subunit 2	RFC2	0.0784403	1.76077	0.20014	1.47814	0.0631948	1.9282
Q9H7M9	V-type immunoglobulin domain-containing suppressor of T-cell activation	VSIR	0.00188454	2.24858	0.0194809	1.47347	0.00433716	1.90275
P30511	HLA class I histocompatibility antigen. alpha chain F	HLA-F	0.00411462	3.89007	0.275607	1.47206	0.118337	1.66652
P00813	Adenosine deaminase	ADA	0.0121318	2.41427	0.0667494	1.47202	0.0124361	2.06993
O95104	SR-related and CTD-associated factor 4	SCAF4	0.00307306	1.80188	0.0404752	1.46749	0.104429	1.18925
Q13113	PDZK1-interacting protein 1	PDZK1IP1	0.00889894	1.56431	0.0184351	1.46615	0.264375	0.47868
Q13459	Unconventional myosin-IXb	MYO9B	0.0066	1.86976	0.0334725	1.46142	0.0117534	1.82497
Q9GZL7	Ribosome biogenesis protein WDR12	WDR12	0.101252	1.54676	0.23784	1.45956	0.0461458	2.03043
Q14241	Elongin-A	ELOA	0.00488414	1.68899	0.0222849	1.45841	0.00621108	1.5939
P08236	Beta-glucuronidase	GUSB	0.00186561	1.71816	0.0117929	1.4578	0.00283564	1.6078
Q96P16	Regulation of nuclear pre-mRNA domain-containing protein 1A	RPRD1A	0.00516796	2.02591	0.097548	1.45751	0.0376874	1.60601
P46199	Translation initiation factor IF-2. mitochondrial	MTIF2	0.180366	1.56194	0.237393	1.4541	0.169703	1.60209
P43897	Elongation factor Ts. mitochondrial	TSFM	0.0470204	1.61616	0.123009	1.44962	0.0693371	1.50378
Q6ZMG9	Ceramide synthase 6	CERS6	0.331922	0.6266	0.115977	1.44739	0.0426283	1.13371
P15144	Aminopeptidase N	ANPEP	0.0015567	2.74652	0.0599336	1.44589	0.00493647	2.30586
Q9GZU8	PSME3-interacting protein	PSME3IP1	0.796984	-0.317146	0.172056	1.44216	0.668214	0.510353
Q9Y3C0	WASH complex subunit 3	WASHC3	0.00753934	1.50077	0.0170975	1.44165	0.0379852	0.937505
Q8NE86	Calcium uniporter protein. mitochondrial	MCU	0.091371	1.58314	0.175888	1.43918	0.0668218	1.80232
Q9Y646	Carboxypeptidase Q	CPQ	0.130403	1.30694	0.164525	1.43878	0.115882	1.43383
Q9BU61	NADH dehydrogenase [ubiquinone] 1 alpha subcomplex assembly factor 3	NDUFAF3	0.00403996	2.57943	0.136354	1.43587	0.0252461	1.74122
Q96T58	Msx2-interacting protein	SPEN	0.00276071	1.5406	0.0115088	1.43524	0.0035437	1.4007
Q9H078	Mitochondrial disaggregase	CLPB	0.0128723	1.32592	0.0217357	1.43398	0.00756951	1.46673
P07951	Tropomyosin beta chain	TPM2	0.00367883	5.44236	0.479356	1.43356	0.00466095	6.04976
Q9H4L4	Sentrin-specific protease 3	SENP3	0.00483513	1.64445	0.021512	1.43178	0.00485884	1.813
Q92917	G-patch domain and KOW motifs-containing protein	GPKOW	0.0372705	1.2973	0.056614	1.42984	0.0326801	1.40025
P62072	Mitochondrial import inner membrane translocase subunit Tim10	TIMM10	0.310627	1.08231	0.142892	1.42955	0.297959	1.18663
Q0VDF9	Heat shock 70 kDa protein 14	HSPA14	0.0348979	1.65089	0.143543	1.42763	0.360671	1.0074
Q8NF50	Dedicator of cytokinesis protein 8	DOCK8	0.00284211	3.25327	0.145285	1.42464	0.0118798	2.36768
Q6PCB0	von Willebrand factor A domain-containing protein 1	VWA1	0.00187591	2.82512	0.0741258	1.41615	0.00328758	3.20867
Q567U6	Coiled-coil domain-containing protein 93	CCDC93	0.0289849	1.6081	0.082831	1.41516	0.273765	0.81168
Q86WR0	Coiled-coil domain-containing protein 25	CCDC25	0.0830397	1.64049	0.182186	1.41511	0.05367	1.78975
O75674	TOM1-like protein 1	TOM1L1	0.966298	-0.0617626	0.219369	1.41253	0.929408	0.140509
Q5K4L6	Long-chain fatty acid transport protein 3	SLC27A3	0.0141274	2.25504	0.164386	1.41203	0.0148828	2.17859
Q9NWY4	Histone PARylation factor 1	HPF1	0.093383	1.15794	0.0267252	1.41178	0.0032872	1.64697
Q9HAN9	Nicotinamide/nicotinic acid mononucleotide adenylyltransferase 1	NMNAT1	0.00213889	1.88578	0.0388934	1.40975	0.00170769	1.84385
P01717	Immunoglobulin lambda variable 3-25	IGLV3-25	0.25807	1.41181	0.115619	1.40971	0.358346	0.71695
Q9Y2K2	Serine/threonine-protein kinase SIK3	SIK3	0.00460128	2.63177	0.132133	1.40175	0.00990608	2.14763
O60231	Pre-mRNA-splicing factor ATP-dependent RNA helicase DHX16	DHX16	0.0103434	1.56934	0.0535522	1.4001	0.0275818	1.34452
Q9H6K4	Optic atrophy 3 protein	OPA3	0.00487979	2.03486	0.0873818	1.39982	0.0051052	1.99561
C9JI98	Transmembrane protein 238	TMEM238	0.141098	0.927607	0.107686	1.3997	0.445502	-0.567002
P09871	Complement C1s subcomponent	C1S	0.0181735	2.71902	0.232362	1.39811	0.0407108	2.26925
P01903	HLA class II histocompatibility antigen. DR alpha chain	HLA-DRA	0.00126554	4.17859	0.0102739	1.39791	0.00196629	2.17279
A8CG34	Nuclear envelope pore membrane protein POM 121C	POM121C	0.2958	0.952463	0.0519652	1.39752	0.337523	0.860178
P03891	NADH-ubiquinone oxidoreductase chain 2	MT-ND2	0.264032	1.07222	0.208291	1.39708	0.215862	1.19425
Q96BX8	MOB kinase activator 3A	MOB3A	0.0010339	2.91535	0.127252	1.39611	0.00122667	2.63848
Q86W92	Liprin-beta-1	PPFIBP1	0.0815105	1.67501	0.206203	1.39439	0.051494	2.00229
Q9H0V9	VIP36-like protein	LMAN2L	0.0940581	1.47432	0.256106	1.39231	0.0893208	1.63841
Q9Y6M1	Insulin-like growth factor 2 mRNA-binding protein 2	IGF2BP2	0.00842162	1.49065	0.0520748	1.39214	0.0413762	1.5106
Q6NZI2	Caveolae-associated protein 1	CAVIN1	0.000968153	2.48311	0.0161008	1.39168	0.00172285	3.09113
Q8TDD1	ATP-dependent RNA helicase DDX54	DDX54	0.0270539	1.37667	0.0658296	1.38802	0.0169419	1.64246
Q9Y672	Dolichyl pyrophosphate Man9GlcNAc2 alpha-1.3-glucosyltransferase	ALG6	0.0738192	1.03429	0.0548683	1.3872	0.0664379	1.09689
Q13572	Inositol-tetrakisphosphate 1-kinase	ITPK1	0.0716728	1.26043	0.0360105	1.38265	0.00849256	2.00116
P06400	Retinoblastoma-associated protein	RB1	0.00411089	1.71142	0.106485	1.38233	0.0751166	1.23444
Q13443	Disintegrin and metalloproteinase domain-containing protein 9	ADAM9	0.357301	1.07451	0.249685	1.3818	0.45908	0.999144
Q8WU79	Stromal membrane-associated protein 2	SMAP2	0.0310874	2.00977	0.159763	1.38074	0.036542	2.01733
Q643R3	Lysophospholipid acyltransferase LPCAT4	LPCAT4	0.804335	-0.0944887	0.0399809	1.38019	0.250009	-0.578196	x
P09668	Pro-cathepsin H	CTSH	0.00410246	2.3244	0.0555856	1.37982	0.0121644	1.93691
Q86YV0	RAS protein activator like-3	RASAL3	0.00142012	3.57696	0.145782	1.37832	0.00586896	2.54054
Q70EL1	Inactive ubiquitin carboxyl-terminal hydrolase 54	USP54	0.600886	-0.169233	0.0171083	1.37821	0.992349	-0.00397911	x
P52790	Hexokinase-3	HK3	0.0634077	1.79963	0.127248	1.37803	0.0773909	1.39981
Q86W50	RNA N6-adenosine-methyltransferase METTL16	METTL16	0.00754917	1.26032	0.0201067	1.37687	0.00506388	1.46895
O60504	Vinexin	SORBS3	0.102741	1.70565	0.249714	1.376	0.10747	1.79558
Q92620	Pre-mRNA-splicing factor ATP-dependent RNA helicase PRP16	DHX38	0.0581255	1.24343	0.0747619	1.3752	0.0495185	1.33312
Q8TAA9	Vang-like protein 1	VANGL1	0.0593294	0.963037	0.0364354	1.37463	0.129986	0.848089	x
Q99575	Ribonucleases P/MRP protein subunit POP1	POP1	0.00752738	1.12259	0.0158817	1.37251	0.0107313	1.36695
Q14767	Latent-transforming growth factor beta-binding protein 2	LTBP2	0.000940299	2.4981	0.108447	1.37194	0.00144	3.65954
Q9UNX4	WD repeat-containing protein 3	WDR3	0.0072047	1.56532	0.0307624	1.37157	0.00438023	1.77272
O75676	Ribosomal protein S6 kinase alpha-4	RPS6KA4	0.0276424	1.28898	0.0631773	1.37113	0.539117	0.535604
O94804	Serine/threonine-protein kinase 10	STK10	0.000956522	3.12144	0.0307445	1.36853	0.00116923	2.57665
Q9BSL1	Ubiquitin-associated domain-containing protein 1	UBAC1	0.276005	0.805998	0.0542338	1.36356	0.0683001	1.06537
Q8N4A0	Polypeptide N-acetylgalactosaminyltransferase 4	GALNT4	0.116835	0.65652	0.0128601	1.3635	0.163255	0.479525	x
Q6KC79	Nipped-B-like protein	NIPBL	0.184503	1.13278	0.097711	1.3632	0.0860527	1.34603
P07948	Tyrosine-protein kinase Lyn	LYN	0.00225499	2.94824	0.0625374	1.36167	0.012604	1.71658
P19784	Casein kinase II subunit alpha'	CSNK2A2	0.081538	1.29799	0.111934	1.36048	0.0643067	1.42522
Q9BZK7	F-box-like/WD repeat-containing protein TBL1XR1	TBL1XR1	0.192613	1.30432	0.23922	1.36023	0.208582	1.2929
Q70E73	Ras-associated and pleckstrin homology domains-containing protein 1	RAPH1	0.411325	0.758008	0.145899	1.35942	0.563754	0.625844
Q9UMR5	Lysosomal thioesterase PPT2	PPT2	0.60663	-0.237242	0.0147179	1.35735	0.0267863	1.07704
Q96GA3	Protein LTV1 homolog	LTV1	0.155197	0.834258	0.0451792	1.35718	0.00279915	1.95764
O00461	Golgi integral membrane protein 4	GOLIM4	0.00186083	2.63312	0.148545	1.35379	0.0267362	2.0064
Q15052	Rho guanine nucleotide exchange factor 6	ARHGEF6	0.00136986	2.98681	0.0779947	1.3535	0.00288932	1.69185
Q14194	Dihydropyrimidinase-related protein 1	CRMP1	0.122876	0.975992	0.102275	1.35101	0.0107214	2.38774
Q9NP81	Serine--tRNA ligase. mitochondrial	SARS2	0.224841	1.11482	0.165225	1.3483	0.104351	1.41032
Q9H9C1	Spermatogenesis-defective protein 39 homolog	VIPAS39	0.0114762	1.67266	0.0399681	1.34448	0.0336617	1.07965
A0A0C4DH31	Immunoglobulin heavy variable 1-18	IGHV1-18	0.022894	2.40051	0.103665	1.34323	0.0858616	1.14513
P16220	Cyclic AMP-responsive element-binding protein 1	CREB1	0.00248054	1.9929	0.0287464	1.34195	0.00934179	1.44645
P56199	Integrin alpha-1	ITGA1	0.00118261	3.84917	0.179714	1.3418	0.00135632	4.58547
Q96ST3	Paired amphipathic helix protein Sin3a	SIN3A	0.00374433	1.39317	0.018828	1.33602	0.0125418	1.13993
Q8NBI5	Equilibrative nucleobase transporter 1	SLC43A3	0.0127769	1.40878	0.0780223	1.33411	0.00617382	1.89814
Q9UL18	Protein argonaute-1	AGO1	0.0310242	2.4473	0.360187	1.33385	0.0306018	2.6122
O00469	Procollagen-lysine.2-oxoglutarate 5-dioxygenase 2	PLOD2	0.128646	1.0158	0.200488	1.33274	0.298893	1.0303
Q8TEB9	Rhomboid-related protein 4	RHBDD1	0.00496831	2.30737	0.101099	1.33206	0.0237886	1.94913
P50895	Basal cell adhesion molecule	BCAM	0.0154791	2.35236	0.233229	1.33155	0.0115022	2.90147
O60934	Nibrin	NBN	0.0299585	1.73172	0.117517	1.33007	0.0618626	1.48985
Q09161	Nuclear cap-binding protein subunit 1	NCBP1	0.0445296	1.65863	0.145735	1.32954	0.0453181	1.6925
Q15653	NF-kappa-B inhibitor beta	NFKBIB	0.798123	0.323051	0.149123	1.32648	0.703905	0.488498
Q8TDM6	Disks large homolog 5	DLG5	0.901259	-0.103815	0.159584	1.32284	1	0
Q8NHP8	Putative phospholipase B-like 2	PLBD2	0.00590887	2.17917	0.0789018	1.32145	0.0100397	1.91727
A3KN83	Protein strawberry notch homolog 1	SBNO1	0.0402328	1.152	0.0493929	1.31757	0.0736713	1.10349
Q9BQ67	Glutamate-rich WD repeat-containing protein 1	GRWD1	0.0405192	1.11625	0.0568766	1.31657	0.0130007	1.56185
O43294	Transforming growth factor beta-1-induced transcript 1 protein	TGFB1I1	0.00100662	4.13526	0.164575	1.31426	0.00196296	4.78391
Q8TB40	(Lyso)-N-acylphosphatidylethanolamine lipase	ABHD4	0.511137	0.418158	0.0774917	1.31357	0.942509	-0.0704252
Q08722	Leukocyte surface antigen CD47	CD47	0.17936	1.56104	0.33369	1.31019	0.198462	1.53401
Q9P0S9	Transmembrane protein 14C	TMEM14C	0.07366	1.52076	0.157392	1.30869	0.089143	1.41631
Q8IUW5	RELT-like protein 1	RELL1	0.297135	1.08471	0.28976	1.30446	0.020655	2.12761
P63272	Transcription elongation factor SPT4	SUPT4H1	0.433678	0.939378	0.164495	1.30445	0.0680481	1.48863
O94855	Protein transport protein Sec24D	SEC24D	0.0024509	2.45695	0.128689	1.30413	0.00296133	2.3674
Q13094	Lymphocyte cytosolic protein 2	LCP2	0.00187451	3.92835	0.26848	1.30331	0.026029	2.30381
Q15014	Mortality factor 4-like protein 2	MORF4L2	0.0349992	1.6598	0.136609	1.29949	0.626369	0.565996
Q13325	Interferon-induced protein with tetratricopeptide repeats 5	IFIT5	0.00230568	2.99995	0.209711	1.29861	0.123617	1.35288
Q9NTI5	Sister chromatid cohesion protein PDS5 homolog B	PDS5B	0.00860337	1.75023	0.0577662	1.29629	0.0160489	1.54652
Q8N1W1	Rho guanine nucleotide exchange factor 28	ARHGEF28	0.734952	0.224722	0.11736	1.29531	0.601644	0.445782
Q5HYK3	2-methoxy-6-polyprenyl-1.4-benzoquinol methylase. mitochondrial	COQ5	0.0211626	1.59759	0.0819534	1.29395	0.0267698	1.54277
Q7Z5L9	Interferon regulatory factor 2-binding protein 2	IRF2BP2	0.00362566	1.26596	0.0118158	1.29305	0.00419098	1.19847
Q00535	Cyclin-dependent kinase 5	CDK5	0.0771354	1.23762	0.117408	1.29277	0.0861994	1.24905
P48431	Transcription factor SOX-2	SOX2	0.214569	0.795792	0.0369463	1.29197	0.397041	0.402983	x
Q6GTX8	Leukocyte-associated immunoglobulin-like receptor 1	LAIR1	0.12098	1.90412	0.411162	1.28996	1	0
Q15080	Neutrophil cytosol factor 4	NCF4	0.0170437	1.64415	0.0507935	1.28976	0.0889379	1.05129
P61218	DNA-directed RNA polymerases I. II. and III subunit RPABC2	POLR2F	0.0123244	2.9033	0.39025	1.28048	0.497803	0.942588
P57105	Synaptojanin-2-binding protein	SYNJ2BP	0.079173	0.99496	0.056795	1.27981	0.0658062	1.07855
Q9NQ55	Suppressor of SWI4 1 homolog	PPAN	0.0803359	1.19248	0.178754	1.27951	0.0213261	1.80513
P09471	Guanine nucleotide-binding protein G(o) subunit alpha	GNAO1	0.0114237	2.97854	0.15417	1.27785	0.0136063	3.36732
P27658	Collagen alpha-1(VIII) chain	COL8A1	0.00188624	2.84435	0.186142	1.27729	0.00199449	4.60535
Q9H832	Ubiquitin-conjugating enzyme E2 Z	UBE2Z	0.316055	1.01269	0.266137	1.2767	0.164636	1.44824
Q9HCD5	Nuclear receptor coactivator 5	NCOA5	0.0980493	1.8937	0.381634	1.27529	0.0956541	1.94948
O00453	Leukocyte-specific transcript 1 protein	LST1	0.00158974	3.2793	0.160409	1.27516	0.275134	0.875764
Q9UBB9	Tuftelin-interacting protein 11	TFIP11	0.33585	0.923355	0.0883763	1.27485	0.0412403	1.36637
P48723	Heat shock 70 kDa protein 13	HSPA13	0.0158265	2.40353	0.179794	1.27254	0.0231442	2.20138
P23497	Nuclear autoantigen Sp-100	SP100	0.00282178	2.52681	0.0434286	1.27143	0.0126835	1.69763
Q9Y6N7	Roundabout homolog 1	ROBO1	0.0841117	1.68157	0.351455	1.26947	0.0632364	1.91023
Q96C57	Protein CUSTOS	CUSTOS	0.260226	0.987747	0.0896429	1.26838	0.00525571	1.9926
Q9BV44	tRNA (guanine(6)-N2)-methyltransferase THUMP3	THUMPD3	0.964179	0.0412394	0.0604985	1.26548	0.0208937	1.46793
Q9Y221	60S ribosome subunit biogenesis protein NIP7 homolog	NIP7	0.00399599	1.24929	0.0641168	1.26459	0.00493286	1.5756
Q9BSJ2	Gamma-tubulin complex component 2	TUBGCP2	0.073885	1.44968	0.187873	1.26247	0.0605611	1.56597
Q9HBL0	Tensin-1	TNS1	0.0116399	3.729	0.375097	1.26144	0.0170597	4.06886
Q9Y3B2	Exosome complex component CSL4	EXOSC1	0.0261278	1.2445	0.0576559	1.25722	0.0179411	1.45147
Q96I25	Splicing factor 45	RBM17	0.0807739	1.45847	0.177495	1.25672	0.159232	1.16095
Q99808	Equilibrative nucleoside transporter 1	SLC29A1	0.262387	0.471004	0.0669904	1.25468	0.0130764	1.38487
Q9BTD8	RNA-binding protein 42	RBM42	0.00247568	1.45315	0.01305	1.24841	0.00432432	1.14632
Q7Z5K2	Wings apart-like protein homolog	WAPL	0.0589091	1.2578	0.160426	1.24782	0.160459	0.898307
Q6IA86	Elongator complex protein 2	ELP2	0.3476	0.763856	0.1645	1.24597	0.0292113	1.75472
Q69YN4	Protein virilizer homolog	VIRMA	0.381374	0.689228	0.125097	1.24452	0.220003	0.763646
P31751	RAC-beta serine/threonine-protein kinase	AKT2	0.0482878	1.33399	0.0600319	1.24407	0.0392808	1.44086
Q9H939	Proline-serine-threonine phosphatase-interacting protein 2	PSTPIP2	0.00150276	2.61969	0.0577335	1.24203	0.134068	0.862219
Q9NWS8	Required for meiotic nuclear division protein 1 homolog	RMND1	0.0154258	1.27679	0.0401526	1.24183	0.139097	1.09943
P49863	Granzyme K	GZMK	0.00323872	3.48421	0.192654	1.24071	0.0836886	2.20034
Q8TB61	Adenosine 3'-phospho 5'-phosphosulfate transporter 1	SLC35B2	0.0284862	2.11348	0.311209	1.23784	0.00286705	2.75329
O43293	Death-associated protein kinase 3	DAPK3	0.00181595	1.96018	0.109445	1.2375	0.00268996	3.02966
P14384	Carboxypeptidase M	CPM	0.00601908	2.42923	0.124408	1.23729	0.00481049	2.39615
Q8TEQ6	Gem-associated protein 5	GEMIN5	0.0328606	1.57323	0.294408	1.23618	0.00581542	2.34184
Q9BUB7	Transmembrane protein 70. mitochondrial	TMEM70	0.351291	1.01912	0.239982	1.23602	0.355857	1.03379
P38571	Lysosomal acid lipase/cholesteryl ester hydrolase	LIPA	0.00219333	2.38669	0.218994	1.23501	0.0111114	1.97525
Q96AC1	Fermitin family homolog 2	FERMT2	0.00512446	3.1032	0.173627	1.23498	0.00684615	3.69234
Q9UKN8	General transcription factor 3C polypeptide 4	GTF3C4	0.0280374	1.13886	0.0531177	1.23459	0.160918	0.876745
Q15517	Corneodesmosin	CDSN	0.827341	-0.393362	0.583764	1.23403	0.397487	-1.06203
P01854;P0DOX4	Immunoglobulin heavy constant epsilon	IGHE	0.696544	0.127794	0.0605201	1.23351	1	0
Q9NVT9	Armadillo repeat-containing protein 1	ARMC1	0.0915691	1.3107	0.172882	1.23216	0.0511602	1.55987
Q99549	M-phase phosphoprotein 8	MPHOSPH8	0.0235018	1.46381	0.0730209	1.23121	0.221872	0.833712
Q96CW5	Gamma-tubulin complex component 3	TUBGCP3	0.0375575	1.45144	0.128423	1.231	0.0297816	1.59501
P22894	Neutrophil collagenase	MMP8	0.0117561	2.50399	0.213133	1.23053	0.134203	1.78459
P10619	Lysosomal protective protein	CTSA	0.0189937	1.32014	0.0625759	1.22824	0.0846282	0.954427
Q96BP3	Peptidylprolyl isomerase domain and WD repeat-containing protein 1	PPWD1	0.0187184	1.59545	0.159041	1.22689	0.0844786	1.24485
Q96EL3	Large ribosomal subunit protein mL53	MRPL53	0.628501	0.755602	0.466123	1.22465	0.835861	0.364959
Q92541	RNA polymerase-associated protein RTF1 homolog	RTF1	0.0505713	1.31805	0.110628	1.22323	0.0404694	1.44808
Q9HAV0	Guanine nucleotide-binding protein subunit beta-4	GNB4	0.00395152	2.45223	0.210419	1.22183	0.0117567	1.87116
P43353	Aldehyde dehydrogenase family 3 member B1	ALDH3B1	0.599438	0.541486	0.206155	1.22155	0.395347	0.829661
O60306	RNA helicase aquarius	AQR	0.0628564	1.46335	0.167375	1.22154	0.0811421	1.38389
Q99570	Phosphoinositide 3-kinase regulatory subunit 4	PIK3R4	0.546602	0.748293	0.183578	1.22132	0.0788604	1.40955
O75691	Small subunit processome component 20 homolog	UTP20	0.0980255	1.20369	0.206034	1.21953	0.0505684	1.54917
Q9BX59	Tapasin-related protein	TAPBPL	0.0149371	1.99988	0.127753	1.21915	0.0970777	1.13357
P03886	NADH-ubiquinone oxidoreductase chain 1	MT-ND1	0.384286	-1.41117	0.45243	1.21887	0.056548	2.40591
Q01780	Exosome complex component 10	EXOSC10	0.00790291	1.19624	0.0263529	1.21857	0.0117811	1.3006
Q53T59	HCLS1-binding protein 3	HS1BP3	0.0168184	2.3821	0.337474	1.21801	0.0264925	2.26564
P11441	Ubiquitin-like protein 4A	UBL4A	0.489603	0.650145	0.227485	1.21796	0.402715	0.760044
P40938	Replication factor C subunit 3	RFC3	0.046117	1.10782	0.0656901	1.21782	0.0161866	1.53284
Q9HCG8	Pre-mRNA-splicing factor CWC22 homolog	CWC22	0.00899338	1.11662	0.010775	1.21724	0.0236745	0.893931
Q96C23	Galactose mutarotase	GALM	0.00138889	4.34383	0.23181	1.21708	0.0178465	3.40714
Q9UHR5	SAP30-binding protein	SAP30BP	0.0308868	1.31228	0.0643944	1.21674	0.0301178	1.16299
Q9NVR2	Integrator complex subunit 10	INTS10	0.24859	0.892266	0.15567	1.2158	0.0458017	1.63549
Q13043	Serine/threonine-protein kinase 4	STK4	0.00165919	2.52732	0.0713318	1.21531	0.00342679	2.00453
Q9UKV8	Protein argonaute-2	AGO2	0.0155864	1.54479	0.073326	1.21425	0.00994154	1.92483
Q9BSY4	Coiled-coil-helix-coiled-coil-helix domain-containing protein 5	CHCHD5	0.0439278	1.55818	0.275352	1.21408	0.370888	0.85762
Q9UBW5	Bridging integrator 2	BIN2	0.0022344	2.91202	0.19	1.21322	0.0279553	1.78593
P78362	SRSF protein kinase 2	SRPK2	0.0196442	1.62456	0.163496	1.20964	0.191009	1.36467
Q2PPJ7	Ral GTPase-activating protein subunit alpha-2	RALGAPA2	0.01241	1.78158	0.21705	1.20954	0.70242	0.391722
Q8IY81	pre-rRNA 2'-O-ribose RNA methyltransferase FTSJ3	FTSJ3	0.00737655	1.27209	0.0322105	1.20729	0.00772598	1.49128
P60604	Ubiquitin-conjugating enzyme E2 G2	UBE2G2	0.12558	0.878417	0.0841124	1.2071	0.151561	0.847778
Q9UHB7	AF4/FMR2 family member 4	AFF4	0.641704	-0.698788	0.0415975	1.2046	0.700683	0.437351	x
Q96QC0	Serine/threonine-protein phosphatase 1 regulatory subunit 10	PPP1R10	0.0303808	1.53617	0.140827	1.2035	0.0693507	1.27049
O43314	Inositol hexakisphosphate and diphosphoinositol-pentakisphosphate kinase 2	PPIP5K2	0.108242	1.02314	0.129656	1.20147	0.255647	0.861574
P46019	Phosphorylase b kinase regulatory subunit alpha. liver isoform	PHKA2	0.0897852	1.06901	0.076233	1.20088	0.00437468	1.85333
P15498	Proto-oncogene vav	VAV1	0.00299061	3.02644	0.193195	1.20075	0.00699343	2.44437
Q8IW45	ATP-dependent (S)-NAD(P)H-hydrate dehydratase	NAXD	0.0118814	1.94769	0.15662	1.19657	0.0121443	2.00913
Q15118	[Pyruvate dehydrogenase (acetyl-transferring)] kinase isozyme 1. mitochondrial	PDK1	0.00167797	2.53388	0.0693685	1.19465	0.00364964	2.00458
Q8IZW8	Tensin-4	TNS4	0.699169	-0.229532	0.44716	1.19307	0.0347846	2.50339
Q3MIR4	Cell cycle control protein 50B	TMEM30B	0.617559	0.175445	0.0273501	1.19123	0.594298	0.194606	x
Q9NRW3	DNA dC->dU-editing enzyme APOBEC-3C	APOBEC3C	0.0101779	1.97946	0.14589	1.18999	0.0472993	1.41955
Q9P287	BRCA2 and CDKN1A-interacting protein	BCCIP	0.00578215	0.81797	0.0206802	1.18886	0.00277568	1.31408
Q969U7	Proteasome assembly chaperone 2	PSMG2	0.144293	0.937906	0.123027	1.18797	0.0495081	1.31815
E9PRG8	Uncharacterized protein C11orf98	C11orf98	0.0414262	1.17017	0.0659747	1.18715	0.00829617	1.48521
P49916	DNA ligase 3	LIG3	0.116381	1.04141	0.122482	1.18684	0.159443	0.983785
Q9NU22	Midasin	MDN1	0.0127852	1.2709	0.0875195	1.18454	0.00790609	1.55363
Q9NQE9	Adenosine 5'-monophosphoramidase HINT3	HINT3	0.34937	0.842008	0.169538	1.18371	0.348013	0.78791
Q9UKJ3	G patch domain-containing protein 8	GPATCH8	0.0112502	1.50436	0.0449689	1.18192	0.0266872	1.19023
Q9NPI6	mRNA-decapping enzyme 1A	DCP1A	0.0901134	1.23384	0.0296247	1.18149	0.0818617	0.97604	x
P07942	Laminin subunit beta-1	LAMB1	0.00144928	2.82471	0.117836	1.18121	0.00142169	3.39408
Q8N6R0	eEF1A lysine and N-terminal methyltransferase	METTL13	0.0420871	1.15234	0.107662	1.18007	0.0965636	1.01526
Q658P3	Metalloreductase STEAP3	STEAP3	0.0595022	1.86175	0.369883	1.17763	0.315481	1.10568
Q96FZ2	Abasic site processing protein HMCES	HMCES	0.0452329	0.899764	0.0254922	1.17629	0.245408	0.730324
Q9BV86	N-terminal Xaa-Pro-Lys N-methyltransferase 1	NTMT1	0.504328	0.47709	0.183592	1.17554	0.0199334	1.76967
P02655	Apolipoprotein C-II	APOC2	0.964236	0.0657866	0.24849	1.1743	0.565928	0.798232
Q4KMQ2	Anoctamin-6	ANO6	0.00161765	1.98103	0.0184506	1.17335	0.00684785	1.36551
Q96I36	Cytochrome c oxidase assembly protein COX14	COX14	0.820446	-0.139668	0.0586708	1.17227	0.195943	0.762118
Q14257	Reticulocalbin-2	RCN2	0.131243	1.53645	0.319057	1.17204	0.1184	1.63961
Q9Y2X7	ARF GTPase-activating protein GIT1	GIT1	0.0455226	1.65716	0.369856	1.16761	0.415969	0.944936
O95696	Bromodomain-containing protein 1	BRD1	0.061927	0.828522	0.062997	1.16726	0.0900032	0.730421
Q9NVG8	TBC1 domain family member 13	TBC1D13	0.815258	0.102368	0.204004	1.16533	0.352598	0.510376
Q96RS6	NudC domain-containing protein 1	NUDCD1	0.00811218	1.40526	0.0361323	1.1631	0.0156193	1.21976
Q9UM47	Neurogenic locus notch homolog protein 3	NOTCH3	0.789532	0.336868	0.161569	1.16081	0.0677265	1.40031
Q9UG56	Phosphatidylserine decarboxylase proenzyme. mitochondrial	PISD	0.301965	0.88407	0.226748	1.15855	0.306689	0.833233
Q96RE7	Nucleus accumbens-associated protein 1	NACC1	0.113124	1.08526	0.142362	1.15793	0.131712	1.03781
Q9H7C9	Mth938 domain-containing protein	AAMDC	0.0953664	0.996555	0.0732798	1.15753	0.0567326	1.14095
Q8N4Q0	Prostaglandin reductase 3	PTGR3	0.0376009	0.918535	0.0324758	1.15509	0.030719	0.885117
Q9Y2K7	Lysine-specific demethylase 2A	KDM2A	0.00370924	1.27026	0.0172021	1.15419	0.00327575	1.23848
Q8N6L1	Keratinocyte-associated protein 2	KRTCAP2	0.0426607	1.70425	0.128245	1.15406	0.0284513	1.7627
P09455	Retinol-binding protein 1	RBP1	0.0604173	2.11833	0.424907	1.15388	0.0219569	2.94162
Q9NVM9	Integrator complex subunit 13	INTS13	0.0375892	1.17019	0.0698793	1.15309	0.0575832	1.04656
Q13576	Ras GTPase-activating-like protein IQGAP2	IQGAP2	0.00104425	2.59346	0.109793	1.15192	0.00197067	2.40638
Q8IWA0	WD repeat-containing protein 75	WDR75	0.00260756	1.18258	0.0732527	1.15142	0.0448374	1.29111
Q9H9B1	Histone-lysine N-methyltransferase EHMT1	EHMT1	0.121825	1.13613	0.127458	1.15088	0.106086	1.19452
P32455	Guanylate-binding protein 1	GBP1	0.00604403	4.49241	0.388311	1.1503	0.0684898	2.35279
Q8NBS9	Thioredoxin domain-containing protein 5	TXNDC5	0.00214651	2.06433	0.0330085	1.14592	0.00109353	2.08854
Q8NEW0	Zinc transporter 7	SLC30A7	0.134524	1.6499	0.379036	1.1455	0.156742	1.55085
O15162	Phospholipid scramblase 1	PLSCR1	0.0343927	2.13235	0.260879	1.14506	0.242295	1.09601
O14981	TATA-binding protein-associated factor 172	BTAF1	0.0875305	1.01035	0.0908173	1.14418	0.0510164	1.21327
Q9ULH7	Myocardin-related transcription factor B	MRTFB	0.00701253	1.27513	0.0198731	1.14382	0.0128922	1.19793
Q6PIU2	Neutral cholesterol ester hydrolase 1	NCEH1	0.0240712	1.77476	0.0922734	1.14303	0.0418731	1.31634
Q8TDX7	Serine/threonine-protein kinase Nek7	NEK7	0.0123179	1.83619	0.107711	1.14253	0.0169627	1.76781
Q9H5X1	Cytosolic iron-sulfur assembly component 2A	CIAO2A	0.295429	0.740546	0.0233729	1.14106	0.00313571	1.45899
P51003	Poly(A) polymerase alpha	PAPOLA	0.0738581	1.10504	0.100439	1.14007	0.0358175	1.3387
Q8N7H5	RNA polymerase II-associated factor 1 homolog	PAF1	0.0153444	1.27272	0.0733355	1.14005	0.021958	1.26668
P13611	Versican core protein	VCAN	0.00101695	3.61263	0.130188	1.13974	0.00149282	4.1249
Q12872	Splicing factor. suppressor of white-apricot homolog	SFSWAP	0.00248865	1.38153	0.0124456	1.13902	0.00572549	1.17726
Q9BQC6	Large ribosomal subunit protein mL63	MRPL57	0.0172977	1.20309	0.066288	1.13739	0.00641123	1.56316
P09917	Polyunsaturated fatty acid 5-lipoxygenase	ALOX5	0.00108571	3.01075	0.0404886	1.13626	0.0917755	1.25592
Q9Y3E2	BolA-like protein 1	BOLA1	0.0780655	1.25075	0.124556	1.13592	0.0226097	1.63913
Q8N8S7	Protein enabled homolog	ENAH	0.0118096	2.24041	0.304854	1.13557	0.00726007	2.78072
Q9UBU9	Nuclear RNA export factor 1	NXF1	0.00303559	1.47737	0.0303017	1.13517	0.00914788	1.24732
Q8IY67	Ribonucleoprotein PTB-binding 1	RAVER1	0.00144134	2.11874	0.0345305	1.13295	0.00246296	1.81935
O14657	Torsin-1B	TOR1B	0.00168129	1.10936	0.00789474	1.13158	0.019773	0.672153
O95989	Diphosphoinositol polyphosphate phosphohydrolase 1	NUDT3	0.371852	1.09911	0.335757	1.13151	0.424466	0.960023
P01909	HLA class II histocompatibility antigen. DQ alpha 1 chain	HLA-DQA1	0.073551	1.99681	0.195288	1.13061	1	0
O95810	Caveolae-associated protein 2	CAVIN2	0.00472432	2.2812	0.0520294	1.12982	0.00859918	2.57255
O43924	Retinal rod rhodopsin-sensitive cGMP 3'.5'-cyclic phosphodiesterase subunit delta	PDE6D	0.00132923	2.41767	0.218465	1.12898	0.00718669	1.5921
P52655	Transcription initiation factor IIA subunit 1	GTF2A1	0.933849	0.110168	0.185306	1.1283	0.0811559	1.36879
Q13330	Metastasis-associated protein MTA1	MTA1	0.00219699	1.44151	0.0996166	1.12795	0.00188158	1.46265
Q96PZ0	Pseudouridylate synthase 7 homolog	PUS7	0.0474026	0.815708	0.0465887	1.1278	0.0151111	1.26022
P82663	Small ribosomal subunit protein mS25	MRPS25	0.982889	-0.0208967	0.132885	1.12625	0.659241	0.401756
Q13895	Bystin	BYSL	0.00248501	1.04072	0.0288069	1.12579	0.00118367	1.49952
P82912	Small ribosomal subunit protein uS11m	MRPS11	0.70214	0.306319	0.0456623	1.12509	0.148111	0.84458	x
P55290	Cadherin-13	CDH13	0.0492475	1.3848	0.132197	1.12448	0.0491517	1.58086
Q96ST2	Protein IWS1 homolog	IWS1	0.294146	0.960819	0.315474	1.12392	0.0269116	1.69196
Q9Y5J6	Mitochondrial import inner membrane translocase subunit Tim10 B	TIMM10B	0.00616875	1.7153	0.0525695	1.1235	0.0399846	1.4454
Q9Y2Z4	Tyrosine--tRNA ligase. mitochondrial	YARS2	0.144923	0.805232	0.0907754	1.12239	0.0559955	1.09974
Q96IY4	Carboxypeptidase B2	CPB2	0.0015527	2.37275	0.236309	1.12109	0.00248848	2.93891
Q96FS4	Signal-induced proliferation-associated protein 1	SIPA1	0.0171587	1.98518	0.0573958	1.1205	0.00362996	1.9337
P48454	Serine/threonine-protein phosphatase 2B catalytic subunit gamma isoform	PPP3CC	1	0	0.0546354	1.11801	0.598659	-0.245567
Q9H4I3	TraB domain-containing protein	TRABD	0.251703	0.678639	0.0971981	1.11713	0.17745	0.922372
Q96GX9	Methylthioribulose-1-phosphate dehydratase	APIP	0.0465095	1.43857	0.156679	1.11661	0.0142182	1.40469
Q9NV31	U3 small nucleolar ribonucleoprotein protein IMP3	IMP3	0.027698	1.03855	0.131732	1.11239	0.0125007	1.41726
Q53GL7	Protein mono-ADP-ribosyltransferase PARP10	PARP10	0.0651217	1.57619	0.109418	1.10965	0.458499	0.582838
P13671	Complement component C6	C6	0.0612202	2.29136	0.379039	1.10948	0.0790338	1.95504
O75122	CLIP-associating protein 2	CLASP2	0.398226	0.688273	0.13107	1.10929	0.057988	1.18016
O95159	Zinc finger protein-like 1	ZFPL1	0.268801	1.06668	0.325517	1.10923	0.386391	0.872409
Q96KC8	DnaJ homolog subfamily C member 1	DNAJC1	0.0157948	1.60095	0.113582	1.10777	0.0540936	1.24566
Q6IN85	Serine/threonine-protein phosphatase 4 regulatory subunit 3A	PPP4R3A	0.00189869	0.992941	0.00922727	1.10732	0.0032899	0.940541
Q8WXA3	RUN and FYVE domain-containing protein 2	RUFY2	0.30433	1.18274	0.410378	1.10616	0.31119	1.2099
Q9NPF4	tRNA N6-adenosine threonylcarbamoyltransferase	OSGEP	0.0289229	1.86459	0.211493	1.10521	0.0427656	1.66221
Q9Y2I8	WD repeat-containing protein 37	WDR37	0.00290909	2.38601	0.262858	1.10492	0.0235008	1.64473
P43121	Cell surface glycoprotein MUC18	MCAM	0.000862745	4.22513	0.283214	1.10368	0.00120635	4.98857
Q9NQ29	Putative RNA-binding protein Luc7-like 1	LUC7L	0.0279625	1.09252	0.0897126	1.10229	0.00700561	1.57558
P08579	U2 small nuclear ribonucleoprotein B''	SNRPB2	0.0408681	1.375	0.124447	1.10143	0.0725612	1.19044
Q9HCN8	Stromal cell-derived factor 2-like protein 1	SDF2L1	0.00607221	1.84264	0.0665874	1.10044	0.020333	1.44886
Q12929	Epidermal growth factor receptor kinase substrate 8	EPS8	0.00277468	2.04059	0.0779584	1.10006	0.00621712	1.98193
P04350	Tubulin beta-4A chain	TUBB4A	0.0576298	3.18461	0.670881	1.10003	0.263028	2.41285
Q9Y6K9	NF-kappa-B essential modulator	IKBKG	0.0165237	1.15734	0.0365039	1.09963	0.0736036	0.802645
Q8NBN3	Transmembrane protein 87A	TMEM87A	0.119568	0.834901	0.0886978	1.09751	0.0883094	0.940698
Q92990	Glomulin	GLMN	0.918214	0.0988337	0.149061	1.09718	0.29241	0.755737
Q8WVM7	Cohesin subunit SA-1	STAG1	0.00282469	1.10077	0.0167495	1.09573	0.00187859	1.06987
Q9H1A4	Anaphase-promoting complex subunit 1	ANAPC1	0.0946223	1.1186	0.156374	1.09514	0.156096	1.01797
Q5RKV6	Exosome complex component MTR3	EXOSC6	0.00235926	1.5624	0.0187584	1.09487	0.00185953	1.30206
P08253	72 kDa type IV collagenase	MMP2	0.107402	2.00661	0.0980181	1.09467	0.00344411	3.17965
O60248	Protein SOX-15	SOX15	0.107503	0.960309	0.173124	1.09225	0.026488	1.59226
Q15648	Mediator of RNA polymerase II transcription subunit 1	MED1	0.0258558	0.738747	0.0274814	1.09092	0.0167729	0.859566
P08651	Nuclear factor 1 C-type	NFIC	0.00929126	1.57089	0.13252	1.08928	0.0084921	1.38689
P52298	Nuclear cap-binding protein subunit 2	NCBP2	0.0770795	1.33602	0.263912	1.08855	0.284494	1.08873
Q13825	Methylglutaconyl-CoA hydratase. mitochondrial	AUH	0.00210858	1.0204	0.0144989	1.08783	0.00196122	0.941094
Q9NZU5	LIM and cysteine-rich domains protein 1	LMCD1	0.00450782	2.36901	0.0907047	1.08717	0.00434271	3.38611
Q8N118	Cytochrome P450 4X1	CYP4X1	0.0430437	1.60326	0.330338	1.08547	0.733273	0.313402
Q9NQC7	Ubiquitin carboxyl-terminal hydrolase CYLD	CYLD	0.0232736	1.4324	0.243839	1.08506	0.138016	0.651554
Q71U36	Tubulin alpha-1A chain	TUBA1A	0.0021916	1.332	0.00788889	1.08474	0.00105263	1.45445
Q6NZY7	Cdc42 effector protein 5	CDC42EP5	0.155584	1.08366	0.123402	1.08236	0.627442	0.525102
P57682	Krueppel-like factor 3	KLF3	0.0216984	0.960737	0.0394903	1.08176	0.275178	0.533437
Q96RP9	Elongation factor G. mitochondrial	GFM1	0.0739106	0.573001	0.0548889	1.0793	0.0110928	1.08945
O43752	Syntaxin-6	STX6	0.0489448	1.15384	0.14156	1.07628	0.231472	0.833499
O95178	NADH dehydrogenase [ubiquinone] 1 beta subcomplex subunit 2. mitochondrial	NDUFB2	0.696638	0.441402	0.350092	1.07557	0.450678	0.791893
Q8IYL3	UPF0688 protein C1orf174	C1orf174	0.0412268	0.636925	0.0115035	1.07468	0.0077533	1.1206
P18858	DNA ligase 1	LIG1	0.00907865	1.58381	0.211076	1.07373	0.00848505	1.61119
Q14919	Dr1-associated corepressor	DRAP1	0.148594	1.2557	0.277936	1.07357	0.127657	1.34361
Q8WYJ6	Septin-1	SEPTIN1	0.00119497	2.99946	0.0861211	1.07256	0.0269244	1.82113
Q9BVJ6	U3 small nucleolar RNA-associated protein 14 homolog A	UTP14A	0.00592013	1.04525	0.0449853	1.07129	0.002625	1.46846
Q8NG11	Tetraspanin-14	TSPAN14	0.243197	0.645247	0.132226	1.06875	0.32959	0.560927
O43474	Krueppel-like factor 4	KLF4	0.913794	0.0716534	0.110164	1.06683	0.863991	0.102087
O95801	Tetratricopeptide repeat protein 4	TTC4	0.0556769	1.55728	0.271857	1.06409	0.0178839	1.93894
Q8WUA4	General transcription factor 3C polypeptide 2	GTF3C2	0.150072	1.19543	0.278791	1.06304	0.228505	1.04135
Q5BJD5	Transmembrane protein 41B	TMEM41B	0.0333552	1.06893	0.0630824	1.06235	0.251366	0.618721
Q15554	Telomeric repeat-binding factor 2	TERF2	0.00109804	1.50718	0.0364795	1.06198	0.00211828	1.29567
Q8NEY8	Periphilin-1	PPHLN1	0.00466909	1.72712	0.227079	1.05765	0.00333868	1.78548
Q14997	Proteasome activator complex subunit 4	PSME4	0.191744	1.15117	0.24622	1.0574	0.07546	1.49023
Q9BV79	Enoyl-[acyl-carrier-protein] reductase. mitochondrial	MECR	0.236295	1.21037	0.383781	1.05675	0.466569	0.966859
Q9H6R4	Nucleolar protein 6	NOL6	0.188146	0.911654	0.186178	1.05402	0.02388	1.59437
Q96Q11	CCA tRNA nucleotidyltransferase 1. mitochondrial	TRNT1	0.0235137	0.977969	0.0436202	1.05273	0.0240392	1.06859
Q96AK3	DNA dC->dU-editing enzyme APOBEC-3D	APOBEC3D	0.644162	0.394935	0.0393786	1.0525	0.224608	1.09595	x
Q13523	Serine/threonine-protein kinase PRP4 homolog	PRPF4B	0.162863	1.10914	0.256625	1.0522	0.198917	1.08625
Q7L2E3	ATP-dependent RNA helicase DHX30	DHX30	0.0459202	1.03859	0.111164	1.05161	0.00957994	1.63489
O15523	ATP-dependent RNA helicase DDX3Y	DDX3Y	0.226375	1.14416	0.291367	1.05117	0.82089	0.250402
Q9H0I9	Transketolase-like protein 2	TKTL2	0.790075	-0.408579	0.573705	1.05084	0.839786	-0.326143
P20851	C4b-binding protein beta chain	C4BPB	0.00147009	2.82136	0.181685	1.05076	0.96675	-0.0366362
O60343	TBC1 domain family member 4	TBC1D4	0.893285	0.0924921	0.0378212	1.05038	0.348082	0.474855	x
Q06203	Amidophosphoribosyltransferase	PPAT	0.145811	1.32737	0.335994	1.04833	0.0976	1.58221
Q6ZSJ8	Uncharacterized protein C1orf122	C1orf122	0.4053	0.84747	0.501713	1.04703	0.317953	1.5076
P51798	H(+)/Cl(-) exchange transporter 7	CLCN7	0.184724	1.16286	0.390769	1.04494	0.126584	1.25902
Q8N6M0	Deubiquitinase OTUD6B	OTUD6B	0.26386	0.77284	0.0976011	1.0439	0.00644467	1.81554
Q86YS7	C2 domain-containing protein 5	C2CD5	0.0143599	1.14907	0.0788728	1.04285	0.121849	0.601559
Q9NYH9	U3 small nucleolar RNA-associated protein 6 homolog	UTP6	0.0313968	1.65628	0.198907	1.04263	0.0129639	1.80726
P80748	Immunoglobulin lambda variable 3-21	IGLV3-21	0.125538	1.78459	0.289452	1.04217	0.157227	1.73311
P06280	Alpha-galactosidase A	GLA	0.0218912	0.998718	0.0395987	1.04183	0.0298949	0.988783
Q13107	Ubiquitin carboxyl-terminal hydrolase 4	USP4	0.30698	0.808799	0.280685	1.04092	0.822793	0.26899
Q9HAV4	Exportin-5	XPO5	0.155074	0.849413	0.156374	1.04062	0.0881334	1.15038
Q86WB0	Zinc finger C3HC-type protein 1	ZC3HC1	0.0125366	1.61427	0.122792	1.03917	0.0281588	1.37546
Q9BRR6	ADP-dependent glucokinase	ADPGK	0.00187755	2.00119	0.0519136	1.03845	0.00876533	1.63615
Q9UIG0	Tyrosine-protein kinase BAZ1B	BAZ1B	0.00577778	1.79337	0.236112	1.03797	0.00518485	1.91205
P13929	Beta-enolase	ENO3	0.362009	0.965599	0.401182	1.03695	0.887156	-0.265703
Q9NRK6	ATP-binding cassette sub-family B member 10. mitochondrial	ABCB10	0.119703	0.547439	0.0296913	1.03638	0.127482	0.593267	x
P78324	Tyrosine-protein phosphatase non-receptor type substrate 1	SIRPA	0.000946565	3.08836	0.327238	1.0362	0.00141667	3.3334
O60678	Protein arginine N-methyltransferase 3	PRMT3	0.790528	-0.290806	0.378632	1.03591	0.105567	1.63063
Q9P289	Serine/threonine-protein kinase 26	STK26	0.10791	1.31764	0.447038	1.03581	0.17853	1.14438
Q8IWX8	Calcium homeostasis endoplasmic reticulum protein	CHERP	0.0299992	1.1807	0.096435	1.03261	0.0511196	1.09776
Q96QA5	Gasdermin-A	GSDMA	0.573941	0.396214	0.311592	1.03012	0.824979	-0.166271
Q14684	Ribosomal RNA processing protein 1 homolog B	RRP1B	0.0273041	1.19059	0.0954575	1.02964	0.0259296	1.28232
Q8NB16	Mixed lineage kinase domain-like protein	MLKL	0.0389535	1.63063	0.294081	1.02958	0.0224612	1.52291
P16402	Histone H1.3	H1-3	0.00142274	1.55254	0.0091236	1.02737	0.00537823	1.30655
Q9BQ61	Telomerase RNA component interacting RNase	TRIR	0.00161421	0.998914	0.00980583	1.02735	0.00182332	0.903354
Q15811	Intersectin-1	ITSN1	0.0636347	1.32426	0.116553	1.0265	0.00498007	2.1842
Q9BTT6	Leucine-rich repeat-containing protein 1	LRRC1	0.775381	0.10515	0.0290172	1.025	0.926635	0.0521402	x
Q15124	Phosphoglucomutase-like protein 5	PGM5	0.0011028	5.463	0.451472	1.02398	0.0014	6.07764
Q9H944	Mediator of RNA polymerase II transcription subunit 20	MED20	0.210895	0.831436	0.374282	1.02368	0.527726	0.523925
Q9UHD8	Septin-9	SEPTIN9	0.00146176	1.4347	0.0134356	1.02308	0.00172694	1.42783
Q66K74	Microtubule-associated protein 1S	MAP1S	0.00310102	2.20309	0.109439	1.02227	0.00989815	1.88819
O76071	Probable cytosolic iron-sulfur protein assembly protein CIAO1	CIAO1	0.482619	0.736833	0.318232	1.02103	0.832057	0.218395
Q8NBL1	Protein O-glucosyltransferase 1	POGLUT1	0.0201064	1.64419	0.229609	1.02052	0.0263177	1.61358
P02743	Serum amyloid P-component	APCS	0.00453627	2.32081	0.222514	1.02047	0.0109815	2.74492
Q9ULX3	RNA-binding protein NOB1	NOB1	0.58156	0.523353	0.365136	1.02037	0.018549	1.62161
P30260	Cell division cycle protein 27 homolog	CDC27	0.173939	0.64267	0.0658542	1.0168	0.0515314	0.867645
Q9NXH9	tRNA (guanine(26)-N(2))-dimethyltransferase	TRMT1	0.0173815	1.03986	0.126104	1.01619	0.00727539	1.34864
O75179	Ankyrin repeat domain-containing protein 17	ANKRD17	0.0767757	1.01418	0.164834	1.01573	0.0179098	1.39775
Q9Y4B6	DDB1- and CUL4-associated factor 1	DCAF1	0.0213247	0.970326	0.102262	1.01549	0.0133236	1.15182
Q96G23	Ceramide synthase 2	CERS2	0.0784635	1.33768	0.240804	1.01541	0.0136053	1.62212
Q8ND24	RING finger protein 214	RNF214	0.0463655	1.63801	0.278173	1.01503	0.0719154	1.46624
Q8IUX7	Adipocyte enhancer-binding protein 1	AEBP1	0.00150409	2.52911	0.167737	1.01499	0.00171642	2.77405
Q969Z3	Mitochondrial amidoxime reducing component 2	MTARC2	0.0281173	1.32577	0.114531	1.01449	0.132709	1.1825
P25208	Nuclear transcription factor Y subunit beta	NFYB	0.00227184	1.88764	0.201688	1.01326	0.00493897	1.73406
Q9NWT6	Hypoxia-inducible factor 1-alpha inhibitor	HIF1AN	0.0267405	2.0662	0.339973	1.01145	0.0433281	1.94233
Q96P48	Arf-GAP with Rho-GAP domain. ANK repeat and PH domain-containing protein 1	ARAP1	0.0112234	2.27923	0.43872	1.01033	0.0245069	2.01671
Q9H0J9	Protein mono-ADP-ribosyltransferase PARP12	PARP12	0.027433	2.14341	0.304295	1.01014	0.173213	1.20248
O75923	Dysferlin	DYSF	0.00282294	2.84356	0.336192	1.00929	0.00319859	3.03159
Q15397	Pumilio homolog 3	PUM3	0.015303	0.967617	0.0843961	1.00915	0.00506481	1.39598
P22681	E3 ubiquitin-protein ligase CBL	CBL	0.0328925	1.35944	0.128194	1.00912	0.054298	1.21478
P21283	V-type proton ATPase subunit C 1	ATP6V1C1	0.0129524	1.45678	0.0843633	1.00695	0.0164672	1.287
Q96KA5	Lipid scramblase CLPTM1L	CLPTM1L	0.00640123	1.94068	0.351246	1.00647	0.00896091	1.80736
P17706	Tyrosine-protein phosphatase non-receptor type 2	PTPN2	0.00237975	1.47386	0.0655819	1.00622	0.00104505	1.52523
Q14766	Latent-transforming growth factor beta-binding protein 1	LTBP1	0.00171554	3.11661	0.26922	1.00566	0.00320423	4.22005
Q8IY22	C-Maf-inducing protein	CMIP	0.535445	0.498742	0.207148	1.00498	0.740379	0.294551
Q53GS9	Ubiquitin carboxyl-terminal hydrolase 39	USP39	0.00323179	1.09155	0.0170128	1.00484	0.00570992	1.00238
Q00978	Interferon regulatory factor 9	IRF9	0.125155	1.5219	0.228252	1.00456	0.380879	0.845004
Q15070	Mitochondrial inner membrane protein OXA1L	OXA1L	0.331222	0.448313	0.0659075	1.00392	0.0462457	1.03115
P32121	Beta-arrestin-2	ARRB2	0.00823066	2.41162	0.232918	1.0029	0.271444	1.07266
O43312	Protein MTSS 1	MTSS1	0.795675	0.277739	0.354201	1.00239	0.733523	0.367578
Q9BZJ0	Crooked neck-like protein 1	CRNKL1	0.0663807	1.11619	0.15672	1.00229	0.0660136	1.12026
Q96MM6	Heat shock 70 kDa protein 12B	HSPA12B	0.00693155	2.66319	0.170034	1.00183	0.002	3.37649
P49407	Beta-arrestin-1	ARRB1	0.0154944	3.08604	0.562829	0.999037	0.00915016	3.79589
O75683	Surfeit locus protein 6	SURF6	0.032689	1.8042	0.475639	0.997243	0.0155993	2.29168
P54105	Methylosome subunit pICln	CLNS1A	0.159148	0.527855	0.0594991	0.99691	0.128093	0.757386
Q9Y2R4	Probable ATP-dependent RNA helicase DDX52	DDX52	0.585521	0.689094	0.504345	0.99598	0.32898	1.16534
Q9UBN7	Histone deacetylase 6	HDAC6	0.0974369	1.18521	0.219026	0.995874	0.202966	0.9071
Q9BTT0	Acidic leucine-rich nuclear phosphoprotein 32 family member E	ANP32E	0.00739956	1.094	0.0305784	0.995715	0.0340846	0.927808
O43395	U4/U6 small nuclear ribonucleoprotein Prp3	PRPF3	0.113023	1.15463	0.240761	0.993957	0.0908318	1.27134
Q6ZMM2	ADAMTS-like protein 5	ADAMTSL5	0.627353	0.402234	0.179398	0.993788	0.934085	-0.0771654
Q96SQ9	Cytochrome P450 2S1	CYP2S1	0.170815	0.547539	0.0404906	0.993324	0.0690848	-0.855216	x
P28340	DNA polymerase delta catalytic subunit	POLD1	0.917416	0.16449	0.427286	0.993021	0.246018	1.27346
Q9HCB6	Spondin-1	SPON1	0.00164371	2.25944	0.310482	0.993018	0.00321541	3.23039
Q8N884	Cyclic GMP-AMP synthase	CGAS	0.125335	1.01265	0.116893	0.992114	0.0206312	1.10522
Q96RT1	Erbin	ERBIN	0.00190226	0.705207	0.0095	0.991215	0.0342757	0.365257
P98082	Disabled homolog 2	DAB2	0.09079	1.75976	0.0100168	0.991016	0.00146977	2.12976
Q96S99	Pleckstrin homology domain-containing family F member 1	PLEKHF1	0.206905	1.97918	0.644481	0.988507	0.120081	2.23163
Q8NAV1	Pre-mRNA-splicing factor 38A	PRPF38A	0.0288118	1.44948	0.200807	0.987665	0.756225	0.278584
O75152	Zinc finger CCCH domain-containing protein 11A	ZC3H11A	0.00111111	1.19677	0.008	0.986987	0.00198817	0.857608
Q02083	N-acylethanolamine-hydrolyzing acid amidase	NAAA	0.0154628	1.47675	0.0874011	0.986317	0.0170468	1.37308
Q8WTT2	Nucleolar complex protein 3 homolog	NOC3L	0.0662283	1.01592	0.0936342	0.985959	0.0552603	1.27455
Q9NRF8	CTP synthase 2	CTPS2	0.0059136	1.45246	0.0402625	0.984057	0.0055337	1.46313
Q9Y388	RNA-binding motif protein. X-linked 2	RBMX2	0.175041	0.62885	0.0324995	0.979643	0.0696278	0.89209	x
Q9Y2P8	RNA 3'-terminal phosphate cyclase-like protein	RCL1	0.0298603	1.24079	0.262107	0.978546	0.0147608	1.52484
P12931	Proto-oncogene tyrosine-protein kinase Src	SRC	0.100848	1.17927	0.233177	0.977625	0.326428	0.705259
Q6GQQ9	OTU domain-containing protein 7B	OTUD7B	0.0397008	1.55372	0.361683	0.976886	0.0412577	1.55141
Q9H4E7	Differentially expressed in FDCP 6 homolog	DEF6	0.0464925	1.30907	0.164587	0.975613	0.112698	0.96787
Q9UIC8	Leucine carboxyl methyltransferase 1	LCMT1	0.221965	1.17885	0.475699	0.973468	0.629826	0.653059
Q92667	A-kinase anchor protein 1. mitochondrial	AKAP1	0.307867	0.370828	0.00993607	0.972524	0.99552	-0.00307789	x
Q96PM9	Zinc finger protein 385A	ZNF385A	0.0566993	0.798288	0.0850066	0.97153	0.533427	0.421431
Q8NEB9	Phosphatidylinositol 3-kinase catalytic subunit type 3	PIK3C3	0.00739579	1.34329	0.0713344	0.970271	0.00868141	1.34601
Q99543	DnaJ homolog subfamily C member 2	DNAJC2	0.232486	-0.767238	0.0307126	0.969414	0.0597364	1.16262	x
Q00403	Transcription initiation factor IIB	GTF2B	0.00650192	0.890118	0.0191837	0.967554	0.0133333	0.760743
Q15629	Translocating chain-associated membrane protein 1	TRAM1	0.0384024	1.50541	0.219099	0.967458	0.101059	1.19866
P51159	Ras-related protein Rab-27A	RAB27A	0.00246797	1.3013	0.0192682	0.966166	0.0188943	0.986813
P05108	Cholesterol side-chain cleavage enzyme. mitochondrial	CYP11A1	0.565783	-0.220677	0.117947	0.963613	0.861943	0.0780256
Q08AM6	Protein VAC14 homolog	VAC14	0.019179	1.56678	0.159382	0.9624	0.0550781	1.1786
P48509	CD151 antigen	CD151	0.0269991	1.11947	0.0928779	0.962268	0.00900568	1.81651
Q9BYN8	Small ribosomal subunit protein mS26	MRPS26	0.686665	0.370954	0.252422	0.961097	0.124614	1.15369
O94842	TOX high mobility group box family member 4	TOX4	0.0108941	0.919931	0.0307754	0.960933	0.0132427	0.897183
O14647	Chromodomain-helicase-DNA-binding protein 2	CHD2	0.0150534	1.40797	0.102148	0.959676	0.212917	0.789261
Q9NVX2	Notchless protein homolog 1	NLE1	0.951346	-0.0591507	0.0862699	0.958536	0.120402	0.926695
Q9BY42	Replication termination factor 2	RTF2	0.025783	1.01894	0.063031	0.957562	0.0341887	0.969929
Q8IXQ6	Protein mono-ADP-ribosyltransferase PARP9	PARP9	0.0573772	1.81962	0.351428	0.956314	0.858481	0.230656
P36269	Glutathione hydrolase 5 proenzyme	GGT5	0.00189062	3.01427	0.250944	0.956174	0.00363529	3.09788
O95071	E3 ubiquitin-protein ligase UBR5	UBR5	0.0776505	0.728914	0.0631972	0.955644	0.0601715	0.873768
Q86U38	Nucleolar protein 9	NOP9	0.0149343	1.3118	0.17767	0.954359	0.0117666	1.49964
Q13601	KRR1 small subunit processome component homolog	KRR1	0.00737118	1.20492	0.0455127	0.953312	0.0121022	1.12635
Q8TCG5	Palmitoyl thioesterase CPT1C	CPT1C	0.414348	0.412556	0.139117	0.950646	0.147776	0.707062
P69891	Hemoglobin subunit gamma-1	HBG1	0.884209	-0.266809	0.533104	0.950102	0.884391	0.241172
Q05397	Focal adhesion kinase 1	PTK2	0.0695497	1.17005	0.183181	0.94935	0.0620168	1.30503
Q9NXE4	Sphingomyelin phosphodiesterase 4	SMPD4	0.0352637	0.737703	0.0296102	0.948239	0.0314868	0.766231
P50443	Sulfate transporter	SLC26A2	0.611423	-0.425849	0.299687	0.944329	0.278808	-0.738809
O60783	Small ribosomal subunit protein uS14m	MRPS14	0.536846	0.409743	0.201701	0.942072	0.144769	0.978366
Q9H6U8	Alpha-1.2-mannosyltransferase ALG9	ALG9	0.0194269	1.47993	0.21146	0.94095	0.0478542	1.20866
Q969Z0	FAST kinase domain-containing protein 4	TBRG4	0.373539	0.704507	0.308279	0.940152	0.255669	0.918157
O00165	HCLS1-associated protein X-1	HAX1	0.39846	0.76408	0.343242	0.938251	0.110396	1.33086
Q9BT09	Protein canopy homolog 3	CNPY3	0.00381576	2.3629	0.20367	0.938163	0.0360865	1.81978
Q9P032	NADH dehydrogenase [ubiquinone] 1 alpha subcomplex assembly factor 4	NDUFAF4	0.0022378	1.10356	0.0130627	0.937455	0.00186942	1.14039
O95302	Peptidyl-prolyl cis-trans isomerase FKBP9	FKBP9	0.00751156	1.22057	0.0394622	0.93739	0.00330632	1.70817
Q7LBC6	Lysine-specific demethylase 3B	KDM3B	0.0237461	1.24209	0.100965	0.935936	0.0336477	1.19596
P25490	Transcriptional repressor protein YY1	YY1	0.0212533	1.5309	0.11557	0.934831	0.0663717	0.982335
P13686	Tartrate-resistant acid phosphatase type 5	ACP5	0.00529241	2.00628	0.117775	0.934816	0.0239298	1.37109
Q9BWH2	FUN14 domain-containing protein 2	FUNDC2	0.0972583	0.997194	0.154241	0.934447	0.457044	0.581215
Q00587	Cdc42 effector protein 1	CDC42EP1	0.389733	0.272783	0.0136244	0.934361	0.506097	0.236555	x
Q9Y4W2	Ribosomal biogenesis protein LAS1L	LAS1L	0.0566718	0.9328	0.101106	0.933019	0.0303621	1.15439
Q13636	Ras-related protein Rab-31	RAB31	0.0593173	1.09903	0.145679	0.928296	0.130099	0.823872
Q9BZG8	2-(3-amino-3-carboxypropyl)histidine synthase subunit 1	DPH1	0.597969	0.49836	0.350427	0.928037	0.269829	1.11915
Q9NY93	Probable ATP-dependent RNA helicase DDX56	DDX56	0.0465368	0.933738	0.126182	0.926015	0.0110244	1.50725
Q96PP9	Guanylate-binding protein 4	GBP4	0.0134014	2.44778	0.449402	0.925739	0.821279	0.261861
Q8TD43	Transient receptor potential cation channel subfamily M member 4	TRPM4	0.577414	0.278479	0.154276	0.924747	0.681146	-0.255517
O95163	Elongator complex protein 1	ELP1	0.473781	0.207531	0.0200905	0.924197	0.679919	0.172077	x
P62805	Histone H4	H4C1	0.00371901	1.38773	0.0246559	0.923246	0.00473165	1.26007
Q9NVV4	Poly(A) RNA polymerase. mitochondrial	MTPAP	0.0143381	1.22796	0.044872	0.92247	0.628373	0.296693
Q9UJA5	tRNA (adenine(58)-N(1))-methyltransferase non-catalytic subunit TRM6	TRMT6	0.237517	0.793556	0.274984	0.922347	0.0243484	1.31845
P83876	Thioredoxin-like protein 4A	TXNL4A	0.315711	0.514728	0.0365156	0.920906	0.111553	0.88426	x
Q14978	Nucleolar and coiled-body phosphoprotein 1	NOLC1	0.0136502	0.611866	0.0357027	0.92086	0.00588516	0.854387
O95563	Mitochondrial pyruvate carrier 2	MPC2	0.0550714	0.679407	0.0445313	0.920567	0.116722	0.544548	x
P31483	Cytotoxic granule associated RNA binding protein TIA1	TIA1	0.00106306	1.35947	0.0114021	0.919659	0.00116	1.36546
Q9BUH6	Protein PAXX	PAXX	0.0296243	1.47325	0.206752	0.919621	0.0650789	1.19948
Q12789	General transcription factor 3C polypeptide 1	GTF3C1	0.32389	0.45791	0.0862007	0.917997	0.143623	0.654607
A4D1P6	WD repeat-containing protein 91	WDR91	0.0930877	1.28969	0.294074	0.916219	0.188957	1.00292
P63172	Dynein light chain Tctex-type 1	DYNLT1	0.0545661	1.52444	0.356156	0.915751	0.312146	0.821108
P29400	Collagen alpha-5(IV) chain	COL4A5	0.636112	0.422935	0.493837	0.915669	0.0774461	2.63618
Q96F86	Enhancer of mRNA-decapping protein 3	EDC3	0.0039065	0.996036	0.0241352	0.915497	0.00490307	0.925523
P20020	Plasma membrane calcium-transporting ATPase 1	ATP2B1	0.385963	0.802978	0.201577	0.915354	0.0816798	1.58622
Q8N6T3	ADP-ribosylation factor GTPase-activating protein 1	ARFGAP1	0.0274565	1.88445	0.425804	0.915061	0.0371304	1.75183
Q9UMS6	Synaptopodin-2	SYNPO2	0.006331	4.25902	0.633955	0.914848	0.00681853	4.91161
Q8IY37	Probable ATP-dependent RNA helicase DHX37	DHX37	0.0649049	1.1374	0.202724	0.91295	0.0402199	1.3738
Q8IZV5	Retinol dehydrogenase 10	RDH10	0.0550945	1.83068	0.355339	0.912479	0.211819	1.34778
Q96BQ5	Coiled-coil domain-containing protein 127	CCDC127	0.0166157	1.27998	0.17901	0.912206	0.101263	1.07572
Q8NI27	THO complex subunit 2	THOC2	0.00165155	0.842862	0.00971154	0.911951	0.00261333	0.913642
O60336	Mitogen-activated protein kinase-binding protein 1	MAPKBP1	0.0135037	0.697304	0.011145	0.909617	0.0163641	0.528168
Q99880	Histone H2B type 1-L	H2BC13	0.0117831	1.12211	0.0174138	0.909559	0.00197135	1.23243
O14561	Acyl carrier protein. mitochondrial	NDUFAB1	0.0311649	1.42604	0.18702	0.909542	0.595041	0.4797
Q13395	Probable methyltransferase TARBP1	TARBP1	0.953052	0.0340181	0.082848	0.90676	0.821643	-0.108624
P33316	Deoxyuridine 5'-triphosphate nucleotidohydrolase. mitochondrial	DUT	0.00282903	0.887214	0.0105143	0.906564	0.00174194	1.06499
Q9Y5U2	U5 small nuclear ribonucleoprotein TSSC4	TSSC4	0.136191	0.955939	0.218405	0.906371	0.216051	0.810013
Q8NI36	WD repeat-containing protein 36	WDR36	0.0165641	0.716824	0.0454356	0.906173	0.00431959	1.06239
Q9NYB0	Telomeric repeat-binding factor 2-interacting protein 1	TERF2IP	0.207483	1.13396	0.162099	0.905321	0.0231459	1.26208
Q9NYR9	NF-kappa-B inhibitor-interacting Ras-like protein 2	NKIRAS2	0.252751	0.766913	0.0658694	0.903084	0.597143	0.357694
Q7Z3T8	Zinc finger FYVE domain-containing protein 16	ZFYVE16	0.0911253	1.12581	0.212656	0.902302	0.034967	1.15779
Q9Y2L1	Exosome complex exonuclease RRP44	DIS3	0.0143961	0.915292	0.0364642	0.902063	0.00941732	1.17193
Q9NZN8	CCR4-NOT transcription complex subunit 2	CNOT2	0.00328899	0.822317	0.0135561	0.900267	0.00560263	0.832537
O75054	Immunoglobulin superfamily member 3	IGSF3	0.213362	0.559705	0.154219	0.900253	0.0650413	0.930351
Q9Y5B0	RNA polymerase II subunit A C-terminal domain phosphatase	CTDP1	0.0285545	0.912846	0.0740853	0.900043	0.0116739	1.19777
P10398	Serine/threonine-protein kinase A-Raf	ARAF	0.279276	1.25702	0.529283	0.899596	0.640607	0.590699
O75027	Iron-sulfur clusters transporter ABCB7. mitochondrial	ABCB7	0.0233288	0.561027	0.00989091	0.899494	0.0105753	0.704722
P27707	Deoxycytidine kinase	DCK	0.00117073	1.70022	0.0106746	0.899076	0.824856	0.23522
Q96TA2	ATP-dependent zinc metalloprotease YME1L1	YME1L1	0.024517	1.11088	0.297736	0.899013	0.0491528	1.21625
P07902	Galactose-1-phosphate uridylyltransferase	GALT	0.0276183	1.64422	0.27227	0.896035	0.0220591	1.67259
Q8NHZ8	Anaphase-promoting complex subunit CDC26	CDC26	0.00411531	1.37205	0.0564239	0.895928	0.00534537	1.46368
Q92552	Small ribosomal subunit protein mS27	MRPS27	0.362426	0.296883	0.0523711	0.895445	0.0420034	0.745478
Q7Z3D6	D-glutamate cyclase. mitochondrial	DGLUCY	0.569399	1.05709	0.595494	0.894335	0.276116	1.50345
Q7Z5R6	Amyloid beta A4 precursor protein-binding family B member 1-interacting protein	APBB1IP	0.0259712	2.21253	0.250872	0.892683	0.0469452	1.60286
Q6P1J9	Parafibromin	CDC73	0.0132476	0.846901	0.0405584	0.892651	0.00836024	0.935452
Q9NUJ1	Palmitoyl-protein thioesterase ABHD10. mitochondrial	ABHD10	0.00651149	1.64403	0.165356	0.892605	0.00976571	1.5462
Q8N392	Rho GTPase-activating protein 18	ARHGAP18	0.00163208	1.53926	0.0436471	0.89187	0.0050291	1.10295
O15235	Small ribosomal subunit protein uS12m	MRPS12	0.806055	-0.117122	0.0555016	0.891818	0.617039	0.284583
Q9Y6F6	Inositol 1.4.5-triphosphate receptor associated 1	IRAG1	0.00365762	2.76047	0.153458	0.891503	0.00588462	3.43823
Q9NUQ3	Gamma-taxilin	TXLNG	0.00425581	0.944213	0.0983651	0.890173	0.00333858	1.60863
Q9H583	HEAT repeat-containing protein 1	HEATR1	0.0250026	0.774449	0.110127	0.889875	0.00466998	1.30275
Q8WWQ0	PH-interacting protein	PHIP	0.0379009	1.60511	0.374938	0.889032	0.0182092	1.74174
Q9H089	Large subunit GTPase 1 homolog	LSG1	0.304816	0.707591	0.23915	0.887903	0.0530398	1.40057
O94992	Protein HEXIM1	HEXIM1	0.0424392	0.826815	0.0962889	0.886802	0.0208039	0.998099
Q8IUE6	Histone H2A type 2-B	H2AC21	0.00252381	1.213	0.0303571	0.886198	0.00599575	1.0145
Q9H9A5	CCR4-NOT transcription complex subunit 10	CNOT10	0.0624943	0.946409	0.125829	0.880572	0.0312356	1.11995
Q96BN8	Ubiquitin thioesterase otulin	OTULIN	0.0751816	1.62764	0.431843	0.880056	0.268673	1.11869
P08779	Keratin. type I cytoskeletal 16	KRT16	0.573073	0.875403	0.493998	0.87911	0.0420436	2.53813
Q70UQ0	Inhibitor of nuclear factor kappa-B kinase-interacting protein	IKBIP	0.00170806	2.80993	0.310061	0.879107	0.00122293	3.20288
Q01628	Interferon-induced transmembrane protein 3	IFITM3	0.00473447	2.1789	0.180972	0.878968	0.0147577	1.55261
Q9UEE9	Craniofacial development protein 1	CFDP1	0.704172	-0.415598	0.452877	0.878835	0.556158	0.478269
P82673	Small ribosomal subunit protein mS35	MRPS35	0.937227	0.056151	0.0976813	0.878438	0.285618	0.505843
P55210	Caspase-7	CASP7	0.00117264	1.76371	0.0589734	0.878152	0.70482	0.199911
O00139	Kinesin-like protein KIF2A	KIF2A	0.00224963	1.1398	0.0214986	0.877812	0.00287572	1.13301
Q969Q5	Ras-related protein Rab-24	RAB24	0.00218452	2.40401	0.311402	0.875869	0.699085	0.322275
Q8IY95	Transmembrane protein 192	TMEM192	0.0171423	2.13979	0.411353	0.875339	0.0250132	1.89272
Q9NW13	RNA-binding protein 28	RBM28	0.0926041	0.875076	0.197163	0.874758	0.030286	1.23243
O14495	Phospholipid phosphatase 3	PLPP3	0.00302653	2.6817	0.278778	0.871394	0.00195455	2.74439
Q9C0B1	Alpha-ketoglutarate-dependent dioxygenase FTO	FTO	0.0114064	1.21299	0.168821	0.870967	0.0144279	1.37266
Q9C0E2	Exportin-4	XPO4	0.0149273	1.26316	0.0371009	0.870484	0.00266075	1.24072
Q9UMY1	Nucleolar protein 7	NOL7	0.0012043	1.19443	0.035157	0.870092	0.00119685	1.33706
O75369	Filamin-B	FLNB	0.0118335	0.622096	0.0118599	0.870038	0.345394	0.175512
Q53H82	Endoribonuclease LACTB2	LACTB2	0.0763002	0.628587	0.0453576	0.869644	0.0233533	0.966823
Q16222	UDP-N-acetylhexosamine pyrophosphorylase	UAP1	0.553909	0.484529	0.221083	0.868645	0.80946	0.275442
Q14802	FXYD domain-containing ion transport regulator 3	FXYD3	0.320879	0.64634	0.24642	0.868559	0.528219	0.47114
Q92508	Piezo-type mechanosensitive ion channel component 1	PIEZO1	0.186592	0.668863	0.105776	0.865987	0.0616378	0.941239
Q96FN4	Copine-2	CPNE2	0.00888149	1.86135	0.318818	0.865942	0.227206	0.675093
O60443	Gasdermin-E	GSDME	0.552576	-0.375933	0.220118	0.865318	0.0468147	1.75286
Q969X6	U3 small nucleolar RNA-associated protein 4 homolog	UTP4	0.47169	0.645283	0.267261	0.864607	0.0235234	1.50916
Q9Y4A5	Transformation/transcription domain-associated protein	TRRAP	0.00120635	1.22281	0.0236036	0.864478	0.0097898	1.15244
O95197	Reticulon-3	RTN3	0.394581	0.819199	0.447114	0.864178	0.351493	0.92935
P42285	Exosome RNA helicase MTR4	MTREX	0.00281592	0.800583	0.01712	0.863531	0.00290625	0.920062
Q86TB9	Protein PAT1 homolog 1	PATL1	0.353814	1.03377	0.454195	0.863497	0.167015	1.21847
O14548	Cytochrome c oxidase subunit 7A-related protein. mitochondrial	COX7A2L	0.387897	0.934014	0.562202	0.863019	0.0851923	1.5232
Q9UPP1	Histone lysine demethylase PHF8	PHF8	0.373654	0.650648	0.411306	0.860447	0.707836	0.330848
P16150	Leukosialin	SPN	0.00162562	2.62338	0.267122	0.860321	0.00197605	2.2225
Q01081	Splicing factor U2AF 35 kDa subunit	U2AF1	0.00765819	0.984543	0.0369656	0.86026	0.0121997	0.970645
P29353	SHC-transforming protein 1	SHC1	0.0575665	1.38761	0.31728	0.860093	0.157197	1.00181
P10412	Histone H1.4	H1-4	0.00115464	1.59622	0.00963158	0.858854	0.00285944	1.47032
Q7L8L6	FAST kinase domain-containing protein 5. mitochondrial	FASTKD5	0.475447	0.236254	0.0614462	0.857855	0.0183358	0.935464
O15118	NPC intracellular cholesterol transporter 1	NPC1	0.879905	0.0626823	0.040908	0.857656	0.472739	-0.255111	x
P11137	Microtubule-associated protein 2	MAP2	0.168366	-1.77051	0.641151	0.857192	0.815976	0.437398
C9JLW8	Mapk-regulated corepressor-interacting protein 1	MCRIP1	0.0208264	2.05293	0.454205	0.856748	0.0175579	2.19754
P08727	Keratin. type I cytoskeletal 19	KRT19	0.10112	0.754173	0.15491	0.856636	0.795164	-0.157136
Q14671	Pumilio homolog 1	PUM1	0.0892965	0.679469	0.151446	0.856218	0.0397452	0.943367
L0R8F8	Mitochondrial ribosome and complex I assembly factor AltMIEF1	MIEF1	0.185414	0.642088	0.196329	0.855888	0.717929	0.303102
Q16647	Prostacyclin synthase	PTGIS	0.0243652	2.5572	0.0577598	0.855572	0.0166117	2.82499
O43156	TELO2-interacting protein 1 homolog	TTI1	0.0293099	1.06157	0.208135	0.855536	0.00775265	1.42823
Q92797	Symplekin	SYMPK	0.00422656	1.25353	0.0553626	0.855477	0.0082188	1.15161
Q96BR5	Cytochrome c oxidase assembly factor 7	COA7	0.101264	0.840072	0.165705	0.854098	0.0506322	1.10592
Q0VGL1	Ragulator complex protein LAMTOR4	LAMTOR4	0.334372	0.855976	0.413557	0.852983	0.423289	0.737068
Q92997	Segment polarity protein dishevelled homolog DVL-3	DVL3	0.267283	1.1519	0.512711	0.852847	0.545454	0.602227
P13942	Collagen alpha-2(XI) chain	COL11A2	0.002	3.37735	0.137414	0.85281	0.0106606	2.58569
Q92619	Rho GTPase-activating protein 45	ARHGAP45	0.0014269	2.57202	0.335918	0.852214	0.00669813	1.72261
Q9BRP4	Proteasomal ATPase-associated factor 1	PAAF1	0.278803	0.650319	0.163702	0.851551	0.0147548	1.3815
Q14249	Endonuclease G. mitochondrial	ENDOG	0.804346	-0.10046	0.0519245	0.851416	0.36859	-0.359866
P49005	DNA polymerase delta subunit 2	POLD2	0.30682	0.397341	0.172911	0.85135	0.0618062	0.996255
P49750	YLP motif-containing protein 1	YLPM1	0.00227597	1.26171	0.0471916	0.849551	0.00197214	1.44555
Q9NYL2	Mitogen-activated protein kinase kinase kinase 20	MAP3K20	0.0120071	1.59808	0.222322	0.849023	0.00186319	2.49327
Q8TEU8	WAP. Kazal. immunoglobulin. Kunitz and NTR domain-containing protein 2	WFIKKN2	0.232226	0.908157	0.356569	0.847861	0.0496126	1.30486
Q92522	Histone H1.10	H1-10	0.00093617	1.96625	0.0108613	0.846279	0.00285259	1.49188
Q02447	Transcription factor Sp3	SP3	0.0763001	0.933375	0.195387	0.845515	0.0101475	1.24493
Q6DKI1	Ribosomal protein uL30-like	RPL7L1	0.244438	0.62753	0.179857	0.844649	0.159153	0.800189
A5D8V6	Vacuolar protein sorting-associated protein 37C	VPS37C	0.804971	0.333665	0.598802	0.844234	0.653707	0.622408
O60508	Pre-mRNA-processing factor 17	CDC40	0.0165119	0.972041	0.0215354	0.844217	0.0154929	0.745905
Q9NZT2	Opioid growth factor receptor	OGFR	0.00187061	1.55552	0.0217214	0.844135	0.0267514	0.803512
Q96EI5	Transcription elongation factor A protein-like 4	TCEAL4	0.0118909	1.6722	0.323216	0.842704	0.00775726	1.75211
Q2NL82	Pre-rRNA-processing protein TSR1 homolog	TSR1	0.175331	0.866924	0.312404	0.842279	0.106098	1.12395
Q9HB21	Pleckstrin homology domain-containing family A member 1	PLEKHA1	0.709079	0.198151	0.136323	0.842194	0.993359	0.00575294
Q9H6W3	Ribosomal oxygenase 1	RIOX1	0.0361906	1.29061	0.44723	0.840753	0.0510593	1.19747
Q99653	Calcineurin B homologous protein 1	CHP1	0.23084	0.259319	0.0169963	0.840654	0.0622828	0.375027	x
Q13641	Trophoblast glycoprotein	TPBG	0.053322	1.50038	0.518114	0.840649	0.262405	1.00564
O60216	Double-strand-break repair protein rad21 homolog	RAD21	0.00431358	0.993257	0.0173889	0.840541	0.0073243	0.855463
Q8IYB8	ATP-dependent RNA helicase SUPV3L1. mitochondrial	SUPV3L1	0.0344613	0.968048	0.149087	0.839758	0.00828961	1.46309
Q9C037	E3 ubiquitin-protein ligase TRIM4	TRIM4	0.0169149	1.21626	0.20705	0.839582	0.123652	0.770682
Q86U28	Iron-sulfur cluster assembly 2 homolog. mitochondrial	ISCA2	0.117607	0.99397	0.179479	0.839071	0.165974	0.716074
Q15061	WD repeat-containing protein 43	WDR43	0.0157865	0.57888	0.0546458	0.836828	0.0155635	0.761084
A6NDG6	Glycerol-3-phosphate phosphatase	PGP	0.124529	1.5744	0.468537	0.836752	0.0371927	1.93176
Q5NDL2	EGF domain-specific O-linked N-acetylglucosamine transferase	EOGT	0.0218589	1.14321	0.101143	0.836396	0.0160588	1.48123
Q9NZM5	Ribosome biogenesis protein NOP53	NOP53	0.0205158	0.905081	0.120166	0.835595	0.0079375	1.19578
Q96PQ0	VPS10 domain-containing receptor SorCS2	SORCS2	0.704894	0.486957	0.45132	0.834773	0.749526	0.297688
Q9NYY8	FAST kinase domain-containing protein 2. mitochondrial	FASTKD2	0.012794	1.44342	0.385056	0.833303	0.00335484	2.26463
O75530	Polycomb protein EED	EED	0.0349245	0.607129	0.0337048	0.833251	0.0189311	0.673307
Q9BX97	Plasmalemma vesicle-associated protein	PLVAP	0.0115208	1.57753	0.232639	0.831141	0.00285602	2.66962
P62070	Ras-related protein R-Ras2	RRAS2	0.0219024	0.57572	0.0217403	0.829659	0.00590395	0.901607
Q9BWU0	Kanadaptin	SLC4A1AP	0.00495306	0.866337	0.042362	0.828641	0.00420828	0.920643
Q14137	Ribosome biogenesis protein BOP1	BOP1	0.123316	1.07315	0.376794	0.826572	0.0881021	1.29506
Q9H270	Vacuolar protein sorting-associated protein 11 homolog	VPS11	0.10967	1.26629	0.362655	0.826035	0.0994338	1.36174
Q9UKF6	Cleavage and polyadenylation specificity factor subunit 3	CPSF3	0.00712711	0.955849	0.0390219	0.825281	0.00378378	1.09395
P05771	Protein kinase C beta type	PRKCB	0.0257328	1.95828	0.0316914	0.822903	0.00689839	1.74466
O95478	Ribosome biogenesis protein NSA2 homolog	NSA2	0.00413752	1.66838	0.399932	0.82242	0.0123783	2.06719
Q8TB22	Spermatogenesis-associated protein 20	SPATA20	0.00278571	1.46321	0.112102	0.821831	0.881671	0.046991
Q9GZN7	Protein rogdi homolog	ROGDI	0.0023106	1.56378	0.248596	0.821785	0.569189	0.284568
Q9P1Y6	PHD and RING finger domain-containing protein 1	PHRF1	0.013409	1.17423	0.116565	0.818494	0.0101279	1.19961
Q15797	Mothers against decapentaplegic homolog 1	SMAD1	0.144547	0.829948	0.0570295	0.817687	0.0610221	0.821093
P55789	FAD-linked sulfhydryl oxidase ALR	GFER	0.0210276	1.32703	0.108777	0.816166	0.0271701	1.93732
P63098	Calcineurin subunit B type 1	PPP3R1	0.00428986	1.40718	0.0471268	0.815196	0.00337291	1.56109
P40424	Pre-B-cell leukemia transcription factor 1	PBX1	0.0682484	1.03273	0.142538	0.815077	0.425834	0.435396
Q9UKD2	mRNA turnover protein 4 homolog	MRTO4	0.0110316	0.551169	0.0477	0.814072	0.00449	1.07939
Q86W42	THO complex subunit 6 homolog	THOC6	0.0130384	1.00084	0.0851278	0.813038	0.0119972	1.04193
Q02318	Sterol 26-hydroxylase. mitochondrial	CYP27A1	0.00228664	2.95206	0.224673	0.812288	0.00148624	2.72516
O14933	Ubiquitin/ISG15-conjugating enzyme E2 L6	UBE2L6	0.0163731	3.18234	0.615804	0.810906	0.150302	1.55897
P49959	Double-strand break repair protein MRE11	MRE11	0.0165694	1.15671	0.0941579	0.809619	0.0339946	0.977563
Q14554	Protein disulfide-isomerase A5	PDIA5	0.00112563	3.13471	0.279981	0.809509	0.00110145	3.24849
Q16540	Large ribosomal subunit protein uL23m	MRPL23	0.979927	-0.00723648	0.0170811	0.808444	0.172646	0.448206	x
Q96BJ3	Axin interactor. dorsalization-associated protein	AIDA	0.0151386	1.3012	0.134846	0.808018	0.0268798	1.25922
P03915	NADH-ubiquinone oxidoreductase chain 5	MT-ND5	0.303837	0.811377	0.386279	0.80719	0.358611	0.751033
P12821	Angiotensin-converting enzyme	ACE	0.00280905	1.67553	0.122892	0.806018	0.0991265	0.706284
O95210	Starch-binding domain-containing protein 1	STBD1	0.0969422	1.37747	0.292188	0.805855	0.0118797	2.39375
Q8NEZ5	F-box only protein 22	FBXO22	0.0772267	0.865678	0.135535	0.805477	0.0507725	0.973608
Q9Y3T9	Nucleolar complex protein 2 homolog	NOC2L	0.0173762	0.736301	0.0361257	0.805071	0.00847667	1.02703
O95395	Beta-1.3-galactosyl-O-glycosyl-glycoprotein beta-1.6-N-acetylglucosaminyltransferase 3	GCNT3	0.523408	0.226992	0.0214684	0.804989	0.341923	0.337801	x
Q9Y3B9	RRP15-like protein	RRP15	0.00226817	1.72525	0.340139	0.804941	0.00625892	1.82224
Q9H0A0	RNA cytidine acetyltransferase	NAT10	0.00947464	0.852691	0.0695445	0.804715	0.00379603	1.18303
O00358	Forkhead box protein E1	FOXE1	1	0	0.172167	0.803652	0.205302	-0.845079
Q96GQ7	Probable ATP-dependent RNA helicase DDX27	DDX27	0.17379	0.650545	0.176707	0.803394	0.0625798	0.965173
Q9BPX3	Condensin complex subunit 3	NCAPG	0.948974	-0.0515539	0.278568	0.802935	0.026097	1.27489
Q8TDZ2	[F-actin]-monooxygenase MICAL1	MICAL1	0.000987854	3.39342	0.415265	0.802891	0.00119588	3.34182
O75503	Ceroid-lipofuscinosis neuronal protein 5	CLN5	0.0136426	1.43658	0.261042	0.799724	0.0321806	1.04117
Q5T749	Keratinocyte proline-rich protein	KPRP	0.321345	-0.917868	0.66573	0.797155	0.624218	-0.494282
Q96A08	Histone H2B type 1-A	H2BC1	0.0064037	1.12111	0.0730458	0.796556	0.00327946	0.908019
Q13427	Peptidyl-prolyl cis-trans isomerase G	PPIG	0.00110345	1.01604	0.0107105	0.795999	0.00848675	0.782085
O15446	DNA-directed RNA polymerase I subunit RPA34	POLR1G	0.0514824	0.906257	0.325411	0.795747	0.00170115	2.0545
Q5VZ89	DENN domain-containing protein 4C	DENND4C	0.0258969	0.597744	0.0287451	0.795051	0.207947	0.319881
Q9NTZ6	RNA-binding protein 12	RBM12	0.00107527	0.955999	0.00980531	0.792531	0.00161905	0.938616
O95671	Probable bifunctional dTTP/UTP pyrophosphatase/methyltransferase protein	ASMTL	0.0977513	0.676241	0.184499	0.791851	0.143213	0.904466
Q01433	AMP deaminase 2	AMPD2	0.00278306	1.20417	0.0267749	0.790862	0.00311901	1.31926
Q9P0J1	[Pyruvate dehydrogenase [acetyl-transferring]]-phosphatase 1. mitochondrial	PDP1	0.00323536	1.38714	0.0364659	0.789934	0.00448561	1.13869
O43464	Serine protease HTRA2. mitochondrial	HTRA2	0.0809212	1.51014	0.517512	0.789412	0.0735107	1.60771
Q8WWI5	Choline transporter-like protein 1	SLC44A1	0.107252	0.442508	0.0337327	0.789209	0.421852	0.26348	x
O15117	FYN-binding protein 1	FYB1	0.00112593	2.94966	0.346479	0.788929	0.0552895	1.36752
Q92665	Small ribosomal subunit protein mS31	MRPS31	0.3544	0.219757	0.0094359	0.788411	0.761765	0.167358	x
O75116	Rho-associated protein kinase 2	ROCK2	0.00159799	1.30294	0.0170018	0.788074	0.00700189	1.43339
Q9BU76	Multiple myeloma tumor-associated protein 2	MMTAG2	0.0289369	2.28799	0.598961	0.787082	0.691226	0.590608
P43378	Tyrosine-protein phosphatase non-receptor type 9	PTPN9	0.00104274	1.4819	0.102328	0.786407	0.00168421	1.40547
Q9NXH8	Torsin-4A	TOR4A	0.00229017	2.55961	0.397606	0.785584	0.00306306	2.37176
P40425	Pre-B-cell leukemia transcription factor 2	PBX2	0.901207	0.128585	0.376779	0.78523	0.973721	-0.0364006
Q13190	Syntaxin-5	STX5	0.0372571	1.75036	0.401426	0.783927	0.908183	-0.168266
O95832	Claudin-1	CLDN1	0.824503	-0.297323	0.0342039	0.783858	0.275455	-1.36144	x
Q96HW7	Integrator complex subunit 4	INTS4	0.24962	0.607882	0.28261	0.782725	0.20119	0.848394
Q14534	Squalene monooxygenase	SQLE	0.905999	0.0602951	0.165447	0.782315	0.846876	0.14295
P82094	TATA element modulatory factor	TMF1	0.0452354	1.19606	0.183708	0.781933	1	0
Q8WUZ0	B-cell CLL/lymphoma 7 protein family member C	BCL7C	0.038631	0.749506	0.052883	0.781739	0.254685	0.412748
A6NHL2	Tubulin alpha chain-like 3	TUBAL3	0.922343	0.148394	0.47918	0.779945	0.562887	0.811459
O75208	Ubiquinone biosynthesis protein COQ9. mitochondrial	COQ9	0.0822605	0.932586	0.135016	0.779271	0.508003	0.353463
Q9NUQ9	CYFIP-related Rac1 interactor B	CYRIB	0.00142939	1.47351	0.015314	0.778994	0.00475779	0.82794
P52434	DNA-directed RNA polymerases I. II. and III subunit RPABC3	POLR2H	0.0177711	1.02246	0.167829	0.778878	0.00790252	1.23455
Q9NVA2	Septin-11	SEPTIN11	0.00114483	1.4376	0.0631755	0.778403	0.00363059	1.75069
O95070	Protein YIF1A	YIF1A	0.951478	0.104444	0.612508	0.776431	0.289374	1.32781
P15735	Phosphorylase b kinase gamma catalytic chain. liver/testis isoform	PHKG2	0.0109172	1.1955	0.182156	0.775635	0.391253	0.394921
Q96HH6	Transmembrane protein 19	TMEM19	0.134311	0.419708	0.0497763	0.775608	0.396406	-0.884279	x
Q96P70	Importin-9	IPO9	0.076375	0.58153	0.0456958	0.775158	0.0177319	0.930274
Q13188	Serine/threonine-protein kinase 3	STK3	0.408583	0.535232	0.131827	0.773004	0.171556	0.612678
Q86VM9	Zinc finger CCCH domain-containing protein 18	ZC3H18	0.125943	1.01568	0.342649	0.772914	0.181635	0.869407
Q8NCG7	Diacylglycerol lipase-beta	DAGLB	0.0854382	0.964983	0.0470815	0.770664	0.0629173	0.711691	x
Q7L5N7	Lysophosphatidylcholine acyltransferase 2	LPCAT2	0.0169659	0.927066	0.0751826	0.770587	0.0388193	0.712274
Q9Y4R8	Telomere length regulation protein TEL2 homolog	TELO2	0.420432	0.397428	0.402264	0.770525	0.0831197	1.04346
O15037	Protein KHNYN	KHNYN	0.125327	0.65503	0.118684	0.770441	0.432038	0.355743
Q9Y5A9	YTH domain-containing family protein 2	YTHDF2	0.0180943	0.668322	0.0484567	0.770121	0.0167355	0.74323
Q8N201	Integrator complex subunit 1	INTS1	0.10517	1.02206	0.389822	0.769389	0.102382	1.07935
O00470	Homeobox protein Meis1	MEIS1	0.53029	0.243712	0.0660104	0.76908	0.370555	0.385988
Q8ND04	Nonsense-mediated mRNA decay factor SMG8	SMG8	0.193867	0.905844	0.419055	0.769024	0.295256	0.849513
Q96JM3	Chromosome alignment-maintaining phosphoprotein 1	CHAMP1	0.00569926	1.16064	0.0545999	0.767931	0.0950991	0.648478
Q8TDQ7	Glucosamine-6-phosphate isomerase 2	GNPDA2	0.0139201	1.15535	0.14811	0.767233	0.055891	0.846907
O00339	Matrilin-2	MATN2	0.000956863	2.53938	0.512616	0.766949	0.0109026	2.3476
O15247	Chloride intracellular channel protein 2	CLIC2	0.00342857	3.47681	0.396567	0.76592	0.0008	3.28965
Q5T8P6	RNA-binding protein 26	RBM26	0.00589744	0.93906	0.0554639	0.76533	0.00326316	1.00602
Q96N67	Dedicator of cytokinesis protein 7	DOCK7	0.614123	0.399246	0.319982	0.764305	0.206154	0.795068
Q9NRY6	Phospholipid scramblase 3	PLSCR3	0.801344	0.090863	0.0147889	0.763857	0.0146316	0.802521
Q9Y294	Histone chaperone ASF1A	ASF1A	0.164448	1.09392	0.518542	0.763852	0.0077928	2.06583
P13645	Keratin. type I cytoskeletal 10	KRT10	0.100778	-0.816966	0.64604	0.763794	0.118448	-0.875311
P04439	HLA class I histocompatibility antigen. A alpha chain	HLA-A	0.00625857	2.50087	0.308706	0.763728	0.116071	1.17603
O94915	Protein furry homolog-like	FRYL	0.0358622	1.01309	0.209791	0.763638	0.0611225	0.852633
Q9NPD3	Exosome complex component RRP41	EXOSC4	0.00530383	0.806544	0.0273801	0.763531	0.00469565	0.906288
P36873	Serine/threonine-protein phosphatase PP1-gamma catalytic subunit	PPP1CC	0.00218371	0.817047	0.00980328	0.762879	0.00212399	0.872165
P61962	DDB1- and CUL4-associated factor 7	DCAF7	0.0979988	0.958025	0.245121	0.762494	0.207716	0.716546
Q9H2V7	Protein spinster homolog 1	SPNS1	0.112412	1.26067	0.319325	0.761692	0.0378583	1.17461
Q8N9N7	Leucine-rich repeat-containing protein 57	LRRC57	0.502759	0.379146	0.257945	0.760454	0.418219	0.450989
Q15293	Reticulocalbin-1	RCN1	0.00245179	1.70955	0.066937	0.759129	0.00844482	1.50318
Q92629	Delta-sarcoglycan	SGCD	0.00116239	3.17832	0.216265	0.757195	0.00196011	3.80281
P27338	Amine oxidase [flavin-containing] B	MAOB	0.0115865	1.11472	0.0610164	0.756044	0.0469641	1.41838
Q8IWV8	E3 ubiquitin-protein ligase UBR2	UBR2	0.00670792	2.01694	0.458219	0.755489	0.427082	0.648389
O95428	Papilin	PAPLN	0.00284827	2.12361	0.19269	0.754924	0.0129605	1.88813
Q68CP9	AT-rich interactive domain-containing protein 2	ARID2	0.186505	0.470539	0.0896182	0.754311	0.550674	0.247448
Q8WYA6	Beta-catenin-like protein 1	CTNNBL1	0.00165831	0.959653	0.0152067	0.752145	0.0149141	0.702611
Q15276	Rab GTPase-binding effector protein 1	RABEP1	0.0341953	2.11416	0.120843	0.752136	0.345853	0.888041
Q9UHL4	Dipeptidyl peptidase 2	DPP7	0.0676589	1.28036	0.259328	0.75051	0.0268783	1.0448
P21127	Cyclin-dependent kinase 11B	CDK11B	0.00213333	0.853584	0.0103231	0.747805	0.00384895	0.683887
O95239	Chromosome-associated kinesin KIF4A	KIF4A	0.747572	0.23005	0.288605	0.746832	0.884441	-0.0897669
Q86YP4	Transcriptional repressor p66-alpha	GATAD2A	0.0114888	1.22405	0.381892	0.745844	0.0105592	1.29309
Q9Y5J5	Pleckstrin homology-like domain family A member 3	PHLDA3	0.859414	-0.128117	0.334181	0.745571	0.906813	-0.119821
Q96ME1	F-box/LRR-repeat protein 18	FBXL18	0.665275	-0.0912432	0.0579515	0.744372	0.930399	0.035133
Q92828	Coronin-2A	CORO2A	0.0540983	0.558757	0.0360281	0.744199	0.727179	-0.127152	x
Q562E7	WD repeat-containing protein 81	WDR81	0.0468794	1.45521	0.373002	0.744033	0.0882052	1.10284
Q14562	ATP-dependent RNA helicase DHX8	DHX8	0.0556826	1.08743	0.336245	0.743575	0.534161	0.375419
Q8WTS6	Histone-lysine N-methyltransferase SETD7	SETD7	0.0577308	1.74133	0.241996	0.743267	0.0419891	1.59458
Q6GMV2	Histone-lysine N-trimethyltransferase SMYD5	SMYD5	0.0759732	0.966027	0.224443	0.742394	0.0614007	1.12031
Q9ULK4	Mediator of RNA polymerase II transcription subunit 23	MED23	0.0342491	0.82537	0.118913	0.742028	0.0198176	1.01111
Q9Y5Q9	General transcription factor 3C polypeptide 3	GTF3C3	0.0110136	0.688247	0.0150508	0.741837	0.00679961	0.66249
P08514	Integrin alpha-IIb	ITGA2B	0.00800551	1.45358	0.227422	0.741732	0.499892	0.291858
P78310	Coxsackievirus and adenovirus receptor	CXADR	0.00316704	0.676477	0.0149894	0.739585	0.610687	-0.59703
Q7L7X3	Serine/threonine-protein kinase TAO1	TAOK1	0.334077	0.824709	0.491172	0.738883	0.375694	0.795925
Q92733	Proline-rich protein PRCC	PRCC	0.0235133	0.92802	0.10096	0.737829	0.0831576	0.678764
Q9NXR7	BRISC and BRCA1-A complex member 2	BABAM2	0.0494847	1.13958	0.227991	0.737806	0.501747	0.396892
Q92609	TBC1 domain family member 5	TBC1D5	0.00468311	0.903544	0.021406	0.73749	0.00995084	0.739898
P61009	Signal peptidase complex subunit 3	SPCS3	0.00581286	1.03986	0.039583	0.737306	0.0140666	0.967389
Q14161	ARF GTPase-activating protein GIT2	GIT2	0.00103509	2.22054	0.241472	0.737202	0.00325901	1.69613
Q13315	Serine-protein kinase ATM	ATM	0.00795031	2.00863	0.324046	0.735461	0.00816193	2.09554
Q6SPF0	Sterile alpha motif domain-containing protein 1	SAMD1	0.212879	0.788231	0.135747	0.734633	1	0
Q9H3H3	UPF0696 protein C11orf68	C11orf68	0.0814997	1.54267	0.458307	0.734217	0.0978881	1.47747
P40261	Nicotinamide N-methyltransferase	NNMT	0.00105172	4.5279	0.424801	0.733416	0.00101754	5.27549
O15460	Prolyl 4-hydroxylase subunit alpha-2	P4HA2	0.0289037	2.18656	0.65358	0.733059	0.0124983	2.87478
Q86Y56	Dynein axonemal assembly factor 5	DNAAF5	0.261643	0.51734	0.215444	0.73148	0.0307763	1.15734
P16401	Histone H1.5	H1-5	0.00430946	0.977911	0.030465	0.731459	0.0385106	0.6582
Q96T37	RNA-binding protein 15	RBM15	0.00191712	1.00879	0.0257449	0.729331	0.00465276	0.880943
O75884	Serine hydrolase RBBP9	RBBP9	0.0870708	1.20634	0.379138	0.728461	0.0683053	1.37101
P06756	Integrin alpha-V	ITGAV	0.00289869	1.25235	0.0624466	0.728063	0.0032595	1.4365
O43402	ER membrane protein complex subunit 8	EMC8	0.97272	-0.0549295	0.56219	0.727018	0.980807	0.042802
Q9Y6D9	Mitotic spindle assembly checkpoint protein MAD1	MAD1L1	0.00234049	0.691713	0.0120469	0.726829	0.120424	0.556917
P23458	Tyrosine-protein kinase JAK1	JAK1	0.0626595	0.856245	0.108922	0.72416	0.0101275	0.883093
P09234	U1 small nuclear ribonucleoprotein C	SNRPC	0.0016368	0.864558	0.0118306	0.72386	0.0053841	0.888145
O00267	Transcription elongation factor SPT5	SUPT5H	0.00332535	1.1165	0.0519598	0.723761	0.00526052	0.974872
O15321	Transmembrane 9 superfamily member 1	TM9SF1	0.0329964	1.12645	0.26412	0.723077	0.0283208	1.19383
Q9ULR0	Pre-mRNA-splicing factor ISY1 homolog	ISY1	0.0566128	1.33632	0.398838	0.721853	0.114323	0.992549
Q68D91	Acyl-coenzyme A thioesterase MBLAC2	MBLAC2	0.467548	0.482944	0.511793	0.719876	0.524155	0.402783
Q3MHD2	Protein LSM12	LSM12	0.0150695	0.59577	0.0322185	0.719073	0.00689734	0.879155
Q9P107	GEM-interacting protein	GMIP	0.00319912	1.7393	0.0171148	0.718189	0.0549496	0.629322
Q5SWX8	Protein odr-4 homolog	ODR4	0.0154464	0.790841	0.0625293	0.71767	0.232769	0.589259
Q9Y606	Pseudouridylate synthase 1 homolog	PUS1	0.0105274	0.769961	0.0418687	0.717331	0.0073267	0.934641
Q9H5N1	Rab GTPase-binding effector protein 2	RABEP2	0.660737	0.44677	0.324438	0.716755	0.60033	0.344456
P42345	Serine/threonine-protein kinase mTOR	MTOR	0.00675188	0.97576	0.0521891	0.716161	0.0099339	0.97303
O95236	Apolipoprotein L3	APOL3	0.00105263	3.91493	0.387579	0.716152	0.293912	1.00998
Q9Y3D0	Cytosolic iron-sulfur assembly component 2B	CIAO2B	0.569954	0.475888	0.426857	0.716014	0.395529	0.676483
P35249	Replication factor C subunit 4	RFC4	0.0906618	0.927066	0.267925	0.715717	0.0747201	1.01687
Q15021	Condensin complex subunit 1	NCAPD2	0.278554	0.941857	0.499033	0.715488	0.424172	0.731036
Q70IA6	MOB kinase activator 2	MOB2	0.42177	0.71755	0.49078	0.713881	0.446602	0.710022
Q5SY16	Polynucleotide 5'-hydroxyl-kinase NOL9	NOL9	0.0697556	0.670578	0.109794	0.713745	0.0464146	0.885307
P60059	Protein transport protein Sec61 subunit gamma	SEC61G	0.0809246	0.909312	0.177377	0.713725	0.286059	0.632306
P02533	Keratin. type I cytoskeletal 14	KRT14	0.298242	1.07887	0.617401	0.712976	0.0269704	2.46809
Q9BX68	Adenosine 5'-monophosphoramidase HINT2	HINT2	0.00315695	0.974353	0.0275124	0.711498	0.0123674	0.582513
Q9Y2R9	Small ribosomal subunit protein uS7m	MRPS7	0.28563	0.157896	0.0136755	0.709637	0.116108	0.362495	x
Q7Z3B4	Nucleoporin p54	NUP54	0.00161682	0.758348	0.0104667	0.70946	0.0069039	0.59344
Q9NP77	RNA polymerase II subunit A C-terminal domain phosphatase SSU72	SSU72	0.0227451	1.52693	0.496735	0.709428	0.00844071	1.91589
O43676	NADH dehydrogenase [ubiquinone] 1 beta subcomplex subunit 3	NDUFB3	0.200932	0.246965	0.0295786	0.70942	0.0220784	0.509903	x
Q8TB03	Uncharacterized protein CXorf38	CXorf38	0.0839902	1.01267	0.230822	0.709324	0.0308166	0.911035
Q9HCS7	Pre-mRNA-splicing factor SYF1	XAB2	0.0569521	1.42501	0.585491	0.708651	0.0701543	1.36798
P17096	High mobility group protein HMG-I/HMG-Y	HMGA1	0.373594	0.495731	0.206821	0.707784	0.350256	0.36659
Q86VE9	Serine incorporator 5	SERINC5	0.234637	-0.863671	0.0468846	0.706034	0.584063	-0.326026	x
O00410	Importin-5	IPO5	0.0142693	0.507688	0.0238276	0.705928	0.00198251	0.960822
P04156	Major prion protein	PRNP	0.0714945	1.603	0.152417	0.704439	0.0693291	1.49342
O43318	Mitogen-activated protein kinase kinase kinase 7	MAP3K7	0.509877	0.54628	0.106524	0.703957	0.368904	0.918311
Q9H3K2	Growth hormone-inducible transmembrane protein	GHITM	0.0360328	0.608623	0.0486579	0.703703	0.233598	0.437812
Q9Y5A7	NEDD8 ultimate buster 1	NUB1	0.0164997	1.46047	0.251183	0.703512	0.0451024	0.995637
Q8IVM0	Coiled-coil domain-containing protein 50	CCDC50	0.0193369	1.89963	0.321828	0.703478	0.00334944	2.26047
P07357	Complement component C8 alpha chain	C8A	0.00125077	3.58394	0.666046	0.702807	0.00196904	3.32815
Q06265	Exosome complex component RRP45	EXOSC9	0.0427779	0.969625	0.242018	0.702686	0.026962	1.13798
Q9NXA8	NAD-dependent protein deacylase sirtuin-5. mitochondrial	SIRT5	0.12165	0.979583	0.355034	0.702309	0.263606	0.714838
Q13610	Periodic tryptophan protein 1 homolog	PWP1	0.668689	0.258719	0.286316	0.702163	0.262039	0.65728
Q15388	Mitochondrial import receptor subunit TOM20 homolog	TOMM20	0.229125	0.410563	0.0926784	0.701729	0.59731	0.315168
Q8ND76	Cyclin-Y	CCNY	0.356112	0.721116	0.30855	0.701261	0.862006	0.1705
Q16512	Serine/threonine-protein kinase N1	PKN1	0.00520548	1.90393	0.345503	0.701182	0.0889646	0.919666
Q9UJX4	Anaphase-promoting complex subunit 5	ANAPC5	0.0179831	0.877407	0.0820372	0.701069	0.0264933	0.711204
Q9H1Y0	Autophagy protein 5	ATG5	0.139016	0.781024	0.0549877	0.700861	0.347158	0.354674
Q9NQT5	Exosome complex component RRP40	EXOSC3	0.0417104	0.593801	0.0565316	0.699228	0.0135968	0.860323
P0DOX8	Immunoglobulin lambda-1 light chain	IGL1	0.0290164	3.3666	0.748068	0.697778	0.0487363	2.69916
Q96A35	Large ribosomal subunit protein uL24m	MRPL24	0.254388	0.349926	0.070558	0.697567	0.272415	0.436654
Q8N122	Regulatory-associated protein of mTOR	RPTOR	0.145108	0.52817	0.0213218	0.697555	0.0336361	0.627732
Q96HS1	Serine/threonine-protein phosphatase PGAM5. mitochondrial	PGAM5	0.108068	0.306565	0.0342429	0.69718	0.0177392	0.629432
P43007	Neutral amino acid transporter A	SLC1A4	0.0477915	1.47509	0.49111	0.696853	0.130973	1.16348
Q9BW92	Threonine--tRNA ligase. mitochondrial	TARS2	0.658673	0.390709	0.440896	0.695807	0.213793	0.902093
Q8NDZ4	Divergent protein kinase domain 2A	DIPK2A	0.223879	0.735316	0.328076	0.695262	0.359909	0.571023
Q9BWS9	Chitinase domain-containing protein 1	CHID1	0.0281648	0.972785	0.0877359	0.695107	0.0417733	0.973029
Q9NVH6	Trimethyllysine dioxygenase. mitochondrial	TMLHE	0.0619987	1.16882	0.572766	0.694968	0.438564	0.642629
Q9BTY7	Protein HGH1 homolog	HGH1	0.932388	0.0462101	0.141539	0.693926	0.620433	0.29339
Q05209	Tyrosine-protein phosphatase non-receptor type 12	PTPN12	0.10751	1.02322	0.3324	0.692988	0.10285	1.04461
O43716	Glutamyl-tRNA(Gln) amidotransferase subunit C. mitochondrial	GATC	0.0157336	0.6745	0.0505425	0.691381	0.0237003	0.653223
P15848	Arylsulfatase B	ARSB	0.951634	-0.023555	0.184428	0.690659	0.223584	0.499342
Q9BYD1	Large ribosomal subunit protein uL13m	MRPL13	0.141596	0.381227	0.0471049	0.690155	0.146272	0.508376	x
P08567	Pleckstrin	PLEK	0.00414159	3.185	0.118755	0.689821	0.105129	1.27434
Q15027	Arf-GAP with coiled-coil. ANK repeat and PH domain-containing protein 1	ACAP1	0.0759758	1.28771	0.401394	0.685255	0.174001	0.987373
Q9HC16	DNA dC->dU-editing enzyme APOBEC-3G	APOBEC3G	0.032209	1.82098	0.227465	0.685159	0.220046	0.983167
Q12996	Cleavage stimulation factor subunit 3	CSTF3	0.00106787	0.858201	0.00996	0.68515	0.00171429	0.756125
P55058	Phospholipid transfer protein	PLTP	0.0980249	1.1455	0.17476	0.684893	0.00633065	2.58664
O43291	Kunitz-type protease inhibitor 2	SPINT2	0.909301	0.0970531	0.218969	0.682209	0.0819537	0.785055
O95167	NADH dehydrogenase [ubiquinone] 1 alpha subcomplex subunit 3	NDUFA3	0.974196	-0.0170206	0.186667	0.679694	0.182076	0.50601
Q9NVH2	Integrator complex subunit 7	INTS7	0.628151	0.299187	0.167495	0.678701	0.755771	-0.296927
Q66PJ3	ADP-ribosylation factor-like protein 6-interacting protein 4	ARL6IP4	0.917759	0.0590633	0.234041	0.677855	0.287987	0.637583
Q8IXB1	DnaJ homolog subfamily C member 10	DNAJC10	0.0235032	1.63781	0.447419	0.67692	0.0178855	1.83014
Q9P2W9	Syntaxin-18	STX18	0.279745	0.663618	0.112079	0.676871	0.494819	0.377433
O00291	Huntingtin-interacting protein 1	HIP1	0.394579	0.558507	0.472829	0.674681	0.0972125	0.931187
Q9P000	COMM domain-containing protein 9	COMMD9	0.00121143	0.890707	0.0181764	0.673193	0.00165574	0.787351
Q8TCU6	Phosphatidylinositol 3.4.5-trisphosphate-dependent Rac exchanger 1 protein	PREX1	0.00173585	2.10551	0.15226	0.67287	0.0165195	1.25745
O75323	Protein NipSnap homolog 2	NIPSNAP2	0.00110476	0.963906	0.0100267	0.672446	0.00308408	0.955365
Q9NR09	Baculoviral IAP repeat-containing protein 6	BIRC6	0.106668	0.607376	0.127271	0.67232	0.105225	0.777201
O95453	Poly(A)-specific ribonuclease PARN	PARN	0.0126068	1.19266	0.294569	0.671054	0.00589154	1.41821
O76024	Wolframin	WFS1	0.001	2.79235	0.426792	0.670971	0.00147867	3.11825
Q02539	Histone H1.1	H1-1	0.610468	0.154081	0.0335056	0.670502	0.197585	0.408832	x
Q9NV92	NEDD4 family-interacting protein 2	NDFIP2	0.371467	0.550604	0.227931	0.668332	0.586605	0.449493
Q96P47	Arf-GAP with GTPase. ANK repeat and PH domain-containing protein 3	AGAP3	0.0189951	1.52583	0.381122	0.667929	0.031329	1.39273
Q5TBB1	Ribonuclease H2 subunit B	RNASEH2B	0.604116	0.682662	0.623799	0.666305	0.36568	1.0024
Q5T440	Putative transferase CAF17. mitochondrial	IBA57	0.307941	0.620561	0.374241	0.665981	0.922801	0.0972967
Q14728	Major facilitator superfamily domain-containing protein 10	MFSD10	0.139041	1.10096	0.413774	0.665654	0.00362536	1.79618
Q15555	Microtubule-associated protein RP/EB family member 2	MAPRE2	0.0409504	1.43381	0.227876	0.664859	0.0746383	1.38228
O95707	Ribonuclease P protein subunit p29	POP4	0.0599986	0.67603	0.179408	0.664833	0.0158992	0.940406
Q15036	Sorting nexin-17	SNX17	0.160828	1.30254	0.551113	0.664613	0.124139	1.45982
Q9BQ70	Ribosome quality control complex subunit TCF25	TCF25	0.0274391	1.42543	0.369931	0.663846	0.0272961	1.48026
Q9H0B6	Kinesin light chain 2	KLC2	0.180533	0.548839	0.212135	0.66361	0.00151456	1.19596
P04264	Keratin. type II cytoskeletal 1	KRT1	0.234781	-1.04236	0.738985	0.661918	0.143165	-1.37234
Q9BRJ6	Uncharacterized protein C7orf50	C7orf50	0.00603642	0.770132	0.109433	0.660472	0.0100015	1.17026
Q96JP5	E3 ubiquitin-protein ligase ZFP91	ZFP91	0.0575466	1.01599	0.318857	0.659194	0.0367383	1.20552
Q96JK2	DDB1- and CUL4-associated factor 5	DCAF5	0.707257	0.349376	0.44176	0.658961	0.70452	0.246437
P07910	Heterogeneous nuclear ribonucleoproteins C1/C2	HNRNPC	0.00113333	0.79421	0.0152583	0.658327	0.00182979	0.795214
Q92621	Nuclear pore complex protein Nup205	NUP205	0.00508646	0.652551	0.0167407	0.657681	0.0140744	0.600438
P07205	Phosphoglycerate kinase 2	PGK2	0.912766	-0.1851	0.613232	0.655826	0.328659	1.06181
O14972	Vacuolar protein sorting-associated protein 26C	VPS26C	0.00547014	1.33551	0.301093	0.653321	0.0091424	1.31559
Q9Y512	Sorting and assembly machinery component 50 homolog	SAMM50	0.0212924	0.52784	0.0295641	0.652464	0.0059234	0.681554
Q05519	Serine/arginine-rich splicing factor 11	SRSF11	0.00220059	0.6884	0.0160236	0.651397	0.00293832	0.698467
P53611	Geranylgeranyl transferase type-2 subunit beta	RABGGTB	0.98153	0.014781	0.357547	0.648541	0.73459	0.204995
Q9NW64	Pre-mRNA-splicing factor RBM22	RBM22	0.192935	1.11984	0.5374	0.648415	0.692608	0.453176
P51398	Small ribosomal subunit protein mS29	DAP3	0.704878	-0.101571	0.0138014	0.647108	0.0331798	0.51778	x
Q5SRE5	Nucleoporin NUP188	NUP188	0.00276768	0.576709	0.0334991	0.646487	0.0106366	0.536398
Q71RC2	La-related protein 4	LARP4	0.520843	0.483559	0.45947	0.645819	0.424334	0.855785
P82914	Small ribosomal subunit protein uS15m	MRPS15	0.608089	0.601341	0.669438	0.64502	0.7772	0.40248
Q9BYD2	Large ribosomal subunit protein bL9m	MRPL9	0.78696	0.0673325	0.0234901	0.644058	0.39122	0.268369	x
O00459	Phosphatidylinositol 3-kinase regulatory subunit beta	PIK3R2	0.677134	0.212211	0.280625	0.643246	0.988276	-0.00975571
Q16611	Bcl-2 homologous antagonist/killer	BAK1	0.310959	1.21722	0.649085	0.641595	0.408683	1.09957
Q8WWM9	Cytoglobin	CYGB	0.0016887	1.74333	0.285273	0.64063	0.009	2.06645
P00395	Cytochrome c oxidase subunit 1	MT-CO1	0.560342	0.544355	0.525719	0.637807	0.970442	-0.0381264
Q96L58	Beta-1.3-galactosyltransferase 6	B3GALT6	0.00795574	1.46516	0.186411	0.637213	0.179512	1.00993
P20645	Cation-dependent mannose-6-phosphate receptor	M6PR	0.0130531	0.966291	0.114896	0.63693	0.0152345	0.944214
P56545	C-terminal-binding protein 2	CTBP2	0.0857316	0.50286	0.0800651	0.63665	0.0279689	0.724922
Q86YH6	All trans-polyprenyl-diphosphate synthase PDSS2	PDSS2	0.509585	0.395154	0.330571	0.635341	0.103531	0.662124
Q14444	Caprin-1	CAPRIN1	0.0702361	0.365594	0.0331111	0.635017	0.00476168	0.661259
Q8WWP7	GTPase IMAP family member 1	GIMAP1	0.000955882	2.70811	0.173182	0.634162	0.0130636	1.90537
O00541	Pescadillo homolog	PES1	0.017477	0.493808	0.137014	0.633577	0.00356213	0.994483
P52657	Transcription initiation factor IIA subunit 2	GTF2A2	0.387358	0.99815	0.534792	0.63357	0.367695	1.2828
Q9NP61	ADP-ribosylation factor GTPase-activating protein 3	ARFGAP3	0.0150211	1.17328	0.207287	0.633525	0.069025	0.784688
Q8NFF5	FAD synthase	FLAD1	0.424918	0.295262	0.134624	0.632695	0.0510974	0.723425
O95873	Uncharacterized protein C6orf47	C6orf47	0.949286	-0.0569418	0.425381	0.632563	0.55215	-0.50431
P29558	RNA-binding motif. single-stranded-interacting protein 1	RBMS1	0.153008	1.40344	0.595377	0.631122	0.50865	0.890011
Q96II8	DISP complex protein LRCH3	LRCH3	0.00869577	1.42589	0.347764	0.630864	0.00958685	1.25085
Q86SZ2	Trafficking protein particle complex subunit 6B	TRAPPC6B	0.744213	0.543812	0.710981	0.629004	0.1555	-1.60805
Q96I59	Asparaginyl-tRNA synthetase	NARS2	0.0639906	0.918348	0.37376	0.628406	0.0323613	1.11199
Q13425	Beta-2-syntrophin	SNTB2	0.00103401	1.61394	0.0874369	0.626362	0.00467244	1.89991
Q9H936	Mitochondrial glutamate carrier 1	SLC25A22	0.00231395	1.18943	0.0225761	0.625505	0.00715829	0.702821
Q6UX04	Spliceosome-associated protein CWC27 homolog	CWC27	0.0705238	1.03086	0.415919	0.624119	0.130261	0.921329
Q9P0M9	Large ribosomal subunit protein bL27m	MRPL27	0.951157	0.0265072	0.0809005	0.622254	0.164968	0.442416
Q9H479	Fructosamine-3-kinase	FN3K	0.188778	0.828323	0.16866	0.620243	0.296089	0.630405
P22626	Heterogeneous nuclear ribonucleoproteins A2/B1	HNRNPA2B1	0.00165179	0.934864	0.0103784	0.616932	0.00113433	0.692862
O95382	Mitogen-activated protein kinase kinase kinase 6	MAP3K6	0.112387	1.2099	0.451339	0.616454	0.181525	0.964059
Q6PL18	ATPase family AAA domain-containing protein 2	ATAD2	0.524596	-0.212078	0.28515	0.616034	1	0
Q63ZY3	KN motif and ankyrin repeat domain-containing protein 2	KANK2	0.0373287	2.69946	0.725897	0.615507	0.0435768	2.98471
O43148	mRNA cap guanine-N7 methyltransferase	RNMT	0.414079	0.487076	0.347671	0.614556	0.292326	0.601694
Q96S44	EKC/KEOPS complex subunit TP53RK	TP53RK	0.0372467	0.96306	0.238856	0.614411	0.0451033	0.988414
Q9NVS2	Large ribosomal subunit protein mL66	MRPS18A	0.531366	-0.192106	0.0419011	0.613717	0.641787	0.168961	x
Q9NPQ8	Synembryn-A	RIC8A	0.00236261	0.71055	0.012306	0.61362	0.00859113	0.752716
Q9BZE9	Tether containing UBX domain for GLUT4	ASPSCR1	0.255803	0.754242	0.432766	0.61346	0.159228	1.06398
Q96JJ7	Protein disulfide-isomerase TMX3	TMX3	0.00424854	0.892542	0.0356128	0.612215	0.00634372	0.844036
Q5XKP0	MICOS complex subunit MIC13	MICOS13	0.1155	1.02787	0.506555	0.611904	0.0149073	1.35204
O43390	Heterogeneous nuclear ribonucleoprotein R	HNRNPR	0.00167089	0.885747	0.0189651	0.611322	0.00349178	0.774948
P09651	Heterogeneous nuclear ribonucleoprotein A1	HNRNPA1	0.305235	0.577781	0.481745	0.610262	0.0732138	0.868834
P82930	Small ribosomal subunit protein mS34	MRPS34	0.333211	-0.134908	0.0154016	0.610052	0.275159	0.180219	x
P31323	cAMP-dependent protein kinase type II-beta regulatory subunit	PRKAR2B	0.00142857	3.24011	0.376605	0.609896	0.00233171	3.19501
P09914	Interferon-induced protein with tetratricopeptide repeats 1	IFIT1	0.0356019	2.57447	0.65505	0.609464	0.190264	1.61566
Q5JTV8	Torsin-1A-interacting protein 1	TOR1AIP1	0.000949416	1.12955	0.00984762	0.608577	0.00260633	0.935987
Q8NC44	Reticulophagy regulator 2	RETREG2	0.701829	0.227873	0.319968	0.608139	0.739636	0.213131
Q96NE9	FERM domain-containing protein 6	FRMD6	0.76323	0.210092	0.353576	0.60756	0.721754	-0.230758
O60885	Bromodomain-containing protein 4	BRD4	0.00673002	0.84403	0.0319882	0.607395	0.0394679	0.464447
Q8N2G8	GH3 domain-containing protein	GHDC	0.00730702	1.36615	0.186166	0.607273	0.0268563	1.12233
P36980	Complement factor H-related protein 2	CFHR2	0.26652	0.638719	0.346941	0.604211	0.107749	1.02576
P48595	Serpin B10	SERPINB10	0.255433	0.98861	0.625782	0.604161	0.911806	-0.129932
P61018	Ras-related protein Rab-4B	RAB4B	0.0172607	1.65302	0.415768	0.60252	0.639348	0.444266
P08240	Signal recognition particle receptor subunit alpha	SRPRA	0.00337961	0.796204	0.0288097	0.602473	0.0192368	0.757864
Q92922	SWI/SNF complex subunit SMARCC1	SMARCC1	0.0232561	0.765499	0.169483	0.602282	0.0131574	0.920455
Q92974	Rho guanine nucleotide exchange factor 2	ARHGEF2	0.0122156	0.880453	0.0761274	0.602074	0.0908103	0.532709
P35908	Keratin. type II cytoskeletal 2 epidermal	KRT2	0.454775	-0.366173	0.66074	0.601702	0.120821	-0.816518
Q9NTX5	Ethylmalonyl-CoA decarboxylase	ECHDC1	0.0251283	0.563338	0.0615643	0.601078	0.0275953	0.578947
Q8NI60	Atypical kinase COQ8A. mitochondrial	COQ8A	0.00097992	1.97295	0.37649	0.600731	0.00117073	2.05233
Q6UW02	Cytochrome P450 20A1	CYP20A1	0.00422222	1.55404	0.151178	0.600466	0.0407105	1.09787
P48200	Iron-responsive element-binding protein 2	IREB2	0.00606745	1.71903	0.38891	0.600062	0.361044	0.37568
Q8IY17	Patatin-like phospholipase domain-containing protein 6	PNPLA6	0.037977	1.03371	0.254604	0.599984	0.0581419	0.941618
Q13464	Rho-associated protein kinase 1	ROCK1	0.10966	1.42971	0.644459	0.5997	0.157236	1.28482
Q9Y3C4	EKC/KEOPS complex subunit TPRKB	TPRKB	0.00954204	1.02144	0.260454	0.59793	0.036537	0.828826
Q8N9T8	Protein KRI1 homolog	KRI1	0.0895903	0.952333	0.22246	0.596674	0.0713526	1.01379
Q13362	Serine/threonine-protein phosphatase 2A 56 kDa regulatory subunit gamma isoform	PPP2R5C	0.660952	0.481635	0.447099	0.596444	0.55529	-0.691858
Q9NUT2	Mitochondrial potassium channel ATP-binding subunit	ABCB8	0.641729	0.390866	0.519399	0.595715	0.83248	0.191388
O60613	Selenoprotein F	SELENOF	0.00789744	1.13131	0.097705	0.595429	0.0173106	0.802217
Q99943	1-acyl-sn-glycerol-3-phosphate acyltransferase alpha	AGPAT1	0.011705	1.60741	0.296767	0.594834	0.0322318	1.35767
Q9ULE6	Paladin	PALD1	0.0614119	1.46928	0.633808	0.594533	0.0889558	1.30501
Q9NPJ3	Acyl-coenzyme A thioesterase 13	ACOT13	0.00662006	1.0762	0.0690709	0.59442	0.00681783	1.15364
Q8WUH2	Transforming growth factor-beta receptor-associated protein 1	TGFBRAP1	0.0151011	2.05803	0.589182	0.593998	0.0858543	1.58377
Q13951	Core-binding factor subunit beta	CBFB	0.0409511	0.586524	0.0810644	0.593664	0.0846969	0.552055
P82675	Small ribosomal subunit protein uS5m	MRPS5	0.632622	0.105257	0.0147441	0.593581	0.619946	0.120666	x
Q9NQ50	Large ribosomal subunit protein mL40	MRPL40	0.864527	0.122861	0.385539	0.593564	0.228004	0.742463
Q96AA3	Protein RFT1 homolog	RFT1	0.0106708	0.687074	0.0405027	0.592722	0.0203258	0.672091
P55769	NHP2-like protein 1	SNU13	0.00316049	1.11839	0.0304353	0.591587	0.00217708	0.984219
Q14746	Conserved oligomeric Golgi complex subunit 2	COG2	0.0150405	1.29976	0.249045	0.591199	0.0525816	0.793229
Q15269	Periodic tryptophan protein 2 homolog	PWP2	0.179325	1.01398	0.671834	0.591084	0.026388	1.59486
Q8N4J0	Carnosine N-methyltransferase	CARNMT1	0.642353	-0.327971	0.473654	0.590823	0.497481	0.546702
Q9Y2R5	Small ribosomal subunit protein uS17m	MRPS17	0.685762	0.0940334	0.0307903	0.59009	0.0627525	0.374112	x
Q14151	Scaffold attachment factor B2	SAFB2	0.0193401	1.41189	0.584169	0.588432	0.590028	0.617188
Q9NTG7	NAD-dependent protein deacetylase sirtuin-3. mitochondrial	SIRT3	0.573938	0.321115	0.307097	0.587747	0.419687	0.393482
O76054	SEC14-like protein 2	SEC14L2	0.8322	-0.266967	0.595491	0.587477	0.675357	-0.475553
Q8N131	Porimin	TMEM123	0.00378601	2.59265	0.644989	0.586132	0.0892595	1.60239
Q9BW91	ADP-ribose pyrophosphatase. mitochondrial	NUDT9	0.587666	0.431329	0.427098	0.583113	0.42427	0.595878
Q9NZQ3	NCK-interacting protein with SH3 domain	NCKIPSD	0.96645	0.0297384	0.343199	0.583066	0.38103	0.517283
Q9NRN7	L-aminoadipate-semialdehyde dehydrogenase-phosphopantetheinyl transferase	AASDHPPT	0.0199962	0.497853	0.0371247	0.579958	0.00628281	0.799154
P35610	Sterol O-acyltransferase 1	SOAT1	0.00440075	1.6896	0.207011	0.579761	0.00417437	1.60819
Q15113	Procollagen C-endopeptidase enhancer 1	PCOLCE	0.00224633	2.48956	0.197322	0.579674	0.0595967	1.68347
Q8WUA2	Peptidyl-prolyl cis-trans isomerase-like 4	PPIL4	0.300379	0.724439	0.384083	0.579416	0.099024	0.95448
Q9H1B7	Probable E3 ubiquitin-protein ligase IRF2BPL	IRF2BPL	0.000972112	1.64715	0.413603	0.578302	0.00282988	1.66289
Q96P63	Serpin B12	SERPINB12	0.0980107	-1.82652	0.771928	0.578233	0.077288	-1.96191
O15228	Dihydroxyacetone phosphate acyltransferase	GNPAT	0.522216	0.272524	0.23993	0.578013	0.870867	0.107914
Q9BT40	Inositol polyphosphate 5-phosphatase K	INPP5K	0.58956	0.273626	0.340555	0.57794	0.936788	-0.0506016
Q9BVV7	Mitochondrial import inner membrane translocase subunit Tim21	TIMM21	0.956128	0.0832607	0.663735	0.577567	0.3954	0.881759
P08621	U1 small nuclear ribonucleoprotein 70 kDa	SNRNP70	0.00938139	0.706072	0.0641262	0.576237	0.0127399	0.687346
Q96JB2	Conserved oligomeric Golgi complex subunit 3	COG3	0.172502	0.656342	0.325513	0.575899	0.729542	0.239718
Q14657	EKC/KEOPS complex subunit LAGE3	LAGE3	0.0373771	1.45541	0.610522	0.575037	0.0438215	1.42403
Q9Y3E5	Peptidyl-tRNA hydrolase 2. mitochondrial	PTRH2	0.00735427	0.530717	0.0742873	0.574836	0.00295588	0.87769
Q96B26	Exosome complex component RRP43	EXOSC8	0.00283251	0.794577	0.0519812	0.574268	0.0053137	0.789178
P29972	Aquaporin-1	AQP1	0.0771421	1.85104	0.548219	0.573984	0.0622768	1.96883
Q9NXN4	Ganglioside-induced differentiation-associated protein 2	GDAP2	0.148286	0.712054	0.321765	0.57388	0.129459	0.76881
Q6ZS81	WD repeat- and FYVE domain-containing protein 4	WDFY4	0.0018107	2.5362	0.420616	0.573314	0.208792	0.623737
P0DOX6	Immunoglobulin mu heavy chain	IGM	0.0154703	3.10894	0.775995	0.57314	0.159222	2.0144
Q9NZ43	Vesicle transport protein USE1	USE1	0.807414	0.207289	0.295693	0.573139	0.107442	0.879727
Q9UPU5	Ubiquitin carboxyl-terminal hydrolase 24	USP24	0.0188317	0.425513	0.0441049	0.573132	0.910274	0.0550613
Q9H5V8	CUB domain-containing protein 1	CDCP1	0.267983	0.290792	0.0703384	0.571338	0.879051	-0.0584686
Q6ZWJ1	Syntaxin-binding protein 4	STXBP4	0.499213	-0.427321	0.407647	0.570933	0.386205	0.520355
Q9UPN3	Microtubule-actin cross-linking factor 1. isoforms 1/2/3/4/5	MACF1	0.0211724	0.789845	0.084723	0.570066	0.00184818	1.25716
Q15155	BOS complex subunit NOMO1	NOMO1	0.00224561	0.65183	0.0248681	0.569699	0.00392287	0.656156
Q9UQ90	Paraplegin	SPG7	0.989394	0.00927658	0.263512	0.568926	0.736411	-0.1661
Q9BZE1	Large ribosomal subunit protein mL37	MRPL37	0.829498	-0.046122	0.0106047	0.568688	0.131284	0.310359
Q9BYX4	Interferon-induced helicase C domain-containing protein 1	IFIH1	0.0208305	1.52139	0.262862	0.56864	0.577621	0.38519
Q16637	Survival motor neuron protein	SMN1	0.103529	0.672294	0.429067	0.568297	0.106126	0.958754
Q9NX05	Constitutive coactivator of PPAR-gamma-like protein 2	FAM120C	0.371863	0.616958	0.50243	0.568054	0.741728	0.263339
Q13445	Transmembrane emp24 domain-containing protein 1	TMED1	0.0049418	1.07557	0.0464686	0.566462	0.0256347	0.697979
Q5QJE6	Deoxynucleotidyltransferase terminal-interacting protein 2	DNTTIP2	0.129824	1.09356	0.589851	0.56589	0.375911	0.88029
O43586	Proline-serine-threonine phosphatase-interacting protein 1	PSTPIP1	0.317491	0.773111	0.482917	0.564714	0.0146684	1.19502
O43823	A-kinase anchor protein 8	AKAP8	0.00323348	0.903768	0.0941085	0.564663	0.0133324	1.01751
O14936	Peripheral plasma membrane protein CASK	CASK	0.00959176	0.366672	0.0264291	0.563446	0.0203326	0.353837
Q92925	SWI/SNF-related matrix-associated actin-dependent regulator of chromatin subfamily D member 2	SMARCD2	0.00247059	0.52166	0.0161004	0.56281	0.0611548	0.27924
Q9BS40	Latexin	LXN	0.00217687	1.06121	0.0455723	0.562619	0.0834194	0.952065
Q9NWZ5	Uridine-cytidine kinase-like 1	UCKL1	0.375997	0.542077	0.479349	0.562387	0.233033	0.805014
Q9UBY9	Heat shock protein beta-7	HSPB7	0.487894	0.524594	0.286808	0.562012	0.0237414	2.63299
P09486	SPARC	SPARC	0.00283514	2.43651	0.460328	0.561604	0.123814	1.53601
Q9GZP8	Immortalization up-regulated protein	IMUP	0.913978	-0.147914	0.544113	0.560837	0.475961	-0.808009
Q96CM8	Medium-chain acyl-CoA ligase ACSF2. mitochondrial	ACSF2	0.0353017	1.07784	0.572843	0.560556	0.877927	-0.112881
Q9Y676	Small ribosomal subunit protein mS40	MRPS18B	0.198595	0.359895	0.0901464	0.560183	0.932917	-0.0747959
Q6ISB3	Grainyhead-like protein 2 homolog	GRHL2	0.205324	0.470601	0.369502	0.559336	0.902896	0.0703178
Q16706	Alpha-mannosidase 2	MAN2A1	0.011257	0.60743	0.0188581	0.559143	0.215893	0.283494
O94886	CSC1-like protein 1	TMEM63A	0.0714837	0.713972	0.0967128	0.556586	0.123629	0.461145
Q99717	Mothers against decapentaplegic homolog 5	SMAD5	0.147654	0.631615	0.39831	0.556332	0.0416503	1.10379
Q9HB07	MYG1 exonuclease	MYG1	0.521288	0.161928	0.0658563	0.555793	0.191628	0.404078
P50750	Cyclin-dependent kinase 9	CDK9	0.00363064	0.959678	0.083318	0.554946	0.00421438	1.19836
P30533	Alpha-2-macroglobulin receptor-associated protein	LRPAP1	0.0196537	1.30074	0.306945	0.554572	0.0172917	1.48999
P60891	Ribose-phosphate pyrophosphokinase 1	PRPS1	0.0812139	0.954004	0.423161	0.554009	0.368834	0.599989
Q96NT0	Coiled-coil domain-containing protein 115	CCDC115	0.176352	0.802156	0.397322	0.553889	0.816317	0.201411
O75880	Protein SCO1 homolog. mitochondrial	SCO1	0.206559	0.434994	0.0448725	0.553451	0.916567	0.0344131
P61978	Heterogeneous nuclear ribonucleoprotein K	HNRNPK	0.00338528	0.655727	0.017331	0.553365	0.00290058	0.548119
Q8NBF2	NHL repeat-containing protein 2	NHLRC2	0.050324	0.640725	0.104353	0.553156	0.0332133	0.760272
Q9P206	NHS-like protein 3	NHSL3	0.255931	0.189108	0.0336111	0.553094	0.119551	-0.556225
P30520	Adenylosuccinate synthetase isozyme 2	ADSS2	0.127963	0.37221	0.0568283	0.552631	0.0365073	0.64082
Q32P28	Prolyl 3-hydroxylase 1	P3H1	0.260899	1.43209	0.731412	0.552202	0.0764196	2.10704
Q01831	DNA repair protein complementing XP-C cells	XPC	0.19632	0.933907	0.414726	0.551441	0.778548	0.205615
P29622	Kallistatin	SERPINA4	0.109628	0.846691	0.47817	0.551059	0.261644	0.908954
P31151	Protein S100-A7	S100A7	0.115249	1.90191	0.788252	0.55044	0.645297	0.817102
Q9NS69	Mitochondrial import receptor subunit TOM22 homolog	TOMM22	0.424834	0.144244	0.029577	0.54819	0.0237236	0.465903
P20815	Cytochrome P450 3A5	CYP3A5	0.449653	0.739913	0.442125	0.548104	0.952191	0.0443699
Q96GD0	Chronophin	PDXP	0.0511638	1.14073	0.403827	0.547956	0.0585883	1.03624
P17900	Ganglioside GM2 activator	GM2A	0.0442827	0.461267	0.0775662	0.547673	0.0451028	0.41905
Q8TCT8	Signal peptide peptidase-like 2A	SPPL2A	0.0489517	1.163	0.374674	0.545406	0.858442	0.155445
Q12981	Vesicle transport protein SEC20	BNIP1	0.079227	0.405723	0.0360247	0.545109	0.137628	0.282112
Q9NV56	MRG/MORF4L-binding protein	MRGBP	0.0031796	1.31306	0.323647	0.544982	0.250869	0.605299
Q01658	Protein Dr1	DR1	0.0214237	0.808851	0.145441	0.544978	0.0299187	0.780524
Q9Y399	Small ribosomal subunit protein uS2m	MRPS2	0.887248	0.0344688	0.0201614	0.544586	0.314425	0.246153
Q08357	Sodium-dependent phosphate transporter 2	SLC20A2	0.807534	0.134004	0.529812	0.543981	0.734649	0.219666
Q9Y679	Lipid droplet-regulating VLDL assembly factor AUP1	AUP1	0.545481	0.146648	0.0672507	0.543306	0.423397	0.281068
Q96DV4	Large ribosomal subunit protein mL38	MRPL38	0.900249	-0.0310802	0.0445138	0.543204	0.338352	0.235609
Q9UL03	Integrator complex subunit 6	INTS6	0.41588	0.518431	0.517585	0.543184	0.290021	0.60265
O94901	SUN domain-containing protein 1	SUN1	0.0791529	0.489462	0.0365661	0.542933	0.0808497	0.48756
Q9Y291	Small ribosomal subunit protein mS33	MRPS33	0.698224	0.0707684	0.0676388	0.542173	0.481084	0.175109
Q01804	OTU domain-containing protein 4	OTUD4	0.200592	0.750345	0.46921	0.542074	0.432457	0.520843
Q5EBM0	UMP-CMP kinase 2. mitochondrial	CMPK2	0.347724	1.43935	0.779227	0.541882	0.630649	-0.699899
Q8IZA0	Dyslexia-associated protein KIAA0319-like protein	KIAA0319L	0.890149	-0.0642324	0.380891	0.541749	0.170937	0.512225
Q86T03	Type 1 phosphatidylinositol 4.5-bisphosphate 4-phosphatase	PIP4P1	0.373131	0.371655	0.0609105	0.541646	0.763295	-0.159069
P01780	Immunoglobulin heavy variable 3-7	IGHV3-7	0.0130537	1.75913	0.599282	0.540423	0.951844	-0.0551489
P54852	Epithelial membrane protein 3	EMP3	0.289782	1.06064	0.520967	0.539878	0.0756749	1.19995
Q14515	SPARC-like protein 1	SPARCL1	0.0560084	1.28338	0.368166	0.539001	0.00943598	1.86922
Q9UJV9	Probable ATP-dependent RNA helicase DDX41	DDX41	0.0288732	1.80666	0.639633	0.538777	0.527512	0.690229
Q8N4V1	ER membrane protein complex subunit 5	MMGT1	0.796226	0.187342	0.357268	0.537836	0.0892858	0.898985
Q8IXM3	Large ribosomal subunit protein mL41	MRPL41	0.831111	0.0634796	0.0604752	0.537627	0.0553037	0.488339
P23471	Receptor-type tyrosine-protein phosphatase zeta	PTPRZ1	0.002469	2.70073	0.633711	0.537406	0.0170379	2.70919
O15155	BET1 homolog	BET1	0.0621557	1.1128	0.506193	0.537266	0.0329187	1.10409
Q9UNN5	FAS-associated factor 1	FAF1	0.152669	0.513015	0.0922674	0.537252	0.127478	0.368052
Q13405	Large ribosomal subunit protein mL49	MRPL49	0.967621	0.00894432	0.0301397	0.537001	0.239672	0.273327
Q96EL2	Small ribosomal subunit protein uS3m	MRPS24	0.617089	-0.0944965	0.0120578	0.536769	0.0492087	0.280547
Q9UBV7	Beta-1.4-galactosyltransferase 7	B4GALT7	0.0308102	1.09963	0.457132	0.536703	0.0211447	1.24999
O43760	Synaptogyrin-2	SYNGR2	0.0364202	0.643466	0.10036	0.536027	0.193239	0.373961
Q49A26	Cytokine-like nuclear factor N-PAC	GLYR1	0.00229213	0.837441	0.0327985	0.535002	0.0146624	0.593888
Q9Y3Q8	TSC22 domain family protein 4	TSC22D4	0.455561	0.754433	0.63343	0.534143	0.904072	0.14586
Q96K37	Solute carrier family 35 member E1	SLC35E1	0.185859	1.05916	0.582605	0.532106	0.457539	0.666862
Q96S55	ATPase WRNIP1	WRNIP1	0.0286743	0.583074	0.0958399	0.531821	0.0466915	0.55206
P24844	Myosin regulatory light polypeptide 9	MYL9	0.00580603	1.22817	0.0416633	0.531802	0.0200155	1.34966
Q9H9J2	Large ribosomal subunit protein mL44	MRPL44	0.869859	-0.046553	0.0529914	0.531428	0.272898	0.346484
O75792	Ribonuclease H2 subunit A	RNASEH2A	0.198316	0.64555	0.278999	0.530506	0.061057	0.9491
P17275	Transcription factor JunB	JUNB	0.0392777	0.595554	0.0757679	0.529045	0.208233	0.422699
Q92879	CUGBP Elav-like family member 1	CELF1	0.0903455	0.46589	0.1459	0.529009	0.237427	0.351109
P09913	Interferon-induced protein with tetratricopeptide repeats 2	IFIT2	0.00188971	2.83028	0.35543	0.528457	0.348801	0.842673
Q9NP92	Large ribosomal subunit protein mL65	MRPS30	0.942984	0.0694927	0.552257	0.526778	0.547964	0.511807
Q86YV5	Inactive tyrosine-protein kinase PRAG1	PRAG1	0.63206	0.349579	0.535698	0.526443	0.196184	0.742577
O75381	Peroxisomal membrane protein PEX14	PEX14	0.401488	0.104932	0.011736	0.525869	0.794931	-0.0604084
Q9NTJ4	Alpha-mannosidase 2C1	MAN2C1	0.0429467	0.872157	0.229281	0.524249	0.211142	0.646089
Q9NZH8	Interleukin-36 gamma	IL36G	0.641522	0.43797	0.589749	0.52387	0.355211	-0.666388
Q9Y4K4	Mitogen-activated protein kinase kinase kinase kinase 5	MAP4K5	0.0854068	-1.20882	0.294324	0.523528	0.439266	0.388809
Q687X5	Metalloreductase STEAP4	STEAP4	0.0101673	2.02845	0.644576	0.523434	0.123271	1.76301
P46926	Glucosamine-6-phosphate isomerase 1	GNPDA1	0.00162441	1.0903	0.0360422	0.523269	0.0147514	0.930412
P54725	UV excision repair protein RAD23 homolog A	RAD23A	0.0115815	0.594819	0.0368795	0.522923	0.00928878	0.733
P41214	Eukaryotic translation initiation factor 2D	EIF2D	0.251369	0.666475	0.594097	0.522801	0.100999	1.00833
Q86SQ0	Pleckstrin homology-like domain family B member 2	PHLDB2	1	0	0.535697	0.522752	0.729759	0.258933
Q9NQT4	Exosome complex component RRP46	EXOSC5	0.0414893	0.370147	0.0685833	0.522502	0.0622599	0.472826
A0A075B6Q5	Immunoglobulin heavy variable 3-64	IGHV3-64	0.00775122	1.89954	0.567018	0.522363	0.333269	0.708726
Q9HD26	Golgi-associated PDZ and coiled-coil motif-containing protein	GOPC	0.261517	0.948144	0.68248	0.522172	0.17088	1.18498
Q5VV41	Rho guanine nucleotide exchange factor 16	ARHGEF16	0.485382	0.264436	0.154255	0.521814	0.95931	-0.0291679
Q9NRD5	PRKCA-binding protein	PICK1	0.444313	0.417744	0.439675	0.521804	0.863318	-0.0866098
Q9Y3A6	Transmembrane emp24 domain-containing protein 5	TMED5	0.0188266	0.822967	0.227898	0.521142	0.0682967	0.782188
P53701	Holocytochrome c-type synthase	HCCS	0.564876	0.44476	0.562306	0.520887	0.26536	0.857714
O43772	Mitochondrial carnitine/acylcarnitine carrier protein	SLC25A20	0.265218	1.01134	0.64408	0.520813	0.454472	0.716762
Q02809	Procollagen-lysine.2-oxoglutarate 5-dioxygenase 1	PLOD1	0.00981422	2.20304	0.572869	0.520764	0.00187541	2.85638
Q9H1H9	Kinesin-like protein KIF13A	KIF13A	1	0	0.42589	0.519563	0.350087	0.779567
P26045	Tyrosine-protein phosphatase non-receptor type 3	PTPN3	0.329816	-0.524919	0.275476	0.519053	0.017331	-1.23763
Q9NVD7	Alpha-parvin	PARVA	0.00148276	2.52876	0.566596	0.518709	0.00327022	2.92778
P48426	Phosphatidylinositol 5-phosphate 4-kinase type-2 alpha	PIP4K2A	0.00102013	2.7768	0.613936	0.518538	0.0631336	1.85837
A6NHR9	Structural maintenance of chromosomes flexible hinge domain-containing protein 1	SMCHD1	0.0291388	1.21484	0.359517	0.517598	0.0871268	0.908722
P0CG12	Decreased expression in renal and prostate cancer protein	DERPC	0.0203392	0.934281	0.184715	0.517026	0.065372	0.664462
O94819	Kelch repeat and BTB domain-containing protein 11	KBTBD11	0.00684179	1.55852	0.400054	0.516687	0.00937658	1.79353
P46736	Lys-63-specific deubiquitinase BRCC36	BRCC3	0.0313701	0.658617	0.0958612	0.516684	0.0531975	0.556693
Q9H0U6	Large ribosomal subunit protein uL18m	MRPL18	0.592933	0.109393	0.0733633	0.516622	0.0593086	0.341422
Q13303	Voltage-gated potassium channel subunit beta-2	KCNAB2	0.00113706	2.49416	0.434634	0.5166	0.00409202	1.17645
P38432	Coilin	COIL	0.356556	0.648304	0.597142	0.514616	0.440495	0.563037
Q9HA77	Probable cysteine--tRNA ligase. mitochondrial	CARS2	0.851147	-0.130465	0.448619	0.514604	0.18005	0.792065
Q9NXW2	DnaJ homolog subfamily B member 12	DNAJB12	0.391367	0.65274	0.613958	0.514515	0.096585	1.02538
Q9UIS9	Methyl-CpG-binding domain protein 1	MBD1	0.0127014	1.4312	0.479529	0.513113	0.0321256	1.16266
P07602	Prosaposin	PSAP	0.00852291	1.2136	0.197604	0.512666	0.0196274	0.911121
Q12769	Nuclear pore complex protein Nup160	NUP160	0.0182433	0.514601	0.0351885	0.512574	0.0206382	0.546314
Q9BTX1	Nucleoporin NDC1	NDC1	0.366713	0.704611	0.591337	0.511774	0.199528	0.929308
Q8WVY7	Ubiquitin-like domain-containing CTD phosphatase 1	UBLCP1	0.00519383	0.685661	0.0120117	0.511674	0.00214894	0.608437
Q7Z7G0	Target of Nesh-SH3	ABI3BP	0.00114478	2.49961	0.413718	0.51054	0.0668108	1.25286
Q6UXN9	WD repeat-containing protein 82	WDR82	0.0143441	0.567329	0.0548296	0.509644	0.0190866	0.554113
Q9H9T3	Elongator complex protein 3	ELP3	0.50894	-0.288902	0.15154	0.509026	0.714021	0.175026
Q5H9R7	Serine/threonine-protein phosphatase 6 regulatory subunit 3	PPP6R3	0.0796243	0.924741	0.454401	0.508152	0.118487	0.888846
Q9P2R3	Rabankyrin-5	ANKFY1	0.00362185	0.911411	0.0328498	0.507957	0.0253927	0.4934
Q9BZL4	Protein phosphatase 1 regulatory subunit 12C	PPP1R12C	0.357334	0.709741	0.471571	0.507792	0.0628598	1.25936
O75438	NADH dehydrogenase [ubiquinone] 1 beta subcomplex subunit 1	NDUFB1	0.739924	0.136055	0.145735	0.507753	0.13471	0.471054
Q9Y2Q5	Ragulator complex protein LAMTOR2	LAMTOR2	0.194806	0.650795	0.380966	0.507405	0.666384	-0.417016
P27695	DNA-(apurinic or apyrimidinic site) endonuclease	APEX1	0.00181526	1.22857	0.0854813	0.507323	0.00329289	1.14125
P28290	Protein ITPRID2	ITPRID2	0.00753868	1.17036	0.218974	0.506882	0.0133182	1.23024
Q9UNP9	Peptidyl-prolyl cis-trans isomerase E	PPIE	0.0093237	0.664433	0.0615662	0.506696	0.027262	0.547811
Q92556	Engulfment and cell motility protein 1	ELMO1	0.00116959	2.6557	0.35419	0.506434	0.0144568	2.13793
Q0ZGT2	Nexilin	NEXN	0.0181687	1.72297	0.369484	0.505933	0.00476351	3.33879
Q96EY1	DnaJ homolog subfamily A member 3. mitochondrial	DNAJA3	0.0454908	0.493492	0.0949782	0.50562	0.00797922	0.699216
Q9H9Y2	Ribosome production factor 1	RPF1	0.623117	0.213379	0.49278	0.505128	0.0524861	0.916809
Q12899	Tripartite motif-containing protein 26	TRIM26	0.0270508	0.893969	0.212619	0.505084	0.154772	0.581408
O14735	CDP-diacylglycerol--inositol 3-phosphatidyltransferase	CDIPT	0.0164589	0.888536	0.145798	0.504657	0.100934	0.717432
Q9NRX1	RNA-binding protein PNO1	PNO1	0.016893	1.21164	0.621575	0.503148	0.0922321	1.25151
Q9NXD2	Myotubularin-related protein 10	MTMR10	0.612924	-0.478533	0.542699	0.503093	0.762127	0.271692
P98172	Ephrin-B1	EFNB1	0.0362387	0.933135	0.548475	0.503052	0.00581304	1.39882
Q9BVP2	Guanine nucleotide-binding protein-like 3	GNL3	0.0475045	0.431769	0.0823072	0.501508	0.0130363	0.663249
Q15046	Lysine--tRNA ligase	KARS1	0.0024749	0.690086	0.0121543	0.501386	0.0321735	0.388186
Q86VI3	Ras GTPase-activating-like protein IQGAP3	IQGAP3	0.86815	-0.110551	0.635741	0.500574	0.202077	0.657289
Q9Y5Q8	General transcription factor 3C polypeptide 5	GTF3C5	0.0477986	0.303456	0.0330502	0.500198	0.0051762	0.46743
Q7Z3K3	Pogo transposable element with ZNF domain	POGZ	0.0653702	1.35309	0.306049	0.50006	0.769491	0.126555
Q14966	Zinc finger protein 638	ZNF638	0.0568553	0.802419	0.33213	0.499724	0.0863295	0.667775
P05089	Arginase-1	ARG1	0.844163	-0.182947	0.725211	0.49946	0.843901	-0.196928
Q8N5K1	CDGSH iron-sulfur domain-containing protein 2	CISD2	0.00765867	0.973732	0.0518161	0.497982	0.0032585	0.953893
Q96IX5	ATP synthase membrane subunit K. mitochondrial	ATP5MK	0.777303	0.0768112	0.0363821	0.497878	0.0535096	0.525848
P35240	Merlin	NF2	0.124515	0.710212	0.454254	0.494926	0.368809	0.568684
P82664	Small ribosomal subunit protein uS10m	MRPS10	0.763282	-0.348435	0.535287	0.494621	0.684866	0.320063
Q5T9A4	ATPase family AAA domain-containing protein 3B	ATAD3B	0.704809	0.0776646	0.0338637	0.494194	0.00601058	0.598901
P60660	Myosin light polypeptide 6	MYL6	0.00412941	1.06237	0.0173613	0.493283	0.0241256	1.12175
P11172	Uridine 5'-monophosphate synthase	UMPS	0.0440309	0.296546	0.0169338	0.492783	0.00295749	0.553281
A2RRP1	NBAS subunit of NRZ tethering complex	NBAS	0.081847	0.491667	0.138198	0.491686	0.58926	0.181667
Q658Y4	Protein FAM91A1	FAM91A1	0.0119834	0.390821	0.0282321	0.490565	0.0557342	0.263329
O43493	Trans-Golgi network integral membrane protein 2	TGOLN2	0.108341	0.852005	0.564655	0.490088	0.596034	0.352022
Q8NFH3	Nucleoporin Nup43	NUP43	0.00400402	0.809636	0.145237	0.489986	0.0152355	0.590086
O14653	Golgi SNAP receptor complex member 2	GOSR2	0.119597	0.894056	0.46995	0.489495	0.309376	0.573723
P57740	Nuclear pore complex protein Nup107	NUP107	0.0022866	0.487007	0.0152285	0.489002	0.00215789	0.545068
Q8WX92	Negative elongation factor B	NELFB	0.019824	0.571006	0.105754	0.488731	0.0237906	0.529782
P05787	Keratin. type II cytoskeletal 8	KRT8	0.0670317	0.710984	0.219412	0.485994	0.853133	-0.0924088
O43674	NADH dehydrogenase [ubiquinone] 1 beta subcomplex subunit 5. mitochondrial	NDUFB5	0.607314	0.131591	0.0456628	0.485535	0.42603	0.216409
O14562	Ubiquitin domain-containing protein UBFD1	UBFD1	0.198343	1.21264	0.704314	0.484975	0.551419	0.568021
P14902	Indoleamine 2.3-dioxygenase 1	IDO1	0.0140931	2.79199	0.305003	0.484911	0.0959021	0.736797
Q14574	Desmocollin-3	DSC3	0.890966	-0.0395821	0.160347	0.484875	0.924998	0.0416481
P81605	Dermcidin	DCD	0.711042	0.770455	0.861462	0.484793	0.996298	-0.0136421
P32322	Pyrroline-5-carboxylate reductase 1. mitochondrial	PYCR1	0.665334	-0.247336	0.542576	0.484699	0.0296836	1.31205
Q86Y39	NADH dehydrogenase [ubiquinone] 1 alpha subcomplex subunit 11	NDUFA11	0.238344	0.244346	0.0526089	0.484379	0.382908	0.184351
Q6Y1H2	Very-long-chain (3R)-3-hydroxyacyl-CoA dehydratase 2	HACD2	0.206385	0.883326	0.568844	0.483175	0.812589	0.217834
Q9HCN4	GPN-loop GTPase 1	GPN1	0.0424547	0.35295	0.017551	0.483135	0.00138012	0.694381
Q8WUA7	TBC1 domain family member 22A	TBC1D22A	0.408163	0.313937	0.175942	0.48226	0.777155	-0.217748
Q13505	Metaxin-1	MTX1	0.0167596	0.488929	0.0474067	0.482182	0.0336444	0.527995
Q8NBF6	Late secretory pathway protein AVL9 homolog	AVL9	0.796945	0.286511	0.693483	0.481804	0.735255	-0.381619
O75964	ATP synthase subunit g. mitochondrial	ATP5MG	0.621632	0.174537	0.154324	0.481306	0.349369	0.263618
Q8IZ52	Chondroitin sulfate synthase 2	CHPF	0.45155	-0.963108	0.392401	0.481226	0.499288	-0.796368
Q96GC5	Large ribosomal subunit protein mL48	MRPL48	0.816354	0.050053	0.0697462	0.480652	0.161725	0.28164
Q15599	Na(+)/H(+) exchange regulatory cofactor NHE-RF2	NHERF2	0.0302255	1.63272	0.649019	0.48059	0.016314	2.04446
P49406	Large ribosomal subunit protein bL19m	MRPL19	0.538547	-0.141608	0.0718315	0.480373	0.144154	0.313827
Q9BUN8	Derlin-1	DERL1	0.0453549	0.695501	0.106845	0.480353	0.0158475	0.762707
Q96SZ5	2-aminoethanethiol dioxygenase	ADO	0.0815968	1.09005	0.539377	0.479927	0.0420352	1.44982
Q9C0J8	pre-mRNA 3' end processing protein WDR33	WDR33	0.0282425	0.709747	0.219504	0.479485	0.0231255	0.786445
Q9H9Y6	DNA-directed RNA polymerase I subunit RPA2	POLR1B	0.805079	0.124049	0.418127	0.478966	0.332369	0.634165
Q5JTZ9	Alanine--tRNA ligase. mitochondrial	AARS2	0.542693	0.315297	0.367452	0.477761	0.398405	0.405984
P22830	Ferrochelatase. mitochondrial	FECH	0.07924	0.743441	0.225384	0.477748	0.0332418	0.860395
Q9Y4I1	Unconventional myosin-Va	MYO5A	0.050659	1.27807	0.409726	0.477404	0.0435973	1.28926
O95456	Proteasome assembly chaperone 1	PSMG1	0.144967	0.320077	0.16374	0.477262	0.00910843	0.726566
Q9NNW7	Thioredoxin reductase 2. mitochondrial	TXNRD2	0.100314	1.5566	0.662427	0.477051	0.658259	0.560447
Q9NR56	Muscleblind-like protein 1	MBNL1	0.0186496	1.09252	0.232	0.476487	0.0131486	0.969153
Q6PI48	Aspartate--tRNA ligase. mitochondrial	DARS2	0.00144186	0.658926	0.0105747	0.476335	0.00125926	0.479115
Q8NFH4	Nucleoporin Nup37	NUP37	0.023893	0.58313	0.114431	0.476032	0.0194027	0.72564
Q00613	Heat shock factor protein 1	HSF1	0.0653693	0.799757	0.446059	0.475125	0.00684241	1.04135
Q9BXS5	AP-1 complex subunit mu-1	AP1M1	0.00775715	0.745626	0.0555379	0.474951	0.0119658	0.647166
Q9NRP0	Oligosaccharyltransferase complex subunit OSTC	OSTC	0.362791	0.661494	0.577468	0.474943	0.261676	0.833899
Q2TAA5	GDP-Man:Man(3)GlcNAc(2)-PP-Dol alpha-1.2-mannosyltransferase	ALG11	0.182508	0.342957	0.129974	0.473174	0.223612	0.399146
Q96MH6	DGAT1/2-independent enzyme synthesizing storage lipids	TMEM68	0.00990026	1.17377	0.266246	0.472736	0.452934	0.416079
Q15165	Serum paraoxonase/arylesterase 2	PON2	0.00448474	0.933014	0.108866	0.4723	0.00362014	1.42487
Q96BJ8	Engulfment and cell motility protein 3	ELMO3	0.830229	0.062281	0.170049	0.472248	0.72134	-0.217694
Q9Y478	5'-AMP-activated protein kinase subunit beta-1	PRKAB1	0.304308	0.567104	0.478314	0.472169	0.376471	0.587731
O43290	U4/U6.U5 tri-snRNP-associated protein 1	SART1	0.00217508	0.831617	0.0627215	0.472056	0.0034375	0.744786
Q5T653	Large ribosomal subunit protein uL2m	MRPL2	0.802605	-0.172002	0.0665384	0.471922	0.325371	0.256816
Q9NZJ7	Mitochondrial carrier homolog 1	MTCH1	0.189964	0.510928	0.333212	0.471857	0.275475	0.464767
Q6UXB2	C-X-C motif chemokine 17	CXCL17	0.0158706	1.59789	0.40158	0.471681	0.0995813	0.672767
Q9BY89	Uncharacterized protein KIAA1671	KIAA1671	0.173957	0.732208	0.461498	0.468419	0.557697	0.338783
Q9BV38	WD repeat-containing protein 18	WDR18	0.0243071	0.501817	0.10258	0.4676	0.0136379	0.639015
Q9NRG9	Aladin	AAAS	0.240299	0.546725	0.382356	0.467366	0.0257612	0.977217
Q9UK61	Protein TASOR	TASOR	0.465464	0.316391	0.327505	0.46689	0.471822	0.305893
Q3LXA3	Triokinase/FMN cyclase	TKFC	0.0872312	0.397452	0.0705187	0.465571	0.478525	0.143541
P09001	Large ribosomal subunit protein uL3m	MRPL3	0.48639	-0.163627	0.0936019	0.465142	0.252957	0.23446
Q13637	Ras-related protein Rab-32	RAB32	0.001	2.69873	0.535641	0.464565	0.175907	1.11945
Q9BTC0	Death-inducer obliterator 1	DIDO1	0.117247	0.973074	0.461444	0.463988	0.667269	0.276465
O14949	Cytochrome b-c1 complex subunit 8	UQCRQ	0.89305	-0.0313652	0.0473226	0.463805	0.894323	0.0289024
Q9UJX2	Cell division cycle protein 23 homolog	CDC23	0.326427	0.356997	0.209049	0.462307	0.0500566	0.704086
Q5JSL3	Dedicator of cytokinesis protein 11	DOCK11	0.00362947	1.67804	0.371759	0.461829	0.0054833	1.72328
O95298	NADH dehydrogenase [ubiquinone] 1 subunit C2	NDUFC2	0.943581	-0.0274982	0.120245	0.461756	0.0591792	0.309161
O60476	Mannosyl-oligosaccharide 1.2-alpha-mannosidase IB	MAN1A2	0.978734	-0.0179491	0.25343	0.461755	0.845685	0.0807032
P78316	Nucleolar protein 14	NOP14	0.0150872	1.24374	0.685292	0.461314	0.527695	0.671853
O43504	Ragulator complex protein LAMTOR5	LAMTOR5	0.258045	0.572407	0.277969	0.461295	0.846563	-0.0808567
P04150	Glucocorticoid receptor	NR3C1	0.184751	0.599586	0.53826	0.460846	0.546462	-0.253178
Q8NFV4	sn-1-specific diacylglycerol lipase ABHD11	ABHD11	0.938927	-0.020961	0.170873	0.460713	0.248791	-0.238932
O95169	NADH dehydrogenase [ubiquinone] 1 beta subcomplex subunit 8. mitochondrial	NDUFB8	0.754064	0.0503689	0.0183711	0.460532	0.279681	0.178366
Q6PML9	Proton-coupled zinc antiporter SLC30A9. mitochondrial	SLC30A9	0.0293556	1.37307	0.502495	0.460393	0.451499	0.595725
Q9NV06	DDB1- and CUL4-associated factor 13	DCAF13	0.0386514	0.437982	0.301326	0.460313	0.00940379	0.758435
Q8NAX2	Keratinocyte differentiation factor 1	KDF1	0.50947	-0.28519	0.0523615	0.459253	0.373751	-0.423104
P82909	Alpha-ketoglutarate dehydrogenase component 4	KGD4	0.0128	0.461722	0.0364379	0.459039	0.0388134	0.384547
Q4L180	Filamin A-interacting protein 1-like	FILIP1L	0.0239089	1.40726	0.469625	0.458702	0.00410796	3.25447
Q13683	Integrin alpha-7	ITGA7	0.00144538	2.5536	0.501779	0.456846	0.00467571	2.9066
O94967	WD repeat-containing protein 47	WDR47	0.910913	-0.0753038	0.465301	0.455839	0.923005	-0.0728905
O60831	PRA1 family protein 2	PRAF2	0.00164762	2.78181	0.711249	0.455395	0.00226303	2.90849
Q9BYK8	3'-5' exoribonuclease HELZ2	HELZ2	0.0532265	1.23019	0.501647	0.454599	0.784789	-0.262838
Q8IWV7	E3 ubiquitin-protein ligase UBR1	UBR1	0.0350264	0.855105	0.541358	0.45422	0.432131	0.358806
Q8IX04	Ubiquitin-conjugating enzyme E2 variant 3	UEVLD	0.714645	0.387627	0.643603	0.453436	0.643804	0.410406
Q96D15	Reticulocalbin-3	RCN3	0.00940144	2.06325	0.576353	0.451991	0.0299915	1.95007
A0MZ66	Shootin-1	SHTN1	0.0865925	0.316455	0.024135	0.451871	0.63763	-0.353758
Q8WVX9	Fatty acyl-CoA reductase 1	FAR1	0.740654	0.219354	0.604217	0.451427	0.018357	1.19509
Q9UFW8	CGG triplet repeat-binding protein 1	CGGBP1	0.0110726	1.49232	0.570488	0.44953	0.0511173	1.10248
Q92625	Ankyrin repeat and SAM domain-containing protein 1A	ANKS1A	0.00580813	0.644923	0.0605061	0.449529	0.447615	0.296739
P06276	Cholinesterase	BCHE	0.292637	1.75883	0.840381	0.449161	0.573604	1.14459
Q92673	Sortilin-related receptor	SORL1	0.0606687	1.02042	0.485674	0.449065	0.173921	-0.873191
Q5T5C0	Syntaxin-binding protein 5	STXBP5	0.922168	0.185108	0.728274	0.448343	0.843408	-0.281196
P05067	Amyloid-beta precursor protein	APP	0.33286	0.491167	0.342655	0.44825	0.00117647	1.7647
Q10570	Cleavage and polyadenylation specificity factor subunit 1	CPSF1	0.0208342	0.572747	0.134323	0.447521	0.0242117	0.591592
Q86XL3	Ankyrin repeat and LEM domain-containing protein 2	ANKLE2	0.328668	0.605603	0.564532	0.447031	0.799092	-0.167559
Q9Y3X0	Coiled-coil domain-containing protein 9	CCDC9	0.0030348	0.974698	0.0808974	0.446962	0.0161513	0.679553
Q8TED0	U3 small nucleolar RNA-associated protein 15 homolog	UTP15	0.2683	0.742912	0.602265	0.446879	0.385519	0.728324
Q14289	Protein-tyrosine kinase 2-beta	PTK2B	0.0193565	1.73958	0.585881	0.446648	0.345437	0.695359
Q9NXS2	Glutaminyl-peptide cyclotransferase-like protein	QPCTL	0.0478058	1.24992	0.472159	0.446031	0.0774054	0.945337
Q9H3M7	Thioredoxin-interacting protein	TXNIP	0.0488234	1.06946	0.319831	0.445546	0.0851124	0.784888
Q14690	Protein RRP5 homolog	PDCD11	0.0174102	0.578389	0.238364	0.445489	0.00384358	0.975653
Q2TAL8	Transcriptional regulator QRICH1	QRICH1	0.0296938	0.470046	0.218394	0.44546	0.0723404	0.43806
Q9GZT8	NIF3-like protein 1	NIF3L1	0.00883789	0.821384	0.0621984	0.44483	0.146842	0.371885
Q14738	Serine/threonine-protein phosphatase 2A 56 kDa regulatory subunit delta isoform	PPP2R5D	0.0348841	0.487575	0.0631135	0.443867	0.0189814	0.56569
P82921	Small ribosomal subunit protein bS21m	MRPS21	0.674009	0.176702	0.334265	0.443534	0.622961	-0.421341
Q9BWH6	RNA polymerase II-associated protein 1	RPAP1	0.793289	0.183607	0.437795	0.443485	0.24862	0.610565
P05154	Plasma serine protease inhibitor	SERPINA5	0.784221	0.144595	0.56733	0.442453	0.148522	1.11756
Q15019	Septin-2	SEPTIN2	0.00118033	0.74954	0.00837736	0.442324	0.00836548	0.764223
Q7Z460	CLIP-associating protein 1	CLASP1	0.267581	0.457258	0.342549	0.442294	0.250315	0.487589
P35527	Keratin. type I cytoskeletal 9	KRT9	0.39972	-0.941965	0.853195	0.442098	0.0574253	-2.20664
Q8NHG8	E3 ubiquitin-protein ligase ZNRF2	ZNRF2	0.223387	1.23669	0.74983	0.441889	0.856054	0.216992
P14209	CD99 antigen	CD99	0.654065	0.3186	0.509754	0.441304	0.858428	-0.103942
Q9NY12	H/ACA ribonucleoprotein complex subunit 1	GAR1	0.0289483	0.590676	0.0820465	0.441084	0.0164434	0.621593
O00506	Serine/threonine-protein kinase 25	STK25	0.199351	0.591879	0.468063	0.441009	0.102639	0.863757
Q14651	Plastin-1	PLS1	0.132794	-0.602271	0.0675867	0.440675	0.00715163	-0.78967
Q9NUQ2	1-acyl-sn-glycerol-3-phosphate acyltransferase epsilon	AGPAT5	0.051875	0.465651	0.101898	0.440461	0.0719903	0.292047
P46108	Adapter molecule crk	CRK	0.0167681	0.356213	0.0167655	0.440457	0.0405253	0.4644
B1AK53	Espin	ESPN	0.540635	0.43622	0.64548	0.440436	0.780387	-0.216096
Q9UN86	Ras GTPase-activating protein-binding protein 2	G3BP2	0.00529043	0.42333	0.0850275	0.440271	0.00322105	0.590268
P41743	Protein kinase C iota type	PRKCI	0.902412	0.138297	0.633597	0.43966	0.929539	0.0997993
Q9NUU7	ATP-dependent RNA helicase DDX19A	DDX19A	0.0124126	0.372652	0.0112381	0.439499	0.00350448	0.474521
O43301	Heat shock 70 kDa protein 12A	HSPA12A	0.139367	0.897829	0.607784	0.438795	0.247812	1.14353
Q9UKL0	REST corepressor 1	RCOR1	0.00932194	0.647766	0.0446557	0.43862	0.00681942	0.634584
O95251	Histone acetyltransferase KAT7	KAT7	0.103547	1.08566	0.454306	0.437614	0.0507642	1.14514
P26440	Isovaleryl-CoA dehydrogenase. mitochondrial	IVD	0.00807407	0.735905	0.0758377	0.437239	0.0257742	0.608
Q9NRR5	Ubiquilin-4	UBQLN4	0.451734	0.669581	0.608178	0.436872	0.543069	0.448845
P33151	Cadherin-5	CDH5	0.408569	0.796566	0.702757	0.435977	0.10238	1.53632
Q12913	Receptor-type tyrosine-protein phosphatase eta	PTPRJ	0.0068024	1.98108	0.151099	0.434938	0.396632	0.595234
Q5JPH6	Nondiscriminating glutamyl-tRNA synthetase EARS2. mitochondrial	EARS2	1	0	0.505796	0.433509	0.367275	0.519851
Q6VY07	Phosphofurin acidic cluster sorting protein 1	PACS1	0.0030245	0.880825	0.12751	0.433474	0.0303372	0.477578
Q7Z6K5	Arpin	ARPIN	0.475625	0.514103	0.621289	0.43344	0.633628	0.369507
Q15526	Surfeit locus protein 1	SURF1	0.229426	0.285773	0.131045	0.432919	0.917644	0.0709173
O14924	Regulator of G-protein signaling 12	RGS12	0.740282	0.263691	0.615125	0.432753	0.992508	-0.0089222
Q9Y385	Ubiquitin-conjugating enzyme E2 J1	UBE2J1	0.003675	1.73987	0.518862	0.432405	0.0787559	1.27585
P16298	Serine/threonine-protein phosphatase 2B catalytic subunit beta isoform	PPP3CB	0.115063	1.29864	0.696625	0.432212	0.0215922	1.53286
O94888	UBX domain-containing protein 7	UBXN7	0.0469836	0.325953	0.0398592	0.432029	0.0829466	0.469015
Q8NEU8	DCC-interacting protein 13-beta	APPL2	0.873876	-0.114399	0.576987	0.431769	0.255586	-0.729504
O15260	Surfeit locus protein 4	SURF4	0.0287997	0.732195	0.222265	0.427597	0.395444	0.344512
Q9BZI7	Regulator of nonsense transcripts 3B	UPF3B	0.35663	0.583658	0.634718	0.426462	0.569142	0.401698
Q92530	Proteasome inhibitor PI31 subunit	PSMF1	0.116146	0.392326	0.0639742	0.425663	0.376696	0.242638
Q92841	Probable ATP-dependent RNA helicase DDX17	DDX17	0.00411122	0.74215	0.0288609	0.425463	0.00716435	0.527956
Q8IUD2	ELKS/Rab6-interacting/CAST family member 1	ERC1	0.00912516	0.672492	0.0669489	0.42487	0.00620747	0.842484
Q9BVI4	Nucleolar complex protein 4 homolog	NOC4L	0.494984	0.886516	0.830459	0.424022	0.418814	1.12057
P53384	Cytosolic Fe-S cluster assembly factor NUBP1	NUBP1	0.00515172	0.709619	0.0902229	0.423959	0.250528	0.235065
Q9Y4J8	Dystrobrevin alpha	DTNA	0.0039556	1.89514	0.427226	0.422988	0.0236217	2.19117
O14662	Syntaxin-16	STX16	0.192962	0.508154	0.336181	0.422679	0.713893	0.18364
Q8IWC1	MAP7 domain-containing protein 3	MAP7D3	0.219334	1.00006	0.659592	0.422268	0.0167466	2.53133
P56378	ATP synthase subunit ATP5MJ. mitochondrial	ATP5MJ	0.562246	-0.951753	0.82513	0.421874	0.850388	-0.277309
Q7Z3J2	VPS35 endosomal protein-sorting factor-like	VPS35L	0.00111765	1.16347	0.0791621	0.420171	0.00194322	0.669021
P01732	T-cell surface glycoprotein CD8 alpha chain	CD8A	0.0791644	1.07167	0.462891	0.419629	0.967733	-0.0321375
Q86Y07	Serine/threonine-protein kinase VRK2	VRK2	0.325501	0.862219	0.648203	0.419007	0.979201	-0.0275112
P01619	Immunoglobulin kappa variable 3-20	IGKV3-20	0.0158747	1.78384	0.646616	0.418583	0.377076	0.472425
Q6QNY0	Biogenesis of lysosome-related organelles complex 1 subunit 3	BLOC1S3	0.00546555	1.06961	0.219492	0.418551	0.0823339	0.522137
Q15532	Protein SSXT	SS18	0.0182306	0.802219	0.131426	0.417409	0.0606994	0.41262
P02747	Complement C1q subcomponent subunit C	C1QC	0.00160199	1.80026	0.395082	0.417244	0.00379066	1.30919
Q86U44	N6-adenosine-methyltransferase catalytic subunit	METTL3	0.0678237	1.10074	0.543128	0.417093	0.0140836	1.18616
P16442	Histo-blood group ABO system transferase	ABO	0.972123	-0.064599	0.850838	0.416454	0.310985	-1.40103
Q9NV96	Cell cycle control protein 50A	TMEM30A	0.187589	0.388002	0.0831762	0.416065	0.375211	-0.823951
Q9BTE7	DCN1-like protein 5	DCUN1D5	0.499197	0.49903	0.70309	0.414903	0.337227	0.714518
Q9NR99	Matrix-remodeling-associated protein 5	MXRA5	0.0818649	1.18343	0.477594	0.414441	0.0311301	1.67364
Q9UBB4	Ataxin-10	ATXN10	0.180636	0.468446	0.312465	0.414113	0.0749213	0.679118
Q7L0Y3	tRNA methyltransferase 10 homolog C	TRMT10C	0.199752	0.27371	0.158916	0.41409	0.0130538	0.571315
Q92608	Dedicator of cytokinesis protein 2	DOCK2	0.00947917	1.79103	0.524484	0.413417	0.109964	0.922521
Q9NX14	NADH dehydrogenase [ubiquinone] 1 beta subcomplex subunit 11. mitochondrial	NDUFB11	0.343121	0.0792149	0.0124907	0.411774	0.0854306	0.191528
Q5T447	E3 ubiquitin-protein ligase HECTD3	HECTD3	0.475593	0.212491	0.281522	0.411307	0.494894	0.208943
P43307	Translocon-associated protein subunit alpha	SSR1	0.0408976	0.489918	0.0270437	0.40915	0.0178664	0.624538
Q8IXM6	Nurim	NRM	0.126275	0.40452	0.145244	0.408865	0.0892486	0.509599
Q9NPA0	ER membrane protein complex subunit 7	EMC7	0.233565	0.296354	0.161575	0.408595	0.461555	0.192833
Q8IU85	Calcium/calmodulin-dependent protein kinase type 1D	CAMK1D	0.114622	-0.400675	0.122354	0.408369	0.0187015	-1.54403
P05141	ADP/ATP translocase 2	SLC25A5	0.34329	-0.185759	0.033654	0.408315	0.404812	0.121682
Q9Y303	N-acetylglucosamine-6-phosphate deacetylase	AMDHD2	0.912408	0.109138	0.714129	0.407433	0.383723	0.683594
Q9HBI0	Gamma-parvin	PARVG	0.0303304	2.46308	0.694199	0.406731	0.134674	1.26796
Q9NSY1	BMP-2-inducible protein kinase	BMP2K	0.186151	1.36813	0.779853	0.406248	0.140925	1.56576
Q9BUR5	MICOS complex subunit MIC26	APOO	0.0570111	0.428175	0.113437	0.406146	0.0536098	0.434937
P0DOX2	Immunoglobulin alpha-2 heavy chain	IGA2	0.0220468	1.45559	0.740256	0.405779	0.109646	0.838623
Q96T88	E3 ubiquitin-protein ligase UHRF1	UHRF1	0.138298	-0.723138	0.234083	0.405689	0.21706	0.327979
P29536	Leiomodin-1	LMOD1	0.00116883	3.97282	0.697413	0.40532	0.00240749	4.63177
P62487	DNA-directed RNA polymerase II subunit RPB7	POLR2G	0.00548523	1.15238	0.514178	0.405215	0.00976434	1.10597
O96011	Peroxisomal membrane protein 11B	PEX11B	0.39436	0.0870731	0.0732607	0.404957	0.183979	-0.567883
Q68E01	Integrator complex subunit 3	INTS3	0.0489438	0.631885	0.287332	0.404565	0.123155	0.501664
Q8IY21	Probable ATP-dependent RNA helicase DDX60	DDX60	0.0223048	2.58574	0.708344	0.403633	0.691237	0.420636
Q8IZQ5	Selenoprotein H	SELENOH	0.00467575	0.616484	0.126071	0.403194	0.00241135	0.611831
Q9Y3C1	Nucleolar protein 16	NOP16	0.776648	0.0880383	0.293109	0.402932	0.0775348	0.532843
Q9UBL3	Set1/Ash2 histone methyltransferase complex subunit ASH2	ASH2L	0.104493	0.595621	0.411541	0.402319	0.781604	-0.112047
Q96LR5	Ubiquitin-conjugating enzyme E2 E2	UBE2E2	0.0300017	0.433683	0.0604208	0.401807	0.0285141	0.635378
Q15054	DNA polymerase delta subunit 3	POLD3	0.0534494	0.886501	0.553906	0.400559	0.149622	0.676101
Q9UPY3	Endoribonuclease Dicer	DICER1	0.134824	0.325328	0.08243	0.400492	0.574593	-0.409873
Q8WTW3	Conserved oligomeric Golgi complex subunit 1	COG1	0.0678343	0.653988	0.29627	0.400293	0.0647934	0.646747
O76031	ATP-dependent Clp protease ATP-binding subunit clpX-like. mitochondrial	CLPX	0.706046	0.151225	0.3551	0.399391	0.795766	0.113875
Q92692	Nectin-2	NECTIN2	0.884381	0.017268	0.025479	0.399146	0.0275401	-0.374113
Q5T280	Putative methyltransferase C9orf114	SPOUT1	0.312115	1.1534	0.786748	0.399017	0.0136174	2.30791
Q8IVH4	Methylmalonic aciduria type A protein. mitochondrial	MMAA	0.0319919	1.04746	0.661219	0.398989	0.773335	-0.247658
Q9BQS8	FYVE and coiled-coil domain-containing protein 1	FYCO1	0.00422634	0.895755	0.0555826	0.397915	0.0771563	0.536226
O14641	Segment polarity protein dishevelled homolog DVL-2	DVL2	0.148254	0.995383	0.390287	0.397709	0.101025	0.953534
Q9UDY8	Mucosa-associated lymphoid tissue lymphoma translocation protein 1	MALT1	0.0693665	1.22444	0.529742	0.397269	0.0897265	1.32048
Q9UBP6	tRNA (guanine-N(7)-)-methyltransferase	METTL1	0.041068	0.890223	0.622248	0.397066	0.0101818	1.32587
Q9H061	Transmembrane protein 126A	TMEM126A	0.565014	0.150165	0.149437	0.396616	0.300365	0.223837
Q96EK4	THAP domain-containing protein 11	THAP11	0.0193839	1.33673	0.672764	0.395973	0.0287518	1.09638
Q96DG6	Carboxymethylenebutenolidase homolog	CMBL	0.130501	1.35505	0.662362	0.395429	0.0181453	2.22536
Q9BRT2	Ubiquinol-cytochrome c reductase complex assembly factor 2	UQCC2	0.140073	1.21895	0.653092	0.395098	0.533117	0.483109
Q96FV2	Secernin-2	SCRN2	0.692976	0.497465	0.772542	0.394656	0.564219	0.660453
Q9NSI2	Ribosome biogenesis protein SLX9 homolog	SLX9	1	0	0.653701	0.39326	0.0392377	1.2384
O15397	Importin-8	IPO8	0.00897813	0.855592	0.260926	0.393252	0.00699528	1.11202
P82970	High mobility group nucleosome-binding domain-containing protein 5	HMGN5	0.295769	0.909429	0.738273	0.392818	0.641892	0.42237
Q6P1Q9	tRNA N(3)-methylcytidine methyltransferase METTL2B	METTL2B	0.129611	0.292369	0.479875	0.391788	0.00683142	0.944505
Q9UHI6	Probable ATP-dependent RNA helicase DDX20	DDX20	0.614878	0.303716	0.61688	0.390909	0.169017	0.799714
Q15427	Splicing factor 3B subunit 4	SF3B4	0.00587762	0.604428	0.0632156	0.390428	0.00899919	0.481419
Q9HB19	Pleckstrin homology domain-containing family A member 2	PLEKHA2	0.18692	0.794644	0.595364	0.389053	0.793788	0.18431
P10155	RNA-binding protein RO60	RO60	0.028051	0.646709	0.197203	0.388489	0.0710859	0.514301
P03952	Plasma kallikrein	KLKB1	0.254193	1.21803	0.813874	0.388343	0.443219	0.924867
Q5MNZ6	WD repeat domain phosphoinositide-interacting protein 3	WDR45B	0.62623	0.252097	0.491174	0.388256	0.900471	0.0632607
Q92600	CCR4-NOT transcription complex subunit 9	CNOT9	0.114593	0.269523	0.0923551	0.388194	0.0932929	0.296555
Q92989	Polyribonucleotide 5'-hydroxyl-kinase Clp1	CLP1	0.12946	0.81551	0.726846	0.388079	0.112265	0.874126
Q9BXW7	Haloacid dehalogenase-like hydrolase domain-containing 5	HDHD5	0.142897	0.406612	0.232923	0.387957	0.682198	0.273625
Q15645	Pachytene checkpoint protein 2 homolog	TRIP13	0.276332	0.567941	0.595284	0.387948	0.192744	0.72535
P56385	ATP synthase subunit e. mitochondrial	ATP5ME	0.825649	0.0470463	0.0723582	0.387912	0.824768	-0.0511326
Q3SXM5	Inactive hydroxysteroid dehydrogenase-like protein 1	HSDL1	0.136114	0.413664	0.245462	0.387836	0.206052	0.415072
Q9UGR2	Zinc finger CCCH domain-containing protein 7B	ZC3H7B	0.0157569	1.05112	0.508311	0.386242	0.0252874	1.30856
P49770	Translation initiation factor eIF2B subunit beta	EIF2B2	0.361369	0.436968	0.506966	0.385476	0.250728	0.541123
Q9GZQ3	COMM domain-containing protein 5	COMMD5	0.0117976	1.15748	0.45422	0.385159	0.122479	0.569578
Q9BQN1	Protein FAM83C	FAM83C	0.447913	0.481504	0.626152	0.384959	0.326364	0.66117
Q96PU5	E3 ubiquitin-protein ligase NEDD4-like	NEDD4L	0.00801649	1.21298	0.392343	0.384119	0.109937	0.777684
Q08378	Golgin subfamily A member 3	GOLGA3	0.14449	0.451535	0.326816	0.381861	0.370591	0.331259
Q96RU3	Formin-binding protein 1	FNBP1	0.00603928	2.38756	0.732658	0.38112	0.02901	1.71792
Q96EE3	Nucleoporin SEH1	SEH1L	0.0227918	0.483577	0.0405576	0.379159	0.0094434	0.540528
P16333	SH2/SH3 adapter protein NCK1	NCK1	0.0362384	0.300385	0.0519246	0.379026	0.618906	-0.0520115
P08134	Rho-related GTP-binding protein RhoC	RHOC	0.0671908	0.758368	0.270866	0.378676	0.0130518	1.1737
P54802	Alpha-N-acetylglucosaminidase	NAGLU	0.633243	0.288802	0.567041	0.378667	0.489059	0.435837
Q96BI1	Solute carrier family 22 member 18	SLC22A18	0.892662	0.119514	0.689417	0.378413	0.200951	-1.13254
O75934	Pre-mRNA-splicing factor SPF27	BCAS2	0.00671482	0.587643	0.0548768	0.378199	0.00412834	0.542627
O94903	Pyridoxal phosphate homeostasis protein	PLPBP	0.00900331	0.531715	0.019358	0.377497	0.0250407	0.526417
P49593	Protein phosphatase 1F	PPM1F	0.243183	0.81546	0.662636	0.377398	0.337361	0.740637
Q14CX7	N-alpha-acetyltransferase 25. NatB auxiliary subunit	NAA25	0.63335	0.129789	0.153665	0.376155	0.255241	0.225746
P24539	ATP synthase F(0) complex subunit B1. mitochondrial	ATP5PB	0.504086	0.163138	0.154873	0.375906	0.894665	0.0355652
O75843	AP-1 complex subunit gamma-like 2	AP1G2	0.592367	0.124944	0.145698	0.375433	0.62503	0.174776
Q5VW36	Focadhesin	FOCAD	0.771252	0.193819	0.575457	0.374601	0.334143	0.550427
Q9BXR0	Queuine tRNA-ribosyltransferase catalytic subunit 1	QTRT1	0.0200609	0.861668	0.397778	0.374246	0.0122083	1.08495
P11532	Dystrophin	DMD	0.0703768	1.76559	0.633848	0.374007	0.0279495	2.43771
Q9HBH5	Retinol dehydrogenase 14	RDH14	0.00314381	1.00446	0.143845	0.373912	0.0111229	0.819057
Q7Z7F7	Large ribosomal subunit protein mL55	MRPL55	0.492762	0.12243	0.0638239	0.373108	0.269141	0.240607
P48730	Casein kinase I isoform delta	CSNK1D	0.11204	0.290234	0.0665494	0.371919	0.485072	0.153001
Q9Y618	Nuclear receptor corepressor 2	NCOR2	0.0952478	0.799238	0.568298	0.371282	0.0470834	0.734693
Q01518	Adenylyl cyclase-associated protein 1	CAP1	0.0035865	0.421433	0.0232236	0.370655	0.0303966	0.341361
Q8TAE8	Large ribosomal subunit protein mL64	GADD45GIP1	0.602781	-0.199743	0.055461	0.369949	0.494207	-0.615661
Q9Y673	Dolichyl-phosphate beta-glucosyltransferase	ALG5	0.0753689	0.605134	0.384084	0.368865	0.0581836	0.72619
Q8WVT3	Trafficking protein particle complex subunit 12	TRAPPC12	0.0549176	0.374317	0.0390203	0.368757	0.0446587	0.292788
Q8IWL3	Iron-sulfur cluster co-chaperone protein HscB	HSCB	0.107336	0.921111	0.553214	0.368675	0.17707	0.746577
Q9NZD8	Maspardin	SPG21	0.00316352	1.7333	0.583256	0.368653	0.00744194	1.43018
Q9NZK5	Adenosine deaminase 2	ADA2	0.00149254	2.46974	0.47924	0.367887	0.33229	0.643826
O43819	Protein SCO2 homolog. mitochondrial	SCO2	0.368199	-0.49827	0.563574	0.367764	0.725597	0.211233
P53680	AP-2 complex subunit sigma	AP2S1	0.00561462	0.639242	0.0399936	0.366492	0.00939336	0.554349
P35858	Insulin-like growth factor-binding protein complex acid labile subunit	IGFALS	0.616324	0.425197	0.689426	0.366335	0.708626	0.407536
P13747	HLA class I histocompatibility antigen. alpha chain E	HLA-E	0.147856	1.21054	0.710675	0.366133	0.839775	-0.247913
Q9H4G0	Band 4.1-like protein 1	EPB41L1	0.05491	0.350722	0.19985	0.366019	0.0995811	-0.381231
Q9H446	RWD domain-containing protein 1	RWDD1	0.570142	-0.440875	0.201638	0.366002	0.961612	-0.0116856
Q9NVE7	4'-phosphopantetheine phosphatase	PANK4	0.078832	0.871989	0.660019	0.365482	0.654734	0.241523
Q9HAT2	Sialate O-acetylesterase	SIAE	0.314116	0.497973	0.517487	0.364102	0.635576	0.264662
Q96T23	Remodeling and spacing factor 1	RSF1	0.124101	0.672765	0.431085	0.363776	0.228774	0.663689
Q96SU4	Oxysterol-binding protein-related protein 9	OSBPL9	0.117146	0.332689	0.141358	0.363284	0.0295692	0.56235
Q9Y333	U6 snRNA-associated Sm-like protein LSm2	LSM2	0.0235729	0.650883	0.141029	0.36214	0.0214301	0.52417
O43776	Asparagine--tRNA ligase. cytoplasmic	NARS1	0.949704	0.0121864	0.0387883	0.361956	0.904207	0.0218269
Q7Z417	FMR1-interacting protein NUFIP2	NUFIP2	0.576521	0.138052	0.335896	0.361021	0.0889818	0.467696
Q1W6H9	Protein FAM110C	FAM110C	0.546182	0.266572	0.334421	0.360901	0.432403	0.363173
O75352	Mannose-P-dolichol utilization defect 1 protein	MPDU1	0.180109	0.502533	0.431982	0.360789	0.998161	-0.000918579
P01880;P0DOX3	Immunoglobulin heavy constant delta	IGHD	0.796927	0.442565	0.823275	0.35982	0.922934	-0.138945
P78537	Biogenesis of lysosome-related organelles complex 1 subunit 1	BLOC1S1	0.638705	0.548997	0.760766	0.359394	0.177511	1.10897
Q92626	Peroxidasin homolog	PXDN	0.00280201	1.70868	0.710367	0.358774	0.00116031	2.89598
Q9UL15	BAG family molecular chaperone regulator 5	BAG5	0.607437	0.112951	0.0907786	0.358175	0.195279	0.385768
Q86XI2	Condensin-2 complex subunit G2	NCAPG2	0.799245	0.121972	0.595548	0.357745	0.635985	-0.217807
Q5VSL9	Striatin-interacting protein 1	STRIP1	0.0731275	0.40388	0.0758527	0.357421	0.0309231	0.483358
Q16850	Lanosterol 14-alpha demethylase	CYP51A1	0.0470935	-0.591634	0.199708	0.357355	0.820966	0.0789482
Q96P11	28S rRNA (cytosine-C(5))-methyltransferase	NSUN5	0.0513215	0.711027	0.552285	0.357151	0.288911	0.569076
Q9BRT3	Migration and invasion enhancer 1	MIEN1	0.919457	-0.105958	0.711627	0.35671	0.880946	-0.175742
P46939	Utrophin	UTRN	0.00435161	0.946736	0.228405	0.356042	0.0255106	1.27964
Q14558	Phosphoribosyl pyrophosphate synthase-associated protein 1	PRPSAP1	0.536296	0.15949	0.216268	0.355684	0.672953	0.0805176
Q96S52	GPI transamidase component PIG-S	PIGS	0.813345	-0.122091	0.492896	0.3556	0.578798	-0.456328
P04066	Tissue alpha-L-fucosidase	FUCA1	0.81335	0.0785553	0.173222	0.355147	0.280609	0.224607
Q9H773	dCTP pyrophosphatase 1	DCTPP1	0.466987	0.383348	0.586774	0.354149	0.116681	0.87321
P29728	2'-5'-oligoadenylate synthase 2	OAS2	0.0270017	2.09444	0.663704	0.354095	0.444382	0.685649
Q8IYS2	Uncharacterized protein KIAA2013	KIAA2013	0.0260435	0.615382	0.28862	0.353868	0.732483	0.122085
P43250	G protein-coupled receptor kinase 6	GRK6	0.454472	0.602663	0.650123	0.353216	0.252268	0.968042
O60506	Heterogeneous nuclear ribonucleoprotein Q	SYNCRIP	0.0593003	0.322519	0.139874	0.35307	0.0494135	0.417259
P78346	Ribonuclease P protein subunit p30	RPP30	0.0424493	0.41338	0.167954	0.35266	0.0371174	0.531133
P07358	Complement component C8 beta chain	C8B	0.0252225	1.42276	0.663121	0.352155	0.164421	0.913655
Q9H2U1	ATP-dependent DNA/RNA helicase DHX36	DHX36	0.294141	0.451638	0.54429	0.352036	0.0759591	0.762022
Q96AX1	Vacuolar protein sorting-associated protein 33A	VPS33A	0.0294246	0.552657	0.192464	0.351819	0.0747306	0.40468
Q9HAU5	Regulator of nonsense transcripts 2	UPF2	0.0349131	0.966438	0.621492	0.351722	0.0783155	0.786847
Q9BZL6	Serine/threonine-protein kinase D2	PRKD2	0.0414867	0.601546	0.25611	0.351572	0.977109	-0.0108162
P26640	Valine--tRNA ligase	VARS1	0.0200076	0.222436	0.0267454	0.351259	0.00622904	0.371171
P05452	Tetranectin	CLEC3B	0.0395471	0.864297	0.296723	0.350642	0.0683139	0.844099
Q8WUM0	Nuclear pore complex protein Nup133	NUP133	0.0306755	0.497549	0.161108	0.349795	0.0183606	0.59797
Q12888	TP53-binding protein 1	TP53BP1	0.0916177	0.976637	0.608836	0.348735	0.123654	0.893339
Q8WXA9	Splicing regulatory glutamine/lysine-rich protein 1	SREK1	0.27583	0.940242	0.737338	0.348153	0.14856	0.919606
Q5SNT2	Transmembrane protein 201	TMEM201	0.134626	0.666499	0.563332	0.348098	0.307118	0.519347
O15213	WD repeat-containing protein 46	WDR46	0.176076	0.698353	0.682109	0.347846	0.249688	0.586867
P0C0L4	Complement C4-A	C4A	0.0946715	1.53435	0.788459	0.347733	0.0840838	1.52044
Q8WXI7	Mucin-16	MUC16	0.350609	0.409437	0.502313	0.34772	0.821835	0.126383
Q9P0M6	Core histone macro-H2A.2	MACROH2A2	0.0658005	0.94139	0.510763	0.346454	0.055885	0.8663
Q96EV2	RNA-binding protein 33	RBM33	0.167627	0.879544	0.690278	0.344907	0.415494	0.565755
Q9UDW1	Cytochrome b-c1 complex subunit 9	UQCR10	0.795663	-0.0575977	0.116602	0.344302	0.927621	0.0240067
Q6I9Y2	THO complex subunit 7 homolog	THOC7	0.00378991	1.4176	0.285998	0.343437	0.00347748	1.03646
P12544	Granzyme A	GZMA	0.0382123	1.53617	0.749833	0.343036	0.829818	0.252902
P35749	Myosin-11	MYH11	0.0115036	5.42461	0.902995	0.342768	0.0121447	5.92685
O14920	Inhibitor of nuclear factor kappa-B kinase subunit beta	IKBKB	0.0409996	0.557746	0.286835	0.342573	0.0654961	0.50799
O60341	Lysine-specific histone demethylase 1A	KDM1A	0.028236	0.388234	0.101261	0.342536	0.498305	0.151573
Q9Y572	Receptor-interacting serine/threonine-protein kinase 3	RIPK3	0.740086	0.0686947	0.169237	0.342446	0.432272	-0.148839
P42338	Phosphatidylinositol 4.5-bisphosphate 3-kinase catalytic subunit beta isoform	PIK3CB	0.192967	0.448237	0.103372	0.342117	0.64075	-0.217296
Q5VT52	Regulation of nuclear pre-mRNA domain-containing protein 2	RPRD2	0.608897	0.310813	0.595539	0.340672	0.843371	0.16935
Q96A72	Protein mago nashi homolog 2	MAGOHB	0.00864872	0.458582	0.0669591	0.339664	0.00391724	0.544686
Q8WVK2	U4/U6.U5 small nuclear ribonucleoprotein 27 kDa protein	SNRNP27	0.247447	0.926697	0.697726	0.338853	0.578208	0.471999
Q15633	RISC-loading complex subunit TARBP2	TARBP2	0.638771	0.511282	0.805411	0.338852	0.512881	0.704742
P62834	Ras-related protein Rap-1A	RAP1A	0.00111538	0.906755	0.0123068	0.338496	0.00732007	0.845584
Q12860	Contactin-1	CNTN1	0.979356	-0.0426409	0.834467	0.338171	0.906969	0.202764
O60725	Protein-S-isoprenylcysteine O-methyltransferase	ICMT	0.611611	0.415217	0.74552	0.338096	0.510888	0.57332
P00846	ATP synthase subunit a	MT-ATP6	0.333277	0.141986	0.0541835	0.337143	0.622657	0.0855629
P62256	Ubiquitin-conjugating enzyme E2 H	UBE2H	0.758523	0.268596	0.728282	0.335829	0.294033	0.701546
Q96RQ1	Endoplasmic reticulum-Golgi intermediate compartment protein 2	ERGIC2	0.0478914	0.725941	0.44723	0.335093	0.650451	0.189388
Q9NWU5	Large ribosomal subunit protein uL22m	MRPL22	0.509642	-0.197482	0.128238	0.334863	0.156356	0.356021
P31749	RAC-alpha serine/threonine-protein kinase	AKT1	0.476893	0.345421	0.337381	0.334806	0.660804	0.196664
Q9UIF9	Bromodomain adjacent to zinc finger domain protein 2A	BAZ2A	0.137103	0.469988	0.365442	0.334265	0.0822216	0.633582
P48047	ATP synthase subunit O. mitochondrial	ATP5PO	0.114032	0.216366	0.052332	0.334047	0.895462	0.0222202
Q63HR2	Tensin-2	TNS2	0.00100826	2.61908	0.668447	0.333979	0.00681827	2.96579
Q01484	Ankyrin-2	ANK2	0.0236197	1.82476	0.653607	0.333223	0.0441287	1.85089
Q13454	Tumor suppressor candidate 3	TUSC3	1	0	0.726468	0.332445	0.0487097	1.70456
P19474	E3 ubiquitin-protein ligase TRIM21	TRIM21	0.0145733	1.42547	0.523436	0.331743	0.383292	0.402596
Q99519	Sialidase-1	NEU1	0.233859	0.581554	0.65292	0.331388	0.741652	0.270068
Q00059	Transcription factor A. mitochondrial	TFAM	0.00335652	0.758908	0.0844014	0.33098	0.00395055	0.597348
P35232	Prohibitin 1	PHB1	0.150627	0.23344	0.109782	0.330269	0.0629096	0.326447
P0DOX5	Immunoglobulin gamma-1 heavy chain	IGG1	0.0055208	1.42327	0.281463	0.330117	0.0177289	0.638959
O15381	Nuclear valosin-containing protein-like	NVL	0.334693	0.60526	0.690402	0.329925	0.0201085	1.60204
Q9BYD3	Large ribosomal subunit protein uL4m	MRPL4	0.104444	-0.27368	0.108962	0.329279	0.455792	0.133794
Q14145	Kelch-like ECH-associated protein 1	KEAP1	0.520849	-0.159152	0.20865	0.328054	0.927117	-0.0302128
Q7Z7H8	Large ribosomal subunit protein uL10m	MRPL10	0.816348	-0.243133	0.15634	0.327687	0.718031	-0.311153
O43169	Cytochrome b5 type B	CYB5B	0.0530561	0.744871	0.437472	0.327665	0.157525	0.508949
P83111	Serine beta-lactamase-like protein LACTB. mitochondrial	LACTB	0.0160333	0.920523	0.298603	0.327602	0.735633	0.12629
Q9ULZ3	Apoptosis-associated speck-like protein containing a CARD	PYCARD	0.00114094	0.527563	0.0611605	0.327474	0.0281897	0.239194
Q6P3X3	Tetratricopeptide repeat protein 27	TTC27	0.568992	0.366766	0.765742	0.326999	0.24072	0.513805
Q6UWE0	E3 ubiquitin-protein ligase LRSAM1	LRSAM1	0.299519	0.374372	0.259211	0.325044	0.289405	0.540502
Q58FF6	Putative heat shock protein HSP 90-beta 4	HSP90AB4P	0.317866	-0.533297	0.565689	0.324695	0.86005	-0.108481
P0C0L5	Complement C4-B	C4B	0.0536245	1.75591	0.808038	0.324303	0.0829372	1.47364
Q9GZM5	Protein YIPF3	YIPF3	0.277785	0.458767	0.5312	0.324022	0.777517	-0.175933
Q92616	Stalled ribosome sensor GCN1	GCN1	0.0854659	0.19499	0.0604022	0.323969	0.0490616	0.269581
Q13158	FAS-associated death domain protein	FADD	0.0774138	0.949787	0.644087	0.322727	0.397627	0.503526
Q5RI15	Cytochrome c oxidase assembly protein COX20. mitochondrial	COX20	0.0101146	0.857203	0.242804	0.321745	0.00618182	0.898269
Q8NBM8	Prenylcysteine oxidase-like	PCYOX1L	0.228531	1.0936	0.762774	0.32162	0.0165474	1.75813
P01893	Putative HLA class I histocompatibility antigen. alpha chain H	HLA-H	0.0308529	1.75806	0.608198	0.32162	0.238521	0.645636
P00414	Cytochrome c oxidase subunit 3	MT-CO3	0.505148	-0.234711	0.333053	0.321454	0.562701	-0.176602
Q8N4P3	Guanosine-3'.5'-bis(diphosphate) 3'-pyrophosphohydrolase MESH1	HDDC3	0.232137	0.818941	0.724751	0.320996	0.927854	0.0959385
Q9NYQ8	Protocadherin Fat 2	FAT2	0.123347	0.36393	0.242623	0.320835	0.696126	0.133812
Q9NSU2	Three-prime repair exonuclease 1	TREX1	0.0502445	1.00397	0.557387	0.320356	0.0631679	0.956102
P84243	Histone H3.3	H3-3A	0.0333168	0.978677	0.583608	0.320007	0.00415789	1.10145
Q9Y584	Mitochondrial import inner membrane translocase subunit Tim22	TIMM22	0.0395837	0.977707	0.749605	0.319777	0.00652527	1.40897
P17813	Endoglin	ENG	0.00117647	1.35524	0.594819	0.319414	0.00128302	2.03486
Q5JSZ5	Protein PRRC2B	PRRC2B	0.978694	-0.0137051	0.630173	0.318755	0.945538	0.0461592
Q04941	Proteolipid protein 2	PLP2	0.334387	0.31886	0.434681	0.318134	0.333195	-0.314162
Q9NTJ3	Structural maintenance of chromosomes protein 4	SMC4	0.84786	0.0604824	0.392317	0.317617	0.0627398	0.481308
Q8N0U8	Vitamin K epoxide reductase complex subunit 1-like protein 1	VKORC1L1	0.153892	0.270687	0.191105	0.315574	0.0387869	0.312852
Q6P179	Endoplasmic reticulum aminopeptidase 2	ERAP2	0.0693997	2.0808	0.733668	0.314222	0.169657	1.32583
P36542	ATP synthase subunit gamma. mitochondrial	ATP5F1C	0.341897	0.151935	0.0760108	0.31365	0.686516	0.0703911
Q712K3	Ubiquitin-conjugating enzyme E2 R2	UBE2R2	0.792021	-0.32389	0.837577	0.313021	0.773326	0.341765
P56211	cAMP-regulated phosphoprotein 19	ARPP19	0.0595144	0.715541	0.413039	0.313019	0.0667184	0.597179
P49588	Alanine--tRNA ligase. cytoplasmic	AARS1	0.0139211	0.685467	0.298181	0.31298	0.00623541	0.800804
A0A0C4DH25	Immunoglobulin kappa variable 3D-20	IGKV3D-20	0.0195973	2.69612	0.86155	0.312789	0.821675	0.370602
P35475	Alpha-L-iduronidase	IDUA	0.0732437	0.929181	0.725668	0.312767	0.151514	0.699273
O95376	E3 ubiquitin-protein ligase ARIH2	ARIH2	0.289111	0.77559	0.769623	0.311721	0.787782	0.248596
Q9UMX0	Ubiquilin-1	UBQLN1	0.165433	0.36674	0.170039	0.311243	0.795783	-0.0796459
Q8NBK3	Formylglycine-generating enzyme	SUMF1	0.851733	-0.245448	0.794924	0.311195	0.870993	0.208649
Q9H7B2	Ribosome production factor 2 homolog	RPF2	0.189193	0.40421	0.534844	0.31054	0.0322192	0.807328
Q96GM8	Target of EGR1 protein 1	TOE1	0.54255	0.38595	0.700033	0.310412	0.122395	0.906843
Q9Y2L5	Trafficking protein particle complex subunit 8	TRAPPC8	0.073248	0.392652	0.187081	0.308087	0.831527	-0.0717741
P60510	Serine/threonine-protein phosphatase 4 catalytic subunit	PPP4C	0.255763	0.235877	0.180219	0.30805	0.203919	0.268149
Q9H6F5	Coiled-coil domain-containing protein 86	CCDC86	0.113043	1.47556	0.848257	0.30722	0.396753	1.16658
O14957	Cytochrome b-c1 complex subunit 10	UQCR11	0.528891	-0.237625	0.724875	0.307002	0.603479	-0.281036
Q6UXI9	Nephronectin	NPNT	0.947998	0.034823	0.517393	0.306197	0.189736	1.02633
Q15366	Poly(rC)-binding protein 2	PCBP2	0.00494802	0.200363	0.111269	0.304158	0.0683296	0.296663
Q02127	Dihydroorotate dehydrogenase (quinone). mitochondrial	DHODH	0.182466	0.554784	0.696689	0.303321	0.083871	0.69621
Q8N8A2	Serine/threonine-protein phosphatase 6 regulatory ankyrin repeat subunit B	ANKRD44	0.00267183	2.03269	0.686954	0.302338	0.180848	0.60547
P52758	2-iminobutanoate/2-iminopropanoate deaminase	RIDA	0.0692625	1.14068	0.742861	0.301646	0.0185787	1.51252
Q8IXH7	Negative elongation factor C/D	NELFCD	0.334639	0.42047	0.548448	0.301235	0.634045	0.205057
Q9NR28	Diablo IAP-binding mitochondrial protein	DIABLO	0.00517971	0.387146	0.0122717	0.300811	0.0231763	0.345966
P34059	N-acetylgalactosamine-6-sulfatase	GALNS	1	0	0.596908	0.299962	0.990145	-0.00548229
Q96B54	Zinc finger protein 428	ZNF428	0.381854	0.550804	0.66261	0.298749	0.168764	0.680777
Q9Y5Y5	Peroxisomal membrane protein PEX16	PEX16	0.481855	-0.532597	0.808548	0.298398	0.931312	0.0844439
Q8N3C0	Activating signal cointegrator 1 complex subunit 3	ASCC3	0.285957	0.280922	0.376834	0.297203	0.423385	0.264508
Q9Y224	RNA transcription. translation and transport factor protein	RTRAF	0.0734769	0.352134	0.0782875	0.296861	0.130534	0.298715
Q9UJK0	18S rRNA aminocarboxypropyltransferase	TSR3	0.88091	0.127989	0.732186	0.294877	0.0611011	1.02504
O75367	Core histone macro-H2A.1	MACROH2A1	0.0241228	0.3911	0.132785	0.294587	0.309614	0.170955
P46976	Glycogenin-1	GYG1	0.000945736	0.80359	0.0467491	0.294244	0.00339171	0.81751
O95249	Golgi SNAP receptor complex member 1	GOSR1	0.034204	0.459544	0.280303	0.294227	0.218821	0.277985
Q96FV9	THO complex subunit 1	THOC1	0.0132125	0.695365	0.535791	0.293986	0.00486461	0.872892
Q96B36	Proline-rich AKT1 substrate 1	AKT1S1	0.38102	0.674224	0.771033	0.293687	0.354097	0.727006
Q6ZSR9	Uncharacterized protein FLJ45252	YJ005	0.0192392	1.31607	0.786785	0.293052	0.0400938	1.09392
Q8IXT5	RNA-binding protein 12B	RBM12B	0.0981097	1.13798	0.735216	0.292471	0.224309	0.818879
P00156	Cytochrome b	MT-CYB	0.385931	-0.303051	0.450409	0.292023	0.516598	-0.248274
Q13232	Nucleoside diphosphate kinase 3	NME3	0.00755969	0.845393	0.278022	0.291485	0.0139265	0.833555
P06576	ATP synthase subunit beta. mitochondrial	ATP5F1B	0.42492	0.13194	0.109713	0.290709	0.860986	0.0329208
Q96SI1	BTB/POZ domain-containing protein KCTD15	KCTD15	0.24781	0.400401	0.595228	0.290304	0.883184	0.0890699
O43681	ATPase GET3	GET3	0.760371	0.031171	0.109194	0.290065	0.991235	0.00172462
Q9BZ67	FERM domain-containing protein 8	FRMD8	0.277945	0.28793	0.411334	0.289112	0.742522	-0.117809
P67812	Signal peptidase complex catalytic subunit SEC11A	SEC11A	0.012	0.31726	0.0386208	0.288374	0.60174	0.107253
Q99700	Ataxin-2	ATXN2	0.117156	0.469313	0.401991	0.288155	0.00828303	0.803717
O75110	Probable phospholipid-transporting ATPase IIA	ATP9A	0.051875	1.29788	0.654416	0.288068	0.178023	0.622725
P50225	Sulfotransferase 1A1	SULT1A1	0.356793	0.625177	0.708759	0.287972	0.798424	0.253009
P19793	Retinoic acid receptor RXR-alpha	RXRA	0.312609	0.608172	0.789248	0.287946	0.988781	0.0126156
Q6NUM9	All-trans-retinol 13.14-reductase	RETSAT	0.495959	0.251626	0.433652	0.286955	0.678225	-0.166344
Q8TB36	Ganglioside-induced differentiation-associated protein 1	GDAP1	0.375164	0.893092	0.643027	0.286561	0.0065361	2.24914
Q9NZN5	Rho guanine nucleotide exchange factor 12	ARHGEF12	0.198348	0.243463	0.108134	0.286078	0.12101	0.295994
Q14694	Ubiquitin carboxyl-terminal hydrolase 10	USP10	0.23476	0.276492	0.312059	0.286068	0.0322193	0.583454
Q9P0U4	CXXC-type zinc finger protein 1	CXXC1	0.476811	-0.355692	0.477925	0.285991	0.742392	0.183321
O00507	Probable ubiquitin carboxyl-terminal hydrolase FAF-Y	USP9Y	0.825301	0.0939426	0.38453	0.284859	0.458267	-0.291005
Q12768	WASH complex subunit 5	WASHC5	0.0119763	0.582471	0.23618	0.284457	0.0202606	0.511644
Q86VU5	Catechol O-methyltransferase domain-containing protein 1	COMTD1	0.376451	-0.31323	0.425977	0.283873	0.191025	-0.379491
Q13619	Cullin-4A	CUL4A	0.119599	0.279593	0.182254	0.283862	0.11351	0.259432
Q96KG9	N-terminal kinase-like protein	SCYL1	0.0232033	0.693569	0.365057	0.283297	0.050762	0.61848
Q12979	Active breakpoint cluster region-related protein	ABR	0.00760314	0.854598	0.302662	0.282281	0.207865	0.326945
Q14676	Mediator of DNA damage checkpoint protein 1	MDC1	0.133077	0.540992	0.620358	0.281902	0.00470702	1.6574
Q9UNH6	Sorting nexin-7	SNX7	0.38615	0.49418	0.754359	0.281873	0.1006	0.96889
Q01432	AMP deaminase 3	AMPD3	0.0158139	1.6853	0.691862	0.281261	0.171344	0.947028
O95630	STAM-binding protein	STAMBP	0.799206	-0.362827	0.790522	0.280899	0.864295	-0.192153
O60237	Protein phosphatase 1 regulatory subunit 12B	PPP1R12B	0.0174782	2.24102	0.590369	0.279842	0.00620417	3.1509
P25705	ATP synthase subunit alpha. mitochondrial	ATP5F1A	0.326406	0.13175	0.0880579	0.279828	0.981491	0.0036911
Q96GQ5	RUS family member 1	RUSF1	0.0205873	2.02842	0.815955	0.279213	0.0316952	1.88543
Q12802	A-kinase anchor protein 13	AKAP13	0.438712	0.553693	0.753602	0.279144	0.63785	0.354794
P49590	Histidine--tRNA ligase. mitochondrial	HARS2	0.184971	2.03052	0.879662	0.278771	0.451524	1.12528
P48651	Phosphatidylserine synthase 1	PTDSS1	0.0535254	0.810456	0.514948	0.278387	0.0233351	0.889251
Q96DE0	U8 snoRNA-decapping enzyme	NUDT16	0.00878337	1.62058	0.769467	0.278386	0.0061574	1.77711
Q3MJ16	Cytosolic phospholipase A2 epsilon	PLA2G4E	0.899721	-0.121446	0.579527	0.278144	0.315529	0.506954
Q9Y4X5	E3 ubiquitin-protein ligase ARIH1	ARIH1	0.346435	0.434815	0.614648	0.277958	0.0886467	0.724009
O15239	NADH dehydrogenase [ubiquinone] 1 alpha subcomplex subunit 1	NDUFA1	0.815965	-0.182597	0.629583	0.277846	0.979335	-0.0157166
Q9Y324	rRNA-processing protein FCF1 homolog	FCF1	0.193033	0.489226	0.56252	0.276774	0.280342	0.426569
Q9NRN5	Olfactomedin-like protein 3	OLFML3	0.00338328	3.02112	0.786438	0.276715	0.0406076	1.8538
Q8WZA0	Protein LZIC	LZIC	0.401125	0.490248	0.706415	0.276153	0.475876	0.461442
O60256	Phosphoribosyl pyrophosphate synthase-associated protein 2	PRPSAP2	0.0206664	0.444618	0.155621	0.275629	0.0514146	0.471996
P33908	Mannosyl-oligosaccharide 1.2-alpha-mannosidase IA	MAN1A1	0.00590829	1.99026	0.645464	0.275549	0.03441	1.70995
O75907	Diacylglycerol O-acyltransferase 1	DGAT1	0.83112	0.206234	0.808459	0.274602	0.850704	0.191842
O75563	Src kinase-associated phosphoprotein 2	SKAP2	0.0862695	1.40113	0.657599	0.274201	0.0344653	0.972037
Q6NZ67	Mitotic-spindle organizing protein 2B	MZT2B	0.19344	0.856112	0.731685	0.27407	0.00279325	1.4546
Q6GYQ0	Ral GTPase-activating protein subunit alpha-1	RALGAPA1	0.108243	-1.35147	0.846697	0.274027	0.883999	-0.15071
O75947	ATP synthase subunit d. mitochondrial	ATP5PD	0.430769	0.128231	0.131689	0.274007	0.318561	0.145516
Q13042	Cell division cycle protein 16 homolog	CDC16	0.188594	0.573934	0.626111	0.273647	0.0302739	0.939746
P00739	Haptoglobin-related protein	HPR	0.269297	0.654641	0.634007	0.273196	0.448835	0.296433
P49662	Caspase-4	CASP4	0.114054	1.16566	0.788111	0.269091	0.566854	0.441074
Q13438	Protein OS-9	OS9	0.076676	0.519774	0.411015	0.269064	0.148102	0.372344
Q04864	Proto-oncogene c-Rel	REL	0.0438716	0.702361	0.769606	0.267875	0.877828	-0.0993944
Q03154	Aminoacylase-1	ACY1	0.937332	-0.0319462	0.366055	0.267128	0.589272	0.260886
Q9BTM9	Ubiquitin-related modifier 1	URM1	0.917087	-0.0654528	0.655826	0.266588	0.795545	-0.205115
P01703	Immunoglobulin lambda variable 1-40	IGLV1-40	0.0318909	2.78163	0.861511	0.266517	0.547202	0.829885
Q86SX6	Glutaredoxin-related protein 5. mitochondrial	GLRX5	0.525139	0.50505	0.812138	0.263798	0.336299	0.726855
P14649	Myosin light chain 6B	MYL6B	0.00865905	2.79487	0.864456	0.263384	0.360798	1.39796
Q96MW1	Coiled-coil domain-containing protein 43	CCDC43	0.993706	-0.00841408	0.810221	0.263228	0.894192	0.141186
Q86VP3	Phosphofurin acidic cluster sorting protein 2	PACS2	0.0153469	1.31292	0.735807	0.263207	0.396886	0.508011
Q96AG3	Mitochondrial outer membrane protein SLC25A46	SLC25A46	0.115575	1.4664	0.875409	0.263182	0.605636	0.646333
Q07820	Induced myeloid leukemia cell differentiation protein Mcl-1	MCL1	0.0236941	0.507041	0.28597	0.26312	0.600568	0.138816
Q9BW27	Nuclear pore complex protein Nup85	NUP85	0.0555299	0.388943	0.186899	0.262757	0.0160687	0.522812
Q8TC07	TBC1 domain family member 15	TBC1D15	0.0482127	0.384951	0.236037	0.262444	0.0125801	0.390969
Q96L91	E1A-binding protein p400	EP400	0.0185377	0.795635	0.434875	0.26218	0.0935954	0.45073
Q9Y217	Myotubularin-related protein 6	MTMR6	0.706317	0.201361	0.66798	0.261989	0.00327393	1.39098
Q13201	Multimerin-1	MMRN1	0.0105384	1.59395	0.806509	0.261976	0.0847099	1.41955
Q13426	DNA repair protein XRCC4	XRCC4	0.46378	0.563431	0.742988	0.260925	0.35133	0.63011
Q96I15	Selenocysteine lyase	SCLY	0.0112264	1.53285	0.749748	0.260615	0.0226218	1.88661
Q15311	RalA-binding protein 1	RALBP1	0.56492	0.306895	0.693463	0.260034	0.688915	-0.263385
P41567	Eukaryotic translation initiation factor 1	EIF1	0.397238	0.329545	0.405807	0.258792	0.459372	0.25753
Q9UNX3	Ribosomal protein uL24-like	RPL26L1	0.805742	-0.102338	0.482772	0.258705	0.775693	0.105602
P22392	Nucleoside diphosphate kinase B	NME2	0.216718	0.100864	0.012866	0.257352	0.10494	0.212762
O75167	Phosphatase and actin regulator 2	PHACTR2	0.114403	0.670173	0.453855	0.256837	0.0148911	1.00881
P55771	Paired box protein Pax-9	PAX9	0.859431	0.0694883	0.500117	0.256536	0.280235	-0.724993
Q93062	RNA-binding protein with multiple splicing	RBPMS	0.0269978	0.783895	0.625696	0.256417	0.0235223	1.36627
Q9UKU7	Isobutyryl-CoA dehydrogenase. mitochondrial	ACAD8	0.340163	0.396523	0.609965	0.256356	0.816344	0.116462
Q9H1I8	Activating signal cointegrator 1 complex subunit 2	ASCC2	0.850096	0.0621445	0.447034	0.255625	0.349697	0.240178
P50453	Serpin B9	SERPINB9	0.0182925	1.52545	0.700818	0.255294	0.0398086	1.30468
Q92610	Zinc finger protein 592	ZNF592	0.116494	0.792911	0.720365	0.255063	0.465174	0.460639
O75976	Carboxypeptidase D	CPD	0.23663	-0.397914	0.459582	0.255038	0.117588	-0.383089
Q86YZ3	Hornerin	HRNR	0.393494	-1.32289	0.917306	0.254404	0.196214	-1.69738
Q99567	Nuclear pore complex protein Nup88	NUP88	0.00623401	0.589363	0.27865	0.254373	0.0086874	0.569336
Q8WVV9	Heterogeneous nuclear ribonucleoprotein L-like	HNRNPLL	0.296558	0.580788	0.70212	0.254212	0.168467	0.768114
P15531	Nucleoside diphosphate kinase A	NME1	0.0491807	0.204345	0.0921232	0.25339	0.00366237	0.361518
Q15018	BRISC complex subunit Abraxas 2	ABRAXAS2	0.00661585	0.82701	0.282245	0.252939	0.0365259	0.631376
O43709	Probable 18S rRNA (guanine-N(7))-methyltransferase	BUD23	0.144458	0.5656	0.73571	0.251694	0.167992	0.700015
O14530	Thioredoxin domain-containing protein 9	TXNDC9	0.0927134	0.288924	0.371686	0.250822	0.0102044	0.679665
Q8IUI8	Cytokine receptor-like factor 3	CRLF3	0.0209114	1.32778	0.80802	0.250602	0.0534517	1.24082
Q969N2	GPI transamidase component PIG-T	PIGT	0.13744	0.632747	0.568281	0.250444	0.854478	0.074736
P54259	Atrophin-1	ATN1	0.063211	-0.295736	0.360974	0.250422	0.350641	0.314596
P00740	Coagulation factor IX	F9	0.012	1.73182	0.883125	0.250193	0.00902258	2.83567
Q9BXX0	EMILIN-2	EMILIN2	0.00131707	2.71327	0.677795	0.249776	0.0140654	2.04164
Q06330	Recombining binding protein suppressor of hairless	RBPJ	0.0873205	1.05958	0.805712	0.249386	0.247134	0.609313
P29992	Guanine nucleotide-binding protein subunit alpha-11	GNA11	0.273404	0.27366	0.377345	0.248615	0.146112	0.443242
Q8NB90	ATPase family gene 2 protein homolog A	AFG2A	0.728339	0.362757	0.859732	0.248545	0.340156	0.78624
Q9Y2V7	Conserved oligomeric Golgi complex subunit 6	COG6	0.0909341	0.3225	0.207276	0.248376	0.682362	0.0924881
A8MXV4	Acyl-coenzyme A diphosphatase NUDT19	NUDT19	0.212343	-0.400636	0.444355	0.24781	0.190988	-0.499724
Q5T0F9	Coiled-coil and C2 domain-containing protein 1B	CC2D1B	0.735273	-0.290209	0.501638	0.247273	0.859476	-0.0621628
P18859	ATP synthase-coupling factor 6. mitochondrial	ATP5PF	0.0749392	0.241952	0.0906463	0.247041	0.101093	0.175744
Q96DB5	Regulator of microtubule dynamics protein 1	RMDN1	0.780728	-0.0830601	0.421489	0.246912	0.951515	0.0171066
P78536	Disintegrin and metalloproteinase domain-containing protein 17	ADAM17	0.304377	0.317478	0.46654	0.246458	0.649632	-0.16673
Q6PCB7	Long-chain fatty acid transport protein 1	SLC27A1	0.00421769	2.18475	0.846327	0.245351	0.341889	1.28354
O75038	1-phosphatidylinositol 4.5-bisphosphate phosphodiesterase eta-2	PLCH2	0.53616	0.463868	0.79448	0.244982	0.349704	0.698945
Q53H96	Pyrroline-5-carboxylate reductase 3	PYCR3	0.469188	0.199623	0.459262	0.244112	0.263962	0.289134
A3KMH1	von Willebrand factor A domain-containing protein 8	VWA8	0.059307	0.4432	0.613293	0.243189	0.00837194	0.659094
P24666	Low molecular weight phosphotyrosine protein phosphatase	ACP1	0.00157292	0.302219	0.167436	0.242995	0.0385048	0.340646
P61764	Syntaxin-binding protein 1	STXBP1	0.0247165	1.54045	0.466868	0.242622	0.00798614	1.72922
Q9BQA1	Methylosome protein WDR77	WDR77	0.32626	0.122351	0.214681	0.241925	0.0479456	0.297958
O14791	Apolipoprotein L1	APOL1	0.173102	0.398046	0.366727	0.241531	0.731243	-0.11031
O75175	CCR4-NOT transcription complex subunit 3	CNOT3	0.31748	0.300174	0.481169	0.241381	0.777682	0.0909393
Q9NQ79	Cartilage acidic protein 1	CRTAC1	0.847466	-0.176325	0.769005	0.240331	0.0481873	1.95517
Q9BXK5	Bcl-2-like protein 13	BCL2L13	0.0763811	0.503597	0.479422	0.239797	0.097914	0.490467
Q96DZ1	Endoplasmic reticulum lectin 1	ERLEC1	0.065905	1.43092	0.851841	0.239547	0.102665	1.31414
Q9Y2H6	Fibronectin type-III domain-containing protein 3A	FNDC3A	0.0320439	1.42148	0.549075	0.239499	0.105075	1.05405
Q10471	Polypeptide N-acetylgalactosaminyltransferase 2	GALNT2	0.0155945	0.949788	0.543168	0.238424	0.0107246	1.06807
Q6P3W7	SCY1-like protein 2	SCYL2	0.581746	-0.398815	0.260947	0.238089	0.532224	0.137938
O60762	Dolichol-phosphate mannosyltransferase subunit 1	DPM1	0.00378212	0.321825	0.059237	0.238001	0.109414	0.212401
Q99622	Protein C10	C12orf57	0.237954	0.538285	0.794436	0.237384	0.0163498	1.12519
Q969X5	Endoplasmic reticulum-Golgi intermediate compartment protein 1	ERGIC1	0.00590552	0.710488	0.216067	0.236962	0.0226873	0.776964
P54922	ADP-ribosylhydrolase ARH1	ADPRH	0.00353419	1.72884	0.789532	0.236884	0.566682	0.52697
O14497	AT-rich interactive domain-containing protein 1A	ARID1A	0.570088	0.293999	0.710456	0.236219	0.628995	0.257204
O95486	Protein transport protein Sec24A	SEC24A	0.0231317	0.764097	0.482835	0.235951	0.0349826	0.671304
P03905	NADH-ubiquinone oxidoreductase chain 4	MT-ND4	0.804199	0.148754	0.796893	0.235889	0.754603	0.233483
Q5R3I4	Tetratricopeptide repeat protein 38	TTC38	0.69342	0.244982	0.786245	0.235612	0.989546	-0.0126202
Q969J3	BLOC-1-related complex subunit 5	BORCS5	0.197122	0.286408	0.310081	0.235607	0.448673	-0.361676
Q96M27	Protein PRRC1	PRRC1	0.246364	0.249838	0.33448	0.234931	0.900598	-0.0412685
Q9P2E3	NFX1-type zinc finger-containing protein 1	ZNFX1	0.343318	0.419144	0.666037	0.234912	0.543139	0.334738
Q9NRW7	Vacuolar protein sorting-associated protein 45	VPS45	0.0232666	0.434452	0.286086	0.23473	0.146101	0.255111
P48507	Glutamate--cysteine ligase regulatory subunit	GCLM	0.141318	-1.40286	0.555528	0.234645	0.452481	-0.37972
P12829	Myosin light chain 4	MYL4	0.00430887	2.52321	0.744865	0.233965	0.0086169	1.50201
P49754	Vacuolar protein sorting-associated protein 41 homolog	VPS41	0.0539283	0.591988	0.540176	0.23369	0.252929	0.345503
Q8N1G0	Zinc finger protein 687	ZNF687	0.149254	0.694086	0.521547	0.233522	0.181534	0.452298
Q9BYM8	RanBP-type and C3HC4-type zinc finger-containing protein 1	RBCK1	0.207492	1.00539	0.819442	0.233519	0.130521	1.01211
Q14697	Neutral alpha-glucosidase AB	GANAB	0.00159367	0.651502	0.074793	0.23315	0.01992	0.47571
P25445	Tumor necrosis factor receptor superfamily member 6	FAS	0.0668073	0.798702	0.615956	0.232776	0.595155	-0.273687
O14656	Torsin-1A	TOR1A	0.0210304	1.55767	0.809995	0.232755	0.025602	1.59649
Q96AQ6	Pre-B-cell leukemia transcription factor-interacting protein 1	PBXIP1	0.00208451	1.41457	0.789707	0.232401	0.00683588	1.31566
Q9UPN7	Serine/threonine-protein phosphatase 6 regulatory subunit 1	PPP6R1	0.786883	0.198805	0.488628	0.232037	0.0637031	0.590607
Q99569	Plakophilin-4	PKP4	0.179027	0.33763	0.451356	0.2318	0.650824	0.116533
Q8TC12	Retinol dehydrogenase 11	RDH11	0.628415	0.111444	0.300597	0.23093	0.172736	0.278707
P05976	Myosin light chain 1/3. skeletal muscle isoform	MYL1	0.252915	0.520543	0.501545	0.230698	0.0206743	1.051
P36776	Lon protease homolog. mitochondrial	LONP1	0.0171674	0.589852	0.388219	0.229685	0.180861	0.340559
P31513	Flavin-containing monooxygenase 3	FMO3	0.330523	0.689564	0.797308	0.228825	0.011762	1.57105
Q15223	Nectin-1	NECTIN1	0.902916	-0.0209099	0.155655	0.228805	0.692608	-0.0599438
Q9Y5B8	Nucleoside diphosphate kinase 7	NME7	0.373612	0.612654	0.815005	0.227582	0.892456	0.118545
Q9NRY2	SOSS complex subunit C	INIP	0.933748	-0.0679466	0.646154	0.227325	0.143665	0.530245
P62913	Large ribosomal subunit protein uL5	RPL11	0.842616	0.019471	0.108842	0.227275	0.31244	0.15613
P21860	Receptor tyrosine-protein kinase erbB-3	ERBB3	0.517681	0.339126	0.804449	0.227222	0.415089	-0.468427
[truncated: 1,494 more rows]

## Sheet: Dataset EV2F
Dataset EV2F: Enrichment of up-regulated DAPs from Table EV2E
#category	term ID	term description	observed gene count	background gene count	strength	false discovery rate	matching proteins in your network (IDs)	matching proteins in your network (labels)
GO Process	GO:0032543	Mitochondrial translation	11	112	1.42	1.38e-08	9606.ENSP00000177742,9606.ENSP00000245539,9606.ENSP00000272418,9606.ENSP00000285298,9606.ENSP00000306548,9606.ENSP00000315397,9606.ENSP00000317376,9606.ENSP00000357320,9606.ENSP00000357823,9606.ENSP00000361206,9606.ENSP00000380466	MRPS34,MRPS7,MRPS5,MRPS17,MRPL13,MRPS31,MRPS11,DAP3,MRPL9,MRPS18A,MRPL23
GO Process	GO:1901566	Organonitrogen compound biosynthetic process	23	1338	0.67	1.63e-06	9606.ENSP00000177742,9606.ENSP00000215565,9606.ENSP00000226432,9606.ENSP00000245539,9606.ENSP00000269228,9606.ENSP00000271373,9606.ENSP00000272418,9606.ENSP00000285298,9606.ENSP00000306548,9606.ENSP00000315397,9606.ENSP00000317376,9606.ENSP00000355637,9606.ENSP00000356436,9606.ENSP00000357320,9606.ENSP00000357823,9606.ENSP00000361206,9606.ENSP00000363852,9606.ENSP00000371152,9606.ENSP00000379377,…	MRPS34,NDUFB7,CWH43,MRPS7,NPC1,MPC2,MRPS5,MRPS17,MRPL13,MRPS31,MRPS11,ABCB10,PLA2G4A,DAP3,MRPL9,MRPS18A,SLC44A1,ASAH1,GCNT3,MRPL23,NDUFB3,SERINC5,GALNT4
GO Process	GO:0044249	Cellular biosynthetic process	27	2362	0.49	0.00015	9606.ENSP00000177742,9606.ENSP00000215565,9606.ENSP00000226432,9606.ENSP00000245539,9606.ENSP00000269228,9606.ENSP00000271373,9606.ENSP00000272418,9606.ENSP00000285298,9606.ENSP00000297056,9606.ENSP00000306548,9606.ENSP00000310721,9606.ENSP00000315397,9606.ENSP00000317300,9606.ENSP00000317376,9606.ENSP00000355637,9606.ENSP00000356436,9606.ENSP00000357320,9606.ENSP00000357823,9606.ENSP00000361206,…	MRPS34,NDUFB7,CWH43,MRPS7,NPC1,MPC2,MRPS5,MRPS17,DAGLB,MRPL13,CYP7B1,MRPS31,LPCAT4,MRPS11,ABCB10,PLA2G4A,DAP3,MRPL9,MRPS18A,SLC44A1,RREB1,ASAH1,GCNT3,MRPL23,NDUFB3,SERINC5,GALNT4
GO Process	GO:1901576	Organic substance biosynthetic process	27	2438	0.48	0.00024	9606.ENSP00000177742,9606.ENSP00000215565,9606.ENSP00000226432,9606.ENSP00000245539,9606.ENSP00000269228,9606.ENSP00000271373,9606.ENSP00000272418,9606.ENSP00000285298,9606.ENSP00000297056,9606.ENSP00000306548,9606.ENSP00000310721,9606.ENSP00000315397,9606.ENSP00000317300,9606.ENSP00000317376,9606.ENSP00000355637,9606.ENSP00000356436,9606.ENSP00000357320,9606.ENSP00000357823,9606.ENSP00000361206,…	MRPS34,NDUFB7,CWH43,MRPS7,NPC1,MPC2,MRPS5,MRPS17,DAGLB,MRPL13,CYP7B1,MRPS31,LPCAT4,MRPS11,ABCB10,PLA2G4A,DAP3,MRPL9,MRPS18A,SLC44A1,RREB1,ASAH1,GCNT3,MRPL23,NDUFB3,SERINC5,GALNT4
GO Process	GO:0043604	Amide biosynthetic process	13	536	0.82	0.00025	9606.ENSP00000177742,9606.ENSP00000245539,9606.ENSP00000271373,9606.ENSP00000272418,9606.ENSP00000285298,9606.ENSP00000306548,9606.ENSP00000315397,9606.ENSP00000317376,9606.ENSP00000357320,9606.ENSP00000357823,9606.ENSP00000361206,9606.ENSP00000371152,9606.ENSP00000380466	MRPS34,MRPS7,MPC2,MRPS5,MRPS17,MRPL13,MRPS31,MRPS11,DAP3,MRPL9,MRPS18A,ASAH1,MRPL23
GO Process	GO:0034645	Cellular macromolecule biosynthetic process	15	778	0.72	0.00032	9606.ENSP00000177742,9606.ENSP00000226432,9606.ENSP00000245539,9606.ENSP00000269228,9606.ENSP00000272418,9606.ENSP00000285298,9606.ENSP00000306548,9606.ENSP00000315397,9606.ENSP00000317376,9606.ENSP00000357320,9606.ENSP00000357823,9606.ENSP00000361206,9606.ENSP00000379377,9606.ENSP00000380466,9606.ENSP00000436604	MRPS34,CWH43,MRPS7,NPC1,MRPS5,MRPS17,MRPL13,MRPS31,MRPS11,DAP3,MRPL9,MRPS18A,GCNT3,MRPL23,GALNT4
GO Process	GO:0006518	Peptide metabolic process	12	547	0.77	0.0013	9606.ENSP00000177742,9606.ENSP00000245539,9606.ENSP00000272418,9606.ENSP00000285298,9606.ENSP00000306548,9606.ENSP00000315397,9606.ENSP00000317376,9606.ENSP00000354357,9606.ENSP00000357320,9606.ENSP00000357823,9606.ENSP00000361206,9606.ENSP00000380466	MRPS34,MRPS7,MRPS5,MRPS17,MRPL13,MRPS31,MRPS11,GSTM3,DAP3,MRPL9,MRPS18A,MRPL23
GO Process	GO:0043603	Cellular amide metabolic process	14	810	0.67	0.0021	9606.ENSP00000177742,9606.ENSP00000245539,9606.ENSP00000271373,9606.ENSP00000272418,9606.ENSP00000285298,9606.ENSP00000306548,9606.ENSP00000315397,9606.ENSP00000317376,9606.ENSP00000354357,9606.ENSP00000357320,9606.ENSP00000357823,9606.ENSP00000361206,9606.ENSP00000371152,9606.ENSP00000380466	MRPS34,MRPS7,MPC2,MRPS5,MRPS17,MRPL13,MRPS31,MRPS11,GSTM3,DAP3,MRPL9,MRPS18A,ASAH1,MRPL23
GO Process	GO:0044271	Cellular nitrogen compound biosynthetic process	17	1494	0.49	0.0329	9606.ENSP00000177742,9606.ENSP00000215565,9606.ENSP00000245539,9606.ENSP00000271373,9606.ENSP00000272418,9606.ENSP00000285298,9606.ENSP00000306548,9606.ENSP00000315397,9606.ENSP00000317376,9606.ENSP00000355637,9606.ENSP00000357320,9606.ENSP00000357823,9606.ENSP00000361206,9606.ENSP00000369270,9606.ENSP00000371152,9606.ENSP00000380466,9606.ENSP00000407336	MRPS34,NDUFB7,MRPS7,MPC2,MRPS5,MRPS17,MRPL13,MRPS31,MRPS11,ABCB10,DAP3,MRPL9,MRPS18A,RREB1,ASAH1,MRPL23,NDUFB3
GO Process	GO:0009059	Macromolecule biosynthetic process	16	1394	0.49	0.0499	9606.ENSP00000177742,9606.ENSP00000226432,9606.ENSP00000245539,9606.ENSP00000269228,9606.ENSP00000272418,9606.ENSP00000285298,9606.ENSP00000306548,9606.ENSP00000315397,9606.ENSP00000317376,9606.ENSP00000357320,9606.ENSP00000357823,9606.ENSP00000361206,9606.ENSP00000369270,9606.ENSP00000379377,9606.ENSP00000380466,9606.ENSP00000436604	MRPS34,CWH43,MRPS7,NPC1,MRPS5,MRPS17,MRPL13,MRPS31,MRPS11,DAP3,MRPL9,MRPS18A,RREB1,GCNT3,MRPL23,GALNT4
GO Function	GO:0003735	Structural constituent of ribosome	11	169	1.24	2.82e-07	9606.ENSP00000177742,9606.ENSP00000245539,9606.ENSP00000272418,9606.ENSP00000285298,9606.ENSP00000306548,9606.ENSP00000315397,9606.ENSP00000317376,9606.ENSP00000357320,9606.ENSP00000357823,9606.ENSP00000361206,9606.ENSP00000380466	MRPS34,MRPS7,MRPS5,MRPS17,MRPL13,MRPS31,MRPS11,DAP3,MRPL9,MRPS18A,MRPL23
GO Function	GO:0005198	Structural molecule activity	17	776	0.77	8.03e-06	9606.ENSP00000177742,9606.ENSP00000244573,9606.ENSP00000245539,9606.ENSP00000252242,9606.ENSP00000272418,9606.ENSP00000285298,9606.ENSP00000295522,9606.ENSP00000306548,9606.ENSP00000315397,9606.ENSP00000317376,9606.ENSP00000343158,9606.ENSP00000357320,9606.ENSP00000357823,9606.ENSP00000361206,9606.ENSP00000369703,9606.ENSP00000380466,9606.ENSP00000453508	MRPS34,H1-1,MRPS7,KRT5,MRPS5,MRPS17,CLDN1,MRPL13,MRPS31,MRPS11,EPB41L3,DAP3,MRPL9,MRPS18A,TUBB2A,MRPL23,TLN2
GO Component	GO:0005761	Mitochondrial ribosome	11	90	1.52	1.98e-10	9606.ENSP00000177742,9606.ENSP00000245539,9606.ENSP00000272418,9606.ENSP00000285298,9606.ENSP00000306548,9606.ENSP00000315397,9606.ENSP00000317376,9606.ENSP00000357320,9606.ENSP00000357823,9606.ENSP00000361206,9606.ENSP00000380466	MRPS34,MRPS7,MRPS5,MRPS17,MRPL13,MRPS31,MRPS11,DAP3,MRPL9,MRPS18A,MRPL23
GO Component	GO:0098798	Mitochondrial protein-containing complex	15	296	1.14	2.78e-10	9606.ENSP00000177742,9606.ENSP00000215565,9606.ENSP00000245539,9606.ENSP00000271373,9606.ENSP00000272418,9606.ENSP00000285298,9606.ENSP00000306548,9606.ENSP00000315397,9606.ENSP00000317376,9606.ENSP00000357320,9606.ENSP00000357823,9606.ENSP00000361206,9606.ENSP00000377411,9606.ENSP00000380466,9606.ENSP00000407336	MRPS34,NDUFB7,MRPS7,MPC2,MRPS5,MRPS17,MRPL13,MRPS31,MRPS11,DAP3,MRPL9,MRPS18A,NDUFA4L2,MRPL23,NDUFB3
GO Component	GO:0005763	Mitochondrial small ribosomal subunit	8	33	1.82	1.03e-09	9606.ENSP00000177742,9606.ENSP00000245539,9606.ENSP00000272418,9606.ENSP00000285298,9606.ENSP00000315397,9606.ENSP00000317376,9606.ENSP00000357320,9606.ENSP00000361206	MRPS34,MRPS7,MRPS5,MRPS17,MRPS31,MRPS11,DAP3,MRPS18A
GO Component	GO:0005743	Mitochondrial inner membrane	17	502	0.96	1.60e-09	9606.ENSP00000177742,9606.ENSP00000215565,9606.ENSP00000245539,9606.ENSP00000271373,9606.ENSP00000272418,9606.ENSP00000285298,9606.ENSP00000306548,9606.ENSP00000315397,9606.ENSP00000317376,9606.ENSP00000355637,9606.ENSP00000356436,9606.ENSP00000357320,9606.ENSP00000357823,9606.ENSP00000361206,9606.ENSP00000377411,9606.ENSP00000380466,9606.ENSP00000407336	MRPS34,NDUFB7,MRPS7,MPC2,MRPS5,MRPS17,MRPL13,MRPS31,MRPS11,ABCB10,PLA2G4A,DAP3,MRPL9,MRPS18A,NDUFA4L2,MRPL23,NDUFB3
GO Component	GO:0031966	Mitochondrial membrane	19	752	0.83	8.54e-09	9606.ENSP00000177742,9606.ENSP00000215565,9606.ENSP00000245539,9606.ENSP00000271373,9606.ENSP00000272418,9606.ENSP00000285298,9606.ENSP00000306548,9606.ENSP00000315397,9606.ENSP00000317376,9606.ENSP00000355637,9606.ENSP00000356436,9606.ENSP00000357320,9606.ENSP00000357823,9606.ENSP00000361206,9606.ENSP00000363852,9606.ENSP00000377411,9606.ENSP00000380466,9606.ENSP00000407336,9606.ENSP00000478212	MRPS34,NDUFB7,MRPS7,MPC2,MRPS5,MRPS17,MRPL13,MRPS31,MRPS11,ABCB10,PLA2G4A,DAP3,MRPL9,MRPS18A,SLC44A1,NDUFA4L2,MRPL23,NDUFB3,AKAP1
GO Component	GO:0031967	Organelle envelope	23	1262	0.69	2.05e-08	9606.ENSP00000177742,9606.ENSP00000215565,9606.ENSP00000245539,9606.ENSP00000269228,9606.ENSP00000269601,9606.ENSP00000271373,9606.ENSP00000272418,9606.ENSP00000285298,9606.ENSP00000286548,9606.ENSP00000306548,9606.ENSP00000315397,9606.ENSP00000317376,9606.ENSP00000355637,9606.ENSP00000356436,9606.ENSP00000357320,9606.ENSP00000357823,9606.ENSP00000361206,9606.ENSP00000363852,9606.ENSP00000368565,…	MRPS34,NDUFB7,MRPS7,NPC1,TXNL4A,MPC2,MRPS5,MRPS17,GNAQ,MRPL13,MRPS31,MRPS11,ABCB10,PLA2G4A,DAP3,MRPL9,MRPS18A,SLC44A1,DNAJC2,NDUFA4L2,MRPL23,NDUFB3,AKAP1
GO Component	GO:0044391	Ribosomal subunit	11	187	1.2	2.72e-08	9606.ENSP00000177742,9606.ENSP00000245539,9606.ENSP00000272418,9606.ENSP00000285298,9606.ENSP00000306548,9606.ENSP00000315397,9606.ENSP00000317376,9606.ENSP00000357320,9606.ENSP00000357823,9606.ENSP00000361206,9606.ENSP00000380466	MRPS34,MRPS7,MRPS5,MRPS17,MRPL13,MRPS31,MRPS11,DAP3,MRPL9,MRPS18A,MRPL23
GO Component	GO:0005759	Mitochondrial matrix	12	494	0.82	4.21e-05	9606.ENSP00000177742,9606.ENSP00000245539,9606.ENSP00000272418,9606.ENSP00000285298,9606.ENSP00000306548,9606.ENSP00000315397,9606.ENSP00000317376,9606.ENSP00000357320,9606.ENSP00000357823,9606.ENSP00000361206,9606.ENSP00000370737,9606.ENSP00000380466	MRPS34,MRPS7,MRPS5,MRPS17,MRPL13,MRPS31,MRPS11,DAP3,MRPL9,MRPS18A,GLDC,MRPL23
GO Component	GO:1990904	Ribonucleoprotein complex	13	687	0.71	0.00019	9606.ENSP00000177742,9606.ENSP00000245539,9606.ENSP00000269601,9606.ENSP00000272418,9606.ENSP00000285298,9606.ENSP00000306548,9606.ENSP00000315397,9606.ENSP00000317376,9606.ENSP00000339090,9606.ENSP00000357320,9606.ENSP00000357823,9606.ENSP00000361206,9606.ENSP00000380466	MRPS34,MRPS7,TXNL4A,MRPS5,MRPS17,MRPL13,MRPS31,MRPS11,RBMX2,DAP3,MRPL9,MRPS18A,MRPL23
GO Component	GO:0005739	Mitochondrion	20	1681	0.51	0.00027	9606.ENSP00000177742,9606.ENSP00000215565,9606.ENSP00000245539,9606.ENSP00000271373,9606.ENSP00000272418,9606.ENSP00000285298,9606.ENSP00000306548,9606.ENSP00000315397,9606.ENSP00000317376,9606.ENSP00000355637,9606.ENSP00000356436,9606.ENSP00000357320,9606.ENSP00000357823,9606.ENSP00000361206,9606.ENSP00000363852,9606.ENSP00000370737,9606.ENSP00000377411,9606.ENSP00000380466,9606.ENSP00000407336,…	MRPS34,NDUFB7,MRPS7,MPC2,MRPS5,MRPS17,MRPL13,MRPS31,MRPS11,ABCB10,PLA2G4A,DAP3,MRPL9,MRPS18A,SLC44A1,GLDC,NDUFA4L2,MRPL23,NDUFB3,AKAP1
GO Component	GO:0031090	Organelle membrane	31	3673	0.36	0.00028	9606.ENSP00000177742,9606.ENSP00000215565,9606.ENSP00000245539,9606.ENSP00000264649,9606.ENSP00000269228,9606.ENSP00000269601,9606.ENSP00000271373,9606.ENSP00000272418,9606.ENSP00000285298,9606.ENSP00000286548,9606.ENSP00000297056,9606.ENSP00000306548,9606.ENSP00000308032,9606.ENSP00000310721,9606.ENSP00000315397,9606.ENSP00000317300,9606.ENSP00000317376,9606.ENSP00000335632,9606.ENSP00000355637,…	MRPS34,NDUFB7,MRPS7,ATP6V0A1,NPC1,TXNL4A,MPC2,MRPS5,MRPS17,GNAQ,DAGLB,MRPL13,CYP2S1,CYP7B1,MRPS31,LPCAT4,MRPS11,CHP1,ABCB10,PLA2G4A,DAP3,MRPL9,MRPS18A,SLC44A1,DNAJC2,NDUFA4L2,GCNT3,MRPL23,NDUFB3,GALNT4,AKAP1
GO Component	GO:0005762	Mitochondrial large ribosomal subunit	4	56	1.28	0.0077	9606.ENSP00000306548,9606.ENSP00000357823,9606.ENSP00000361206,9606.ENSP00000380466	MRPL13,MRPL9,MRPS18A,MRPL23
GO Component	GO:0005737	Cytoplasm	59	12056	0.12	0.0262	9606.ENSP00000070846,9606.ENSP00000177742,9606.ENSP00000215565,9606.ENSP00000216099,9606.ENSP00000226432,9606.ENSP00000245539,9606.ENSP00000249014,9606.ENSP00000252242,9606.ENSP00000264649,9606.ENSP00000269228,9606.ENSP00000269601,9606.ENSP00000271373,9606.ENSP00000272418,9606.ENSP00000275766,9606.ENSP00000285298,9606.ENSP00000286548,9606.ENSP00000295522,9606.ENSP00000297056,9606.ENSP00000306548,…	PKP2,MRPS34,NDUFB7,APOBEC3D,CWH43,MRPS7,CDC42EP1,KRT5,ATP6V0A1,NPC1,TXNL4A,MPC2,MRPS5,ZC3HAV1L,MRPS17,GNAQ,CLDN1,DAGLB,MRPL13,CYP2S1,CYP7B1,MRPS31,LPCAT4,MRPS11,SOX2,CHP1,EPB41L3,GSTM3,ABCB10,PLA2G4A,DAP3,MRPL9,LRRC1,MRPS18A,ELP1,SLC44A1,CTNNBIP1,TBC1D4,DNAJC2,POSTN,RREB1,TUBB2A,GLDC,ASAH1,SPRR2A,BCL2L15,NDUFA4L2,TBCK,GCNT3,MRPL23,NDUFB3,SERINC5,GALNT4,TMEM30B,TLN2,DCP1A,AKAP1,PRXL2A,ATP8B1
GO Component	GO:0016020	Membrane	50	9523	0.15	0.0379	9606.ENSP00000070846,9606.ENSP00000177742,9606.ENSP00000215565,9606.ENSP00000226432,9606.ENSP00000245539,9606.ENSP00000249014,9606.ENSP00000252242,9606.ENSP00000264649,9606.ENSP00000264938,9606.ENSP00000266673,9606.ENSP00000269228,9606.ENSP00000269601,9606.ENSP00000271373,9606.ENSP00000272418,9606.ENSP00000285298,9606.ENSP00000286548,9606.ENSP00000295522,9606.ENSP00000297056,9606.ENSP00000306548,…	PKP2,MRPS34,NDUFB7,CWH43,MRPS7,CDC42EP1,KRT5,ATP6V0A1,SLC9A3,TMEM19,NPC1,TXNL4A,MPC2,MRPS5,MRPS17,GNAQ,CLDN1,DAGLB,MRPL13,CYP2S1,CYP7B1,MRPS31,LPCAT4,MRPS11,CHP1,CDH26,EPB41L3,VANGL1,ABCB10,PLA2G4A,DAP3,MRPL9,LRRC1,MRPS18A,SLC44A1,DNAJC2,GLDC,ASAH1,SPRR2A,NDUFA4L2,GCNT3,MRPL23,NDUFB3,SERINC5,GALNT4,TMEM30B,TLN2,DCP1A,AKAP1,ATP8B1
STRING clusters	CL:566	Organellar ribosome	11	77	1.59	9.25e-11	9606.ENSP00000177742,9606.ENSP00000245539,9606.ENSP00000272418,9606.ENSP00000285298,9606.ENSP00000306548,9606.ENSP00000315397,9606.ENSP00000317376,9606.ENSP00000357320,9606.ENSP00000357823,9606.ENSP00000361206,9606.ENSP00000380466	MRPS34,MRPS7,MRPS5,MRPS17,MRPL13,MRPS31,MRPS11,DAP3,MRPL9,MRPS18A,MRPL23
STRING clusters	CL:668	Organellar small ribosomal subunit	5	23	1.77	5.02e-05	9606.ENSP00000177742,9606.ENSP00000272418,9606.ENSP00000285298,9606.ENSP00000315397,9606.ENSP00000357320	MRPS34,MRPS5,MRPS17,MRPS31,DAP3
STRING clusters	CL:572	Organellar large ribosomal subunit	5	30	1.65	0.00014	9606.ENSP00000245539,9606.ENSP00000306548,9606.ENSP00000317376,9606.ENSP00000357823,9606.ENSP00000380466	MRPS7,MRPL13,MRPS11,MRPL9,MRPL23
STRING clusters	CL:671	Organellar small ribosomal subunit	4	18	1.78	0.00060	9606.ENSP00000177742,9606.ENSP00000272418,9606.ENSP00000315397,9606.ENSP00000357320	MRPS34,MRPS5,MRPS31,DAP3
STRING clusters	CL:576	Mitochondrial translation elongation	3	16	1.7	0.0187	9606.ENSP00000245539,9606.ENSP00000317376,9606.ENSP00000357823	MRPS7,MRPS11,MRPL9
KEGG	hsa03010	Ribosome	8	131	1.22	1.50e-05	9606.ENSP00000245539,9606.ENSP00000272418,9606.ENSP00000285298,9606.ENSP00000306548,9606.ENSP00000317376,9606.ENSP00000357823,9606.ENSP00000361206,9606.ENSP00000380466	MRPS7,MRPS5,MRPS17,MRPL13,MRPS11,MRPL9,MRPS18A,MRPL23
KEGG	hsa04723	Retrograde endocannabinoid signaling	5	142	0.98	0.0357	9606.ENSP00000215565,9606.ENSP00000286548,9606.ENSP00000297056,9606.ENSP00000377411,9606.ENSP00000407336	NDUFB7,GNAQ,DAGLB,NDUFA4L2,NDUFB3
Reactome	HSA-5368286	Mitochondrial translation initiation	11	88	1.53	1.76e-10	9606.ENSP00000177742,9606.ENSP00000245539,9606.ENSP00000272418,9606.ENSP00000285298,9606.ENSP00000306548,9606.ENSP00000315397,9606.ENSP00000317376,9606.ENSP00000357320,9606.ENSP00000357823,9606.ENSP00000361206,9606.ENSP00000380466	MRPS34,MRPS7,MRPS5,MRPS17,MRPL13,MRPS31,MRPS11,DAP3,MRPL9,MRPS18A,MRPL23
Reactome	HSA-5389840	Mitochondrial translation elongation	11	88	1.53	1.76e-10	9606.ENSP00000177742,9606.ENSP00000245539,9606.ENSP00000272418,9606.ENSP00000285298,9606.ENSP00000306548,9606.ENSP00000315397,9606.ENSP00000317376,9606.ENSP00000357320,9606.ENSP00000357823,9606.ENSP00000361206,9606.ENSP00000380466	MRPS34,MRPS7,MRPS5,MRPS17,MRPL13,MRPS31,MRPS11,DAP3,MRPL9,MRPS18A,MRPL23
Reactome	HSA-5419276	Mitochondrial translation termination	11	88	1.53	1.76e-10	9606.ENSP00000177742,9606.ENSP00000245539,9606.ENSP00000272418,9606.ENSP00000285298,9606.ENSP00000306548,9606.ENSP00000315397,9606.ENSP00000317376,9606.ENSP00000357320,9606.ENSP00000357823,9606.ENSP00000361206,9606.ENSP00000380466	MRPS34,MRPS7,MRPS5,MRPS17,MRPL13,MRPS31,MRPS11,DAP3,MRPL9,MRPS18A,MRPL23
Monarch	HP:0004297	Abnormality of the biliary system	9	309	0.9	0.0309	9606.ENSP00000264938,9606.ENSP00000269228,9606.ENSP00000295522,9606.ENSP00000310721,9606.ENSP00000354357,9606.ENSP00000363852,9606.ENSP00000369270,9606.ENSP00000371152,9606.ENSP00000497896	SLC9A3,NPC1,CLDN1,CYP7B1,GSTM3,SLC44A1,RREB1,ASAH1,ATP8B1
COMPARTMENTS	GOCC:0005761	Mitochondrial ribosome	11	85	1.54	1.25e-10	9606.ENSP00000177742,9606.ENSP00000245539,9606.ENSP00000272418,9606.ENSP00000285298,9606.ENSP00000306548,9606.ENSP00000315397,9606.ENSP00000317376,9606.ENSP00000357320,9606.ENSP00000357823,9606.ENSP00000361206,9606.ENSP00000380466	MRPS34,MRPS7,MRPS5,MRPS17,MRPL13,MRPS31,MRPS11,DAP3,MRPL9,MRPS18A,MRPL23
COMPARTMENTS	GOCC:0005763	Mitochondrial small ribosomal subunit	8	29	1.87	6.32e-10	9606.ENSP00000177742,9606.ENSP00000245539,9606.ENSP00000272418,9606.ENSP00000285298,9606.ENSP00000315397,9606.ENSP00000317376,9606.ENSP00000357320,9606.ENSP00000361206	MRPS34,MRPS7,MRPS5,MRPS17,MRPS31,MRPS11,DAP3,MRPS18A
COMPARTMENTS	GOCC:0044391	Ribosomal subunit	11	155	1.28	1.09e-08	9606.ENSP00000177742,9606.ENSP00000245539,9606.ENSP00000272418,9606.ENSP00000285298,9606.ENSP00000306548,9606.ENSP00000315397,9606.ENSP00000317376,9606.ENSP00000357320,9606.ENSP00000357823,9606.ENSP00000361206,9606.ENSP00000380466	MRPS34,MRPS7,MRPS5,MRPS17,MRPL13,MRPS31,MRPS11,DAP3,MRPL9,MRPS18A,MRPL23
COMPARTMENTS	GOCC:0098798	Mitochondrial protein complex	13	308	1.06	5.90e-08	9606.ENSP00000177742,9606.ENSP00000215565,9606.ENSP00000245539,9606.ENSP00000272418,9606.ENSP00000285298,9606.ENSP00000306548,9606.ENSP00000315397,9606.ENSP00000317376,9606.ENSP00000357320,9606.ENSP00000357823,9606.ENSP00000361206,9606.ENSP00000380466,9606.ENSP00000407336	MRPS34,NDUFB7,MRPS7,MRPS5,MRPS17,MRPL13,MRPS31,MRPS11,DAP3,MRPL9,MRPS18A,MRPL23,NDUFB3
COMPARTMENTS	GOCC:0005759	Mitochondrial matrix	12	379	0.93	4.79e-06	9606.ENSP00000177742,9606.ENSP00000245539,9606.ENSP00000272418,9606.ENSP00000285298,9606.ENSP00000306548,9606.ENSP00000315397,9606.ENSP00000317376,9606.ENSP00000357320,9606.ENSP00000357823,9606.ENSP00000361206,9606.ENSP00000370737,9606.ENSP00000380466	MRPS34,MRPS7,MRPS5,MRPS17,MRPL13,MRPS31,MRPS11,DAP3,MRPL9,MRPS18A,GLDC,MRPL23
COMPARTMENTS	GOCC:0005739	Mitochondrion	19	1182	0.64	1.06e-05	9606.ENSP00000177742,9606.ENSP00000215565,9606.ENSP00000245539,9606.ENSP00000271373,9606.ENSP00000272418,9606.ENSP00000285298,9606.ENSP00000306548,9606.ENSP00000315397,9606.ENSP00000317376,9606.ENSP00000355637,9606.ENSP00000356436,9606.ENSP00000357320,9606.ENSP00000357823,9606.ENSP00000361206,9606.ENSP00000370737,9606.ENSP00000377411,9606.ENSP00000380466,9606.ENSP00000407336,9606.ENSP00000478212	MRPS34,NDUFB7,MRPS7,MPC2,MRPS5,MRPS17,MRPL13,MRPS31,MRPS11,ABCB10,PLA2G4A,DAP3,MRPL9,MRPS18A,GLDC,NDUFA4L2,MRPL23,NDUFB3,AKAP1
COMPARTMENTS	GOCC:1990904	Ribonucleoprotein complex	13	564	0.79	3.53e-05	9606.ENSP00000177742,9606.ENSP00000245539,9606.ENSP00000269601,9606.ENSP00000272418,9606.ENSP00000285298,9606.ENSP00000306548,9606.ENSP00000315397,9606.ENSP00000317376,9606.ENSP00000339090,9606.ENSP00000357320,9606.ENSP00000357823,9606.ENSP00000361206,9606.ENSP00000380466	MRPS34,MRPS7,TXNL4A,MRPS5,MRPS17,MRPL13,MRPS31,MRPS11,RBMX2,DAP3,MRPL9,MRPS18A,MRPL23
COMPARTMENTS	GOCC:0005737	Cytoplasm	48	8195	0.2	0.0054	9606.ENSP00000177742,9606.ENSP00000215565,9606.ENSP00000216099,9606.ENSP00000245539,9606.ENSP00000249014,9606.ENSP00000252242,9606.ENSP00000264649,9606.ENSP00000269228,9606.ENSP00000269601,9606.ENSP00000271373,9606.ENSP00000272418,9606.ENSP00000275766,9606.ENSP00000285298,9606.ENSP00000286548,9606.ENSP00000306548,9606.ENSP00000308032,9606.ENSP00000310721,9606.ENSP00000315397,9606.ENSP00000317300,…	MRPS34,NDUFB7,APOBEC3D,MRPS7,CDC42EP1,KRT5,ATP6V0A1,NPC1,TXNL4A,MPC2,MRPS5,ZC3HAV1L,MRPS17,GNAQ,MRPL13,CYP2S1,CYP7B1,MRPS31,LPCAT4,MRPS11,SOX2,CHP1,EPB41L3,GSTM3,ABCB10,PLA2G4A,DAP3,MRPL9,MRPS18A,ELP1,CTNNBIP1,TBC1D4,DNAJC2,POSTN,RREB1,GLDC,ASAH1,SPRR2A,NDUFA4L2,TBCK,GCNT3,MRPL23,NDUFB3,TLN2,DCP1A,AKAP1,PRXL2A,ATP8B1
COMPARTMENTS	GOCC:0005743	Mitochondrial inner membrane	8	337	0.81	0.0070	9606.ENSP00000177742,9606.ENSP00000215565,9606.ENSP00000245539,9606.ENSP00000271373,9606.ENSP00000272418,9606.ENSP00000356436,9606.ENSP00000357320,9606.ENSP00000407336	MRPS34,NDUFB7,MRPS7,MPC2,MRPS5,PLA2G4A,DAP3,NDUFB3
COMPARTMENTS	GOCC:0005762	Mitochondrial large ribosomal subunit	4	53	1.31	0.0096	9606.ENSP00000306548,9606.ENSP00000357823,9606.ENSP00000361206,9606.ENSP00000380466	MRPL13,MRPL9,MRPS18A,MRPL23
COMPARTMENTS	GOCC:0031966	Mitochondrial membrane	9	486	0.7	0.0121	9606.ENSP00000177742,9606.ENSP00000215565,9606.ENSP00000245539,9606.ENSP00000271373,9606.ENSP00000272418,9606.ENSP00000355637,9606.ENSP00000356436,9606.ENSP00000357320,9606.ENSP00000407336	MRPS34,NDUFB7,MRPS7,MPC2,MRPS5,ABCB10,PLA2G4A,DAP3,NDUFB3
COMPARTMENTS	GOCC:0031967	Organelle envelope	11	832	0.55	0.0305	9606.ENSP00000177742,9606.ENSP00000215565,9606.ENSP00000245539,9606.ENSP00000269228,9606.ENSP00000271373,9606.ENSP00000272418,9606.ENSP00000355637,9606.ENSP00000356436,9606.ENSP00000357320,9606.ENSP00000368565,9606.ENSP00000407336	MRPS34,NDUFB7,MRPS7,NPC1,MPC2,MRPS5,ABCB10,PLA2G4A,DAP3,DNAJC2,NDUFB3
UniProt Keywords	KW-0689	Ribosomal protein	11	175	1.23	5.47e-08	9606.ENSP00000177742,9606.ENSP00000245539,9606.ENSP00000272418,9606.ENSP00000285298,9606.ENSP00000306548,9606.ENSP00000315397,9606.ENSP00000317376,9606.ENSP00000357320,9606.ENSP00000357823,9606.ENSP00000361206,9606.ENSP00000380466	MRPS34,MRPS7,MRPS5,MRPS17,MRPL13,MRPS31,MRPS11,DAP3,MRPL9,MRPS18A,MRPL23
UniProt Keywords	KW-0496	Mitochondrion	18	1181	0.61	5.50e-05	9606.ENSP00000177742,9606.ENSP00000215565,9606.ENSP00000245539,9606.ENSP00000271373,9606.ENSP00000272418,9606.ENSP00000285298,9606.ENSP00000306548,9606.ENSP00000315397,9606.ENSP00000317376,9606.ENSP00000355637,9606.ENSP00000357320,9606.ENSP00000357823,9606.ENSP00000361206,9606.ENSP00000363852,9606.ENSP00000370737,9606.ENSP00000380466,9606.ENSP00000407336,9606.ENSP00000478212	MRPS34,NDUFB7,MRPS7,MPC2,MRPS5,MRPS17,MRPL13,MRPS31,MRPS11,ABCB10,DAP3,MRPL9,MRPS18A,SLC44A1,GLDC,MRPL23,NDUFB3,AKAP1
UniProt Keywords	KW-0809	Transit peptide	9	545	0.65	0.0330	9606.ENSP00000245539,9606.ENSP00000285298,9606.ENSP00000315397,9606.ENSP00000317376,9606.ENSP00000355637,9606.ENSP00000357320,9606.ENSP00000361206,9606.ENSP00000370737,9606.ENSP00000478212	MRPS7,MRPS17,MRPS31,MRPS11,ABCB10,DAP3,MRPS18A,GLDC,AKAP1

## Sheet: Legends
Dataset EV2A: Differentially altered proteins Eosinophilic esophagitis vs Normal
Dataset EV2B: Enrichment of exclusively up-regulated DAPs Eosinophilic esophagitis vs Normal
Dataset EV2C: Comparison with EoE diagnostic panel (EDP) (Wen et al., 2013)
Dataset EV2D: Comparison between DIA and DDA (Rochman et al., 2023) - Overlap
Dataset EV2E: Comparison between DIA and DDA (Rochman et al., 2023) – additional proteins in DIA
Dataset EV2F: Enrichment of up-regulated DAPs from Table EV2E
