# Supplementary material for: An AI-assisted morphoproteomic approach is a supportive tool in esophagitis-related precision medicine
Source: EMBO Mol Med. 2025 Feb 3;17(3):441–68. doi: 10.1038/s44321-025-00194-7 (PMC11903792; doi:10.1038/s44321-025-00194-7)
Supplement: Supplementary file 5 — Dataset EV3 [file 44321_2025_194_MOESM5_ESM.xlsx]

## Sheet: Dataset EV3A
Dataset EV3A: Differentially altered proteins GERD vs Normal
UniProt ID	Protein Names	Gene Names	q value CD_N	log2FC CD_N	q value EoE_N	log2FC EoE_N	q value GERD_N	log2FC GERD_N	q value CD_EoE	log2FC CD_EoE	q value CD_GERD	log2FC CD_GERD	q value EoE_GERD	log2FC EoE_GERD	Exclusive
Q01995	Transgelin	TAGLN	0.0032	8.19272	0.0429977	3.2689	0.000666667	8.96313	0.0278893	4.92382	0.713562	-0.770412	0.0853617	-5.69424
P55083	Microfibril-associated glycoprotein 4	MFAP4	0.000830189	6.10154	0.0116291	3.93943	0.0017	6.78979	0.127877	2.16211	0.751317	-0.688247	0.161719	-2.85036
P51911	Calponin-1	CNN1	0.00411497	6.22526	0.659903	1.05433	0.00467906	6.7362	0.0348436	5.17093	0.829902	-0.510935	0.097275	-5.68187
Q16853	Membrane primary amine oxidase	AOC3	0.00104167	6.23713	0.07812	2.752	0.000952381	6.73115	0.0532099	3.48514	0.792352	-0.494017	0.115618	-3.97915
P21980	Protein-glutamine gamma-glutamyltransferase 2	TGM2	0.00114286	6.48849	0.0128325	3.75048	0.00115493	6.62032	0.0220374	2.73801	0.949162	-0.131826	0.109566	-2.86984
Q9Y6C2	EMILIN-1	EMILIN1	0.024	6.10078	0.0123747	3.51548	0.00130769	6.58396	0.0460539	2.5853	0.798914	-0.483179	0.125632	-3.06848
Q13642	Four and a half LIM domains protein 1	FHL1	0.00114286	5.77888	0.0120121	2.70828	0.00124138	6.56245	0.0190714	3.0706	0.70671	-0.783563	0.0843273	-3.85416
Q05707	Collagen alpha-1(XIV) chain	COL14A1	0.00165455	7.33544	0.0123474	5.55	0.00316608	6.45114	0.105356	1.78544	0.617557	0.884306	0.573904	-0.901134
Q9UBX5	Fibulin-5	FBLN5	0.00107763	5.64511	0.0303271	3.77194	0.001728	6.39584	0.300477	1.87317	0.785388	-0.750726	0.308619	-2.6239
P07585	Decorin	DCN	0.00124691	6.42452	0.0107914	5.74391	0.00176978	6.19558	0.551403	0.680613	0.90497	0.228943	0.783351	-0.45167
P11678	Eosinophil peroxidase	EPX	0.00435674	4.48104	0.00533333	8.68751	0.000727273	6.14206	0.0319788	-4.20647	0.468081	-1.66102	0.0922	2.54545
P10153	Non-secretory ribonuclease	RNASE2	0.00224809	4.6507	0	8.5236	0.00133333	6.09358	0.0222673	-3.8729	0.443043	-1.44288	0.084	2.43002
Q15124	Phosphoglucomutase-like protein 5	PGM5	0.0011028	5.463	0.451472	1.02398	0.0014	6.07764	0.0247244	4.43903	0.763594	-0.61464	0.0901538	-5.05367
P07951	Tropomyosin beta chain	TPM2	0.00367883	5.44236	0.479356	1.43356	0.00466095	6.04976	0.0534272	4.0088	0.791047	-0.607401	0.110521	-4.6162
P13727	Bone marrow proteoglycan	PRG2	0.000912281	4.73399	0.008	8.40627	0.00114286	6.04864	0.0178065	-3.67228	0.146646	-1.31465	0.0869778	2.35762
P02788	Lactotransferrin	LTF	0.00189147	5.61437	0.0160699	3.37277	0.00197647	5.99603	0.0345072	2.2416	0.8649	-0.381651	0.0867176	-2.62325
P35749	Myosin-11	MYH11	0.0115036	5.42461	0.902995	0.342768	0.0121447	5.92685	0.0271493	5.08184	0.827974	-0.502243	0.0836667	-5.58408
P20774	Mimecan	OGN	0.00121212	6.30696	0.00832653	5.30744	0.00103896	5.84492	0.42259	0.999527	0.828466	0.462043	0.740244	-0.537484
P51888	Prolargin	PRELP	0.000942966	5.8184	0.0541847	3.81373	0.00112621	5.83391	0.379672	2.00466	0.994895	-0.015519	0.471443	-2.02018
P00325	All-trans-retinol dehydrogenase [NAD(+)] ADH1B	ADH1B	0.00173068	5.68392	0.0299433	2.91785	0.00153695	5.812	0.120715	2.76606	0.970967	-0.128086	0.165997	-2.89415
Q53GG5	PDZ and LIM domain protein 3	PDLIM3	0.00140845	4.78956	0.0234884	2.02653	0.000967742	5.78685	0.0281212	2.76303	0.600062	-0.997289	0.0849912	-3.76032
P24821	Tenascin	TNC	0.00281943	4.89769	0.0184405	4.89976	0.00260045	5.77152	0.999044	-0.00207596	0.331171	-0.873833	0.614815	-0.871758
P08246	Neutrophil elastase	ELANE	0.00188189	5.46912	0.118653	1.77768	0.00362952	5.71428	0.0389939	3.69143	0.949783	-0.245168	0.11902	-3.9366
P21810	Biglycan	BGN	0.00105634	5.57726	0.0118481	4.77436	0.00112593	5.65192	0.550312	0.802902	0.955689	-0.074662	0.571413	-0.877564
Q14112	Nidogen-2	NID2	0.00163285	5.12558	0.156619	2.41875	0.00197765	5.62795	0.118237	2.70683	0.710182	-0.502368	0.167742	-3.2092
Q07507	Dermatopontin	DPT	0.000947368	6.31035	0.0246344	4.74544	0.001	5.59249	0.46961	1.5649	0.523151	0.717857	0.763037	-0.847048
P12724	Eosinophil cationic protein	RNASE3	0.00752958	4.1741	0.006	8.17458	0.001	5.57048	0.0437528	-4.00048	0.577818	-1.39639	0.084	2.60409
P08311	Cathepsin G	CTSG	0.00114943	6.34176	0.00940741	3.8379	0.00123404	5.55392	0.0181401	2.50386	0.554465	0.787839	0.142077	-1.71602
P04216	Thy-1 membrane glycoprotein	THY1	0.00117647	5.19817	0.0128205	2.88312	0.00096	5.54632	0.0224734	2.31505	0.83177	-0.348148	0.0852991	-2.6632
P08123	Collagen alpha-2(I) chain	COL1A2	0.00113433	6.20827	0.0110606	4.88268	0.00117241	5.33978	0.252749	1.32559	0.416237	0.868494	0.760866	-0.457092
Q8WU39	Marginal zone B- and B1-cell-specific protein	MZB1	0.00216216	5.56714	0.023306	3.7534	0.00197814	5.31174	0.172467	1.81374	0.901521	0.255404	0.271458	-1.55834
P30837	Aldehyde dehydrogenase X. mitochondrial	ALDH1B1	0.00143109	4.26325	0.097566	1.8505	0.0019435	5.29553	0.0708798	2.41274	0.592151	-1.03228	0.112752	-3.44503
P40261	Nicotinamide N-methyltransferase	NNMT	0.00105172	4.5279	0.424801	0.733416	0.00101754	5.27549	0.0257588	3.79449	0.717143	-0.74759	0.0934783	-4.54208
Q969G5	Caveolae-associated protein 3	CAVIN3	0.004	4.64598	0.00706667	3.65278	0.000857143	5.25523	0.0927141	0.9932	0.423907	-0.60925	0.11294	-1.60245
P14543	Nidogen-1	NID1	0.00102165	4.73826	0.0193405	2.7323	0.00164898	5.22583	0.0240508	2.00595	0.743871	-0.487575	0.103413	-2.49353
P35555	Fibrillin-1	FBN1	0.00102041	5.24101	0.0101053	3.39966	0.00133333	5.22547	0.0568175	1.84135	0.993721	0.0155399	0.20626	-1.82581
P53814	Smoothelin	SMTN	0.0012987	4.52104	0.170993	1.0765	0.00134146	5.1752	0.0177103	3.44454	0.736854	-0.654157	0.0913651	-4.0987
Q15746	Myosin light chain kinase. smooth muscle	MYLK	0.0011875	4.57695	0.193107	1.29901	0.00243925	5.16235	0.0193412	3.27794	0.781895	-0.5854	0.0835517	-3.86334
P55268	Laminin subunit beta-2	LAMB2	0.00147851	4.70285	0.0364944	2.43779	0.00280508	5.13845	0.0224	2.26506	0.81892	-0.4356	0.112082	-2.70066
P05997	Collagen alpha-2(V) chain	COL5A2	0.00119048	5.1691	0.0116351	3.95202	0.00194286	5.12171	0.254125	1.21708	0.962872	0.0473938	0.399248	-1.16969
P43121	Cell surface glycoprotein MUC18	MCAM	0.000862745	4.22513	0.283214	1.10368	0.00120635	4.98857	0.034993	3.12145	0.556577	-0.763443	0.0853782	-3.88489
Q05315	Galectin-10	CLC	0.0102264	3.51614	0.0096	7.39937	0.008	4.97343	0.0391566	-3.88322	0.515363	-1.45729	0.0952	2.42593
Q15582	Transforming growth factor-beta-induced protein ig-h3	TGFBI	0.00236723	4.7382	0.0287718	3.47998	0.00270175	4.97106	0.18848	1.25822	0.82339	-0.232862	0.207647	-1.49108
P02452	Collagen alpha-1(I) chain	COL1A1	0.00164477	5.93037	0.0147046	4.6777	0.00258296	4.95592	0.279014	1.25267	0.317928	0.974451	0.868688	-0.278218
P23142	Fibulin-1	FBLN1	0.00161404	4.48931	0.0177259	3.03939	0.00217143	4.95481	0.0269697	1.44992	0.707052	-0.465496	0.115583	-1.91542
P09382	Galectin-1	LGALS1	0.00116129	4.5938	0.00930435	2.95086	0.00108108	4.929	0.0281231	1.64294	0.813887	-0.3352	0.11245	-1.97814
Q16363	Laminin subunit alpha-4	LAMA4	0.00109091	4.40679	0.116468	1.55144	0.00114851	4.9217	0.0341985	2.85535	0.733209	-0.514901	0.098328	-3.37025
Q9UMS6	Synaptopodin-2	SYNPO2	0.006331	4.25902	0.633955	0.914848	0.00681853	4.91161	0.069264	3.34418	0.72635	-0.652587	0.116393	-3.99676
P20908	Collagen alpha-1(V) chain	COL5A1	0.001125	5.26051	0.0273699	4.00013	0.00266667	4.8831	0.519066	1.26038	0.743034	0.377407	0.723365	-0.882976
O43294	Transforming growth factor beta-1-induced transcript 1 protein	TGFB1I1	0.00100662	4.13526	0.164575	1.31426	0.00196296	4.78391	0.0313226	2.821	0.734572	-0.648645	0.10231	-3.46965
P49961	Ectonucleoside triphosphate diphosphohydrolase 1	ENTPD1	0.0017286	4.43778	0.100436	2.45685	0.00198901	4.7469	0.153914	1.98092	0.744955	-0.309119	0.206867	-2.29004
P20160	Azurocidin	AZU1	0.00162892	4.88419	0.997695	0.00301304	0.0110162	4.67613	0.0154521	4.88118	0.96	0.208061	0.109251	-4.67311
P02462	Collagen alpha-1(IV) chain	COL4A1	0.00111443	4.44797	0.0274403	2.39393	0.00123871	4.65703	0.026616	2.05403	0.837047	-0.209061	0.0965419	-2.2631
P29536	Leiomodin-1	LMOD1	0.00116883	3.97282	0.697413	0.40532	0.00240749	4.63177	0.0224314	3.5675	0.751114	-0.65895	0.0877753	-4.22645
P12109	Collagen alpha-1(VI) chain	COL6A1	0.00145455	4.39068	0.0093	3.97484	0.00228571	4.62527	0.703799	0.415834	0.855615	-0.234593	0.644472	-0.650428
Q9GZM7	Tubulointerstitial nephritis antigen-like	TINAGL1	0.000923077	3.89286	0.0194663	2.67904	0.00127473	4.61931	0.274567	1.21382	0.611532	-0.726447	0.22774	-1.94027
Q14195	Dihydropyrimidinase-related protein 3	DPYSL3	0.00544724	4.64234	0.139138	2.12755	0.00814483	4.61434	0.0201739	2.51479	0.985843	0.0280029	0.0898734	-2.48679
P27658	Collagen alpha-1(VIII) chain	COL8A1	0.00188624	2.84435	0.186142	1.27729	0.00199449	4.60535	0.194965	1.56705	0.312701	-1.761	0.110256	-3.32806
P56199	Integrin alpha-1	ITGA1	0.00118261	3.84917	0.179714	1.3418	0.00135632	4.58547	0.0543961	2.50737	0.594376	-0.736295	0.106241	-3.24367
Q9BX66	Sorbin and SH3 domain-containing protein 1	SORBS1	0.00172308	4.03278	0.147859	2.20676	0.00326712	4.55387	0.288105	1.82602	0.809251	-0.52109	0.327706	-2.34711
P12110	Collagen alpha-2(VI) chain	COL6A2	0.00123077	4.29156	0.0099726	3.88301	0.00183784	4.52885	0.694923	0.408548	0.854008	-0.237291	0.633771	-0.64584
P12111	Collagen alpha-3(VI) chain	COL6A3	0.00133333	4.21804	0.0111045	3.75177	0.00165854	4.42139	0.671066	0.46627	0.868009	-0.203342	0.642458	-0.669612
P08648	Integrin alpha-5	ITGA5	0.00116279	4.28081	0.868442	-0.258578	0.00107407	4.39939	0.0277352	4.53939	0.944511	-0.118581	0.0855194	-4.65797
P08133	Annexin A6	ANXA6	0.0048	4.24274	0.0105389	2.50689	0.00206061	4.39887	0.0271655	1.73585	0.897727	-0.156133	0.111162	-1.89198
P13498	Cytochrome b-245 light chain	CYBA	0.00121951	5.17294	0.00533333	4.63869	0.00174359	4.38466	0.52215	0.534252	0.563444	0.788282	0.819253	0.254029
Q12805	EGF-containing fibulin-like extracellular matrix protein 1	EFEMP1	0.0162138	3.47363	0.197898	2.02071	0.0126922	4.37438	0.256043	1.45292	0.667894	-0.900749	0.225875	-2.35366
P51884	Lumican	LUM	0.00109268	4.83098	0.0100813	3.84194	0.000983607	4.32148	0.377047	0.989046	0.766867	0.509507	0.746852	-0.47954
P24158	Myeloblastin	PRTN3	0.0159854	4.23619	1	0	0.0194046	4.30796	0.0631238	4.30928	0.988852	-0.0717752	0.123765	-4.38106
P15153	Ras-related C3 botulinum toxin substrate 2	RAC2	0.00119298	4.7764	0.00853846	3.80854	0.00128571	4.26051	0.0590153	0.967859	0.447065	0.515884	0.503512	-0.451975
P39059	Collagen alpha-1(XV) chain	COL15A1	0.0011236	3.96566	0.0772933	2.06653	0.0013012	4.24706	0.12393	1.89914	0.769347	-0.281392	0.186997	-2.18053
P05107	Integrin beta-2	ITGB2	0.001	5.34153	0.007625	3.45783	0.00111475	4.23366	0.0196322	1.8837	0.272839	1.10787	0.353	-0.775831
P02745	Complement C1q subcomponent subunit A	C1QA	0.00220165	4.82666	0.108968	2.69682	0.00333333	4.22711	0.185278	2.12984	0.466169	0.599546	0.439906	-1.5303
Q05682	Caldesmon	CALD1	0.00128	3.63879	0.0158574	1.6824	0.00126708	4.22145	0.0276883	1.95639	0.706641	-0.582657	0.100844	-2.53905
Q14766	Latent-transforming growth factor beta-binding protein 1	LTBP1	0.00171554	3.11661	0.26922	1.00566	0.00320423	4.22005	0.0344423	2.11095	0.448039	-1.10344	0.098023	-3.21439
P05164	Myeloperoxidase	MPO	0.00227245	4.65427	0.429032	0.913562	0.00320979	4.2071	0.0365714	3.74071	0.857762	0.447176	0.112579	-3.29353
Q96CX2	BTB/POZ domain-containing protein KCTD12	KCTD12	0.00160212	4.45169	0.0124444	3.16503	0.00257273	4.20618	0.0141935	1.28666	0.802814	0.245508	0.171086	-1.04115
Q96S97	Myeloid-associated differentiation marker	MYADM	0.00216582	3.7706	0.0287489	2.45492	0.00278661	4.12541	0.0392974	1.31569	0.744782	-0.354809	0.112327	-1.67049
P13611	Versican core protein	VCAN	0.00101695	3.61263	0.130188	1.13974	0.00149282	4.1249	0.02875	2.47289	0.748359	-0.512271	0.0970387	-2.98516
P00488	Coagulation factor XIII A chain	F13A1	0.00568264	4.41394	0.0311089	3.61179	0.00904348	4.10902	0.171443	0.802153	0.741214	0.304923	0.566394	-0.497231
P02461	Collagen alpha-1(III) chain	COL3A1	0.00284121	4.60792	0.00988991	4.63008	0.00313012	4.10784	0.990614	-0.022155	0.806856	0.500085	0.729622	0.52224
Q9HBL0	Tensin-1	TNS1	0.0116399	3.729	0.375097	1.26144	0.0170597	4.06886	0.0145143	2.46756	0.870383	-0.339854	0.106615	-2.80741
P52292	Importin subunit alpha-1	KPNA2	0.00116031	3.15755	0.0332469	3.04602	0.0008	4.02947	0.956235	0.111527	0.116	-0.871923	0.574723	-0.983449
Q99715	Collagen alpha-1(XII) chain	COL12A1	0.00317608	4.00131	0.034258	3.34349	0.00468376	4.00121	0.567624	0.657825	0.999915	0.000108337	0.674556	-0.657717
O60568	Multifunctional procollagen lysine hydroxylase and glycosyltransferase LH3	PLOD3	0.00154011	3.58457	0.066835	2.40982	0.00113725	3.98158	0.463174	1.17474	0.794075	-0.397017	0.400208	-1.57176
Q13868	Exosome complex component RRP4	EXOSC2	0.00101667	3.96576	0.00696296	3.86428	0.00154545	3.98064	0.895814	0.101484	0.988211	-0.0148808	0.846616	-0.116365
Q86UX7	Fermitin family homolog 3	FERMT3	0.00110345	5.04114	0.0109504	3.32735	0.00199388	3.96023	0.019297	1.71378	0.274346	1.0809	0.414059	-0.63288
Q06828	Fibromodulin	FMOD	0.00115607	4.28889	0.0493663	2.58797	0.00101695	3.94842	0.219021	1.70092	0.778866	0.340468	0.437833	-1.36045
P25940	Collagen alpha-3(V) chain	COL5A3	0.139691	1.19433	0.164216	1.53619	0.00102655	3.93198	0.868916	-0.341862	0.149887	-2.73765	0.167521	-2.39579	x
Q709C8	Intermembrane lipid transfer protein VPS13C	VPS13C	0.00118519	4.36808	0.0118896	2.26972	0.00109091	3.91384	0.0215661	2.09837	0.5369	0.45424	0.107789	-1.64413
P04839	Cytochrome b-245 heavy chain	CYBB	0.000962025	4.97751	0.00703448	3.99879	0.00107801	3.87291	0.222931	0.978721	0.382584	1.1046	0.917448	0.125877
P08572	Collagen alpha-2(IV) chain	COL4A2	0.004	3.42566	0.0175316	1.68875	0.00123636	3.83526	0.0280268	1.73691	0.689733	-0.409607	0.0975385	-2.14652
O15230	Laminin subunit alpha-5	LAMA5	0.00108257	3.48205	0.0405205	1.74577	0.00284127	3.81761	0.0316267	1.73628	0.834898	-0.335562	0.139697	-2.07184
P04275	von Willebrand factor	VWF	0.000972973	4.31649	0.0171266	2.50546	0.00111765	3.80819	0.0644494	1.81103	0.643412	0.508299	0.310837	-1.30273
Q14956	Transmembrane glycoprotein NMB	GPNMB	0.00676484	4.19478	0.27429	2.03598	0.011101	3.80311	0.186197	2.1588	0.464289	0.391673	0.375873	-1.76713
Q92629	Delta-sarcoglycan	SGCD	0.00116239	3.17832	0.216265	0.757195	0.00196011	3.80281	0.0211844	2.42113	0.692739	-0.624489	0.0859512	-3.04562
P49407	Beta-arrestin-1	ARRB1	0.0154944	3.08604	0.562829	0.999037	0.00915016	3.79589	0.164564	2.087	0.479761	-0.709844	0.156297	-2.79685
P50281	Matrix metalloproteinase-14	MMP14	0.00228571	3.63672	0.00494118	3.11563	0.000888889	3.76962	0.177703	0.521087	0.834703	-0.1329	0.207504	-0.653987
Q13361	Microfibrillar-associated protein 5	MFAP5	0.00226452	3.84295	0.0626611	2.14391	0.00552759	3.76893	0.262674	1.69905	0.980887	0.0740234	0.458209	-1.62502
Q96P44	Collagen alpha-1(XXI) chain	COL21A1	0.00278217	3.90233	0.0688509	2.92881	0.00588865	3.74651	0.590675	0.973524	0.941411	0.155825	0.739342	-0.817699
A1X283	SH3 and PX domain-containing protein 2B	SH3PXD2B	0.000923077	3.06218	0.002	2.95586	0.00116667	3.73344	0.817616	0.106321	0.447258	-0.671262	0.2416	-0.777584
O14684	Prostaglandin E synthase	PTGES	0.00512652	3.71513	0.0461433	2.5739	0.00718889	3.72999	0.0733449	1.14123	0.989541	-0.0148632	0.217782	-1.15609
P98160	Basement membrane-specific heparan sulfate proteoglycan core protein	HSPG2	0.001	3.33669	0.0216205	1.75588	0.00150725	3.71755	0.0352511	1.58081	0.773049	-0.380861	0.118656	-1.96167
P11047	Laminin subunit gamma-1	LAMC1	0.0010101	3.20246	0.059968	1.3154	0.00197576	3.71662	0.0271886	1.88706	0.706997	-0.514165	0.108958	-2.40122
Q96AC1	Fermitin family homolog 2	FERMT2	0.00512446	3.1032	0.173627	1.23498	0.00684615	3.69234	0.0162936	1.86822	0.715457	-0.589134	0.0982716	-2.45735
Q9UNN8	Endothelial protein C receptor	PROCR	0.00946753	3.38429	0.0381006	2.78477	0.00757895	3.67682	0.115225	0.599516	0.666182	-0.292532	0.0961356	-0.892048
P02751	Fibronectin	FN1	0.000909091	2.98448	0.0325846	1.8244	0.00144681	3.67621	0.164574	1.16009	0.382626	-0.691723	0.130713	-1.85181
P09104	Gamma-enolase	ENO2	0.00775749	2.87667	0.0744515	2.10683	0.00109434	3.66557	0.696522	0.769838	0.700216	-0.788903	0.375749	-1.55874
P12277	Creatine kinase B-type	CKB	0.0054518	3.01228	0.879928	-0.193762	0.00736101	3.6626	0.0281656	3.20604	0.765504	-0.650323	0.0876571	-3.85637
Q14767	Latent-transforming growth factor beta-binding protein 2	LTBP2	0.000940299	2.4981	0.108447	1.37194	0.00144	3.65954	0.24961	1.12616	0.312253	-1.16143	0.133471	-2.2876
P08670	Vimentin	VIM	0.00152381	3.78952	0.00931646	2.25281	0.002	3.62386	0.0161681	1.53672	0.850226	0.165668	0.10673	-1.37105
Q9NYL4	Peptidyl-prolyl cis-trans isomerase FKBP11	FKBP11	0.00216867	3.5752	0.017289	2.71021	0.00323649	3.61748	0.226275	0.864989	0.978441	-0.0422794	0.397636	-0.907269
O43491	Band 4.1-like protein 2	EPB41L2	0.00141742	3.81528	0.0104494	3.03745	0.00291255	3.60652	0.0247764	0.777834	0.853826	0.208759	0.485655	-0.569075
Q9H4G4	Golgi-associated plant pathogenesis-related protein 1	GLIPR2	0.00114089	3.98846	0.0228718	2.11209	0.00197516	3.59477	0.0162553	1.87637	0.591046	0.393688	0.0845574	-1.48268
P39060	Collagen alpha-1(XVIII) chain	COL18A1	0.00119786	2.57676	0.199741	1.02551	0.00172093	3.57397	0.0926736	1.55125	0.337407	-0.997205	0.109533	-2.54846
Q9NR12	PDZ and LIM domain protein 7	PDLIM7	0.00104286	2.93011	0.708042	0.280972	0.00379155	3.57057	0.0216373	2.64913	0.736739	-0.640459	0.0948993	-3.28959
Q8WUP2	Filamin-binding LIM protein 1	FBLIM1	0.00603004	2.6033	0.0190677	2.44956	0.00210298	3.55766	0.849664	0.153746	0.251343	-0.954356	0.119816	-1.1081
P53985	Monocarboxylate transporter 1	SLC16A1	0.00604107	3.31669	0.00506667	4.39568	0.0306473	3.54971	0.403442	-1.079	0.957447	-0.233025	0.763098	0.845973
Q8N2S1	Latent-transforming growth factor beta-binding protein 4	LTBP4	0.00187692	3.4435	0.0254396	2.48747	0.035233	3.54945	0.356296	0.956032	0.979467	-0.105941	0.723661	-1.06197
Q14BN4	Sarcolemmal membrane-associated protein	SLMAP	0.00395161	3.02948	0.961851	0.0697615	0.00534533	3.54674	0.044367	2.95972	0.777935	-0.517259	0.103577	-3.47698
P21333	Filamin-A	FLNA	0.00122404	2.90833	0.0301236	1.41485	0.00188462	3.54652	0.0710615	1.49348	0.6767	-0.63819	0.119497	-2.13167
P14317	Hematopoietic lineage cell-specific protein	HCLS1	0.00315084	4.51392	0.0303385	3.04682	0.00935663	3.53262	0.0161778	1.4671	0.208756	0.9813	0.412368	-0.485798
P16284	Platelet endothelial cell adhesion molecule	PECAM1	0.00116667	3.53328	0.0173496	2.06809	0.00142731	3.51332	0.0247097	1.46519	0.983528	0.019968	0.117617	-1.44522
Q03135	Caveolin-1	CAV1	0.0088016	2.73883	0.0364871	2.02403	0.00340031	3.4996	0.40644	0.714802	0.584559	-0.760769	0.123856	-1.47557
O95400	CD2 antigen cytoplasmic tail-binding protein 2	CD2BP2	0.00569836	3.3876	0.0194801	3.35836	0.00588639	3.48841	0.971535	0.0292339	0.825169	-0.100811	0.863116	-0.130045
Q14019	Coactosin-like protein	COTL1	0.00145352	4.19125	0.0166554	2.71939	0.00274678	3.45001	0.0286424	1.47187	0.237036	0.741242	0.294969	-0.730624
Q9Y6F6	Inositol 1.4.5-triphosphate receptor associated 1	IRAG1	0.00365762	2.76047	0.153458	0.891503	0.00588462	3.43823	0.0835861	1.86897	0.780582	-0.677759	0.134013	-2.54673
Q9GZN8	Adipose-secreted signaling protein	ADISSP	0.0036333	3.42537	0.022953	2.76562	0.005184	3.43381	0.0590545	0.659752	0.99151	-0.00843925	0.297272	-0.668191
Q96C23	Galactose mutarotase	GALM	0.00138889	4.34383	0.23181	1.21708	0.0178465	3.40714	0.0345938	3.12674	0.739742	0.936689	0.371605	-2.19006
Q9NPH2	Inositol-3-phosphate synthase 1	ISYNA1	0.0523306	2.07375	0.0287126	2.36309	0.00729799	3.40516	0.873542	-0.289339	0.577615	-1.33142	0.524787	-1.04208
O43516	WAS/WASL-interacting protein family member 1	WIPF1	0.000995918	4.44415	0.0363157	2.2434	0.00302368	3.39775	0.0390121	2.20075	0.345529	1.0464	0.360497	-1.15435
P07942	Laminin subunit beta-1	LAMB1	0.00144928	2.82471	0.117836	1.18121	0.00142169	3.39408	0.0693438	1.6435	0.55608	-0.569377	0.11252	-2.21288
Q9NZU5	LIM and cysteine-rich domains protein 1	LMCD1	0.00450782	2.36901	0.0907047	1.08717	0.00434271	3.38611	0.0479373	1.28184	0.486554	-1.0171	0.099797	-2.29894
Q99683	Mitogen-activated protein kinase kinase kinase 5	MAP3K5	0.0138854	3.44943	0.0361324	3.34085	0.0167494	3.3853	0.835841	0.10858	0.913646	0.0641323	0.953487	-0.0444477
P15088	Mast cell carboxypeptidase A	CPA3	0.00488849	4.76522	0.111979	2.23573	0.0136763	3.3799	0.0428561	2.52949	0.278662	1.38533	0.262854	-1.14417
Q96MM6	Heat shock 70 kDa protein 12B	HSPA12B	0.00693155	2.66319	0.170034	1.00183	0.002	3.37649	0.206725	1.66137	0.663168	-0.713294	0.0852903	-2.37466
P09471	Guanine nucleotide-binding protein G(o) subunit alpha	GNAO1	0.0114237	2.97854	0.15417	1.27785	0.0136063	3.36732	0.244095	1.70069	0.911343	-0.388778	0.297709	-2.08947
P55160	Nck-associated protein 1-like	NCKAP1L	0.000983607	4.20753	0.00969369	3.06142	0.00114685	3.3652	0.064	1.14611	0.197625	0.842333	0.748024	-0.30378
Q9NUV9	GTPase IMAP family member 4	GIMAP4	0.00188781	3.95838	0.0301506	2.20782	0.00382048	3.35552	0.0161455	1.75056	0.475823	0.602862	0.122779	-1.1477
Q16555	Dihydropyrimidinase-related protein 2	DPYSL2	0.00115254	3.31487	0.0155431	1.72153	0.00138144	3.35069	0.018225	1.59333	0.976895	-0.035825	0.108181	-1.62916
Q9H492	Microtubule-associated proteins 1A/1B light chain 3A	MAP1LC3A	0.00430622	2.81641	0.151021	1.71213	0.00391747	3.34806	0.299891	1.10427	0.463385	-0.531657	0.253981	-1.63593
P02792	Ferritin light chain	FTL	0.00181967	2.31663	0.0122486	1.76391	0.00137209	3.34269	0.413971	0.552714	0.357983	-1.02606	0.122476	-1.57878
Q8TDZ2	[F-actin]-monooxygenase MICAL1	MICAL1	0.000987854	3.39342	0.415265	0.802891	0.00119588	3.34182	0.0393638	2.59053	0.953129	0.0516068	0.102063	-2.53892
Q0ZGT2	Nexilin	NEXN	0.0181687	1.72297	0.369484	0.505933	0.00476351	3.33879	0.1692	1.21704	0.369059	-1.61582	0.0972429	-2.83286
P78324	Tyrosine-protein phosphatase non-receptor type substrate 1	SIRPA	0.000946565	3.08836	0.327238	1.0362	0.00141667	3.3334	0.127917	2.05216	0.829909	-0.245037	0.163389	-2.2972
P07357	Complement component C8 alpha chain	C8A	0.00125077	3.58394	0.666046	0.702807	0.00196904	3.32815	0.114333	2.88113	0.778959	0.255786	0.234594	-2.62534
Q96K49	Transmembrane protein 87B	TMEM87B	0.0732933	1.90386	0.0450624	2.44055	0.00119298	3.31803	0.809621	-0.53669	0.487446	-1.41417	0.592493	-0.877477
P41218	Myeloid cell nuclear differentiation antigen	MNDA	0.00345631	4.21058	0.0259168	2.77806	0.0159091	3.30161	0.0800186	1.43252	0.640487	0.908963	0.725864	-0.523556
P98095	Fibulin-2	FBLN2	0.00173222	3.25977	0.018471	2.38884	0.00223559	3.3007	0.452009	0.870933	0.983701	-0.0409321	0.536687	-0.911865
Q04695	Keratin. type I cytoskeletal 17	KRT17	0.415912	1.08694	0.150041	2.34634	0.0154882	3.30058	0.494277	-1.25939	0.226541	-2.21363	0.59769	-0.954238	x
Q9BWM7	Sideroflexin-3	SFXN3	0.00814188	3.25554	0.0519652	2.39333	0.0106446	3.29832	0.0158095	0.862213	0.957463	-0.0427784	0.118358	-0.904991
O15247	Chloride intracellular channel protein 2	CLIC2	0.00342857	3.47681	0.396567	0.76592	0.0008	3.28965	0.0318522	2.71089	0.537898	0.187153	0.102536	-2.52373
Q9UBR2	Cathepsin Z	CTSZ	0.00189432	3.68258	0.0203994	2.23533	0.00281148	3.28017	0.0433534	1.44725	0.70635	0.402411	0.16304	-1.04484
Q92835	Phosphatidylinositol 3.4.5-trisphosphate 5-phosphatase 1	INPP5D	0.00088	3.96613	0.0238316	2.34608	0.00114286	3.27466	0.0932651	1.62005	0.144584	0.691478	0.403514	-0.928575
Q13643	Four and a half LIM domains protein 3	FHL3	0.0171582	1.9501	0.00949533	1.85443	0.0011875	3.27407	0.944621	0.095669	0.402408	-1.32397	0.119024	-1.41964
Q4L180	Filamin A-interacting protein 1-like	FILIP1L	0.0239089	1.40726	0.469625	0.458702	0.00410796	3.25447	0.37999	0.948561	0.319842	-1.84721	0.111354	-2.79577
Q14554	Protein disulfide-isomerase A5	PDIA5	0.00112563	3.13471	0.279981	0.809509	0.00110145	3.24849	0.0326458	2.3252	0.928295	-0.113776	0.0973165	-2.43898
Q14005	Pro-interleukin-16	IL16	0.0008	4.18881	0.0470774	1.98681	0.00122727	3.23751	0.0603036	2.202	0.234249	0.951307	0.350813	-1.2507
Q9HCB6	Spondin-1	SPON1	0.00164371	2.25944	0.310482	0.993018	0.00321541	3.23039	0.255546	1.26642	0.431472	-0.970951	0.188197	-2.23737
P13284	Gamma-interferon-inducible lysosomal thiol reductase	IFI30	0.00121951	4.38146	0.00671429	3.20488	0.00121053	3.22922	0.104952	1.17658	0.31808	1.15224	0.982022	-0.0243408
Q93084	Sarcoplasmic/endoplasmic reticulum calcium ATPase 3	ATP2A3	0.006	3.75409	0.012	3.07055	0.004	3.21711	0.0729027	0.683537	0.302136	0.536981	0.768884	-0.146556
P14780	Matrix metalloproteinase-9	MMP9	0.00831436	3.69928	0.852952	-0.280123	0.0468095	3.21324	0.0329949	3.9794	0.901442	0.486039	0.182911	-3.49336
Q6PCB0	von Willebrand factor A domain-containing protein 1	VWA1	0.00187591	2.82512	0.0741258	1.41615	0.00328758	3.20867	0.0543793	1.40898	0.764268	-0.383547	0.124509	-1.79252
Q70UQ0	Inhibitor of nuclear factor kappa-B kinase-interacting protein	IKBIP	0.00170806	2.80993	0.310061	0.879107	0.00122293	3.20288	0.0928181	1.93082	0.746345	-0.392945	0.111622	-2.32377
Q16527	Cysteine and glycine-rich protein 2	CSRP2	0.0139501	2.52012	0.115888	1.56094	0.0109541	3.20239	0.0178039	0.959182	0.546996	-0.682274	0.10949	-1.64146
P31323	cAMP-dependent protein kinase type II-beta regulatory subunit	PRKAR2B	0.00142857	3.24011	0.376605	0.609896	0.00233171	3.19501	0.0222312	2.63021	0.979311	0.0450985	0.108245	-2.58511
P11117	Lysosomal acid phosphatase	ACP2	0.00393921	3.80141	0.0305231	2.76919	0.00823691	3.18054	0.0531466	1.03222	0.301706	0.620861	0.464348	-0.411356
P08253	72 kDa type IV collagenase	MMP2	0.107402	2.00661	0.0980181	1.09467	0.00344411	3.17965	0.619148	0.911942	0.672797	-1.17304	0.0940927	-2.08499	x
O95319	CUGBP Elav-like family member 2	CELF2	0.00131579	4.13877	0.0118857	1.82118	0.00136416	3.1712	0.0184828	2.31759	0.28072	0.967567	0.114543	-1.35002
P85037	Forkhead box protein K1	FOXK1	0.0106164	3.26889	0.0259097	3.30923	0.014508	3.15112	0.899037	-0.0403427	0.809574	0.117773	0.717969	0.158115
O60237	Protein phosphatase 1 regulatory subunit 12B	PPP1R12B	0.0174782	2.24102	0.590369	0.279842	0.00620417	3.1509	0.0960039	1.96117	0.706612	-0.909886	0.0987294	-2.87106
P35754	Glutaredoxin-1	GLRX	0.00236389	3.37928	0.0248571	1.8367	0.00294382	3.13053	0.0404479	1.54258	0.859436	0.24875	0.101782	-1.29383
Q6UVY6	DBH-like monooxygenase protein 1	MOXD1	0.104096	1.53998	0.0521862	1.89128	0.00196667	3.12933	0.847906	-0.351305	0.381603	-1.58935	0.316612	-1.23804	x
Q96D96	Voltage-gated hydrogen channel 1	HVCN1	0.00108571	4.1048	0.0109863	3.0363	0.00125581	3.12784	0.226815	1.06851	0.318934	0.976963	0.9413	-0.0915462
O94925	Glutaminase kidney isoform. mitochondrial	GLS	0.00230094	2.85807	0.10725	1.88243	0.00240941	3.12497	0.405676	0.975637	0.674115	-0.266903	0.396219	-1.24254
O76024	Wolframin	WFS1	0.001	2.79235	0.426792	0.670971	0.00147867	3.11825	0.0494446	2.12138	0.752572	-0.325895	0.112192	-2.44727
P07686	Beta-hexosaminidase subunit beta	HEXB	0.00218792	3.18081	0.01168	2.86009	0.0028728	3.11021	0.23252	0.320723	0.846369	0.0705994	0.550897	-0.250123
P31350	Ribonucleoside-diphosphate reductase subunit M2	RRM2	0.00310306	2.5204	0.0135524	2.75153	0.00175089	3.10952	0.803757	-0.231133	0.416572	-0.589116	0.72251	-0.357983
P24557	Thromboxane-A synthase	TBXAS1	0.00107042	3.52024	0.0085614	2.40924	0.00103448	3.09925	0.028236	1.111	0.600012	0.420991	0.206757	-0.690004
P36269	Glutathione hydrolase 5 proenzyme	GGT5	0.00189062	3.01427	0.250944	0.956174	0.00363529	3.09788	0.0341687	2.05809	0.953833	-0.0836094	0.115126	-2.1417
Q6NZI2	Caveolae-associated protein 1	CAVIN1	0.000968153	2.48311	0.0161008	1.39168	0.00172285	3.09113	0.0586975	1.09142	0.584905	-0.608028	0.114761	-1.69945
P48059	LIM and senescent cell antigen-like-containing domain protein 1	LIMS1	0.013052	2.8357	0.088028	1.93328	0.0151206	3.07789	0.0170769	0.902423	0.829973	-0.242185	0.153431	-1.14461
Q9GZU7	Carboxy-terminal domain RNA polymerase II polypeptide A small phosphatase 1	CTDSP1	0.0117516	2.44162	0.029546	2.42835	0.000666667	3.0764	0.994895	0.0132658	0.713504	-0.63478	0.645227	-0.648046
P32942	Intercellular adhesion molecule 3	ICAM3	0.00107273	4.0642	0.00871429	3.23064	0.0032812	3.06899	0.15787	0.833561	0.416086	0.995213	0.89345	0.161652
P50454	Serpin H1	SERPINH1	0.00114879	2.81828	0.141375	1.06057	0.00147264	3.06845	0.068655	1.75771	0.839426	-0.250172	0.115953	-2.00788
Q8NBQ5	Estradiol 17-beta-dehydrogenase 11	HSD17B11	0.00143353	2.98586	0.0450286	1.71199	0.00221538	3.06306	0.0975119	1.27387	0.949108	-0.0772003	0.207025	-1.35107
P26006	Integrin alpha-3	ITGA3	0.0152681	2.00965	0.109681	1.54032	0.00364431	3.04546	0.609427	0.469337	0.209556	-1.03581	0.148561	-1.50514
Q9Y2Y8	Proteoglycan 3	PRG3	0.177862	1.02609	0.00869565	5.40779	0.00234951	3.04363	0.0141379	-4.38169	0.147061	-2.01754	0.0843299	2.36415
O75923	Dysferlin	DYSF	0.00282294	2.84356	0.336192	1.00929	0.00319859	3.03159	0.103591	1.83427	0.860076	-0.188026	0.15773	-2.0223
O43293	Death-associated protein kinase 3	DAPK3	0.00181595	1.96018	0.109445	1.2375	0.00268996	3.02966	0.469386	0.722676	0.408055	-1.06948	0.213583	-1.79215
Q8NBX0	Saccharopine dehydrogenase-like oxidoreductase	SCCPDH	0.00577306	2.89166	0.0267145	2.52984	0.00747122	3.022	0.357446	0.361819	0.897669	-0.130345	0.509838	-0.492164
Q13033	Striatin-3	STRN3	0.0225637	3.12635	0.0860646	2.49076	0.0275922	3.01477	0.0925428	0.635591	0.828141	0.111587	0.115569	-0.524004
P0DPB6	DNA-directed RNA polymerases I and III subunit RPAC2	POLR1D	0.0166602	3.34558	0.0783708	2.45309	0.0245714	3.01391	0.120948	0.892494	0.744866	0.331675	0.269611	-0.560819
P17213	Bactericidal permeability-increasing protein	BPI	0.0197893	2.76083	0.017078	2.22851	0.0369878	3.00367	0.734857	0.532317	0.95301	-0.242844	0.744278	-0.775161
Q14314	Fibroleukin	FGL2	0.00710882	3.81469	0.0436657	2.65868	0.0148907	2.99614	0.603205	1.15602	0.816388	0.818549	0.913447	-0.337466
O95816	BAG family molecular chaperone regulator 2	BAG2	0.00119048	2.2516	0.913933	0.0810024	0.00227586	2.99132	0.027191	2.17059	0.54396	-0.739724	0.0842828	-2.91032
P10301	Ras-related protein R-Ras	RRAS	0.00230303	2.85219	0.0234803	1.95061	0.00657848	2.98909	0.0245	0.901577	0.929695	-0.136907	0.297279	-1.03848
O75940	Survival of motor neuron-related-splicing factor 30	SMNDC1	0.0205314	2.57549	0.260998	1.71801	0.0116945	2.98696	0.59079	0.857482	0.620548	-0.411464	0.471473	-1.26895
Q63ZY3	KN motif and ankyrin repeat domain-containing protein 2	KANK2	0.0373287	2.69946	0.725897	0.615507	0.0435768	2.98471	0.0879482	2.08395	0.871448	-0.285253	0.186215	-2.3692
O60488	Long-chain-fatty-acid--CoA ligase 4	ACSL4	0.001152	2.7578	0.0268265	1.71482	0.00109677	2.98172	0.109898	1.04298	0.655329	-0.223919	0.150316	-1.2669
Q93052	Lipoma-preferred partner	LPP	0.00123757	2.54067	0.0121899	0.779592	0.00466421	2.98152	0.0163373	1.76108	0.817496	-0.440848	0.111477	-2.20193
Q92979	Ribosomal RNA small subunit methyltransferase NEP1	EMG1	0.0150216	2.7175	0.0281298	2.95232	0.0125376	2.9688	0.521421	-0.234814	0.599207	-0.2513	0.980219	-0.0164864
Q8ND71	GTPase IMAP family member 8	GIMAP8	0.00283173	3.06909	1	0	0.00216359	2.96653	0.027947	2.25118	0.925426	0.102562	0.088	-2.14862
Q63HR2	Tensin-2	TNS2	0.00100826	2.61908	0.668447	0.333979	0.00681827	2.96579	0.0236507	2.2851	0.845435	-0.346709	0.115835	-2.63181
P06493	Cyclin-dependent kinase 1	CDK1	0.0282375	2.32533	0.0332884	2.89781	0.0125953	2.96571	0.296005	-0.572485	0.182875	-0.640388	0.937547	-0.0679031
Q969E2	Secretory carrier-associated membrane protein 4	SCAMP4	0.00117895	2.86887	0.0160696	2.34282	0.00104348	2.96468	0.592707	0.526053	0.921364	-0.0958084	0.563665	-0.621861
Q15819	Ubiquitin-conjugating enzyme E2 variant 2	UBE2V2	0.0296663	2.82217	0.0901295	2.53413	0.02829	2.964	0.694119	0.288039	0.798803	-0.141825	0.612108	-0.429865
Q14761	Protein tyrosine phosphatase receptor type C-associated protein	PTPRCAP	0.000897959	3.73421	0.070709	1.55097	0.00134091	2.96307	0.0341159	2.18324	0.245761	0.771143	0.233753	-1.4121
O00592	Podocalyxin	PODXL	0.00483229	2.55191	0.103682	1.62005	0.00466995	2.96001	0.258092	0.931865	0.648719	-0.408103	0.241927	-1.33997
P28676	Grancalcin	GCA	0.0130526	3.07509	0.0659063	2.24888	0.0181281	2.95102	0.146456	0.82621	0.929207	0.124073	0.358347	-0.702136
Q08AF3	Schlafen family member 5	SLFN5	0.00156072	3.90024	0.0160691	2.52386	0.00319861	2.94817	0.0279484	1.37638	0.142645	0.952069	0.437663	-0.424315
Q9NZN4	EH domain-containing protein 2	EHD2	0.000938462	2.45627	0.0170511	1.61128	0.0026841	2.94272	0.0884807	0.84499	0.667839	-0.486446	0.183066	-1.33144
P09455	Retinol-binding protein 1	RBP1	0.0604173	2.11833	0.424907	1.15388	0.0219569	2.94162	0.319048	0.964456	0.229089	-0.823288	0.160883	-1.78774	x
P07996	Thrombospondin-1	THBS1	0.0962829	1.92133	0.156635	1.88565	0.0301921	2.94153	0.958414	0.0356777	0.263832	-1.02021	0.193219	-1.05588	x
Q96IY4	Carboxypeptidase B2	CPB2	0.0015527	2.37275	0.236309	1.12109	0.00248848	2.93891	0.236096	1.25166	0.558065	-0.566154	0.217849	-1.81782
Q6NYC8	Phostensin	PPP1R18	0.00387755	3.37138	0.0330019	2.38794	0.00642643	2.93714	0.0748606	0.983441	0.429199	0.434243	0.286781	-0.549197
Q6UVK1	Chondroitin sulfate proteoglycan 4	CSPG4	0.0234353	1.75184	0.202982	1.83301	0.00164228	2.93102	0.979334	-0.0811647	0.400857	-1.17918	0.635027	-1.09801
Q16873	Leukotriene C4 synthase	LTC4S	0.00226543	3.55271	0.0651049	3.353	0.00218277	2.92839	0.949191	0.199715	0.751328	0.624321	0.899245	0.424606
Q9NVD7	Alpha-parvin	PARVA	0.00148276	2.52876	0.566596	0.518709	0.00327022	2.92778	0.0648264	2.01005	0.766604	-0.399025	0.121901	-2.40908
P59768	Guanine nucleotide-binding protein G(I)/G(S)/G(O) subunit gamma-2	GNG2	0.00133333	3.53766	0.035656	1.56226	0.00116923	2.92457	0.0228959	1.9754	0.327234	0.61309	0.148554	-1.36231
O75594	Peptidoglycan recognition protein 1	PGLYRP1	0.00753835	3.96471	0.273504	1.4962	0.0271555	2.91786	0.237339	2.46851	0.76536	1.04685	0.600281	-1.42166
O60831	PRA1 family protein 2	PRAF2	0.00164762	2.78181	0.711249	0.455395	0.00226303	2.90849	0.0816773	2.32642	0.884024	-0.126673	0.143698	-2.45309
Q13683	Integrin alpha-7	ITGA7	0.00144538	2.5536	0.501779	0.456846	0.00467571	2.9066	0.0356091	2.09676	0.843791	-0.352998	0.116387	-2.44975
P08962	CD63 antigen	CD63	0.0166516	3.07794	0.0333856	3.20897	0.0241605	2.9025	0.783508	-0.131034	0.809645	0.17543	0.615979	0.306464
P50895	Basal cell adhesion molecule	BCAM	0.0154791	2.35236	0.233229	1.33155	0.0115022	2.90147	0.254243	1.02081	0.610424	-0.549115	0.214774	-1.56992
Q92626	Peroxidasin homolog	PXDN	0.00280201	1.70868	0.710367	0.358774	0.00116031	2.89598	0.222451	1.34991	0.187949	-1.1873	0.11207	-2.53721
O14556	Glyceraldehyde-3-phosphate dehydrogenase. testis-specific	GAPDHS	0.00762108	3.83207	0.0351254	3.55293	0.0293524	2.89278	0.840169	0.279133	0.482575	0.939286	0.695317	0.660153
P08571	Monocyte differentiation antigen CD14	CD14	0.00115152	3.77152	0.0976579	1.51812	0.00114286	2.89032	0.0685952	2.25339	0.331432	0.881199	0.298444	-1.37219
Q8TD55	Pleckstrin homology domain-containing family O member 2	PLEKHO2	0.00124771	3.54595	0.00996667	2.40603	0.00115152	2.87851	0.0414826	1.13992	0.190667	0.667444	0.389054	-0.472478
O15460	Prolyl 4-hydroxylase subunit alpha-2	P4HA2	0.0289037	2.18656	0.65358	0.733059	0.0124983	2.87478	0.322344	1.4535	0.28073	-0.688218	0.239206	-2.14172
Q6ZMP0	Thrombospondin type-1 domain-containing protein 4	THSD4	0.0204976	2.48066	0.0665569	2.13166	0.0160588	2.87451	0.63376	0.349	0.758148	-0.393853	0.440368	-0.742853
P50151	Guanine nucleotide-binding protein G(I)/G(S)/G(O) subunit gamma-10	GNG10	0.00116923	3.83434	0.0085	2.69054	0.00134857	2.8701	0.0164348	1.14381	0.15313	0.964243	0.573575	-0.179564
Q9H3G5	Probable serine carboxypeptidase CPVL	CPVL	0.00219672	4.1338	0.0201562	2.7887	0.00848555	2.8679	0.0138983	1.3451	0.1405	1.2659	0.907448	-0.0791954
Q02809	Procollagen-lysine.2-oxoglutarate 5-dioxygenase 1	PLOD1	0.00981422	2.20304	0.572869	0.520764	0.00187541	2.85638	0.184802	1.68227	0.664532	-0.65334	0.116199	-2.33561
Q8NCN5	Pyruvate dehydrogenase phosphatase regulatory subunit. mitochondrial	PDPR	0.0100179	2.80706	0.0517183	2.17227	0.0118653	2.85554	0.01708	0.634789	0.933623	-0.0484753	0.110646	-0.683264
Q16595	Frataxin. mitochondrial	FXN	0.00169231	2.99718	1	0	0.00223797	2.84437	0.0188957	1.88271	0.864911	0.152815	0.0936812	-1.72989
P00740	Coagulation factor IX	F9	0.012	1.73182	0.883125	0.250193	0.00902258	2.83567	0.3583	1.48163	0.384634	-1.10385	0.243515	-2.58548
Q16647	Prostacyclin synthase	PTGIS	0.0243652	2.5572	0.0577598	0.855572	0.0166117	2.82499	0.235662	1.70162	0.941568	-0.267798	0.246434	-1.96942
P57678	Gem-associated protein 4	GEMIN4	0.00432	1.95353	0.0191687	1.94817	0.00207407	2.82461	0.996732	0.00535583	0.281139	-0.871081	0.286887	-0.876437
P11215	Integrin alpha-M	ITGAM	0.00303353	3.03076	0.0136226	2.33721	0.00449123	2.82367	0.460822	0.693542	0.919504	0.207085	0.69763	-0.486457
Q9UPN6	SR-related and CTD-associated factor 8	SCAF8	0.000993464	2.98603	0.0335079	2.20508	0.00144	2.8023	0.463228	0.780951	0.729569	0.18373	0.647474	-0.597221
Q86TM6	E3 ubiquitin-protein ligase synoviolin	SYVN1	0.000952381	3.09269	0.00622222	2.62781	0.00147826	2.79091	0.0931142	0.464874	0.595908	0.301777	0.722788	-0.163097
P55899	IgG receptor FcRn large subunit p51	FCGRT	0.00103093	3.35399	0.0108732	1.94009	0.00168182	2.78338	0.0167273	1.41389	0.450343	0.570605	0.206453	-0.843288
O95466	Formin-like protein 1	FMNL1	0.001	3.73628	0.0118164	2.35881	0.00448546	2.78195	0.0220845	1.37748	0.353135	0.954329	0.657744	-0.423147
Q8N8S7	Protein enabled homolog	ENAH	0.0118096	2.24041	0.304854	1.13557	0.00726007	2.78072	0.240759	1.10484	0.401134	-0.540312	0.187088	-1.64516
Q8IUX7	Adipocyte enhancer-binding protein 1	AEBP1	0.00150409	2.52911	0.167737	1.01499	0.00171642	2.77405	0.0778787	1.51412	0.791638	-0.244941	0.121298	-1.75906
Q6UWY5	Olfactomedin-like protein 1	OLFML1	0.00102954	4.01883	0.031369	2.11452	0.00224685	2.77329	0.0860437	1.90431	0.281268	1.24555	0.613996	-0.658767
Q8N3U4	Cohesin subunit SA-2	STAG2	0.00476619	3.07001	0.0217318	2.69096	0.00775177	2.76705	0.362993	0.379048	0.55822	0.302955	0.903856	-0.0760929
Q96B97	SH3 domain-containing kinase-binding protein 1	SH3KBP1	0.00127103	3.50573	0.0298462	1.67845	0.0013913	2.76536	0.0225419	1.82728	0.181765	0.740374	0.186255	-1.08691
P15586	N-acetylglucosamine-6-sulfatase	GNS	0.00230207	2.72116	0.0462419	1.6914	0.00245192	2.7543	0.103638	1.02976	0.953299	-0.0331375	0.160118	-1.06289
P80723	Brain acid soluble protein 1	BASP1	0.00121019	2.48613	0.0401586	1.19162	0.00340439	2.75341	0.0526036	1.2945	0.853971	-0.267285	0.161167	-1.56179
Q8TB61	Adenosine 3'-phospho 5'-phosphosulfate transporter 1	SLC35B2	0.0284862	2.11348	0.311209	1.23784	0.00286705	2.75329	0.627557	0.875641	0.68856	-0.639814	0.350616	-1.51546
Q9NY15	Stabilin-1	STAB1	0.00147059	3.19804	0.0172421	2.00143	0.00152195	2.75223	0.0994677	1.19662	0.579237	0.445816	0.464875	-0.750801
P02743	Serum amyloid P-component	APCS	0.00453627	2.32081	0.222514	1.02047	0.0109815	2.74492	0.104787	1.30034	0.798269	-0.42411	0.219659	-1.72445
O14495	Phospholipid phosphatase 3	PLPP3	0.00302653	2.6817	0.278778	0.871394	0.00195455	2.74439	0.098318	1.81031	0.968281	-0.0626869	0.128325	-1.873
Q9NWM3	CUE domain-containing protein 1	CUEDC1	0.67628	0.453601	1	0	0.0470052	2.73173	0.778811	0.50294	0.473431	-2.27813	0.212087	-2.78107	x
Q02318	Sterol 26-hydroxylase. mitochondrial	CYP27A1	0.00228664	2.95206	0.224673	0.812288	0.00148624	2.72516	0.0284985	2.13977	0.828012	0.226902	0.0979535	-1.91287
P43246	DNA mismatch repair protein Msh2	MSH2	0.0110642	2.60618	0.0356877	2.46079	0.0115442	2.72193	0.793441	0.145391	0.849335	-0.115749	0.703696	-0.261139
P52566	Rho GDP-dissociation inhibitor 2	ARHGDIB	0.000987013	3.45588	0.0105055	2.11711	0.002775	2.71625	0.0193684	1.33877	0.41316	0.73963	0.458766	-0.599141
Q96ME7	Zinc finger protein 512	ZNF512	0.00301754	2.84	0.014449	2.23347	0.0237785	2.71582	0.550339	0.606523	0.967471	0.12418	0.823545	-0.482343
P23471	Receptor-type tyrosine-protein phosphatase zeta	PTPRZ1	0.002469	2.70073	0.633711	0.537406	0.0170379	2.70919	0.08192	2.16332	0.996805	-0.00846062	0.257806	-2.17178
Q9Y305	Acyl-coenzyme A thioesterase 9. mitochondrial	ACOT9	0.00123457	2.75932	0.0107733	1.59961	0.00120833	2.70575	0.01952	1.15971	0.952903	0.0535694	0.111259	-1.10615
O00115	Deoxyribonuclease-2-alpha	DNASE2	0.00959329	3.01497	0.036133	2.61903	0.0117746	2.7024	0.838136	0.395935	0.910969	0.312568	0.974409	-0.0833664
P0DOX8	Immunoglobulin lambda-1 light chain	IGL1	0.0290164	3.3666	0.748068	0.697778	0.0487363	2.69916	0.161524	2.66882	0.61077	0.667439	0.33371	-2.00138
P49006	MARCKS-related protein	MARCKSL1	0.0011976	3.02394	0.00877419	1.85395	0.000631579	2.69604	0.0560445	1.16999	0.69994	0.327904	0.116115	-0.842088
P23946	Chymase	CMA1	0.00315342	4.2401	0.908264	0.182713	0.0109369	2.6834	0.0269963	4.05738	0.229336	1.5567	0.126848	-2.50068
P42768	Actin nucleation-promoting factor WAS	WAS	0.00177778	3.70491	0.0202836	1.82158	0.00193803	2.68278	0.0429618	1.88333	0.353716	1.02213	0.491059	-0.861202
P19387	DNA-directed RNA polymerase II subunit RPB3	POLR2C	0.0374709	2.09821	0.054199	2.25671	0.0196858	2.67635	0.761998	-0.158498	0.500002	-0.578144	0.546719	-0.419647
Q9BX97	Plasmalemma vesicle-associated protein	PLVAP	0.0115208	1.57753	0.232639	0.831141	0.00285602	2.66962	0.19911	0.746387	0.138462	-1.09209	0.0903133	-1.83848
P49023	Paxillin	PXN	0.00150943	2.51197	0.0307457	1.61373	0.00162712	2.6553	0.132812	0.89824	0.838727	-0.14333	0.186017	-1.04157
Q96BX8	MOB kinase activator 3A	MOB3A	0.0010339	2.91535	0.127252	1.39611	0.00122667	2.63848	0.126376	1.51924	0.476952	0.276875	0.29151	-1.24236
O43818	U3 small nucleolar RNA-interacting protein 2	RRP9	0.017708	2.40501	0.0830261	1.91305	0.0146333	2.63737	0.218866	0.491961	0.237354	-0.23236	0.165385	-0.724321
Q9UBY9	Heat shock protein beta-7	HSPB7	0.487894	0.524594	0.286808	0.562012	0.0237414	2.63299	0.981373	-0.0374184	0.352319	-2.1084	0.212259	-2.07098	x
Q9Y281	Cofilin-2	CFL2	0.242286	1.08624	0.945234	0.0716949	0.0420326	2.63226	0.563608	1.01454	0.62105	-1.54602	0.267413	-2.56056	x
P18428	Lipopolysaccharide-binding protein	LBP	0.000955975	3.43416	0.848302	0.179085	0.0172743	2.62062	0.022132	3.25508	0.70668	0.813544	0.204736	-2.44153
Q9UL18	Protein argonaute-1	AGO1	0.0310242	2.4473	0.360187	1.33385	0.0306018	2.6122	0.298824	1.11345	0.843536	-0.164907	0.359722	-1.27835
P21589	5'-nucleotidase	NT5E	0.076665	1.97711	1	0	0.0103159	2.61097	0.160208	2.00238	0.827956	-0.63386	0.0830769	-2.63624	x
P16083	Ribosyldihydronicotinamide dehydrogenase [quinone]	NQO2	0.346897	1.04453	0.270205	1.43988	0.024565	2.59502	0.848475	-0.395351	0.458446	-1.5505	0.536111	-1.15514	x
Q2UY09	Collagen alpha-1(XXVIII) chain	COL28A1	0.126885	1.03956	1	0	0.0443145	2.59385	0.257924	1.12355	0.577118	-1.55429	0.19499	-2.67784	x
Q99590	Protein SCAF11	SCAF11	0.101969	1.58734	0.0322031	1.63142	0.00216043	2.58694	0.98284	-0.0440767	0.593153	-0.999595	0.169327	-0.955518
P55058	Phospholipid transfer protein	PLTP	0.0980249	1.1455	0.17476	0.684893	0.00633065	2.58664	0.653773	0.460604	0.382673	-1.44114	0.115806	-1.90175	x
Q9UNQ2	Probable dimethyladenosine transferase	DIMT1	0.0343475	1.90082	0.0450837	1.88181	0.00436735	2.58658	0.989152	0.0190115	0.56347	-0.685758	0.30583	-0.70477
P13942	Collagen alpha-2(XI) chain	COL11A2	0.002	3.37735	0.137414	0.85281	0.0106606	2.58569	0.0149091	2.52454	0.634318	0.791656	0.245918	-1.73288
O94804	Serine/threonine-protein kinase 10	STK10	0.000956522	3.12144	0.0307445	1.36853	0.00116923	2.57665	0.027875	1.75291	0.389571	0.54479	0.157375	-1.20812
O75718	Cartilage-associated protein	CRTAP	0.00227922	2.23914	0.819034	0.185233	0.00251716	2.57531	0.0444485	2.05391	0.792247	-0.336162	0.0976229	-2.39007
O95810	Caveolae-associated protein 2	CAVIN2	0.00472432	2.2812	0.0520294	1.12982	0.00859918	2.57255	0.102695	1.15138	0.884386	-0.291354	0.21376	-1.44273
P31146	Coronin-1A	CORO1A	0.000967742	3.35207	0.00965714	2.17815	0.00116216	2.56562	0.0270963	1.17393	0.229398	0.786448	0.540801	-0.387477
Q9BVA1	Tubulin beta-2B chain	TUBB2B	0.496958	0.646496	1	0	0.0155583	2.55718	0.797395	0.404388	0.419622	-1.91069	0.135278	-2.31508	x
P12814	Alpha-actinin-1	ACTN1	0.0013211	1.88741	0.0304758	0.984675	0.00290702	2.55584	0.0850242	0.902737	0.558066	-0.66843	0.122085	-1.57117
P05362	Intercellular adhesion molecule 1	ICAM1	0.000983871	3.78006	0.0321213	1.59939	0.00148744	2.55182	0.038553	2.18067	0.257955	1.22824	0.311017	-0.952436
P01920	HLA class II histocompatibility antigen. DQ beta 1 chain	HLA-DQB1	0.00193896	3.9093	0.0122584	3.03738	0.00775865	2.54322	0.0867056	0.87192	0.160211	1.36608	0.298287	0.494162
Q9UI08	Ena/VASP-like protein	EVL	0.0010989	3.96713	0.0112115	2.0373	0.00215223	2.54174	0.0156923	1.92983	0.132174	1.42539	0.405365	-0.504443
Q86YV0	RAS protein activator like-3	RASAL3	0.00142012	3.57696	0.145782	1.37832	0.00586896	2.54054	0.046795	2.19865	0.305861	1.03642	0.3778	-1.16222
Q13884	Beta-1-syntrophin	SNTB1	0.0138664	2.16488	0.876421	0.173633	0.0101142	2.53981	0.0286925	1.99125	0.690745	-0.374931	0.0918333	-2.36618
P98171	Rho GTPase-activating protein 4	ARHGAP4	0.00151532	3.75187	0.0352144	2.33183	0.0177356	2.53976	0.146329	1.42004	0.438064	1.21211	0.922662	-0.207931
P08779	Keratin. type I cytoskeletal 16	KRT16	0.573073	0.875403	0.493998	0.87911	0.0420436	2.53813	0.999136	-0.00370636	0.567953	-1.66273	0.305976	-1.65903	x
Q8IWC1	MAP7 domain-containing protein 3	MAP7D3	0.219334	1.00006	0.659592	0.422268	0.0167466	2.53133	0.746565	0.577796	0.502474	-1.53127	0.264295	-2.10906	x
Q9NUU6	Inactive ubiquitin thioesterase OTULINL	OTULINL	0.0010583	3.20656	0.0105697	2.63824	0.0118971	2.52392	0.255631	0.568316	0.652	0.682642	0.948666	0.114326
O60234	Glia maturation factor gamma	GMFG	0.00101863	3.53277	0.274567	1.45435	0.0231581	2.51486	0.188202	2.07843	0.595302	1.01792	0.694883	-1.06051
Q9Y696	Chloride intracellular channel protein 4	CLIC4	0.00247154	2.08139	0.0612874	1.21845	0.00292481	2.51044	0.100496	0.862943	0.568275	-0.429043	0.12211	-1.29199
Q8IZW8	Tensin-4	TNS4	0.699169	-0.229532	0.44716	1.19307	0.0347846	2.50339	0.486475	-1.4226	0.219781	-2.73292	0.678259	-1.31032	x
Q13257	Mitotic spindle assembly checkpoint protein MAD2A	MAD2L1	0.170872	1.38011	0.0548597	1.99906	0.0115387	2.49907	0.594463	-0.618952	0.428702	-1.11896	0.411775	-0.500012	x
Q9NX58	Cell growth-regulating nucleolar protein	LYAR	0.263894	1.07059	0.011963	1.88002	0.00126087	2.49413	0.585737	-0.809438	0.44638	-1.42354	0.259158	-0.614105
Q9NYL2	Mitogen-activated protein kinase kinase kinase 20	MAP3K20	0.0120071	1.59808	0.222322	0.849023	0.00186319	2.49327	0.465866	0.749054	0.433565	-0.895191	0.157448	-1.64425
Q14192	Four and a half LIM domains protein 2	FHL2	0.0242221	2.01602	0.917215	-0.182373	0.0183621	2.47681	0.127239	2.1984	0.679091	-0.460784	0.16511	-2.65918
O95139	NADH dehydrogenase [ubiquinone] 1 beta subcomplex subunit 6	NDUFB6	0.0154815	2.66846	0.0328449	2.76856	0.0236512	2.47377	0.808855	-0.100104	0.678987	0.194692	0.544839	0.294796
Q13418	Integrin-linked protein kinase	ILK	0.000818182	2.19588	0.0112687	0.953209	0.00277516	2.46953	0.0170667	1.24268	0.829599	-0.27365	0.115848	-1.51632
P02533	Keratin. type I cytoskeletal 14	KRT14	0.298242	1.07887	0.617401	0.712976	0.0269704	2.46809	0.856157	0.365893	0.458476	-1.38922	0.343057	-1.75512	x
O75376	Nuclear receptor corepressor 1	NCOR1	0.00128302	2.49795	0.0184691	1.94348	0.00980077	2.44861	0.412747	0.554474	0.979397	0.0493483	0.750591	-0.505126
O00423	Echinoderm microtubule-associated protein-like 1	EML1	0.0256529	1.35063	0.977522	-0.0266642	0.00627245	2.44729	0.121825	1.37729	0.353842	-1.09666	0.0969162	-2.47396
P15498	Proto-oncogene vav	VAV1	0.00299061	3.02644	0.193195	1.20075	0.00699343	2.44437	0.0416846	1.82569	0.37061	0.58207	0.193956	-1.24362
P07311	Acylphosphatase-1	ACYP1	0.00441729	2.11936	0.01	1.84573	0.00113103	2.44385	0.762902	0.273634	0.799216	-0.324492	0.353523	-0.598126
P56182	Ribosomal RNA processing protein 1 homolog A	RRP1	0.160409	1.55527	0.0490917	2.2173	0.0214506	2.43891	0.555109	-0.66203	0.5849	-0.883646	0.717001	-0.221617
P11532	Dystrophin	DMD	0.0703768	1.76559	0.633848	0.374007	0.0279495	2.43771	0.21899	1.39159	0.798325	-0.672116	0.165192	-2.0637	x
Q8N4X5	Actin filament-associated protein 1-like 2	AFAP1L2	0.00118343	2.1469	0.0146667	1.55422	0.0022069	2.43567	0.261093	0.592684	0.579274	-0.288767	0.184091	-0.881451
P08575	Receptor-type tyrosine-protein phosphatase C	PTPRC	0.00114286	3.49316	0.0136548	1.96495	0.00293032	2.43243	0.0279866	1.52822	0.207766	1.06074	0.557812	-0.467479
Q7Z5L7	Podocan	PODN	0.00230941	2.92342	0.0929062	1.5909	0.0391431	2.43179	0.217671	1.33252	0.849683	0.491628	0.714753	-0.840888
P52701	DNA mismatch repair protein Msh6	MSH6	0.0205217	2.23156	0.0624567	2.00525	0.0164765	2.41783	0.604883	0.226311	0.586621	-0.18627	0.348615	-0.41258
Q8NF91	Nesprin-1	SYNE1	0.21739	1.10908	0.793943	-0.351405	0.0403661	2.41318	0.196249	1.46048	0.429279	-1.30411	0.121517	-2.76459	x
P55011	Solute carrier family 12 member 2	SLC12A2	0.0108689	1.66364	0.0295822	2.11837	0.00339906	2.40719	0.608865	-0.454737	0.301635	-0.743551	0.804842	-0.288815
Q8WWX9	Selenoprotein M	SELENOM	0.00104828	2.08682	1	0	0.00246377	2.40714	0.02	2.18523	0.747658	-0.320317	0.0708889	-2.50555
Q14141	Septin-6	SEPTIN6	0.00149862	3.04082	0.0233122	1.61375	0.00338838	2.40683	0.0165517	1.42707	0.375254	0.633996	0.187586	-0.793076
Q13576	Ras GTPase-activating-like protein IQGAP2	IQGAP2	0.00104425	2.59346	0.109793	1.15192	0.00197067	2.40638	0.0597489	1.44154	0.758355	0.187079	0.190865	-1.25446
P05556	Integrin beta-1	ITGB1	0.00135135	1.95954	0.0104416	0.98357	0.00187205	2.40142	0.0313531	0.975966	0.656925	-0.441887	0.11099	-1.41785
P17661	Desmin	DES	0.0585133	1.89596	0.236014	-1.5149	0.0468118	2.40071	0.0263538	3.41085	0.803311	-0.504756	0.0848421	-3.91561	x
Q16576	Histone-binding protein RBBP7	RBBP7	0.0154495	2.70022	0.0316805	2.75585	0.0299509	2.39909	0.9204	-0.055629	0.761809	0.30113	0.614585	0.356759
Q6UB35	Monofunctional C1-tetrahydrofolate synthase. mitochondrial	MTHFD1L	0.201376	0.932264	0.0627271	1.58705	0.00270716	2.39643	0.59081	-0.65479	0.237134	-1.46417	0.396322	-0.80938	x
P14384	Carboxypeptidase M	CPM	0.00601908	2.42923	0.124408	1.23729	0.00481049	2.39615	0.249946	1.19194	0.985467	0.0330862	0.317694	-1.15886
O95210	Starch-binding domain-containing protein 1	STBD1	0.0969422	1.37747	0.292188	0.805855	0.0118797	2.39375	0.57137	0.571619	0.496123	-1.01627	0.122642	-1.58789	x
Q14194	Dihydropyrimidinase-related protein 1	CRMP1	0.122876	0.975992	0.102275	1.35101	0.0107214	2.38774	0.800425	-0.375021	0.435857	-1.41175	0.536147	-1.03672	x
O00468	Agrin	AGRN	0.0309103	1.87097	0.325421	0.999455	0.0181349	2.38352	0.168395	0.871513	0.460361	-0.512548	0.149579	-1.38406
Q8WXI9	Transcriptional repressor p66-beta	GATAD2B	0.114858	1.58275	0.110124	1.74154	0.0245738	2.38274	0.856069	-0.15879	0.409144	-0.799988	0.174515	-0.641198	x
Q9NPF5	DNA methyltransferase 1-associated protein 1	DMAP1	0.148591	1.39437	0.147869	1.56489	0.0259589	2.3763	0.804203	-0.170522	0.21399	-0.98193	0.103142	-0.811408	x
Q9NXH8	Torsin-4A	TOR4A	0.00229017	2.55961	0.397606	0.785584	0.00306306	2.37176	0.104036	1.77403	0.854079	0.187858	0.216124	-1.58617
Q8NF50	Dedicator of cytokinesis protein 8	DOCK8	0.00284211	3.25327	0.145285	1.42464	0.0118798	2.36768	0.0307086	1.82863	0.172959	0.885588	0.298062	-0.943046
O94855	Protein transport protein Sec24D	SEC24D	0.0024509	2.45695	0.128689	1.30413	0.00296133	2.3674	0.150578	1.15282	0.835873	0.0895454	0.259166	-1.06328
O75475	PC4 and SFRS1-interacting protein	PSIP1	0.00120482	2.65615	0.0104481	1.68048	0.00327778	2.36454	0.0220952	0.975674	0.76397	0.291612	0.32649	-0.684062
P05156	Complement factor I	CFI	0.00586537	2.67485	0.447056	1.06399	0.00961689	2.36415	0.257659	1.61086	0.661304	0.310702	0.466175	-1.30016
Q9H6Y2	WD repeat-containing protein 55	WDR55	0.0742467	1.82042	0.0322832	2.2343	0.00980495	2.36278	0.759203	-0.413883	0.763857	-0.542361	0.877517	-0.128479
Q92930	Ras-related protein Rab-8B	RAB8B	0.00467457	2.58678	0.0453333	1.55829	0.0062834	2.35943	0.0518469	1.02849	0.801521	0.227351	0.115585	-0.801143
Q06546	GA-binding protein alpha chain	GABPA	0.0359296	2.04706	0.04706	2.14261	0.00654257	2.35696	0.956638	-0.0955469	0.849817	-0.309904	0.862494	-0.214357
Q9Y2D5	PALM2-AKAP2 fusion protein	PALM2AKAP2	0.00996805	2.34567	0.595243	-0.532402	0.0133448	2.35403	0.0222	2.87807	0.989396	-0.00835876	0.0775385	-2.88643
Q8WX93	Palladin	PALLD	0.00429942	1.48224	0.319797	0.330663	0.00732246	2.34839	0.0767391	1.15158	0.567761	-0.866147	0.115627	-2.01773
O00339	Matrilin-2	MATN2	0.000956863	2.53938	0.512616	0.766949	0.0109026	2.3476	0.206015	1.77243	0.9232	0.191778	0.444157	-1.58065
P11388	DNA topoisomerase 2-alpha	TOP2A	0.0019823	2.19873	0.0151597	2.38066	0.00429457	2.34543	0.844256	-0.181936	0.905077	-0.1467	0.981747	0.035236
P46013	Proliferation marker protein Ki-67	MKI67	0.00174222	2.36899	0.0171234	2.16809	0.00427979	2.34259	0.798116	0.200899	0.980515	0.0264019	0.892445	-0.174497
Q8TEQ6	Gem-associated protein 5	GEMIN5	0.0328606	1.57323	0.294408	1.23618	0.00581542	2.34184	0.830925	0.33705	0.290974	-0.768604	0.46445	-1.10565
Q15003	Condensin complex subunit 2	NCAPH	0.0154546	2.17313	0.027378	2.28851	0.00900404	2.33747	0.924202	-0.115388	0.92098	-0.164344	0.971981	-0.0489563
O00754	Lysosomal alpha-mannosidase	MAN2B1	0.0174975	2.47197	0.0563967	2.17168	0.0231314	2.33451	0.447868	0.300296	0.770821	0.137461	0.720647	-0.162834
O60711	Leupaxin	LPXN	0.00105882	3.83379	0.0424202	1.67259	0.00164706	2.33343	0.0310682	2.1612	0.136909	1.50036	0.550908	-0.660842
Q9BQ39	ATP-dependent RNA helicase DDX50	DDX50	0.0632529	2.0762	0.155524	1.82146	0.0478669	2.33092	0.530382	0.254736	0.353368	-0.25472	0.312248	-0.509455	x
Q13509	Tubulin beta-3 chain	TUBB3	0.29946	0.979203	0.931604	-0.132707	0.0270384	2.33071	0.322282	1.11191	0.195907	-1.3515	0.103841	-2.46341	x
Q9BY50	Signal peptidase complex catalytic subunit SEC11C	SEC11C	0.00112957	2.42173	0.0201371	1.61907	0.00125926	2.31726	0.258876	0.802665	0.914484	0.104467	0.3712	-0.698198
Q9H488	GDP-fucose protein O-fucosyltransferase 1	POFUT1	0.000974359	2.41873	0.00723077	2.14216	0.00132584	2.31685	0.206193	0.276563	0.896427	0.101881	0.723518	-0.174681
Q5T280	Putative methyltransferase C9orf114	SPOUT1	0.312115	1.1534	0.786748	0.399017	0.0136174	2.30791	0.718614	0.754382	0.551858	-1.15451	0.219913	-1.90889	x
P15144	Aminopeptidase N	ANPEP	0.0015567	2.74652	0.0599336	1.44589	0.00493647	2.30586	0.186451	1.30062	0.782638	0.440654	0.533605	-0.859967
Q9H0S4	Probable ATP-dependent RNA helicase DDX47	DDX47	0.0213259	1.64858	0.044117	1.9057	0.00681366	2.30384	0.717791	-0.257124	0.166388	-0.655266	0.597861	-0.398142
Q13094	Lymphocyte cytosolic protein 2	LCP2	0.00187451	3.92835	0.26848	1.30331	0.026029	2.30381	0.0407137	2.62504	0.202236	1.62454	0.559888	-1.0005
P16885	1-phosphatidylinositol 4.5-bisphosphate phosphodiesterase gamma-2	PLCG2	0.00126582	2.88796	0.0102456	1.64884	0.00176344	2.3026	0.0629528	1.23912	0.557997	0.585361	0.466219	-0.653763
O00712	Nuclear factor 1 B-type	NFIB	0.00329258	1.81411	0.922797	0.100825	0.00342146	2.3021	0.104313	1.71329	0.655038	-0.487982	0.122667	-2.20127
Q86VB7	Scavenger receptor cysteine-rich type 1 protein M130	CD163	0.00246154	3.00947	0.874238	0.140128	0.046796	2.30111	0.0217083	2.86935	0.781751	0.708359	0.30387	-2.16099
O60262	Guanine nucleotide-binding protein G(I)/G(S)/G(O) subunit gamma-7	GNG7	0.00121739	3.00923	0.564992	0.212491	0.0229304	2.29922	0.0210909	2.79674	0.741221	0.710008	0.180852	-2.08673
P13796	Plastin-2	LCP1	0.0009	3.3431	0.00921739	1.79201	0.00148	2.29472	0.0165867	1.55109	0.182253	1.04838	0.421327	-0.502706
O75683	Surfeit locus protein 6	SURF6	0.032689	1.8042	0.475639	0.997243	0.0155993	2.29168	0.566828	0.806956	0.149436	-0.487481	0.421126	-1.29444
P24043	Laminin subunit alpha-2	LAMA2	1	0	1	0	0.0182082	2.2809	1	0	0.13697	-2.44311	0.123519	-2.3657	x
Q9H0L4	Cleavage stimulation factor subunit 2 tau variant	CSTF2T	0.00244134	2.22061	0.0453845	1.4928	0.00291871	2.28007	0.173569	0.727817	0.905415	-0.0594543	0.239399	-0.787271
B0I1T2	Unconventional myosin-Ig	MYO1G	0.00222088	3.25794	0.0335047	2.06325	0.0129932	2.27845	0.0344571	1.19469	0.205984	0.979491	0.82157	-0.215197
Q9UGP4	LIM domain-containing protein 1	LIMD1	0.00823625	2.2503	0.0849364	1.51924	0.0109288	2.27363	0.109929	0.731062	0.971034	-0.0233337	0.237241	-0.754396
P20036	HLA class II histocompatibility antigen. DP alpha 1 chain	HLA-DPA1	0.00102703	3.94564	0.00910638	2.13934	0.00242857	2.27312	0.0236724	1.8063	0.145955	1.67252	0.877497	-0.133777
P09871	Complement C1s subcomponent	C1S	0.0181735	2.71902	0.232362	1.39811	0.0407108	2.26925	0.0572651	1.32092	0.581427	0.449773	0.286615	-0.871146
O00160	Unconventional myosin-If	MYO1F	0.00114943	3.2993	0.00975785	1.94511	0.00361494	2.26764	0.0384896	1.35419	0.314466	1.03166	0.739063	-0.32253
Q12788	Transducin beta-like protein 3	TBL3	0.0235124	1.91003	0.0574316	1.87259	0.0144352	2.26611	0.941686	0.0374435	0.182374	-0.356085	0.389051	-0.393528
Q53T59	HCLS1-binding protein 3	HS1BP3	0.0168184	2.3821	0.337474	1.21801	0.0264925	2.26564	0.283548	1.16409	0.914572	0.116466	0.468391	-1.04762
Q9NYY8	FAST kinase domain-containing protein 2. mitochondrial	FASTKD2	0.012794	1.44342	0.385056	0.833303	0.00335484	2.26463	0.66772	0.610121	0.481634	-0.821208	0.351529	-1.43133
Q8IVM0	Coiled-coil domain-containing protein 50	CCDC50	0.0193369	1.89963	0.321828	0.703478	0.00334944	2.26047	0.2225	1.19615	0.802039	-0.360839	0.11241	-1.55699
P21291	Cysteine and glycine-rich protein 1	CSRP1	0.01022	1.86968	0.329114	0.593153	0.0142813	2.25834	0.102027	1.27653	0.835054	-0.388657	0.180906	-1.66519
Q12765	Secernin-1	SCRN1	0.00277157	2.40904	0.109958	1.26003	0.00731324	2.25624	0.180481	1.14901	0.920652	0.152808	0.411404	-0.996206
Q8TB36	Ganglioside-induced differentiation-associated protein 1	GDAP1	0.375164	0.893092	0.643027	0.286561	0.0065361	2.24914	0.744956	0.606531	0.576237	-1.35604	0.143917	-1.96257	x
Q99986	Serine/threonine-protein kinase VRK1	VRK1	0.00217804	2.07083	0.0307748	1.90035	0.00417989	2.24731	0.850546	0.170476	0.85297	-0.176479	0.770348	-0.346955
Q9H4B7	Tubulin beta-1 chain	TUBB1	0.0201311	1.98927	0.015674	2.22559	0.0062695	2.23686	0.883212	-0.23632	0.918874	-0.247588	0.993	-0.0112677
Q02952	A-kinase anchor protein 12	AKAP12	0.0384367	1.9051	0.943972	-0.0853714	0.0346106	2.23521	0.0344821	1.99047	0.845753	-0.330111	0.102152	-2.32058
P09496	Clathrin light chain A	CLTA	0.0362341	2.1264	0.178588	1.41698	0.032896	2.22582	0.0729005	0.70942	0.898642	-0.0994282	0.0842783	-0.808848
Q96DG6	Carboxymethylenebutenolidase homolog	CMBL	0.130501	1.35505	0.662362	0.395429	0.0181453	2.22536	0.432445	0.959617	0.649381	-0.870313	0.158269	-1.82993	x
P62875	DNA-directed RNA polymerases I. II. and III subunit RPABC5	POLR2L	0.025587	2.24009	0.0434381	2.41557	0.0286587	2.2241	0.689699	-0.175483	0.975229	0.0159912	0.698443	0.191474
P16150	Leukosialin	SPN	0.00162562	2.62338	0.267122	0.860321	0.00197605	2.2225	0.0724994	1.76306	0.589272	0.400879	0.203995	-1.36218
P27105	Stomatin	STOM	0.001025	2.49246	0.00573913	1.68154	0.00194937	2.2128	0.0567085	0.810922	0.792195	0.27966	0.402431	-0.531262
Q6PD62	RNA polymerase-associated protein CTR9 homolog	CTR9	0.00603785	1.92485	0.0187628	1.77255	0.00173333	2.20398	0.898843	0.1523	0.837431	-0.279136	0.661834	-0.431436
P48723	Heat shock 70 kDa protein 13	HSPA13	0.0158265	2.40353	0.179794	1.27254	0.0231442	2.20138	0.035167	1.13099	0.802814	0.202158	0.108949	-0.928835
C9JLW8	Mapk-regulated corepressor-interacting protein 1	MCRIP1	0.0208264	2.05293	0.454205	0.856748	0.0175579	2.19754	0.183966	1.19618	0.736007	-0.144605	0.219264	-1.34079
P55008	Allograft inflammatory factor 1	AIF1	0.00100412	3.75641	0.0802496	1.50386	0.0146812	2.19564	0.0444658	2.25255	0.28005	1.56077	0.667552	-0.691778
Q9Y490	Talin-1	TLN1	0.00111111	2.0656	0.00854545	1.03726	0.00283164	2.1942	0.0170219	1.02834	0.921146	-0.128601	0.142926	-1.15694
Q6DKJ4	Nucleoredoxin	NXN	0.0468484	1.67676	0.0573924	1.92806	0.0235273	2.19293	0.483542	-0.251295	0.411877	-0.516169	0.684019	-0.264875
Q9Y4J8	Dystrobrevin alpha	DTNA	0.0039556	1.89514	0.427226	0.422988	0.0236217	2.19117	0.0686262	1.47215	0.899963	-0.296034	0.237225	-1.76818
P04179	Superoxide dismutase [Mn]. mitochondrial	SOD2	0.0017193	2.77772	0.0328391	0.517999	0.00470133	2.18814	0.0170145	2.25973	0.706334	0.589583	0.108304	-1.67014
Q4G176	Malonate--CoA ligase ACSF3. mitochondrial	ACSF3	0.00131307	2.96591	0.0306734	2.02855	0.0173067	2.18649	0.225678	0.937365	0.5714	0.779424	0.932822	-0.157941
Q15811	Intersectin-1	ITSN1	0.0636347	1.32426	0.116553	1.0265	0.00498007	2.1842	0.777632	0.297759	0.483233	-0.859944	0.155865	-1.1577	x
P30273	High affinity immunoglobulin epsilon receptor subunit gamma	FCER1G	0.00230818	3.68328	0.808568	0.205662	0.0279689	2.18288	0.0237082	3.47762	0.464454	1.5004	0.231221	-1.97722
Q16656	Nuclear respiratory factor 1	NRF1	0.00359703	2.22768	0.01917	1.92509	0.00420267	2.17885	0.341923	0.302593	0.887829	0.0488327	0.480837	-0.25376
Q5K4L6	Long-chain fatty acid transport protein 3	SLC27A3	0.0141274	2.25504	0.164386	1.41203	0.0148828	2.17859	0.286973	0.843013	0.921124	0.0764526	0.388917	-0.766561
Q9C005	Protein dpy-30 homolog	DPY30	0.022859	2.64206	0.0523026	2.55644	0.0474701	2.17698	0.909114	0.085619	0.500313	0.465081	0.561616	0.379462
P01903	HLA class II histocompatibility antigen. DR alpha chain	HLA-DRA	0.00126554	4.17859	0.0102739	1.39791	0.00196629	2.17279	0.0145926	2.78068	0.134913	2.0058	0.18678	-0.774876
Q8TED1	Probable glutathione peroxidase 8	GPX8	0.15285	1.19163	0.991704	0.0111471	0.0253232	2.17023	0.399798	1.18048	0.692902	-0.978602	0.204862	-2.15908	x
P63267	Actin. gamma-enteric smooth muscle	ACTG2	0.00494681	1.79133	0.44988	-0.320547	0.0130627	2.16984	0.0281351	2.11188	0.849408	-0.378503	0.103573	-2.49038
Q9HB40	Retinoid-inducible serine carboxypeptidase	SCPEP1	0.00765891	2.63824	0.0257762	2.41423	0.0167548	2.16387	0.441637	0.224003	0.197031	0.474366	0.239292	0.250363
Q9UPY8	Microtubule-associated protein RP/EB family member 3	MAPRE3	0.120351	1.19856	0.984289	0.0144314	0.0177213	2.15731	0.28063	1.18413	0.650001	-0.958748	0.125173	-2.14288	x
Q9Y2K2	Serine/threonine-protein kinase SIK3	SIK3	0.00460128	2.63177	0.132133	1.40175	0.00990608	2.14763	0.149112	1.23002	0.549203	0.48414	0.465663	-0.745879
Q9UMS0	NFU1 iron-sulfur cluster scaffold homolog. mitochondrial	NFU1	0.00217875	2.99335	0.0884836	1.90304	0.0371012	2.14644	0.296147	1.09031	0.59001	0.846906	0.917442	-0.2434
P55001	Microfibrillar-associated protein 2	MFAP2	0.00568126	1.87573	0.963124	0.0447876	0.03718	2.14558	0.0613136	1.83094	0.905722	-0.269855	0.219791	-2.10079
Q9BZG1	Ras-related protein Rab-34	RAB34	0.00125843	2.93283	0.982941	0.0304993	0.0437437	2.13996	0.0491203	2.90233	0.706532	0.79287	0.34051	-2.10946
Q92556	Engulfment and cell motility protein 1	ELMO1	0.00116959	2.6557	0.35419	0.506434	0.0144568	2.13793	0.0156216	2.14926	0.736143	0.517765	0.203736	-1.6315
Q5VTL8	Pre-mRNA-splicing factor 38B	PRPF38B	0.0110658	2.2237	0.0473464	1.91364	0.0146273	2.13785	0.492202	0.310064	0.847317	0.0858505	0.701642	-0.224213
P98082	Disabled homolog 2	DAB2	0.09079	1.75976	0.0100168	0.991016	0.00146977	2.12976	0.630691	0.768743	0.896838	-0.370005	0.0949388	-1.13875	x
Q8IUW5	RELT-like protein 1	RELL1	0.297135	1.08471	0.28976	1.30446	0.020655	2.12761	0.90974	-0.219746	0.486456	-1.04289	0.547333	-0.823145	x
Q9BTW9	Tubulin-specific chaperone D	TBCD	0.0340208	1.63351	0.0631009	1.6905	0.0133545	2.12659	0.923883	-0.056995	0.228559	-0.493079	0.360015	-0.436084
P02794	Ferritin heavy chain	FTH1	0.038715	0.958073	0.924907	0.0602249	0.00390028	2.12465	0.247252	0.897849	0.318279	-1.16658	0.0984565	-2.06443	x
Q14156	Protein EFR3 homolog A	EFR3A	0.029635	1.87901	0.116722	1.57732	0.0121693	2.11946	0.804007	0.301688	0.838566	-0.240452	0.613447	-0.54214
Q92876	Kallikrein-6	KLK6	0.0678105	2.34111	0.93634	0.13545	0.0241871	2.11867	0.247167	2.20566	0.936149	0.222435	0.245985	-1.98322	x
Q86WX3	Active regulator of SIRT1	RPS19BP1	0.00738885	1.30457	0.0184595	1.797	0.00105455	2.11455	0.524928	-0.492423	0.217384	-0.809972	0.724736	-0.317549
Q00653	Nuclear factor NF-kappa-B p100 subunit	NFKB2	0.00567848	2.20964	0.0254334	1.80632	0.00640481	2.11328	0.290439	0.403325	0.896331	0.0963642	0.388874	-0.306961
Q8IYM9	E3 ubiquitin-protein ligase TRIM22	TRIM22	0.000952381	2.99001	0.00921951	2.43546	0.00836824	2.1077	0.26116	0.554558	0.442012	0.882317	0.754777	0.327759
P05186	Alkaline phosphatase. tissue-nonspecific isozyme	ALPL	0.0075328	1.40489	0.962019	-0.023259	0.00148571	2.10767	0.0648712	1.42815	0.47968	-0.702776	0.0889143	-2.13093
O60879	Protein diaphanous homolog 2	DIAPH2	0.0382735	1.7228	0.992647	-0.018824	0.0265047	2.10531	0.249488	1.74162	0.632951	-0.382511	0.269261	-2.12413
Q14692	Ribosome biogenesis protein BMS1 homolog	BMS1	0.0271535	1.86878	0.0562471	1.87141	0.019871	2.09872	0.996836	-0.002631	0.738433	-0.229947	0.72411	-0.227316
Q15942	Zyxin	ZYX	0.000933333	1.86743	0.00982759	1.14618	0.0019823	2.09765	0.069004	0.721248	0.820362	-0.230212	0.148545	-0.95146
Q13315	Serine-protein kinase ATM	ATM	0.00795031	2.00863	0.324046	0.735461	0.00816193	2.09554	0.0385906	1.27317	0.905206	-0.0869041	0.0971333	-1.36008
P41212	Transcription factor ETV6	ETV6	0.00167043	2.80823	0.00978947	2.64078	0.00418543	2.09313	0.488979	0.167449	0.135956	0.715104	0.103188	0.547655
Q969S3	Cytoplasmic 60S subunit biogenesis factor ZNF622	ZNF622	0.0243159	1.93926	0.0626675	1.83401	0.0252515	2.09111	0.784735	0.105247	0.828034	-0.151852	0.694759	-0.257099
P19878	Neutrophil cytosol factor 2	NCF2	0.00278927	3.05765	0.00824242	3.00392	0.0106867	2.08926	0.968707	0.0537312	0.572828	0.968391	0.397613	0.91466
Q8NBS9	Thioredoxin domain-containing protein 5	TXNDC5	0.00214651	2.06433	0.0330085	1.14592	0.00109353	2.08854	0.202444	0.918409	0.983367	-0.0242077	0.220122	-0.942616
Q4VC31	Protein MIX23	MIX23	0.0171049	2.10213	0.0398175	2.06396	0.0179977	2.08408	0.948014	0.0381699	0.976627	0.0180527	0.973153	-0.0201172
Q96G21	U3 small nucleolar ribonucleoprotein protein IMP4	IMP4	0.214794	1.26737	0.0519111	1.98502	0.0165977	2.0825	0.575518	-0.717653	0.617368	-0.815126	0.90727	-0.0974728	x
O14929	Histone acetyltransferase type B catalytic subunit	HAT1	0.0309712	1.78322	0.071522	1.82349	0.0235183	2.07292	0.956139	-0.0402748	0.58959	-0.289704	0.759077	-0.249429
Q86UU1	Pleckstrin homology-like domain family B member 1	PHLDB1	0.0235206	1.24991	0.925393	-0.0872875	0.00621852	2.07041	0.132172	1.33719	0.407889	-0.820503	0.108255	-2.1577
P00813	Adenosine deaminase	ADA	0.0121318	2.41427	0.0667494	1.47202	0.0124361	2.06993	0.235721	0.942252	0.806123	0.344343	0.341192	-0.59791
Q03701	CCAAT/enhancer-binding protein zeta	CEBPZ	0.0935774	1.47538	0.0739584	1.81797	0.0303515	2.068	0.562708	-0.342581	0.47427	-0.592616	0.667994	-0.250035	x
O95478	Ribosome biogenesis protein NSA2 homolog	NSA2	0.00413752	1.66838	0.399932	0.82242	0.0123783	2.06719	0.46336	0.845962	0.776567	-0.398808	0.455952	-1.24477
Q8WWM9	Cytoglobin	CYGB	0.0016887	1.74333	0.285273	0.64063	0.009	2.06645	0.108793	1.1027	0.815454	-0.323115	0.237373	-1.42582
Q9Y294	Histone chaperone ASF1A	ASF1A	0.164448	1.09392	0.518542	0.763852	0.0077928	2.06583	0.863265	0.330067	0.494092	-0.971914	0.421628	-1.30198	x
Q14643	Inositol 1.4.5-trisphosphate receptor type 1	ITPR1	0.0784461	1.51691	0.388839	-0.616671	0.0148655	2.06145	0.0918992	2.13358	0.803391	-0.544548	0.0851186	-2.67812	x
Q9UI30	Multifunctional methyltransferase subunit TRM112-like protein	TRMT112	0.031347	1.86288	0.0497802	1.99538	0.0245708	2.05994	0.701054	-0.132502	0.652012	-0.197063	0.892781	-0.0645618
P28289	Tropomodulin-1	TMOD1	0.2543	1.20398	1	0	0.0106647	2.05765	0.425688	1.34703	0.773621	-0.85367	0.124837	-2.2007	x
P26358	DNA (cytosine-5)-methyltransferase 1	DNMT1	0.00640864	1.42793	0.0490124	1.48007	0.00197101	2.05727	0.959384	-0.052137	0.181951	-0.629342	0.501623	-0.577205
O15446	DNA-directed RNA polymerase I subunit RPA34	POLR1G	0.0514824	0.906257	0.325411	0.795747	0.00170115	2.0545	0.932263	0.110511	0.147169	-1.14824	0.259237	-1.25875	x
P51531	Probable global transcription activator SNF2L2	SMARCA2	0.00586235	2.5649	0.0445966	1.85297	0.0161311	2.05311	0.0172222	0.711927	0.151097	0.511792	0.550178	-0.200135
Q8NI60	Atypical kinase COQ8A. mitochondrial	COQ8A	0.00097992	1.97295	0.37649	0.600731	0.00117073	2.05233	0.0844071	1.37222	0.774888	-0.0793758	0.130664	-1.4516
Q9BTE3	Mini-chromosome maintenance complex-binding protein	MCMBP	0.0108671	1.8916	0.0453587	1.77187	0.00822985	2.05178	0.856123	0.119728	0.59644	-0.160188	0.675839	-0.279916
P10909	Clusterin	CLU	0.0039269	1.62273	0.190167	0.652643	0.00423407	2.04636	0.135577	0.970084	0.711826	-0.42363	0.150158	-1.39371
Q15599	Na(+)/H(+) exchange regulatory cofactor NHE-RF2	NHERF2	0.0302255	1.63272	0.649019	0.48059	0.016314	2.04446	0.238676	1.15213	0.688713	-0.411744	0.206574	-1.56387
Q96LD4	E3 ubiquitin-protein ligase TRIM47	TRIM47	0.0121318	1.92354	0.0405399	1.65089	0.0122831	2.04257	0.21921	0.272644	0.850886	-0.11903	0.282811	-0.391674
Q9BXX0	EMILIN-2	EMILIN2	0.00131707	2.71327	0.677795	0.249776	0.0140654	2.04164	0.0152632	2.4635	0.595797	0.671629	0.128987	-1.79187
Q9BYG3	MKI67 FHA domain-interacting nucleolar phosphoprotein	NIFK	0.00429971	1.80067	0.0123799	2.10065	0.00380337	2.04121	0.590341	-0.299976	0.740933	-0.240544	0.948381	0.0594322
P11169	Solute carrier family 2. facilitated glucose transporter member 3	SLC2A3	0.00173836	2.82515	0.0470752	1.82971	0.00424416	2.03932	0.35627	0.995445	0.485792	0.785829	0.900436	-0.209616
Q9H2P0	Activity-dependent neuroprotector homeobox protein	ADNP	0.0210374	1.80671	0.0625383	1.63194	0.01524	2.03571	0.512358	0.174768	0.182381	-0.229001	0.188882	-0.403769
P17813	Endoglin	ENG	0.00117647	1.35524	0.594819	0.319414	0.00128302	2.03486	0.160387	1.03583	0.229762	-0.679616	0.109192	-1.71545
O15143	Actin-related protein 2/3 complex subunit 1B	ARPC1B	0.00102521	2.44165	0.0106563	1.58463	0.00128302	2.03418	0.0321785	0.857025	0.417361	0.407471	0.156783	-0.449554
P06865	Beta-hexosaminidase subunit alpha	HEXA	0.0121457	2.07611	0.066798	1.6203	0.0156944	2.03358	0.207633	0.455811	0.925776	0.0425308	0.397799	-0.41328
Q16881	Thioredoxin reductase 1. cytoplasmic	TXNRD1	0.0186706	1.93165	0.159567	1.13564	0.0195804	2.03172	0.0248097	0.796016	0.901077	-0.100069	0.10788	-0.896085
Q9GZL7	Ribosome biogenesis protein WDR12	WDR12	0.101252	1.54676	0.23784	1.45956	0.0461458	2.03043	0.940387	0.0871946	0.331542	-0.483672	0.594376	-0.570866	x
Q9UM07	Protein-arginine deiminase type-4	PADI4	0.172514	1.29546	0.114385	1.6485	0.0335659	2.02214	0.873186	-0.353038	0.802471	-0.726674	0.878621	-0.373635	x
Q8WU79	Stromal membrane-associated protein 2	SMAP2	0.0310874	2.00977	0.159763	1.38074	0.036542	2.01733	0.0318942	0.629026	0.988986	-0.00756454	0.138814	-0.636591
Q96P48	Arf-GAP with Rho-GAP domain. ANK repeat and PH domain-containing protein 1	ARAP1	0.0112234	2.27923	0.43872	1.01033	0.0245069	2.01671	0.298663	1.2689	0.733245	0.262522	0.535978	-1.00638
Q8IW45	ATP-dependent (S)-NAD(P)H-hydrate dehydratase	NAXD	0.0118814	1.94769	0.15662	1.19657	0.0121443	2.00913	0.258112	0.751121	0.941631	-0.0614395	0.317042	-0.81256
Q13488	V-type proton ATPase 116 kDa subunit a 3	TCIRG1	0.0189336	2.57754	0.0364065	2.5763	0.0458655	2.00724	0.999387	0.00124245	0.47698	0.570299	0.310445	0.569057
O00461	Golgi integral membrane protein 4	GOLIM4	0.00186083	2.63312	0.148545	1.35379	0.0267362	2.0064	0.160177	1.27933	0.643868	0.626726	0.705583	-0.652605
Q9BQE5	Apolipoprotein L2	APOL2	0.00340821	3.9546	0.0238217	2.33647	0.0430541	2.00634	0.0906908	1.61813	0.248269	1.94826	0.795495	0.330125
Q15118	[Pyruvate dehydrogenase (acetyl-transferring)] kinase isozyme 1. mitochondrial	PDK1	0.00167797	2.53388	0.0693685	1.19465	0.00364964	2.00458	0.0282368	1.33922	0.213408	0.529294	0.187332	-0.809929
Q13043	Serine/threonine-protein kinase 4	STK4	0.00165919	2.52732	0.0713318	1.21531	0.00342679	2.00453	0.0341268	1.31201	0.181847	0.522785	0.213691	-0.789222
O43556	Epsilon-sarcoglycan	SGCE	0.300423	0.686633	1	0	0.0494751	2.00164	0.596339	0.623756	0.575456	-1.31501	0.259277	-1.93876	x
P21941	Cartilage matrix protein	MATN1	0.0814989	1.57297	0.0133632	2.35719	0.0257563	2.00121	0.624232	-0.784215	0.88857	-0.428238	0.859284	0.355977
Q13572	Inositol-tetrakisphosphate 1-kinase	ITPK1	0.0716728	1.26043	0.0360105	1.38265	0.00849256	2.00116	0.907897	-0.122223	0.590816	-0.740729	0.434926	-0.618506
Q96SB3	Neurabin-2	PPP1R9B	0.0124927	2.39171	0.0405611	2.13802	0.0272161	2.00052	0.452817	0.253692	0.366491	0.391188	0.770218	0.137495
Q9H6K4	Optic atrophy 3 protein	OPA3	0.00487979	2.03486	0.0873818	1.39982	0.0051052	1.99561	0.398776	0.635037	0.954658	0.0392517	0.50973	-0.595786
Q86V48	Leucine zipper protein 1	LUZP1	0.00513542	1.94037	0.0218372	1.86384	0.00591898	1.9941	0.883238	0.076532	0.923344	-0.0537296	0.839319	-0.130262
Q96C57	Protein CUSTOS	CUSTOS	0.260226	0.987747	0.0896429	1.26838	0.00525571	1.9926	0.856227	-0.280632	0.554949	-1.00485	0.389178	-0.724219	x
P26447	Protein S100-A4	S100A4	0.00112621	2.45753	0.0104804	1.34309	0.00149309	1.98782	0.0180126	1.11444	0.438321	0.46971	0.21265	-0.644733
Q13751	Laminin subunit beta-3	LAMB3	0.00265974	1.8955	0.120731	1.13632	0.00195965	1.98561	0.379521	0.75918	0.92318	-0.0901089	0.39754	-0.849289
Q12929	Epidermal growth factor receptor kinase substrate 8	EPS8	0.00277468	2.04059	0.0779584	1.10006	0.00621712	1.98193	0.232502	0.940536	0.971141	0.0586651	0.415341	-0.881871
Q9H7E9	UPF0488 protein C8orf33	C8orf33	0.0963878	1.33121	0.0138283	2.16812	0.0350716	1.98193	0.408787	-0.836911	0.777385	-0.650714	0.913863	0.186197
P51608	Methyl-CpG-binding protein 2	MECP2	0.00101333	2.27147	0.0336488	0.751329	0.00162025	1.98138	0.0191807	1.52014	0.757212	0.29009	0.108	-1.23005
Q9Y5J7	Mitochondrial import inner membrane translocase subunit Tim9	TIMM9	0.00728551	2.05222	0.0809444	1.36287	0.00685934	1.98117	0.288889	0.689345	0.929502	0.0710442	0.374508	-0.618301
P29350	Tyrosine-protein phosphatase non-receptor type 6	PTPN6	0.0016211	2.9276	0.0119122	1.94848	0.00601695	1.97618	0.0529272	0.979122	0.234325	0.951418	0.972491	-0.0277046
P38571	Lysosomal acid lipase/cholesteryl ester hydrolase	LIPA	0.00219333	2.38669	0.218994	1.23501	0.0111114	1.97525	0.296841	1.15167	0.703278	0.411441	0.65171	-0.740232
Q9C0C9	(E3-independent) E2 ubiquitin-conjugating enzyme	UBE2O	0.033321	1.69643	0.0395477	1.92427	0.0299594	1.97351	0.885773	-0.227841	0.912697	-0.277081	0.981509	-0.0492399
Q14699	Raftlin	RFTN1	0.00145763	1.85077	0.711544	-0.316839	0.00167364	1.97219	0.0428151	2.16761	0.858689	-0.121421	0.103379	-2.28903
P35580	Myosin-10	MYH10	0.00247233	1.29942	0.732539	0.221635	0.00621391	1.96927	0.12704	1.07779	0.495688	-0.669844	0.139692	-1.74763
Q86TX2	Acyl-coenzyme A thioesterase 1	ACOT1	0.0124724	1.77461	0.178086	0.840215	0.0162369	1.96907	0.0385219	0.934399	0.876799	-0.194451	0.149467	-1.12885
Q12849	G-rich sequence factor 1	GRSF1	0.246349	0.948364	0.0304419	1.69737	0.00756272	1.96877	0.466715	-0.749003	0.466446	-1.02041	0.652224	-0.271407
Q13753	Laminin subunit gamma-2	LAMC2	0.0544912	1.84242	0.374615	1.03813	0.0437583	1.96795	0.337047	0.804295	0.889857	-0.125528	0.333634	-0.929824	x
Q15050	Ribosome biogenesis regulatory protein homolog	RRS1	0.0350858	1.36887	0.248466	1.18409	0.0099433	1.95908	0.886122	0.184779	0.151822	-0.590216	0.524017	-0.774995
Q9H8H0	Nucleolar protein 11	NOL11	0.102097	1.1417	0.0140092	1.68866	0.00282305	1.95796	0.61223	-0.546954	0.567598	-0.816258	0.724883	-0.269305
Q96GA3	Protein LTV1 homolog	LTV1	0.155197	0.834258	0.0451792	1.35718	0.00279915	1.95764	0.578816	-0.522917	0.273231	-1.12339	0.415514	-0.600469
Q9NQ79	Cartilage acidic protein 1	CRTAC1	0.847466	-0.176325	0.769005	0.240331	0.0481873	1.95517	0.624071	-0.416656	0.207542	-2.13149	0.150464	-1.71484	x
Q96D15	Reticulocalbin-3	RCN3	0.00940144	2.06325	0.576353	0.451991	0.0299915	1.95007	0.179023	1.61126	0.965006	0.113182	0.372985	-1.49808
Q8TEB9	Rhomboid-related protein 4	RHBDD1	0.00496831	2.30737	0.101099	1.33206	0.0237886	1.94913	0.399803	0.975308	0.871001	0.358235	0.730503	-0.617073
P15121	Aldo-keto reductase family 1 member B1	AKR1B1	0.00107177	1.84327	0.402302	0.325641	0.00251142	1.94415	0.01544	1.51763	0.904234	-0.100882	0.094303	-1.61851
O75391	Sperm-associated antigen 7	SPAG7	0.0221696	1.81264	0.0165085	2.01708	0.00969339	1.94382	0.838377	-0.204446	0.93631	-0.131186	0.942013	0.0732594
Q8IV50	LysM and putative peptidoglycan-binding domain-containing protein 2	LYSMD2	0.00284885	2.57646	0.0254466	1.74216	0.00699812	1.94364	0.0461395	0.834306	0.196386	0.632817	0.50844	-0.201489
Q9NWT6	Hypoxia-inducible factor 1-alpha inhibitor	HIF1AN	0.0267405	2.0662	0.339973	1.01145	0.0433281	1.94233	0.109292	1.05475	0.89042	0.123877	0.299281	-0.930877
O95801	Tetratricopeptide repeat protein 4	TTC4	0.0556769	1.55728	0.271857	1.06409	0.0178839	1.93894	0.675614	0.493185	0.765797	-0.381656	0.426875	-0.874842	x
P50613	Cyclin-dependent kinase 7	CDK7	0.105682	1.41367	0.0301191	2.00658	0.0177083	1.93825	0.495973	-0.592912	0.705449	-0.52458	0.891068	0.0683323
P55789	FAD-linked sulfhydryl oxidase ALR	GFER	0.0210276	1.32703	0.108777	0.816166	0.0271701	1.93732	0.469656	0.510865	0.743984	-0.610288	0.388874	-1.12115
P09668	Pro-cathepsin H	CTSH	0.00410246	2.3244	0.0555856	1.37982	0.0121644	1.93691	0.0167451	0.944576	0.500859	0.387481	0.269396	-0.557094
Q96FS4	Signal-induced proliferation-associated protein 1	SIPA1	0.0171587	1.98518	0.0573958	1.1205	0.00362996	1.9337	0.379326	0.864677	0.978185	0.0514807	0.247576	-0.813197
A6NDG6	Glycerol-3-phosphate phosphatase	PGP	0.124529	1.5744	0.468537	0.836752	0.0371927	1.93176	0.680371	0.737648	0.890939	-0.357356	0.510271	-1.095	x
Q96L92	Sorting nexin-27	SNX27	0.0598712	1.69149	0.104323	1.66408	0.0420511	1.93032	0.919358	0.0274067	0.414485	-0.238834	0.303684	-0.266241	x
Q9UKV8	Protein argonaute-2	AGO2	0.0155864	1.54479	0.073326	1.21425	0.00994154	1.92483	0.48536	0.33054	0.627204	-0.38004	0.276335	-0.710579
Q13976	cGMP-dependent protein kinase 1	PRKG1	0.01517	1.30797	0.924581	-0.0805368	0.0383941	1.92347	0.0833461	1.38851	0.739424	-0.615497	0.190441	-2.00401
Q9UBG0	C-type mannose receptor 2	MRC2	0.0263692	1.62511	0.912747	0.13584	0.0161409	1.91825	0.176485	1.48927	0.816006	-0.29314	0.189709	-1.78241
Q8NHP8	Putative phospholipase B-like 2	PLBD2	0.00590887	2.17917	0.0789018	1.32145	0.0100397	1.91727	0.0567726	0.857716	0.478307	0.261897	0.186591	-0.595819
Q9NP77	RNA polymerase II subunit A C-terminal domain phosphatase SSU72	SSU72	0.0227451	1.52693	0.496735	0.709428	0.00844071	1.91589	0.472093	0.817501	0.609845	-0.388963	0.350812	-1.20646
Q9UIG0	Tyrosine-protein kinase BAZ1B	BAZ1B	0.00577778	1.79337	0.236112	1.03797	0.00518485	1.91205	0.396829	0.755396	0.784735	-0.118681	0.42159	-0.874077
Q8WWP7	GTPase IMAP family member 1	GIMAP1	0.000955882	2.70811	0.173182	0.634162	0.0130636	1.90537	0.0153333	2.07394	0.462966	0.802736	0.183001	-1.27121
P35080	Profilin-2	PFN2	0.655091	0.39831	0.16555	-1.71907	0.0428762	1.90439	0.0925857	2.11738	0.190486	-1.50608	0.0942154	-3.62346	x
Q9UPT8	Zinc finger CCCH domain-containing protein 4	ZC3H4	0.00234659	2.15972	0.028778	1.56995	0.00417824	1.90429	0.169127	0.589769	0.514292	0.255421	0.541959	-0.334348
Q9H7M9	V-type immunoglobulin domain-containing suppressor of T-cell activation	VSIR	0.00188454	2.24858	0.0194809	1.47347	0.00433716	1.90275	0.118104	0.77511	0.689891	0.345831	0.528465	-0.429279
Q13425	Beta-2-syntrophin	SNTB2	0.00103401	1.61394	0.0874369	0.626362	0.00467244	1.89991	0.0298118	0.987574	0.784563	-0.285976	0.149826	-1.27355
Q8NBI5	Equilibrative nucleobase transporter 1	SLC43A3	0.0127769	1.40878	0.0780223	1.33411	0.00617382	1.89814	0.93249	0.0746685	0.407659	-0.489362	0.528742	-0.564031
P26038	Moesin	MSN	0.00169697	2.0911	0.0307912	1.19372	0.00186408	1.8976	0.0590274	0.897375	0.692931	0.193493	0.136924	-0.703882
Q8IY95	Transmembrane protein 192	TMEM192	0.0171423	2.13979	0.411353	0.875339	0.0250132	1.89272	0.150659	1.26445	0.671296	0.247061	0.301896	-1.01739
Q66K74	Microtubule-associated protein 1S	MAP1S	0.00310102	2.20309	0.109439	1.02227	0.00989815	1.88819	0.0169109	1.18082	0.609934	0.314904	0.167342	-0.865914
O95428	Papilin	PAPLN	0.00284827	2.12361	0.19269	0.754924	0.0129605	1.88813	0.0214526	1.36868	0.835067	0.235479	0.188197	-1.13321
Q9NWS0	PIH1 domain-containing protein 1	PIH1D1	0.00779109	2.00419	0.0300335	2.01756	0.0350138	1.88792	0.986211	-0.0133732	0.938885	0.116267	0.928895	0.12964
Q96I15	Selenocysteine lyase	SCLY	0.0112264	1.53285	0.749748	0.260615	0.0226218	1.88661	0.165317	1.27223	0.836999	-0.35376	0.249327	-1.62599
Q96GQ5	RUS family member 1	RUSF1	0.0205873	2.02842	0.815955	0.279213	0.0316952	1.88543	0.108806	1.7492	0.925677	0.142992	0.224502	-1.60621
O14683	Tumor protein p53-inducible protein 11	TP53I11	0.232737	0.878773	1	0	0.0420954	1.87478	0.29835	1.0937	0.682586	-0.996007	0.162469	-2.08971	x
P02748	Complement component C9	C9	0.00191667	2.47567	0.444977	-0.784492	0.0117871	1.8739	0.0277388	3.26016	0.58498	0.601774	0.118663	-2.65839
O75380	NADH dehydrogenase [ubiquinone] iron-sulfur protein 6. mitochondrial	NDUFS6	0.0304543	1.99724	0.0454147	2.08861	0.0360776	1.87349	0.880291	-0.0913727	0.881956	0.123749	0.579401	0.215122
Q9HAV0	Guanine nucleotide-binding protein subunit beta-4	GNB4	0.00395152	2.45223	0.210419	1.22183	0.0117567	1.87116	0.192646	1.2304	0.269209	0.581072	0.587979	-0.649329
Q14515	SPARC-like protein 1	SPARCL1	0.0560084	1.28338	0.368166	0.539001	0.00943598	1.86922	0.45279	0.744381	0.7167	-0.585843	0.20474	-1.33022	x
Q09472	Histone acetyltransferase p300	EP300	0.0106817	1.87822	0.0210951	2.01894	0.0125462	1.8589	0.448115	-0.140721	0.959317	0.0193176	0.441823	0.160038
P13674	Prolyl 4-hydroxylase subunit alpha-1	P4HA1	0.352231	1.07488	0.32223	-1.12407	0.0422642	1.85529	0.139752	2.19895	0.70105	-0.780406	0.0862564	-2.97936	x
P52756	RNA-binding protein 5	RBM5	0.0226581	1.97688	0.113123	1.51693	0.0312452	1.85425	0.260293	0.459945	0.55073	0.122629	0.505552	-0.337316
Q9NRN5	Olfactomedin-like protein 3	OLFML3	0.00338328	3.02112	0.786438	0.276715	0.0406076	1.8538	0.0270441	2.74441	0.416891	1.16732	0.262845	-1.57709
Q8NDA2	Hemicentin-2	HMCN2	0.409941	0.630089	1	0	0.0441731	1.85343	0.707008	0.456549	0.551585	-1.22334	0.230189	-1.67989	x
P46019	Phosphorylase b kinase regulatory subunit alpha. liver isoform	PHKA2	0.0897852	1.06901	0.076233	1.20088	0.00437468	1.85333	0.924412	-0.131873	0.57879	-0.784316	0.546947	-0.652443	x
Q01484	Ankyrin-2	ANK2	0.0236197	1.82476	0.653607	0.333223	0.0441287	1.85089	0.156522	1.49153	0.990489	-0.0261339	0.303441	-1.51767
O14925	Mitochondrial import inner membrane translocase subunit Tim23	TIMM23	0.0572761	1.62159	0.0631595	1.97012	0.0437435	1.84868	0.402337	-0.348536	0.664462	-0.22709	0.869887	0.121446	x
P16278	Beta-galactosidase	GLB1	0.00449446	1.65375	0.0129045	1.74444	0.00343214	1.84551	0.819481	-0.0906895	0.658919	-0.191759	0.821389	-0.101069
Q86UK7	E3 ubiquitin-protein ligase ZNF598	ZNF598	0.0285095	1.71038	0.135184	1.65786	0.0482063	1.84514	0.975168	0.0525209	0.941361	-0.134756	0.928754	-0.187277
Q9HAN9	Nicotinamide/nicotinic acid mononucleotide adenylyltransferase 1	NMNAT1	0.00213889	1.88578	0.0388934	1.40975	0.00170769	1.84385	0.571784	0.476023	0.967235	0.0419266	0.653299	-0.434096
Q07954	Prolow-density lipoprotein receptor-related protein 1	LRP1	0.00220896	1.77671	0.599262	0.218959	0.00588235	1.83932	0.0163704	1.55775	0.957362	-0.0626141	0.0924414	-1.62037
Q9BQA9	Cytochrome b-245 chaperone 1	CYBC1	0.00108738	2.80899	0.0120359	1.57052	0.0131697	1.83922	0.0418503	1.23847	0.419215	0.969772	0.827395	-0.268695
O95777	U6 snRNA-associated Sm-like protein LSm8	LSM8	0.376255	0.889515	0.0800231	1.6193	0.0307215	1.83864	0.564751	-0.729785	0.584569	-0.949126	0.821432	-0.219341	x
P30154	Serine/threonine-protein phosphatase 2A 65 kDa regulatory subunit A beta isoform	PPP2R1B	0.00410359	2.35628	0.0316881	2.51751	0.0161431	1.83837	0.924076	-0.161239	0.764373	0.517903	0.715122	0.679142
P04004	Vitronectin	VTN	0.0015082	1.51267	0.0566018	0.882832	0.00196979	1.83516	0.201029	0.629839	0.638924	-0.32249	0.187141	-0.952329
Q8IXB1	DnaJ homolog subfamily C member 10	DNAJC10	0.0235032	1.63781	0.447419	0.67692	0.0178855	1.83014	0.121416	0.960888	0.431814	-0.192329	0.143312	-1.15322
Q9BVT8	Transmembrane and ubiquitin-like domain-containing protein 1	TMUB1	0.000878049	2.65596	0.0175537	2.14352	0.0359469	1.82951	0.563376	0.512436	0.617082	0.826452	0.877493	0.314016
Q9BZX2	Uridine-cytidine kinase 2	UCK2	0.0773902	0.915783	0.0519947	1.59781	0.00412938	1.82779	0.500795	-0.68203	0.35542	-0.91201	0.866326	-0.22998	x
Q16787	Laminin subunit alpha-3	LAMA3	0.0167799	1.60481	0.327076	0.816984	0.00957244	1.82584	0.301343	0.787824	0.696599	-0.221032	0.257826	-1.00886
Q13459	Unconventional myosin-IXb	MYO9B	0.0066	1.86976	0.0334725	1.46142	0.0117534	1.82497	0.229317	0.408344	0.962498	0.0447926	0.533353	-0.363551
Q9Y3B9	RRP15-like protein	RRP15	0.00226817	1.72525	0.340139	0.804941	0.00625892	1.82224	0.357144	0.920312	0.933121	-0.0969925	0.461829	-1.0173
Q8WYJ6	Septin-1	SEPTIN1	0.00119497	2.99946	0.0861211	1.07256	0.0269244	1.82113	0.0159643	1.9269	0.345867	1.17833	0.522943	-0.748565
Q9BT09	Protein canopy homolog 3	CNPY3	0.00381576	2.3629	0.20367	0.938163	0.0360865	1.81978	0.0601373	1.42474	0.713727	0.543121	0.492893	-0.881619
Q8IY67	Ribonucleoprotein PTB-binding 1	RAVER1	0.00144134	2.11874	0.0345305	1.13295	0.00246296	1.81935	0.0169624	0.985786	0.187314	0.299393	0.11181	-0.686393
P48509	CD151 antigen	CD151	0.0269991	1.11947	0.0928779	0.962268	0.00900568	1.81651	0.822229	0.157204	0.463676	-0.697037	0.310284	-0.854241
Q6DN90	IQ motif and SEC7 domain-containing protein 1	IQSEC1	1	0	1	0	0.0468058	1.81575	1	0	0.377605	-1.64944	0.139805	-2.21308	x
Q8N6M0	Deubiquitinase OTUD6B	OTUD6B	0.26386	0.77284	0.0976011	1.0439	0.00644467	1.81554	0.813846	-0.271061	0.41601	-1.0427	0.300373	-0.771639	x
O60232	Protein ZNRD2	ZNRD2	0.0333574	1.83336	0.0820268	1.78989	0.0389128	1.81409	0.951058	0.043478	0.96899	0.0192768	0.977108	-0.0242012
P23469	Receptor-type tyrosine-protein phosphatase epsilon	PTPRE	0.00190114	2.05483	0.0107874	1.68592	0.00325597	1.81315	0.269214	0.368915	0.697464	0.241685	0.801166	-0.12723
Q9H4L4	Sentrin-specific protease 3	SENP3	0.00483513	1.64445	0.021512	1.43178	0.00485884	1.813	0.722989	0.212664	0.864636	-0.168558	0.587556	-0.381222
Q96KA5	Lipid scramblase CLPTM1L	CLPTM1L	0.00640123	1.94068	0.351246	1.00647	0.00896091	1.80736	0.450048	0.934207	0.884056	0.133318	0.60099	-0.800889
Q9NYH9	U3 small nucleolar RNA-associated protein 6 homolog	UTP6	0.0313968	1.65628	0.198907	1.04263	0.0129639	1.80726	0.59288	0.61365	0.929782	-0.150977	0.497898	-0.764627
P61244	Protein max	MAX	0.00182258	2.43156	0.0105736	2.45513	0.00498361	1.80613	0.94167	-0.0235775	0.135167	0.625426	0.0864615	0.649004
Q9NQ55	Suppressor of SWI4 1 homolog	PPAN	0.0803359	1.19248	0.178754	1.27951	0.0213261	1.80513	0.929374	-0.0870237	0.182183	-0.612642	0.580108	-0.525619	x
P19256	Lymphocyte function-associated antigen 3	CD58	0.00801098	1.84542	0.036469	1.5132	0.0107145	1.80441	0.299482	0.332225	0.952266	0.0410133	0.501755	-0.291212
Q96ER9	Mitochondrial potassium channel	CCDC51	0.00229477	1.66295	0.0267953	1.74983	0.0117816	1.80204	0.937692	-0.0868822	0.929783	-0.139086	0.975705	-0.0522038
Q14728	Major facilitator superfamily domain-containing protein 10	MFSD10	0.139041	1.10096	0.413774	0.665654	0.00362536	1.79618	0.772727	0.43531	0.642323	-0.695215	0.296843	-1.13053	x
A0A075B6I0	Immunoglobulin lambda variable 8-61	IGLV8-61	0.165436	1.25989	0.534176	-0.296844	0.022949	1.79587	0.182124	1.55673	0.827762	-0.535982	0.0855	-2.09271	x
Q96GY0	Zinc finger C2HC domain-containing protein 1A	ZC2HC1A	0.0148506	1.7121	0.0139863	2.05793	0.0117549	1.79502	0.620225	-0.345831	0.952317	-0.0829277	0.739276	0.262904
O94819	Kelch repeat and BTB domain-containing protein 11	KBTBD11	0.00684179	1.55852	0.400054	0.516687	0.00937658	1.79353	0.11676	1.04184	0.835252	-0.235011	0.185145	-1.27685
Q02108	Guanylate cyclase soluble subunit alpha-1	GUCY1A1	0.141869	0.716954	1	0	0.0331993	1.788	0.731473	0.333319	0.472325	-1.07105	0.309013	-1.40437	x
Q9UBW5	Bridging integrator 2	BIN2	0.0022344	2.91202	0.19	1.21322	0.0279553	1.78593	0.128314	1.6988	0.412674	1.12609	0.737109	-0.572714
Q8NEY8	Periphilin-1	PPHLN1	0.00466909	1.72712	0.227079	1.05765	0.00333868	1.78548	0.564214	0.669478	0.954553	-0.0583555	0.580003	-0.727834
Q9NX00	Transmembrane protein 160	TMEM160	0.00158947	2.31799	0.0109076	1.94068	0.0132435	1.78504	0.624513	0.377302	0.710926	0.532949	0.916177	0.155647
Q8TDP1	Ribonuclease H2 subunit C	RNASEH2C	0.0208537	1.66857	0.0563768	1.49001	0.0161242	1.7846	0.631708	0.178561	0.827446	-0.116035	0.31232	-0.294596
P24941	Cyclin-dependent kinase 2	CDK2	0.0393919	1.3434	0.0295881	1.63532	0.0124962	1.78359	0.769832	-0.29192	0.766743	-0.440195	0.903661	-0.148274
Q96DE0	U8 snoRNA-decapping enzyme	NUDT16	0.00878337	1.62058	0.769467	0.278386	0.0061574	1.77711	0.148496	1.3422	0.825535	-0.156529	0.182651	-1.49872
P33241	Lymphocyte-specific protein 1	LSP1	0.00156477	2.73674	0.0235642	1.50054	0.00682512	1.77389	0.0235419	1.2362	0.181603	0.96285	0.653336	-0.273349
Q9UNX4	WD repeat-containing protein 3	WDR3	0.0072047	1.56532	0.0307624	1.37157	0.00438023	1.77272	0.679989	0.193752	0.692465	-0.207402	0.361646	-0.401154
Q14149	MORC family CW-type zinc finger protein 3	MORC3	0.00852866	2.18355	0.0235891	2.05542	0.023729	1.77242	0.729299	0.12813	0.563707	0.411127	0.570613	0.282997
Q8N806	Putative E3 ubiquitin-protein ligase UBR7	UBR7	0.0311987	1.19318	0.00901053	1.80387	0.00148472	1.77058	0.372086	-0.610687	0.561221	-0.577399	0.959709	0.0332882
P51153	Ras-related protein Rab-13	RAB13	0.0489527	1.59796	0.08801	1.56782	0.037921	1.76971	0.863079	0.0301399	0.464619	-0.171742	0.242567	-0.201882
Q9BV86	N-terminal Xaa-Pro-Lys N-methyltransferase 1	NTMT1	0.504328	0.47709	0.183592	1.17554	0.0199334	1.76967	0.47322	-0.698446	0.214242	-1.29258	0.585889	-0.594133	x
Q12972	Nuclear inhibitor of protein phosphatase 1	PPP1R8	0.0139333	1.90234	0.0452711	1.66379	0.0224261	1.76923	0.344346	0.238547	0.827329	0.133105	0.826714	-0.105441
Q8TDX7	Serine/threonine-protein kinase Nek7	NEK7	0.0123179	1.83619	0.107711	1.14253	0.0169627	1.76781	0.0776019	0.693664	0.929341	0.0683788	0.205585	-0.625285
P05067	Amyloid-beta precursor protein	APP	0.33286	0.491167	0.342655	0.44825	0.00117647	1.7647	0.975322	0.0429169	0.228311	-1.27354	0.111654	-1.31645	x
Q8N6L1	Keratinocyte-associated protein 2	KRTCAP2	0.0426607	1.70425	0.128245	1.15406	0.0284513	1.7627	0.464228	0.550189	0.97223	-0.058445	0.352958	-0.608634
Q8NBM8	Prenylcysteine oxidase-like	PCYOX1L	0.228531	1.0936	0.762774	0.32162	0.0165474	1.75813	0.590523	0.771979	0.681097	-0.664529	0.184079	-1.43651	x
Q6IA86	Elongator complex protein 2	ELP2	0.3476	0.763856	0.1645	1.24597	0.0292113	1.75472	0.623223	-0.482114	0.356695	-0.990869	0.529392	-0.508754	x
O60443	Gasdermin-E	GSDME	0.552576	-0.375933	0.220118	0.865318	0.0468147	1.75286	0.258021	-1.24125	0.25776	-2.12879	0.605721	-0.887542	x
P16455	Methylated-DNA--protein-cysteine methyltransferase	MGMT	0.0192748	1.72261	0.0732856	1.30435	0.0122386	1.75274	0.550943	0.418267	0.978672	-0.0301224	0.457637	-0.448389
Q96EI5	Transcription elongation factor A protein-like 4	TCEAL4	0.0118909	1.6722	0.323216	0.842704	0.00775726	1.75211	0.416212	0.829496	0.949452	-0.0799053	0.442857	-0.909402
Q8N6T3	ADP-ribosylation factor GTPase-activating protein 1	ARFGAP1	0.0274565	1.88445	0.425804	0.915061	0.0371304	1.75183	0.315256	0.969392	0.834541	0.13262	0.488075	-0.836772
Q9NVA2	Septin-11	SEPTIN11	0.00114483	1.4376	0.0631755	0.778403	0.00363059	1.75069	0.117092	0.659195	0.698548	-0.313089	0.203758	-0.972284
Q14155	Rho guanine nucleotide exchange factor 7	ARHGEF7	0.00108756	1.89465	0.0216787	1.21021	0.00668374	1.74723	0.103247	0.684433	0.896856	0.147421	0.533392	-0.537013
P05771	Protein kinase C beta type	PRKCB	0.0257328	1.95828	0.0316914	0.822903	0.00689839	1.74466	0.307168	1.13538	0.929302	0.213622	0.283138	-0.921759
Q8WWQ0	PH-interacting protein	PHIP	0.0379009	1.60511	0.374938	0.889032	0.0182092	1.74174	0.656004	0.716077	0.952204	-0.136631	0.617932	-0.852708
Q9BU61	NADH dehydrogenase [ubiquinone] 1 alpha subcomplex assembly factor 3	NDUFAF3	0.00403996	2.57943	0.136354	1.43587	0.0252461	1.74122	0.166777	1.14356	0.216971	0.838211	0.816408	-0.30535
Q13287	N-myc-interactor	NMI	0.00232853	2.57482	0.00989767	1.77564	0.00551938	1.74054	0.230352	0.799174	0.440844	0.834278	0.970566	0.035104
Q53F19	Nuclear cap-binding protein subunit 3	NCBP3	0.0187472	1.66668	0.0351878	1.72793	0.0186068	1.73729	0.850659	-0.0612514	0.905062	-0.0706116	0.985553	-0.00936012
P25208	Nuclear transcription factor Y subunit beta	NFYB	0.00227184	1.88764	0.201688	1.01326	0.00493897	1.73406	0.313257	0.874389	0.83657	0.153581	0.537339	-0.720808
P32519	ETS-related transcription factor Elf-1	ELF1	0.00939346	2.08019	0.0229394	2.07703	0.0242278	1.7325	0.99451	0.00315933	0.61007	0.347683	0.500137	0.344523
P61764	Syntaxin-binding protein 1	STXBP1	0.0247165	1.54045	0.466868	0.242622	0.00798614	1.72922	0.154559	1.29783	0.926612	-0.188771	0.124116	-1.4866
Q5JSL3	Dedicator of cytokinesis protein 11	DOCK11	0.00362947	1.67804	0.371759	0.461829	0.0054833	1.72328	0.0659918	1.21621	0.969481	-0.0452396	0.138105	-1.26145
Q92619	Rho GTPase-activating protein 45	ARHGAP45	0.0014269	2.57202	0.335918	0.852214	0.00669813	1.72261	0.0941557	1.71981	0.207544	0.849416	0.504775	-0.870395
P19174	1-phosphatidylinositol 4.5-bisphosphate phosphodiesterase gamma-1	PLCG1	0.015382	1.49898	0.986981	-0.0144686	0.00392265	1.72229	0.084218	1.51345	0.823538	-0.22331	0.0943467	-1.73676
Q9Y5J1	U3 small nucleolar RNA-associated protein 18 homolog	UTP18	0.0416893	1.20339	0.117722	1.16537	0.0119886	1.71969	0.962948	0.0380116	0.214053	-0.516309	0.387266	-0.554321
Q9NXF1	Testis-expressed protein 10	TEX10	0.0615178	1.28766	0.0187981	1.66528	0.00556923	1.7187	0.649847	-0.377612	0.702291	-0.431031	0.889276	-0.0534191
Q96RU3	Formin-binding protein 1	FNBP1	0.00603928	2.38756	0.732658	0.38112	0.02901	1.71792	0.0531053	2.00644	0.302009	0.669644	0.264357	-1.3368
P07948	Tyrosine-protein kinase Lyn	LYN	0.00225499	2.94824	0.0625374	1.36167	0.012604	1.71658	0.0401969	1.58657	0.18147	1.23165	0.652059	-0.354912
P33908	Mannosyl-oligosaccharide 1.2-alpha-mannosidase IA	MAN1A1	0.00590829	1.99026	0.645464	0.275549	0.03441	1.70995	0.096803	1.71471	0.904916	0.280307	0.327654	-1.4344
O75791	GRB2-related adapter protein 2	GRAP2	0.00355556	3.23522	0.0604074	1.54272	0.0148821	1.7089	0.0724567	1.6925	0.183552	1.52632	0.928649	-0.166182
O95302	Peptidyl-prolyl cis-trans isomerase FKBP9	FKBP9	0.00751156	1.22057	0.0394622	0.93739	0.00330632	1.70817	0.577537	0.283177	0.506331	-0.487599	0.206362	-0.770776
Q9BRX5	DNA replication complex GINS protein PSF3	GINS3	0.00391048	1.19453	0.0204041	1.48668	0.00156897	1.70467	0.60464	-0.292159	0.16625	-0.510143	0.753013	-0.217984
Q13454	Tumor suppressor candidate 3	TUSC3	1	0	0.726468	0.332445	0.0487097	1.70456	0.515497	-0.753841	0.19835	-2.12595	0.457876	-1.37211	x
P08758	Annexin A5	ANXA5	0.000990099	1.44959	0.0483213	0.492106	0.00633803	1.70327	0.0144727	0.957486	0.813702	-0.253676	0.136924	-1.21116
P09467	Fructose-1.6-bisphosphatase 1	FBP1	0.00600952	3.31592	0.02282	2.31017	0.00475962	1.69776	0.520318	1.00575	0.368036	1.61816	0.623971	0.612412
P23497	Nuclear autoantigen Sp-100	SP100	0.00282178	2.52681	0.0434286	1.27143	0.0126835	1.69763	0.0311485	1.25538	0.327091	0.829173	0.461673	-0.426207
Q14161	ARF GTPase-activating protein GIT2	GIT2	0.00103509	2.22054	0.241472	0.737202	0.00325901	1.69613	0.0499322	1.48334	0.278571	0.524414	0.277831	-0.958928
Q09161	Nuclear cap-binding protein subunit 1	NCBP1	0.0445296	1.65863	0.145735	1.32954	0.0453181	1.6925	0.253816	0.32909	0.930292	-0.0338711	0.269132	-0.362961
Q96ST2	Protein IWS1 homolog	IWS1	0.294146	0.960819	0.315474	1.12392	0.0269116	1.69196	0.927778	-0.1631	0.599428	-0.73114	0.679063	-0.56804	x
Q9NXG2	THUMP domain-containing protein 1	THUMPD1	0.0369911	1.75627	0.210111	1.17496	0.0491892	1.69189	0.238491	0.58131	0.931843	0.0643845	0.439957	-0.516926
Q15052	Rho guanine nucleotide exchange factor 6	ARHGEF6	0.00136986	2.98681	0.0779947	1.3535	0.00288932	1.69185	0.0664707	1.63331	0.151636	1.29496	0.777443	-0.338352
P23229	Integrin alpha-6	ITGA6	0.0110562	1.20071	0.179767	0.636768	0.00327395	1.67928	0.173008	0.563938	0.264041	-0.47857	0.0826038	-1.04251
Q15404	Ras suppressor protein 1	RSU1	0.00114851	1.33428	0.026172	0.46086	0.00934921	1.67831	0.0243471	0.873419	0.781867	-0.344034	0.164952	-1.21745
Q9BRK5	45 kDa calcium-binding protein	SDF4	0.00696	1.47288	0.00991837	1.67443	0.00327032	1.67721	0.727522	-0.201556	0.825355	-0.204331	0.995445	-0.00277443
Q9NR99	Matrix-remodeling-associated protein 5	MXRA5	0.0818649	1.18343	0.477594	0.414441	0.0311301	1.67364	0.358249	0.768984	0.788269	-0.490217	0.230283	-1.2592	x
P07902	Galactose-1-phosphate uridylyltransferase	GALT	0.0276183	1.64422	0.27227	0.896035	0.0220591	1.67259	0.299264	0.74818	0.978348	-0.0283791	0.318099	-0.776559
P10643	Complement component C7	C7	0.00303129	1.74284	0.440619	-0.601224	0.011754	1.66762	0.0311515	2.34406	0.952695	0.0752205	0.113444	-2.26884
Q9H1B7	Probable E3 ubiquitin-protein ligase IRF2BPL	IRF2BPL	0.000972112	1.64715	0.413603	0.578302	0.00282988	1.66289	0.186524	1.06884	0.982143	-0.0157402	0.310386	-1.08458
Q9NPF4	tRNA N6-adenosine threonylcarbamoyltransferase	OSGEP	0.0289229	1.86459	0.211493	1.10521	0.0427656	1.66221	0.0956589	0.759377	0.70674	0.202385	0.190381	-0.556991
Q14676	Mediator of DNA damage checkpoint protein 1	MDC1	0.133077	0.540992	0.620358	0.281902	0.00470702	1.6574	0.772824	0.25909	0.229331	-1.11641	0.165299	-1.3755	x
Q9Y697	Cysteine desulfurase	NFS1	0.0332167	1.63301	0.0765794	1.59617	0.0375174	1.6546	0.948894	0.0368427	0.973238	-0.0215946	0.938076	-0.0584373
P18206	Vinculin	VCL	0.0021049	1.16455	0.0105316	0.671468	0.015345	1.65191	0.127054	0.493079	0.712726	-0.487362	0.301621	-0.980442
Q9NWY4	Histone PARylation factor 1	HPF1	0.093383	1.15794	0.0267252	1.41178	0.0032872	1.64697	0.822219	-0.25384	0.726576	-0.489037	0.694604	-0.235197
Q9Y2I8	WD repeat-containing protein 37	WDR37	0.00290909	2.38601	0.262858	1.10492	0.0235008	1.64473	0.282968	1.28109	0.567859	0.741281	0.799233	-0.539808
Q8TDD1	ATP-dependent RNA helicase DDX54	DDX54	0.0270539	1.37667	0.0658296	1.38802	0.0169419	1.64246	0.985041	-0.0113453	0.401764	-0.265785	0.627627	-0.25444
O75909	Cyclin-K	CCNK	0.0396813	1.45867	0.0624619	1.51682	0.0233628	1.6414	0.922256	-0.0581512	0.763673	-0.182738	0.78517	-0.124587
Q9Y3E2	BolA-like protein 1	BOLA1	0.0780655	1.25075	0.124556	1.13592	0.0226097	1.63913	0.904883	0.114828	0.74296	-0.388378	0.489382	-0.503207	x
P42696	RNA-binding protein 34	RBM34	0.0410458	1.32101	0.0530777	1.50964	0.0207694	1.63808	0.600184	-0.188629	0.427071	-0.317067	0.770639	-0.128438
Q9BRR6	ADP-dependent glucokinase	ADPGK	0.00187755	2.00119	0.0519136	1.03845	0.00876533	1.63615	0.0929878	0.962744	0.726625	0.365041	0.489744	-0.597704
Q9NVR2	Integrator complex subunit 10	INTS10	0.24859	0.892266	0.15567	1.2158	0.0458017	1.63549	0.577636	-0.323538	0.352078	-0.743228	0.393291	-0.41969	x
Q7L2E3	ATP-dependent RNA helicase DHX30	DHX30	0.0459202	1.03859	0.111164	1.05161	0.00957994	1.63489	0.98745	-0.0130222	0.197489	-0.596302	0.328134	-0.58328
P23381	Tryptophan--tRNA ligase. cytoplasmic	WARS1	0.00277949	3.55461	0.568376	0.171583	0.0146118	1.62904	0.0177949	3.38302	0.26977	1.92557	0.119518	-1.45745
O95347	Structural maintenance of chromosomes protein 2	SMC2	0.137364	1.03187	0.0557774	1.66653	0.0309515	1.62735	0.363482	-0.634661	0.537512	-0.595479	0.971483	0.0391819	x
Q96G23	Ceramide synthase 2	CERS2	0.0784635	1.33768	0.240804	1.01541	0.0136053	1.62212	0.816571	0.322272	0.849097	-0.284443	0.587582	-0.606715	x
Q9ULX3	RNA-binding protein NOB1	NOB1	0.58156	0.523353	0.365136	1.02037	0.018549	1.62161	0.784386	-0.497021	0.46397	-1.09826	0.707068	-0.60124	x
P48634	Protein PRRC2A	PRRC2A	0.0114692	1.64332	0.04	1.53863	0.0131719	1.61428	0.807277	0.104688	0.9252	0.029034	0.880352	-0.0756535
Q8NBL1	Protein O-glucosyltransferase 1	POGLUT1	0.0201064	1.64419	0.229609	1.02052	0.0263177	1.61358	0.29586	0.623669	0.944902	0.0306107	0.455667	-0.593059
Q16658	Fascin	FSCN1	0.0232236	1.18172	0.269814	0.576564	0.00187838	1.61315	0.427037	0.605154	0.604615	-0.431432	0.139693	-1.03659
P18858	DNA ligase 1	LIG1	0.00907865	1.58381	0.211076	1.07373	0.00848505	1.61119	0.632411	0.510081	0.976606	-0.0273869	0.667235	-0.537468
Q9NUQ3	Gamma-taxilin	TXLNG	0.00425581	0.944213	0.0983651	0.890173	0.00333858	1.60863	0.947954	0.0540394	0.283633	-0.664413	0.400654	-0.718452	x
P35610	Sterol O-acyltransferase 1	SOAT1	0.00440075	1.6896	0.207011	0.579761	0.00417437	1.60819	0.054228	1.10984	0.929158	0.0814064	0.10838	-1.02843
P08236	Beta-glucuronidase	GUSB	0.00186561	1.71816	0.0117929	1.4578	0.00283564	1.6078	0.251292	0.260366	0.765458	0.110365	0.657802	-0.15
Q96P16	Regulation of nuclear pre-mRNA domain-containing protein 1A	RPRD1A	0.00516796	2.02591	0.097548	1.45751	0.0376874	1.60601	0.46977	0.568398	0.701206	0.419896	0.926795	-0.148502
Q7Z5R6	Amyloid beta A4 precursor protein-binding family B member 1-interacting protein	APBB1IP	0.0259712	2.21253	0.250872	0.892683	0.0469452	1.60286	0.312365	1.31985	0.798395	0.609667	0.625942	-0.710179
O15381	Nuclear valosin-containing protein-like	NVL	0.334693	0.60526	0.690402	0.329925	0.0201085	1.60204	0.76643	0.275336	0.229569	-0.996778	0.142166	-1.27211	x
Q8IV08	5'-3' exonuclease PLD3	PLD3	0.00122523	2.1032	0.00928889	1.81351	0.00381513	1.59947	0.458855	0.289695	0.45291	0.50373	0.780175	0.214035
O14656	Torsin-1A	TOR1A	0.0210304	1.55767	0.809995	0.232755	0.025602	1.59649	0.0943677	1.32492	0.966614	-0.0388157	0.177687	-1.36373
Q92785	Zinc finger protein ubi-d4	DPF2	0.00441016	1.899	0.0260237	1.52735	0.0108631	1.59548	0.152417	0.371651	0.462705	0.303516	0.886306	-0.0681351
Q96CW5	Gamma-tubulin complex component 3	TUBGCP3	0.0375575	1.45144	0.128423	1.231	0.0297816	1.59501	0.681698	0.220441	0.793916	-0.143575	0.533239	-0.364016
Q15269	Periodic tryptophan protein 2 homolog	PWP2	0.179325	1.01398	0.671834	0.591084	0.026388	1.59486	0.819488	0.422896	0.566686	-0.580879	0.5716	-1.00378	x
Q8WTS6	Histone-lysine N-methyltransferase SETD7	SETD7	0.0577308	1.74133	0.241996	0.743267	0.0419891	1.59458	0.434417	0.998067	0.954074	0.146753	0.510391	-0.851314	x
Q9H6R4	Nucleolar protein 6	NOL6	0.188146	0.911654	0.186178	1.05402	0.02388	1.59437	0.896126	-0.142365	0.472836	-0.682713	0.508951	-0.540347	x
Q14241	Elongin-A	ELOA	0.00488414	1.68899	0.0222849	1.45841	0.00621108	1.5939	0.551058	0.230573	0.868077	0.0950882	0.761041	-0.135485
O60248	Protein SOX-15	SOX15	0.107503	0.960309	0.173124	1.09225	0.026488	1.59226	0.835691	-0.131939	0.144971	-0.631951	0.489211	-0.500012	x
O43924	Retinal rod rhodopsin-sensitive cGMP 3'.5'-cyclic phosphodiesterase subunit delta	PDE6D	0.00132923	2.41767	0.218465	1.12898	0.00718669	1.5921	0.218901	1.28868	0.224271	0.825568	0.760516	-0.463116
Q96C86	m7GpppX diphosphatase	DCPS	0.00344516	1.6204	0.0341778	1.13346	0.00682936	1.59103	0.0565624	0.486946	0.963019	0.0293713	0.310885	-0.457574
Q96T60	Bifunctional polynucleotide phosphatase/kinase	PNKP	0.0130776	2.03111	0.037608	1.87272	0.0388301	1.58737	0.251113	0.158395	0.209711	0.443744	0.352924	0.285349
Q10588	ADP-ribosyl cyclase/cyclic ADP-ribose hydrolase 2	BST1	0.0012129	2.59008	1	0	0.0467906	1.58224	0.0161538	2.59454	0.550053	1.00785	0.237573	-1.5867
P55290	Cadherin-13	CDH13	0.0492475	1.3848	0.132197	1.12448	0.0491517	1.58086	0.747946	0.260329	0.904514	-0.196051	0.679053	-0.45638
Q9Y221	60S ribosome subunit biogenesis protein NIP7 homolog	NIP7	0.00399599	1.24929	0.0641168	1.26459	0.00493286	1.5756	0.98795	-0.0152979	0.551018	-0.326303	0.76099	-0.311006
Q9NQ29	Putative RNA-binding protein Luc7-like 1	LUC7L	0.0279625	1.09252	0.0897126	1.10229	0.00700561	1.57558	0.990483	-0.00977554	0.317486	-0.483057	0.489849	-0.473281
Q05048	Cleavage stimulation factor subunit 1	CSTF1	0.0163894	1.92006	0.0517429	1.7455	0.0398121	1.57533	0.551801	0.174562	0.284301	0.344732	0.713656	0.170169
P31513	Flavin-containing monooxygenase 3	FMO3	0.330523	0.689564	0.797308	0.228825	0.011762	1.57105	0.739995	0.46074	0.519927	-0.881486	0.223134	-1.34223	x
Q8N3V7	Synaptopodin	SYNPO	0.0160895	1.87535	0.0190253	2.56674	0.0443029	1.56383	0.21295	-0.691393	0.717354	0.31152	0.21972	1.00291
Q9BQC6	Large ribosomal subunit protein mL63	MRPL57	0.0172977	1.20309	0.066288	1.13739	0.00641123	1.56316	0.957301	0.0657017	0.776732	-0.360073	0.706797	-0.425774
P11766	Alcohol dehydrogenase class-3	ADH5	0.00547936	1.30489	0.0364905	0.888618	0.0125245	1.56227	0.0869546	0.416276	0.798183	-0.25738	0.312989	-0.673656
Q9BQ67	Glutamate-rich WD repeat-containing protein 1	GRWD1	0.0405192	1.11625	0.0568766	1.31657	0.0130007	1.56185	0.607834	-0.200317	0.143481	-0.445599	0.561386	-0.245282
P63098	Calcineurin subunit B type 1	PPP3R1	0.00428986	1.40718	0.0471268	0.815196	0.00337291	1.56109	0.127005	0.59198	0.836716	-0.153909	0.130996	-0.745889
Q9NU22	Midasin	MDN1	0.0127852	1.2709	0.0875195	1.18454	0.00790609	1.55363	0.93622	0.086355	0.791572	-0.282738	0.745517	-0.369093
Q01628	Interferon-induced transmembrane protein 3	IFITM3	0.00473447	2.1789	0.180972	0.878968	0.0147577	1.55261	0.197822	1.29993	0.679361	0.626285	0.589216	-0.673643
Q6GQQ9	OTU domain-containing protein 7B	OTUD7B	0.0397008	1.55372	0.361683	0.976886	0.0412577	1.55141	0.590434	0.576833	0.997714	0.00231056	0.65071	-0.574523
P25205	DNA replication licensing factor MCM3	MCM3	0.002203	1.13861	0.0178926	1.27067	0.0012549	1.55023	0.795491	-0.132061	0.181905	-0.411622	0.614736	-0.279561
Q02388	Collagen alpha-1(VII) chain	COL7A1	0.123803	1.20916	0.413657	0.686919	0.0464663	1.54938	0.650093	0.522246	0.84564	-0.340219	0.442737	-0.862465	x
Q9NTI5	Sister chromatid cohesion protein PDS5 homolog B	PDS5B	0.00860337	1.75023	0.0577662	1.29629	0.0160489	1.54652	0.0849329	0.453935	0.372962	0.203705	0.444099	-0.25023
Q9NUJ1	Palmitoyl-protein thioesterase ABHD10. mitochondrial	ABHD10	0.00651149	1.64403	0.165356	0.892605	0.00976571	1.5462	0.122066	0.751425	0.762189	0.097826	0.270399	-0.653599
Q5HYK3	2-methoxy-6-polyprenyl-1.4-benzoquinol methylase. mitochondrial	COQ5	0.0211626	1.59759	0.0819534	1.29395	0.0267698	1.54277	0.551775	0.303632	0.9508	0.0548168	0.701422	-0.248815
Q9UL26	Ras-related protein Rab-22A	RAB22A	0.00617357	2.0702	0.0196914	1.58921	0.0485188	1.5366	0.649775	0.48099	0.798847	0.533605	0.977595	0.0526152
O43852	Calumenin	CALU	0.00182996	1.31238	0.0295872	0.510385	0.0041396	1.53523	0.0336061	0.801995	0.815873	-0.222853	0.115346	-1.02485
Q9UDT6	CAP-Gly domain-containing linker protein 2	CLIP2	0.0022071	1.76319	0.88531	0.137623	0.0332734	1.53426	0.0798558	1.62557	0.868602	0.22893	0.314828	-1.39664
P16298	Serine/threonine-protein phosphatase 2B catalytic subunit beta isoform	PPP3CB	0.115063	1.29864	0.696625	0.432212	0.0215922	1.53286	0.552526	0.866431	0.894086	-0.234214	0.398775	-1.10065	x
P40938	Replication factor C subunit 3	RFC3	0.046117	1.10782	0.0656901	1.21782	0.0161866	1.53284	0.715132	-0.109998	0.181549	-0.425021	0.316825	-0.315023
Q68CZ2	Tensin-3	TNS3	0.0429567	1.64295	1	0	0.0208297	1.53133	0.0362996	2.6275	0.962983	0.111624	0.0919245	-2.51588
A0A0J9YX35	Immunoglobulin heavy variable 3-64D	IGHV3-64D	0.00114286	3.36136	1	0	0.0237613	1.53074	0.016	3.63853	0.155083	1.83063	0.0938158	-1.80791
P61601	Neurocalcin-delta	NCALD	0.254929	0.638944	1	0	0.0272545	1.52926	0.576041	0.511381	0.600836	-0.89032	0.19903	-1.4017	x
P02675	Fibrinogen beta chain	FGB	0.00246111	1.76822	0.300285	0.504356	0.048829	1.5284	0.0351111	1.26386	0.895809	0.239814	0.402997	-1.02405
P17706	Tyrosine-protein phosphatase non-receptor type 2	PTPN2	0.00237975	1.47386	0.0655819	1.00622	0.00104505	1.52523	0.496652	0.467632	0.942781	-0.0513737	0.477029	-0.519006
Q9Y2P8	RNA 3'-terminal phosphate cyclase-like protein	RCL1	0.0298603	1.24079	0.262107	0.978546	0.0147608	1.52484	0.789683	0.262239	0.259904	-0.284052	0.597335	-0.546292
Q9Y3Z3	Deoxynucleoside triphosphate triphosphohydrolase SAMHD1	SAMHD1	0.00116279	2.873	0.010656	1.3291	0.00915243	1.52391	0.0164396	1.5439	0.181606	1.34909	0.812253	-0.19481
Q8NB16	Mixed lineage kinase domain-like protein	MLKL	0.0389535	1.63063	0.294081	1.02958	0.0224612	1.52291	0.649842	0.601048	0.940519	0.107716	0.717311	-0.493332
Q9HBI1	Beta-parvin	PARVB	0.0459356	1.15816	0.977706	-0.0220327	0.0152135	1.5169	0.127101	1.18019	0.754833	-0.358737	0.111815	-1.53893
Q9NR30	Nucleolar RNA helicase 2	DDX21	0.0157971	0.670657	0.0893201	0.979765	0.00117808	1.51475	0.685191	-0.309108	0.142148	-0.844088	0.516861	-0.534981	x
Q9BSH4	Translational activator of cytochrome c oxidase 1	TACO1	0.087137	1.04858	0.0277888	1.75045	0.0214382	1.51353	0.160243	-0.701866	0.519978	-0.464947	0.627606	0.236919
P52758	2-iminobutanoate/2-iminopropanoate deaminase	RIDA	0.0692625	1.14068	0.742861	0.301646	0.0185787	1.51252	0.336356	0.839033	0.635846	-0.371845	0.205875	-1.21088	x
P48960	Adhesion G protein-coupled receptor E5	ADGRE5	0.00603619	1.90979	0.993306	0.0106396	0.041798	1.51088	0.107944	1.89915	0.817851	0.39891	0.344679	-1.50024
Q9Y6M1	Insulin-like growth factor 2 mRNA-binding protein 2	IGF2BP2	0.00842162	1.49065	0.0520748	1.39214	0.0413762	1.5106	0.913844	0.0985067	0.98905	-0.0199541	0.942679	-0.118461
Q969X6	U3 small nucleolar RNA-associated protein 4 homolog	UTP4	0.47169	0.645283	0.267261	0.864607	0.0235234	1.50916	0.877151	-0.219325	0.550982	-0.863878	0.334227	-0.644553	x
Q9NUP1	Biogenesis of lysosome-related organelles complex 1 subunit 4	BLOC1S4	0.000857143	2.75447	0.0062	2.1814	0.0244706	1.50885	0.0798699	0.573069	0.274813	1.24562	0.502853	0.672553
P45973	Chromobox protein homolog 5	CBX5	0.00693234	1.3239	0.130197	0.916517	0.00618821	1.50772	0.460304	0.407383	0.644049	-0.183818	0.393398	-0.591201
Q9NY93	Probable ATP-dependent RNA helicase DDX56	DDX56	0.0465368	0.933738	0.126182	0.926015	0.0110244	1.50725	0.990172	0.00772285	0.147926	-0.573513	0.286992	-0.581236	x
P02458	Collagen alpha-1(II) chain	COL2A1	0.0271652	2.01851	0.101804	1.60262	0.0139357	1.50562	0.819607	0.415891	0.802646	0.512895	0.96253	0.0970039
Q15293	Reticulocalbin-1	RCN1	0.00245179	1.70955	0.066937	0.759129	0.00844482	1.50318	0.0470213	0.950424	0.83697	0.206372	0.264568	-0.744051
P12829	Myosin light chain 4	MYL4	0.00430887	2.52321	0.744865	0.233965	0.0086169	1.50201	0.03378	2.28925	0.33169	1.0212	0.138069	-1.26804
Q86U38	Nucleolar protein 9	NOP9	0.0149343	1.3118	0.17767	0.954359	0.0117666	1.49964	0.603268	0.357437	0.65496	-0.187844	0.504639	-0.545281
Q13895	Bystin	BYSL	0.00248501	1.04072	0.0288069	1.12579	0.00118367	1.49952	0.889766	-0.0850643	0.145064	-0.458797	0.512175	-0.373733
O14974	Protein phosphatase 1 regulatory subunit 12A	PPP1R12A	0.000939394	1.33639	0.0112741	0.621983	0.0100884	1.49449	0.0310508	0.71441	0.900511	-0.158096	0.257669	-0.872506
Q13308	Inactive tyrosine-protein kinase 7	PTK7	0.00593301	1.26606	0.025451	1.10969	0.00671906	1.49271	0.419715	0.156372	0.675362	-0.226651	0.360463	-0.383023
Q92522	Histone H1.10	H1-10	0.00093617	1.96625	0.0108613	0.846279	0.00285259	1.49188	0.0225	1.11997	0.440461	0.474373	0.206808	-0.645597
Q8IY81	pre-rRNA 2'-O-ribose RNA methyltransferase FTSJ3	FTSJ3	0.00737655	1.27209	0.0322105	1.20729	0.00772598	1.49128	0.899051	0.0648045	0.745215	-0.219189	0.654669	-0.283994
P30533	Alpha-2-macroglobulin receptor-associated protein	LRPAP1	0.0196537	1.30074	0.306945	0.554572	0.0172917	1.48999	0.0458367	0.746167	0.802872	-0.189247	0.113147	-0.935413
Q9P2N5	RNA-binding protein 27	RBM27	0.00773614	1.70033	0.029895	1.61276	0.0152993	1.48975	0.818126	0.0875683	0.448551	0.210582	0.797844	0.123014
E9PRG8	Uncharacterized protein C11orf98	C11orf98	0.0414262	1.17017	0.0659747	1.18715	0.00829617	1.48521	0.987306	-0.0169849	0.712762	-0.315047	0.652491	-0.298062
Q9H814	Phosphorylated adapter RNA export protein	PHAX	0.00186931	1.33415	0.00992593	1.49388	0.00241315	1.48457	0.653077	-0.159723	0.734649	-0.150421	0.988248	0.00930214
Q5NDL2	EGF domain-specific O-linked N-acetylglucosamine transferase	EOGT	0.0218589	1.14321	0.101143	0.836396	0.0160588	1.48123	0.464328	0.306818	0.702315	-0.338013	0.319723	-0.644832
Q9BQ70	Ribosome quality control complex subunit TCF25	TCF25	0.0274391	1.42543	0.369931	0.663846	0.0272961	1.48026	0.13932	0.761581	0.931314	-0.0548378	0.203617	-0.816418
P08493	Matrix Gla protein	MGP	1	0	1	0	0.0161438	1.47676	1	0	0.207337	-1.43768	0.249926	-1.08326	x
P52564	Dual specificity mitogen-activated protein kinase kinase 6	MAP2K6	0.0189771	1.85405	0.0362292	1.94463	0.0438976	1.47656	0.869292	-0.0905777	0.454856	0.377493	0.322944	0.46807
P04233	HLA class II histocompatibility antigen gamma chain	CD74	0.00119094	3.0358	0.0136822	1.52313	0.0154026	1.47047	0.0273333	1.51267	0.16131	1.56533	0.959979	0.0526684
P10412	Histone H1.4	H1-4	0.00115464	1.59622	0.00963158	0.858854	0.00285944	1.47032	0.0270681	0.737362	0.88078	0.125892	0.20943	-0.61147
Q86W50	RNA N6-adenosine-methyltransferase METTL16	METTL16	0.00754917	1.26032	0.0201067	1.37687	0.00506388	1.46895	0.773553	-0.116551	0.591808	-0.208629	0.861582	-0.0920776
Q9BVJ6	U3 small nucleolar RNA-associated protein 14 homolog A	UTP14A	0.00592013	1.04525	0.0449853	1.07129	0.002625	1.46846	0.970953	-0.026038	0.183037	-0.423208	0.502235	-0.39717
Q9BV44	tRNA (guanine(6)-N2)-methyltransferase THUMP3	THUMPD3	0.964179	0.0412394	0.0604985	1.26548	0.0208937	1.46793	0.167598	-1.22425	0.258163	-1.42669	0.776464	-0.202449	x
Q9H078	Mitochondrial disaggregase	CLPB	0.0128723	1.32592	0.0217357	1.43398	0.00756951	1.46673	0.776652	-0.10806	0.765812	-0.140817	0.926786	-0.0327568
Q8NHZ8	Anaphase-promoting complex subunit CDC26	CDC26	0.00411531	1.37205	0.0564239	0.895928	0.00534537	1.46368	0.127143	0.476127	0.866328	-0.0916279	0.221026	-0.567755
Q9NRF8	CTP synthase 2	CTPS2	0.0059136	1.45246	0.0402625	0.984057	0.0055337	1.46313	0.211482	0.468399	0.987686	-0.010675	0.238163	-0.479074
Q8IYB8	ATP-dependent RNA helicase SUPV3L1. mitochondrial	SUPV3L1	0.0344613	0.968048	0.149087	0.839758	0.00828961	1.46309	0.819326	0.12829	0.187752	-0.495047	0.26515	-0.623337	x
Q13330	Metastasis-associated protein MTA1	MTA1	0.00219699	1.44151	0.0996166	1.12795	0.00188158	1.46265	0.730002	0.313562	0.971036	-0.0211403	0.748043	-0.334702
P55957	BH3-interacting domain death agonist	BID	0.00105797	1.92674	0.00820513	1.83613	0.00915152	1.46009	0.849463	0.0906052	0.62075	0.466645	0.619944	0.37604
Q9H5X1	Cytosolic iron-sulfur assembly component 2A	CIAO2A	0.295429	0.740546	0.0233729	1.14106	0.00313571	1.45899	0.72467	-0.400515	0.615795	-0.718449	0.413895	-0.317934
Q9Y4F1	FERM. ARHGEF and pleckstrin domain-containing protein 1	FARP1	0.210608	0.709974	0.870411	0.169428	0.0456144	1.45627	0.584913	0.540545	0.467138	-0.746295	0.298344	-1.28684	x
Q6NZ67	Mitotic-spindle organizing protein 2B	MZT2B	0.19344	0.856112	0.731685	0.27407	0.00279325	1.4546	0.672137	0.582042	0.671098	-0.598488	0.258928	-1.18053	x
Q71U36	Tubulin alpha-1A chain	TUBA1A	0.0021916	1.332	0.00788889	1.08474	0.00105263	1.45445	0.53294	0.247255	0.867851	-0.122448	0.26867	-0.369703
Q99538	Legumain	LGMN	0.0317278	1.91233	0.0695302	1.51632	0.0231139	1.45325	0.78013	0.39601	0.797889	0.459083	0.966105	0.0630728
Q9Y3B2	Exosome complex component CSL4	EXOSC1	0.0261278	1.2445	0.0576559	1.25722	0.0179411	1.45147	0.975507	-0.012714	0.496264	-0.206972	0.626463	-0.194258
P50552	Vasodilator-stimulated phosphoprotein	VASP	0.000942085	1.63646	0.00854237	1.02679	0.00106422	1.45129	0.0628971	0.609661	0.752823	0.185161	0.169333	-0.4245
Q96SZ5	2-aminoethanethiol dioxygenase	ADO	0.0815968	1.09005	0.539377	0.479927	0.0420352	1.44982	0.245323	0.610119	0.635052	-0.359779	0.189079	-0.969897	x
Q9HCN8	Stromal cell-derived factor 2-like protein 1	SDF2L1	0.00607221	1.84264	0.0665874	1.10044	0.020333	1.44886	0.204678	0.742197	0.711841	0.393781	0.685168	-0.348417
Q92541	RNA polymerase-associated protein RTF1 homolog	RTF1	0.0505713	1.31805	0.110628	1.22323	0.0404694	1.44808	0.780994	0.0948212	0.747508	-0.130025	0.538197	-0.224846	x
P16220	Cyclic AMP-responsive element-binding protein 1	CREB1	0.00248054	1.9929	0.0287464	1.34195	0.00934179	1.44645	0.0398182	0.65095	0.166115	0.546452	0.809049	-0.104499
P49750	YLP motif-containing protein 1	YLPM1	0.00227597	1.26171	0.0471916	0.849551	0.00197214	1.44555	0.24397	0.412157	0.572655	-0.18384	0.194196	-0.595997
Q9Y5J6	Mitochondrial import inner membrane translocase subunit Tim10 B	TIMM10B	0.00616875	1.7153	0.0525695	1.1235	0.0399846	1.4454	0.0834525	0.591798	0.828069	0.269901	0.729992	-0.321897
P31751	RAC-beta serine/threonine-protein kinase	AKT2	0.0482878	1.33399	0.0600319	1.24407	0.0392808	1.44086	0.91692	0.0899193	0.947027	-0.106869	0.838516	-0.196788
P19827	Inter-alpha-trypsin inhibitor heavy chain H1	ITIH1	0.00231181	1.50154	0.00810811	3.43539	0.0124392	1.43869	0.0155	-1.93386	0.948976	0.0628456	0.0895529	1.9967
P09874	Poly [ADP-ribose] polymerase 1	PARP1	0.000950192	1.50117	0.0146549	0.901271	0.00227027	1.43817	0.0306781	0.599899	0.917826	0.0630032	0.18658	-0.536896
P06756	Integrin alpha-V	ITGAV	0.00289869	1.25235	0.0624466	0.728063	0.0032595	1.4365	0.194971	0.524285	0.790793	-0.184154	0.204172	-0.708439
P02746	Complement C1q subcomponent subunit B	C1QB	0.00224465	2.04672	0.0843105	0.831163	0.00485308	1.43628	0.0693193	1.21556	0.446467	0.610439	0.360174	-0.605116
P56377	AP-1 complex subunit sigma-2	AP1S2	0.613262	0.409413	0.646779	-0.260859	0.0464299	1.43368	0.460462	0.670272	0.519774	-1.02427	0.0983855	-1.69454	x
O75116	Rho-associated protein kinase 2	ROCK2	0.00159799	1.30294	0.0170018	0.788074	0.00700189	1.43339	0.0284013	0.514865	0.889313	-0.130446	0.276462	-0.645311
Q6JBY9	CapZ-interacting protein	RCSD1	0.0110476	1.71357	0.57539	-0.19669	0.00244604	1.43259	0.0351759	1.91026	0.834708	0.28098	0.0735	-1.62928
Q9NZD8	Maspardin	SPG21	0.00316352	1.7333	0.583256	0.368653	0.00744194	1.43018	0.0428918	1.36465	0.258348	0.30312	0.161542	-1.06153
O43156	TELO2-interacting protein 1 homolog	TTI1	0.0293099	1.06157	0.208135	0.855536	0.00775265	1.42823	0.809896	0.206031	0.470709	-0.366664	0.493507	-0.572695
P55209	Nucleosome assembly protein 1-like 1	NAP1L1	0.00806849	0.976163	0.0542693	0.947257	0.00307971	1.42801	0.962463	0.0289066	0.182478	-0.451842	0.356069	-0.480749	x
P16144	Integrin beta-4	ITGB4	0.00518455	1.12171	0.270979	0.434877	0.00329296	1.42789	0.125522	0.68683	0.595605	-0.306178	0.114821	-0.993008
Q9UHD8	Septin-9	SEPTIN9	0.00146176	1.4347	0.0134356	1.02308	0.00172694	1.42783	0.072705	0.411618	0.985804	0.00686951	0.178848	-0.404749
Q86U86	Protein polybromo-1	PBRM1	0.0266262	1.33508	0.0345027	1.56275	0.0275536	1.42507	0.225185	-0.22767	0.852874	-0.0899883	0.734692	0.137681
Q15165	Serum paraoxonase/arylesterase 2	PON2	0.00448474	0.933014	0.108866	0.4723	0.00362014	1.42487	0.183451	0.460713	0.44527	-0.491861	0.119545	-0.952574	x
Q14657	EKC/KEOPS complex subunit LAGE3	LAGE3	0.0373771	1.45541	0.610522	0.575037	0.0438215	1.42403	0.387969	0.880378	0.953179	0.0313831	0.504239	-0.848995
Q9NRW3	DNA dC->dU-editing enzyme APOBEC-3C	APOBEC3C	0.0101779	1.97946	0.14589	1.18999	0.0472993	1.41955	0.124041	0.789471	0.278437	0.559913	0.786927	-0.229558
P27338	Amine oxidase [flavin-containing] B	MAOB	0.0115865	1.11472	0.0610164	0.756044	0.0469641	1.41838	0.462336	0.358678	0.851694	-0.303656	0.561495	-0.662334
O95453	Poly(A)-specific ribonuclease PARN	PARN	0.0126068	1.19266	0.294569	0.671054	0.00589154	1.41821	0.432467	0.521601	0.552846	-0.225558	0.317536	-0.747159
Q9NV31	U3 small nucleolar ribonucleoprotein protein IMP3	IMP3	0.027698	1.03855	0.131732	1.11239	0.0125007	1.41726	0.930805	-0.0738445	0.209207	-0.378708	0.744821	-0.304863
P02786	Transferrin receptor protein 1	TFRC	0.00214634	1.83439	0.0742842	1.09386	0.00836088	1.4118	0.20267	0.740533	0.479998	0.422586	0.723413	-0.317947
Q9Y584	Mitochondrial import inner membrane translocase subunit Tim22	TIMM22	0.0395837	0.977707	0.749605	0.319777	0.00652527	1.40897	0.566676	0.65793	0.40957	-0.431267	0.377744	-1.0892	x
Q6ZUJ8	Phosphoinositide 3-kinase adapter protein 1	PIK3AP1	0.0799402	1.31526	1	0	0.0126384	1.40871	0.41608	0.822858	0.966525	-0.0934509	0.193005	-0.916309	x
P46063	ATP-dependent DNA helicase Q1	RECQL	0.00119008	1.62206	0.010864	0.870808	0.00141053	1.40861	0.0163636	0.751254	0.57972	0.213448	0.117594	-0.537806
Q8N0X7	Spartin	SPART	0.753139	0.284116	0.963801	0.0409338	0.004691	1.40815	0.889464	0.243182	0.463736	-1.12403	0.18652	-1.36721	x
P43378	Tyrosine-protein phosphatase non-receptor type 9	PTPN9	0.00104274	1.4819	0.102328	0.786407	0.00168421	1.40547	0.196268	0.69549	0.887734	0.0764233	0.370065	-0.619067
Q96GX9	Methylthioribulose-1-phosphate dehydratase	APIP	0.0465095	1.43857	0.156679	1.11661	0.0142182	1.40469	0.805252	0.321954	0.982272	0.0338737	0.811908	-0.288081
Q96T58	Msx2-interacting protein	SPEN	0.00276071	1.5406	0.0115088	1.43524	0.0035437	1.4007	0.650627	0.105358	0.635253	0.139896	0.867825	0.0345387
Q92917	G-patch domain and KOW motifs-containing protein	GPKOW	0.0372705	1.2973	0.056614	1.42984	0.0326801	1.40025	0.671004	-0.132542	0.777367	-0.10295	0.952906	0.0295918
P98172	Ephrin-B1	EFNB1	0.0362387	0.933135	0.548475	0.503052	0.00581304	1.39882	0.718997	0.430083	0.570164	-0.465686	0.464322	-0.895769	x
O75179	Ankyrin repeat domain-containing protein 17	ANKRD17	0.0767757	1.01418	0.164834	1.01573	0.0179098	1.39775	0.999294	-0.00155296	0.611516	-0.383572	0.654995	-0.382019	x
Q15397	Pumilio homolog 3	PUM3	0.015303	0.967617	0.0843961	1.00915	0.00506481	1.39598	0.958811	-0.0415379	0.28437	-0.428366	0.590521	-0.386828	x
O00499	Myc box-dependent-interacting protein 1	BIN1	0.00119149	2.55534	0.984693	0.0106667	0.0462483	1.39577	0.0242222	2.54468	0.368269	1.15958	0.230924	-1.3851
Q96P47	Arf-GAP with GTPase. ANK repeat and PH domain-containing protein 3	AGAP3	0.0189951	1.52583	0.381122	0.667929	0.031329	1.39273	0.176462	0.857902	0.860511	0.133098	0.363476	-0.724804
Q9Y217	Myotubularin-related protein 6	MTMR6	0.706317	0.201361	0.66798	0.261989	0.00327393	1.39098	0.964633	-0.0606281	0.237775	-1.18962	0.209829	-1.129	x
Q6P9B9	Integrator complex subunit 5	INTS5	0.00766408	1.55258	0.0297932	1.52556	0.0166084	1.38808	0.960221	0.0270208	0.744865	0.164503	0.829875	0.137482
P08651	Nuclear factor 1 C-type	NFIC	0.00929126	1.57089	0.13252	1.08928	0.0084921	1.38689	0.571969	0.481615	0.801576	0.184002	0.755684	-0.297613
P50897	Palmitoyl-protein thioesterase 1	PPT1	0.00221084	1.37708	0.0404661	0.849005	0.00278079	1.38633	0.117608	0.528075	0.985419	-0.00925331	0.188447	-0.537328
Q99808	Equilibrative nucleoside transporter 1	SLC29A1	0.262387	0.471004	0.0669904	1.25468	0.0130764	1.38487	0.187348	-0.783672	0.143513	-0.913869	0.892474	-0.130197	x
Q9BRP4	Proteasomal ATPase-associated factor 1	PAAF1	0.278803	0.650319	0.163702	0.851551	0.0147548	1.3815	0.817949	-0.201233	0.407721	-0.731186	0.321825	-0.529953	x
Q9NVP1	ATP-dependent RNA helicase DDX18	DDX18	0.0102329	0.973008	0.0274091	1.03085	0.00329221	1.38019	0.882679	-0.0578438	0.216935	-0.407181	0.323437	-0.349337
P19525	Interferon-induced. double-stranded RNA-activated protein kinase	EIF2AK2	0.0134166	1.77259	0.0844814	1.18664	0.0358245	1.3797	0.0590549	0.585943	0.423966	0.392884	0.5472	-0.19306
O00584	Ribonuclease T2	RNASET2	0.00281829	1.74444	0.0264366	1.20895	0.0101352	1.37744	0.072776	0.535484	0.479822	0.366992	0.735279	-0.168492
Q86WB0	Zinc finger C3HC-type protein 1	ZC3HC1	0.0125366	1.61427	0.122792	1.03917	0.0281588	1.37546	0.0821975	0.575102	0.409017	0.238813	0.460229	-0.336288
Q8IY37	Probable ATP-dependent RNA helicase DHX37	DHX37	0.0649049	1.1374	0.202724	0.91295	0.0402199	1.3738	0.570035	0.22445	0.569574	-0.2364	0.344642	-0.46085	x
Q02083	N-acylethanolamine-hydrolyzing acid amidase	NAAA	0.0154628	1.47675	0.0874011	0.986317	0.0170468	1.37308	0.181286	0.490436	0.87587	0.103677	0.206379	-0.386759
Q9C0B1	Alpha-ketoglutarate-dependent dioxygenase FTO	FTO	0.0114064	1.21299	0.168821	0.870967	0.0144279	1.37266	0.604577	0.342023	0.827901	-0.159665	0.561671	-0.501689
P13686	Tartrate-resistant acid phosphatase type 5	ACP5	0.00529241	2.00628	0.117775	0.934816	0.0239298	1.37109	0.0237787	1.07146	0.266801	0.635187	0.322025	-0.436275
Q99575	Ribonucleases P/MRP protein subunit POP1	POP1	0.00752738	1.12259	0.0158817	1.37251	0.0107313	1.36695	0.493367	-0.249925	0.747846	-0.244362	0.992945	0.00556259
Q9UBB9	Tuftelin-interacting protein 11	TFIP11	0.33585	0.923355	0.0883763	1.27485	0.0412403	1.36637	0.796574	-0.351499	0.82365	-0.443016	0.868932	-0.0915165	x
Q93062	RNA-binding protein with multiple splicing	RBPMS	0.0269978	0.783895	0.625696	0.256417	0.0235223	1.36627	0.446711	0.527478	0.62104	-0.582378	0.30158	-1.10986	x
Q4KMQ2	Anoctamin-6	ANO6	0.00161765	1.98103	0.0184506	1.17335	0.00684785	1.36551	0.0297947	0.807677	0.260604	0.615524	0.703838	-0.192153
P31483	Cytotoxic granule associated RNA binding protein TIA1	TIA1	0.00106306	1.35947	0.0114021	0.919659	0.00116	1.36546	0.0930417	0.439816	0.987724	-0.0059864	0.162878	-0.445802
Q9BSD7	Cancer-related nucleoside-triphosphatase	NTPCR	0.0296404	1.42744	0.903915	0.139237	0.0419412	1.36206	0.152576	1.2882	0.925796	0.0653728	0.270763	-1.22283
Q16666	Gamma-interferon-inducible protein 16	IFI16	0.00120253	1.61812	0.0108254	1.16223	0.00288676	1.3602	0.0956831	0.45589	0.645668	0.257928	0.61885	-0.197962
Q9H3D4	Tumor protein 63	TP63	0.0508098	1.23997	0.0449095	1.62608	0.0488404	1.35817	0.369843	-0.38611	0.893912	-0.1182	0.704365	0.26791
Q99943	1-acyl-sn-glycerol-3-phosphate acyltransferase alpha	AGPAT1	0.011705	1.60741	0.296767	0.594834	0.0322318	1.35767	0.0157183	1.01258	0.736485	0.249739	0.136282	-0.762838
Q14566	DNA replication licensing factor MCM6	MCM6	0.0160728	0.943095	0.0568634	1.01411	0.00594687	1.35451	0.903342	-0.0710159	0.329455	-0.411411	0.568201	-0.340395	x
Q5XKP0	MICOS complex subunit MIC13	MICOS13	0.1155	1.02787	0.506555	0.611904	0.0149073	1.35204	0.800518	0.415969	0.857817	-0.324167	0.633266	-0.740136	x
P20962	Parathymosin	PTMS	0.0136067	1.0641	0.0147811	1.37866	0.0417972	1.35193	0.23871	-0.314568	0.82536	-0.287838	0.982755	0.0267296
P33992	DNA replication licensing factor MCM5	MCM5	0.00113699	0.961546	0.0167776	1.18468	0.00175494	1.35033	0.632989	-0.223133	0.33479	-0.388781	0.816335	-0.165648
P24844	Myosin regulatory light polypeptide 9	MYL9	0.00580603	1.22817	0.0416633	0.531802	0.0200155	1.34966	0.0937211	0.696367	0.930614	-0.121487	0.297658	-0.817854
Q9NXH9	tRNA (guanine(26)-N(2))-dimethyltransferase	TRMT1	0.0173815	1.03986	0.126104	1.01619	0.00727539	1.34864	0.9815	0.0236706	0.432051	-0.308782	0.71471	-0.332452
P35613	Basigin	BSG	0.0504155	0.929153	0.0168487	1.39582	0.00700375	1.34679	0.325947	-0.466668	0.551258	-0.417636	0.921686	0.0490318
Q8NEB9	Phosphatidylinositol 3-kinase catalytic subunit type 3	PIK3C3	0.00739579	1.34329	0.0713344	0.970271	0.00868141	1.34601	0.298	0.373014	0.994845	-0.00272789	0.41665	-0.375742
O60287	Nucleolar pre-ribosomal-associated protein 1	URB1	0.0208484	1.29638	0.139117	1.49502	0.0316155	1.3459	0.898974	-0.198633	0.972582	-0.0495142	0.942043	0.149119
Q8NBJ5	Procollagen galactosyltransferase 1	COLGALT1	0.00142169	1.47809	0.0273173	0.673288	0.00329766	1.34466	0.0413721	0.804801	0.867928	0.133433	0.194946	-0.671368
O60231	Pre-mRNA-splicing factor ATP-dependent RNA helicase DHX16	DHX16	0.0103434	1.56934	0.0535522	1.4001	0.0275818	1.34452	0.795305	0.169236	0.777729	0.224815	0.960031	0.0555784
P51003	Poly(A) polymerase alpha	PAPOLA	0.0738581	1.10504	0.100439	1.14007	0.0358175	1.3387	0.94361	-0.0350281	0.631592	-0.233657	0.50198	-0.198629	x
Q9UMY1	Nucleolar protein 7	NOL7	0.0012043	1.19443	0.035157	0.870092	0.00119685	1.33706	0.420493	0.324337	0.675471	-0.142632	0.369805	-0.466969
P53634	Dipeptidyl peptidase 1	CTSC	0.00163981	1.38199	0.006	3.11073	0.00149495	1.33408	0.0164545	-1.72875	0.929526	0.047908	0.0791429	1.77666
Q92620	Pre-mRNA-splicing factor ATP-dependent RNA helicase PRP16	DHX38	0.0581255	1.24343	0.0747619	1.3752	0.0495185	1.33312	0.783237	-0.131773	0.903634	-0.0896946	0.949717	0.042078	x
P67936	Tropomyosin alpha-4 chain	TPM4	0.002231	1.11656	0.0361391	0.629845	0.00559649	1.32767	0.0880344	0.486718	0.782031	-0.211104	0.204124	-0.697822
Q9UBP6	tRNA (guanine-N(7)-)-methyltransferase	METTL1	0.041068	0.890223	0.622248	0.397066	0.0101818	1.32587	0.56856	0.493156	0.206628	-0.435651	0.333198	-0.928808	x
Q08431	Lactadherin	MFGE8	0.00761391	1.37936	1	0	0.0173553	1.3258	0.0534183	1.13742	0.971688	0.0535631	0.164854	-1.08386
P33993	DNA replication licensing factor MCM7	MCM7	0.00675976	0.891484	0.0309047	1.09457	0.00337805	1.32565	0.67848	-0.203088	0.307573	-0.434163	0.72486	-0.231075
Q3KQU3	MAP7 domain-containing protein 1	MAP7D1	0.00775613	1.14231	0.0179564	1.24276	0.00104348	1.32337	0.902975	-0.100456	0.830124	-0.181067	0.918204	-0.080611
P06454	Prothymosin alpha	PTMA	0.00528437	0.96714	0.0110734	1.4734	0.0201547	1.32009	0.187681	-0.50626	0.738394	-0.352949	0.885285	0.153311
Q01433	AMP deaminase 2	AMPD2	0.00278306	1.20417	0.0267749	0.790862	0.00311901	1.31926	0.0588228	0.413308	0.798213	-0.115091	0.111195	-0.528399
Q9UJA5	tRNA (adenine(58)-N(1))-methyltransferase non-catalytic subunit TRM6	TRMT6	0.237517	0.793556	0.274984	0.922347	0.0243484	1.31845	0.93114	-0.128791	0.702733	-0.524892	0.760181	-0.3961	x
Q969U7	Proteasome assembly chaperone 2	PSMG2	0.144293	0.937906	0.123027	1.18797	0.0495081	1.31815	0.660565	-0.250068	0.515339	-0.380247	0.833125	-0.130179	x
P23368	NAD-dependent malic enzyme. mitochondrial	ME2	0.00103057	1.8027	0.0137087	0.905538	0.00185806	1.31784	0.0161429	0.897158	0.201894	0.484853	0.125192	-0.412304
Q6PIU2	Neutral cholesterol ester hydrolase 1	NCEH1	0.0240712	1.77476	0.0922734	1.14303	0.0418731	1.31634	0.386186	0.631729	0.706728	0.458417	0.809485	-0.173312
Q96AQ6	Pre-B-cell leukemia transcription factor-interacting protein 1	PBXIP1	0.00208451	1.41457	0.789707	0.232401	0.00683588	1.31566	0.197015	1.18217	0.90379	0.0989113	0.363369	-1.08326
O14972	Vacuolar protein sorting-associated protein 26C	VPS26C	0.00547014	1.33551	0.301093	0.653321	0.0091424	1.31559	0.26106	0.682189	0.970842	0.019915	0.412711	-0.662274
Q15120	[Pyruvate dehydrogenase (acetyl-transferring)] kinase isozyme 3. mitochondrial	PDK3	0.0308583	1.39417	0.992061	0.00980453	0.0336163	1.31449	0.0281661	1.38437	0.895022	0.0796791	0.0902222	-1.30469
Q9P287	BRCA2 and CDKN1A-interacting protein	BCCIP	0.00578215	0.81797	0.0206802	1.18886	0.00277568	1.31408	0.35881	-0.370891	0.190759	-0.496109	0.857099	-0.125218
P04899	Guanine nucleotide-binding protein G(i) subunit alpha-2	GNAI2	0.00106667	1.82811	0.00938182	0.80461	0.00113433	1.31374	0.015907	1.0235	0.189951	0.514377	0.12363	-0.509127
P32322	Pyrroline-5-carboxylate reductase 1. mitochondrial	PYCR1	0.665334	-0.247336	0.542576	0.484699	0.0296836	1.31205	0.389554	-0.732035	0.13366	-1.55938	0.424177	-0.827347	x
Q7L4I2	Arginine/serine-rich coiled-coil protein 2	RSRC2	0.0023472	1.61077	0.0118868	1.5097	0.00288976	1.3109	0.887319	0.101068	0.66653	0.299862	0.755796	0.198794
O15067	Phosphoribosylformylglycinamidine synthase	PFAS	0.0589071	0.980433	0.0777576	1.11581	0.026094	1.30921	0.751488	-0.135377	0.493499	-0.328775	0.723801	-0.193398	x
P02747	Complement C1q subcomponent subunit C	C1QC	0.00160199	1.80026	0.395082	0.417244	0.00379066	1.30919	0.0645056	1.38301	0.536813	0.491068	0.278156	-0.891944
Q9UGR2	Zinc finger CCCH domain-containing protein 7B	ZC3H7B	0.0157569	1.05112	0.508311	0.386242	0.0252874	1.30856	0.162395	0.664878	0.754439	-0.257439	0.264444	-0.922317
P16402	Histone H1.3	H1-3	0.00142274	1.55254	0.0091236	1.02737	0.00537823	1.30655	0.187392	0.525171	0.798931	0.245986	0.679043	-0.279184
Q8TEU8	WAP. Kazal. immunoglobulin. Kunitz and NTR domain-containing protein 2	WFIKKN2	0.232226	0.908157	0.356569	0.847861	0.0496126	1.30486	0.967824	0.0602955	0.717352	-0.396704	0.630612	-0.456999	x
P50453	Serpin B9	SERPINB9	0.0182925	1.52545	0.700818	0.255294	0.0398086	1.30468	0.0142143	1.27016	0.742548	0.220771	0.0852211	-1.04939
Q9H583	HEAT repeat-containing protein 1	HEATR1	0.0250026	0.774449	0.110127	0.889875	0.00466998	1.30275	0.864571	-0.115427	0.143292	-0.528305	0.547096	-0.412878	x
Q5RKV6	Exosome complex component MTR3	EXOSC6	0.00235926	1.5624	0.0187584	1.09487	0.00185953	1.30206	0.330729	0.467534	0.670839	0.260342	0.667254	-0.207192
Q01780	Exosome complex component 10	EXOSC10	0.00790291	1.19624	0.0263529	1.21857	0.0117811	1.3006	0.94262	-0.0223343	0.837314	-0.104366	0.884171	-0.0820312
O43865	S-adenosylhomocysteine hydrolase-like protein 1	AHCYL1	0.00528328	1.52073	0.0809615	1.24896	0.012175	1.29978	0.709608	0.271762	0.426494	0.220943	0.964511	-0.050819
Q15554	Telomeric repeat-binding factor 2	TERF2	0.00109804	1.50718	0.0364795	1.06198	0.00211828	1.29567	0.334794	0.445202	0.494669	0.211509	0.733198	-0.233693
Q86YP4	Transcriptional repressor p66-alpha	GATAD2A	0.0114888	1.22405	0.381892	0.745844	0.0105592	1.29309	0.66401	0.478203	0.929327	-0.0690407	0.673358	-0.547244
Q96F15	GTPase IMAP family member 5	GIMAP5	0.00237307	2.40801	1	0	0.049515	1.293	0.0299302	1.8831	0.318744	1.11501	0.480686	-0.768088
P49736	DNA replication licensing factor MCM2	MCM2	0.0018738	0.971771	0.0253073	1.09519	0.00389488	1.29233	0.813209	-0.123423	0.558026	-0.320557	0.801349	-0.197134
Q9H9Q2	COP9 signalosome complex subunit 7b	COPS7B	0.0169731	1.67251	0.0386076	1.58407	0.0492171	1.29162	0.889597	0.0884335	0.654707	0.380888	0.659769	0.292454
P33991	DNA replication licensing factor MCM4	MCM4	0.00096063	1.02276	0.0119243	1.26793	0.00378622	1.29135	0.521955	-0.245171	0.635237	-0.268589	0.978358	-0.0234184
Q8IWA0	WD repeat-containing protein 75	WDR75	0.00260756	1.18258	0.0732527	1.15142	0.0448374	1.29111	0.980558	0.0311586	0.94981	-0.108529	0.937959	-0.139688
Q99442	Translocation protein SEC62	SEC62	0.00329103	1.41128	0.0409533	0.99543	0.00586667	1.29044	0.355181	0.415853	0.858574	0.120842	0.61791	-0.295011
Q96PU8	KH domain-containing RNA-binding protein QKI	QKI	0.00121406	1.76179	0.0829497	0.749554	0.0028202	1.28986	0.0325596	1.01223	0.147302	0.471931	0.241878	-0.540303
Q9Y4I1	Unconventional myosin-Va	MYO5A	0.050659	1.27807	0.409726	0.477404	0.0435973	1.28926	0.356251	0.800665	0.995042	-0.0111927	0.421643	-0.811857	x
P21283	V-type proton ATPase subunit C 1	ATP6V1C1	0.0129524	1.45678	0.0843633	1.00695	0.0164672	1.287	0.367856	0.44983	0.815874	0.169776	0.59752	-0.280054
Q14684	Ribosomal RNA processing protein 1 homolog B	RRP1B	0.0273041	1.19059	0.0954575	1.02964	0.0259296	1.28232	0.649779	0.160952	0.836545	-0.0917297	0.573874	-0.252682
P46087	Probable 28S rRNA (cytosine(4447)-C(5))-methyltransferase	NOP2	0.0118408	0.767289	0.0428901	0.960737	0.00199455	1.28222	0.698375	-0.193448	0.141171	-0.514932	0.544274	-0.321484	x
P46939	Utrophin	UTRN	0.00435161	0.946736	0.228405	0.356042	0.0255106	1.27964	0.0422333	0.590694	0.76228	-0.332908	0.251165	-0.923602	x
Q9BPX3	Condensin complex subunit 3	NCAPG	0.948974	-0.0515539	0.278568	0.802935	0.026097	1.27489	0.472183	-0.854489	0.348726	-1.32644	0.725124	-0.47195	x
Q9BUL5	PHD finger protein 23	PHF23	0.0663928	0.879323	0.950081	0.0689486	0.0131944	1.27307	0.438549	0.810374	0.463915	-0.393751	0.311206	-1.20413	x
P36955	Pigment epithelium-derived factor	SERPINF1	0.00486225	1.38226	0.271022	0.59067	0.00960937	1.27257	0.1499	0.791594	0.876357	0.109697	0.33335	-0.681897
Q9ULV4	Coronin-1C	CORO1C	0.00328743	1.0424	0.298464	0.249723	0.00628513	1.27174	0.0376271	0.792674	0.785037	-0.229346	0.112569	-1.02202
Q9NZE8	Large ribosomal subunit protein bL35m	MRPL35	0.0120495	1.02918	0.00898824	1.64609	0.0261061	1.2713	0.0776468	-0.616913	0.83539	-0.242123	0.63472	0.37479
P63010	AP-2 complex subunit beta	AP2B1	0.00114286	1.33941	0.011249	0.774037	0.00185666	1.27075	0.014717	0.565371	0.881054	0.0686619	0.137439	-0.496709
Q9NZ08	Endoplasmic reticulum aminopeptidase 1	ERAP1	0.00103915	1.94923	0.0217238	0.874173	0.0066811	1.27042	0.0179097	1.07506	0.295089	0.678809	0.436274	-0.396246
Q8N7H5	RNA polymerase II-associated factor 1 homolog	PAF1	0.0153444	1.27272	0.0733355	1.14005	0.021958	1.26668	0.810049	0.132662	0.992236	0.00603142	0.870008	-0.12663
Q8IWT6	Volume-regulated anion channel subunit LRRC8A	LRRC8A	0.0798853	0.783973	0.00998291	1.69025	0.00729946	1.26667	0.0846564	-0.906275	0.558832	-0.482694	0.290947	0.423581
P22694	cAMP-dependent protein kinase catalytic subunit beta	PRKACB	0.00590997	1.31486	0.836122	0.0927876	0.0436836	1.26658	0.0178182	1.22207	0.974095	0.0482817	0.193065	-1.17379
Q9NYB0	Telomeric repeat-binding factor 2-interacting protein 1	TERF2IP	0.207483	1.13396	0.162099	0.905321	0.0231459	1.26208	0.901293	0.228639	0.95965	-0.128124	0.762838	-0.356763	x
Q96PZ0	Pseudouridylate synthase 7 homolog	PUS7	0.0474026	0.815708	0.0465887	1.1278	0.0151111	1.26022	0.405538	-0.312096	0.344322	-0.444512	0.840093	-0.132416
P62805	Histone H4	H4C1	0.00371901	1.38773	0.0246559	0.923246	0.00473165	1.26007	0.26437	0.464483	0.879364	0.127658	0.493695	-0.336825
Q96BJ3	Axin interactor. dorsalization-associated protein	AIDA	0.0151386	1.3012	0.134846	0.808018	0.0268798	1.25922	0.0359734	0.493178	0.94696	0.0419743	0.291612	-0.451204
Q8TCU6	Phosphatidylinositol 3.4.5-trisphosphate-dependent Rac exchanger 1 protein	PREX1	0.00173585	2.10551	0.15226	0.67287	0.0165195	1.25745	0.0377399	1.43264	0.348786	0.84806	0.489385	-0.584579
Q9UPN3	Microtubule-actin cross-linking factor 1. isoforms 1/2/3/4/5	MACF1	0.0211724	0.789845	0.084723	0.570066	0.00184818	1.25716	0.693595	0.219779	0.44646	-0.467318	0.165703	-0.687096	x
P68133	Actin. alpha skeletal muscle	ACTA1	0.0167714	0.866853	0.049692	-0.541674	0.0418113	1.25495	0.0202486	1.40853	0.791082	-0.388102	0.109063	-1.79663	x
Q9UBB6	Neurochondrin	NCDN	0.342413	0.52116	0.931971	0.0778404	0.0468265	1.25428	0.445621	0.443319	0.18148	-0.733116	0.130502	-1.17643	x
Q96II8	DISP complex protein LRCH3	LRCH3	0.00869577	1.42589	0.347764	0.630864	0.00958685	1.25085	0.257835	0.795031	0.739598	0.175044	0.442549	-0.619987
Q9UBV7	Beta-1.4-galactosyltransferase 7	B4GALT7	0.0308102	1.09963	0.457132	0.536703	0.0211447	1.24999	0.386281	0.562926	0.740018	-0.150359	0.360837	-0.713284
Q9UBU9	Nuclear RNA export factor 1	NXF1	0.00303559	1.47737	0.0303017	1.13517	0.00914788	1.24732	0.232716	0.342202	0.556844	0.230046	0.836114	-0.112156
Q02447	Transcription factor Sp3	SP3	0.0763001	0.933375	0.195387	0.845515	0.0101475	1.24493	0.941852	0.0878603	0.778348	-0.311552	0.688525	-0.399412	x
Q9C0E2	Exportin-4	XPO4	0.0149273	1.26316	0.0371009	0.870484	0.00266075	1.24072	0.574391	0.392673	0.983869	0.0224365	0.463525	-0.370237
Q9Y2K7	Lysine-specific demethylase 2A	KDM2A	0.00370924	1.27026	0.0172021	1.15419	0.00327575	1.23848	0.766242	0.116074	0.941938	0.0317825	0.827731	-0.0842918
Q9NSI2	Ribosome biogenesis protein SLX9 homolog	SLX9	1	0	0.653701	0.39326	0.0392377	1.2384	0.312633	-1.15033	0.166348	-1.99546	0.574261	-0.845136	x
P52434	DNA-directed RNA polymerases I. II. and III subunit RPABC3	POLR2H	0.0177711	1.02246	0.167829	0.778878	0.00790252	1.23455	0.716686	0.243587	0.658547	-0.212087	0.509186	-0.455673
Q9NW13	RNA-binding protein 28	RBM28	0.0926041	0.875076	0.197163	0.874758	0.030286	1.23243	0.999381	0.000317574	0.335359	-0.357353	0.562663	-0.35767	x
Q99880	Histone H2B type 1-L	H2BC13	0.0117831	1.12211	0.0174138	0.909559	0.00197135	1.23243	0.766158	0.212548	0.920734	-0.11032	0.561554	-0.322868
P51610	Host cell factor 1	HCFC1	0.00198582	1.36453	0.0166642	0.987794	0.00307414	1.23081	0.0277931	0.376738	0.398926	0.133718	0.139634	-0.24302
P28290	Protein ITPRID2	ITPRID2	0.00753868	1.17036	0.218974	0.506882	0.0133182	1.23024	0.112126	0.663476	0.94989	-0.0598854	0.240682	-0.723362
Q9Y314	Nitric oxide synthase-interacting protein	NOSIP	0.004947	1.35002	0.0160778	1.52162	0.00836735	1.22287	0.772852	-0.171595	0.862471	0.127154	0.650648	0.298749
P46527	Cyclin-dependent kinase inhibitor 1B	CDKN1B	0.0962006	1.09903	0.979263	-0.019869	0.0488143	1.22071	0.178054	1.11889	0.941609	-0.12168	0.16156	-1.24058	x
Q96RS6	NudC domain-containing protein 1	NUDCD1	0.00811218	1.40526	0.0361323	1.1631	0.0156193	1.21976	0.118448	0.242163	0.368877	0.185502	0.769975	-0.0566608
Q9UGI8	Testin	TES	0.001209	1.14424	0.00976	0.489764	0.00525428	1.21692	0.0235478	0.654471	0.934066	-0.0726879	0.1621	-0.727159
Q96TA2	ATP-dependent zinc metalloprotease YME1L1	YME1L1	0.024517	1.11088	0.297736	0.899013	0.0491528	1.21625	0.853418	0.211872	0.928333	-0.105364	0.840502	-0.317236
Q08209	Protein phosphatase 3 catalytic subunit alpha	PPP3CA	0.00281242	1.2038	0.0868868	0.517292	0.00339506	1.21064	0.0288193	0.686508	0.989185	-0.0068409	0.0876028	-0.693349
Q9BT73	Proteasome assembly chaperone 3	PSMG3	0.0780347	0.834506	0.869627	-0.123487	0.0331348	1.20944	0.11019	0.957993	0.597459	-0.37493	0.11966	-1.33292	x
Q9H6U8	Alpha-1.2-mannosyltransferase ALG9	ALG9	0.0194269	1.47993	0.21146	0.94095	0.0478542	1.20866	0.373926	0.53898	0.621124	0.271267	0.75699	-0.267712
Q02818	Nucleobindin-1	NUCB1	0.0017971	1.55615	0.00688	1.47351	0.00121854	1.20864	0.854419	0.0826439	0.517329	0.347511	0.276758	0.264867
P08195	Amino acid transporter heavy chain SLC3A2	SLC3A2	0.912802	-0.0511139	0.713475	-0.257505	0.0239339	1.20765	0.793928	0.206391	0.138164	-1.25877	0.123572	-1.46516	x
P54886	Delta-1-pyrroline-5-carboxylate synthase	ALDH18A1	0.00282528	0.76788	0.0369046	0.731123	0.00136735	1.20599	0.925379	0.0367573	0.138596	-0.438114	0.227665	-0.474871	x
Q96JP5	E3 ubiquitin-protein ligase ZFP91	ZFP91	0.0575466	1.01599	0.318857	0.659194	0.0367383	1.20552	0.410915	0.356795	0.575516	-0.189527	0.310212	-0.546321	x
P13667	Protein disulfide-isomerase A4	PDIA4	0.0022009	1.28075	0.0107222	0.663978	0.00464099	1.20254	0.0996595	0.616772	0.936313	0.0782093	0.27625	-0.538563
Q9P1Y6	PHD and RING finger domain-containing protein 1	PHRF1	0.013409	1.17423	0.116565	0.818494	0.0101279	1.19961	0.470662	0.355736	0.967091	-0.0253788	0.474396	-0.381115
Q7Z5L9	Interferon regulatory factor 2-binding protein 2	IRF2BP2	0.00362566	1.26596	0.0118158	1.29305	0.00419098	1.19847	0.92486	-0.0270912	0.835869	0.0674961	0.68508	0.0945873
P50750	Cyclin-dependent kinase 9	CDK9	0.00363064	0.959678	0.083318	0.554946	0.00421438	1.19836	0.249591	0.404732	0.694239	-0.238687	0.216945	-0.643419	x
Q9ULH7	Myocardin-related transcription factor B	MRTFB	0.00701253	1.27513	0.0198731	1.14382	0.0128922	1.19793	0.843045	0.131314	0.949561	0.0772049	0.957554	-0.0541092
Q9Y5B0	RNA polymerase II subunit A C-terminal domain phosphatase	CTDP1	0.0285545	0.912846	0.0740853	0.900043	0.0116739	1.19777	0.984976	0.0128025	0.589717	-0.284923	0.57708	-0.297726	x
P19623	Spermidine synthase	SRM	0.0636212	0.692811	0.23559	0.569183	0.0122553	1.19623	0.768164	0.123628	0.160043	-0.50342	0.18659	-0.627048	x
Q9H0B6	Kinesin light chain 2	KLC2	0.180533	0.548839	0.212135	0.66361	0.00151456	1.19596	0.917832	-0.11477	0.448228	-0.647122	0.524356	-0.532352	x
Q7LBC6	Lysine-specific demethylase 3B	KDM3B	0.0237461	1.24209	0.100965	0.935936	0.0336477	1.19596	0.188753	0.306152	0.937841	0.0461296	0.463337	-0.260023
P18084	Integrin beta-5	ITGB5	0.0891218	0.60578	0.529434	-0.698292	0.00421466	1.19589	0.312202	1.30407	0.219957	-0.590105	0.220803	-1.89418	x
Q9NZM5	Ribosome biogenesis protein NOP53	NOP53	0.0205158	0.905081	0.120166	0.835595	0.0079375	1.19578	0.923792	0.069486	0.568004	-0.290699	0.610801	-0.360185	x
Q8WVX9	Fatty acyl-CoA reductase 1	FAR1	0.740654	0.219354	0.604217	0.451427	0.018357	1.19509	0.867099	-0.232074	0.32757	-0.975732	0.516925	-0.743659	x
O43586	Proline-serine-threonine phosphatase-interacting protein 1	PSTPIP1	0.317491	0.773111	0.482917	0.564714	0.0146684	1.19502	0.901674	0.208397	0.809734	-0.421904	0.561535	-0.630301	x
Q96JJ3	Engulfment and cell motility protein 2	ELMO2	0.0125635	1.64064	0.851756	0.156172	0.0386293	1.1942	0.03769	1.48447	0.370609	0.446445	0.162372	-1.03803
O15321	Transmembrane 9 superfamily member 1	TM9SF1	0.0329964	1.12645	0.26412	0.723077	0.0283208	1.19383	0.450655	0.403374	0.903613	-0.0673809	0.45784	-0.470755
O00273	DNA fragmentation factor subunit alpha	DFFA	0.018934	0.985885	0.0788776	0.822972	0.0140977	1.19333	0.589833	0.162912	0.645996	-0.207448	0.383609	-0.37036	x
P07195	L-lactate dehydrogenase B chain	LDHB	0.00106383	0.683101	0.0568247	0.587675	0.00137436	1.1906	0.818491	0.0954262	0.18916	-0.507495	0.239178	-0.602921	x
Q9UKJ3	G patch domain-containing protein 8	GPATCH8	0.0112502	1.50436	0.0449689	1.18192	0.0266872	1.19023	0.27247	0.322437	0.527852	0.31413	0.983768	-0.00830688
Q9UBE0	SUMO-activating enzyme subunit 1	SAE1	0.00509948	1.07629	0.0192609	0.991151	0.00467482	1.18821	0.650689	0.0851421	0.723421	-0.111922	0.429393	-0.197064
Q86U44	N6-adenosine-methyltransferase catalytic subunit	METTL3	0.0678237	1.10074	0.543128	0.417093	0.0140836	1.18616	0.500228	0.683651	0.953735	-0.0854132	0.40889	-0.769064	x
Q9H0A0	RNA cytidine acetyltransferase	NAT10	0.00947464	0.852691	0.0695445	0.804715	0.00379603	1.18303	0.922333	0.0479755	0.160372	-0.330337	0.417126	-0.378312	x
Q12872	Splicing factor. suppressor of white-apricot homolog	SFSWAP	0.00248865	1.38153	0.0124456	1.13902	0.00572549	1.17726	0.228895	0.242505	0.620139	0.204267	0.917444	-0.0382378
Q13303	Voltage-gated potassium channel subunit beta-2	KCNAB2	0.00113706	2.49416	0.434634	0.5166	0.00409202	1.17645	0.0385167	1.97756	0.150571	1.31772	0.511795	-0.659846
Q9BQG0	Myb-binding protein 1A	MYBBP1A	0.00951813	0.656251	0.115697	0.704898	0.00195402	1.17615	0.940432	-0.0486477	0.131826	-0.519903	0.439476	-0.471255	x
Q9H2V7	Protein spinster homolog 1	SPNS1	0.112412	1.26067	0.319325	0.761692	0.0378583	1.17461	0.730982	0.498982	0.967066	0.0860657	0.735273	-0.412916	x
P08134	Rho-related GTP-binding protein RhoC	RHOC	0.0671908	0.758368	0.270866	0.378676	0.0130518	1.1737	0.466778	0.379693	0.65496	-0.415332	0.176623	-0.795024	x
Q9Y2L1	Exosome complex exonuclease RRP44	DIS3	0.0143961	0.915292	0.0364642	0.902063	0.00941732	1.17193	0.96762	0.0132298	0.536758	-0.256633	0.474047	-0.269863	x
Q9H1E3	Nuclear ubiquitous casein and cyclin-dependent kinase substrate 1	NUCKS1	0.0114033	1.29987	0.0658868	1.00423	0.0194925	1.1707	0.267701	0.295636	0.686379	0.129166	0.65382	-0.16647
Q9BRJ6	Uncharacterized protein C7orf50	C7orf50	0.00603642	0.770132	0.109433	0.660472	0.0100015	1.17026	0.84516	0.10966	0.558198	-0.400123	0.501755	-0.509783	x
Q9UHR5	SAP30-binding protein	SAP30BP	0.0308868	1.31228	0.0643944	1.21674	0.0301178	1.16299	0.922305	0.0955383	0.905359	0.149291	0.961694	0.0537525
Q9UIS9	Methyl-CpG-binding domain protein 1	MBD1	0.0127014	1.4312	0.479529	0.513113	0.0321256	1.16266	0.187703	0.918092	0.694258	0.268543	0.465074	-0.649549
P29590	Protein PML	PML	0.00226194	2.38365	0.0568668	0.974011	0.0271803	1.16109	0.0173427	1.40964	0.143827	1.22256	0.720165	-0.187078
P29372	DNA-3-methyladenine glycosylase	MPG	0.0278074	0.978655	0.945479	-0.110965	0.0182038	1.1598	0.503643	1.08962	0.550287	-0.181142	0.517114	-1.27076	x
P35658	Nuclear pore complex protein Nup214	NUP214	0.00570395	1.14679	0.0304918	0.955861	0.00700563	1.15818	0.204191	0.190933	0.967234	-0.0113846	0.363983	-0.202317
Q7Z3T8	Zinc finger FYVE domain-containing protein 16	ZFYVE16	0.0911253	1.12581	0.212656	0.902302	0.034967	1.15779	0.842471	0.223512	0.980483	-0.0319752	0.786967	-0.255487	x
Q86Y56	Dynein axonemal assembly factor 5	DNAAF5	0.261643	0.51734	0.215444	0.73148	0.0307763	1.15734	0.670925	-0.21414	0.187241	-0.640004	0.44044	-0.425864	x
Q9Y4W2	Ribosomal biogenesis protein LAS1L	LAS1L	0.0566718	0.9328	0.101106	0.933019	0.0303621	1.15439	0.999006	-0.000219727	0.136711	-0.22159	0.271064	-0.221371	x
P35269	General transcription factor IIF subunit 1	GTF2F1	0.0167628	0.895691	0.0854987	0.770731	0.00699623	1.15399	0.756557	0.12496	0.327845	-0.258304	0.331537	-0.383264	x
Q9NPJ3	Acyl-coenzyme A thioesterase 13	ACOT13	0.00662006	1.0762	0.0690709	0.59442	0.00681783	1.15364	0.069133	0.481777	0.904575	-0.0774441	0.118054	-0.559221
Q9Y4A5	Transformation/transcription domain-associated protein	TRRAP	0.00120635	1.22281	0.0236036	0.864478	0.0097898	1.15244	0.258506	0.358328	0.933501	0.0703659	0.678172	-0.287962
Q9Y4B6	DDB1- and CUL4-associated factor 1	DCAF1	0.0213247	0.970326	0.102262	1.01549	0.0133236	1.15182	0.956068	-0.0451639	0.589931	-0.181492	0.873496	-0.136329	x
Q92797	Symplekin	SYMPK	0.00422656	1.25353	0.0553626	0.855477	0.0082188	1.15161	0.145419	0.398052	0.770965	0.101919	0.458678	-0.296133
Q14847	LIM and SH3 domain protein 1	LASP1	0.00109353	1.43907	0.00584615	1.15103	0.0032649	1.15137	0.288737	0.288041	0.659225	0.287692	0.999433	-0.000348282
P62328	Thymosin beta-4	TMSB4X	0.010179	1.21586	0.126188	0.738167	0.0299491	1.1502	0.285215	0.477691	0.952141	0.0656601	0.583029	-0.412031
Q9BTD8	RNA-binding protein 42	RBM42	0.00247568	1.45315	0.01305	1.24841	0.00432432	1.14632	0.677045	0.204742	0.595535	0.306837	0.86248	0.102095
Q96IZ0	PRKC apoptosis WT1 regulator protein	PAWR	0.100691	0.576318	0.87283	0.0904808	0.0330447	1.14503	0.354368	0.485837	0.523085	-0.56871	0.212642	-1.05455	x
Q8N129	Protein canopy homolog 4	CNPY4	0.0214805	1.0224	0.371723	-0.494515	0.0434632	1.14469	0.0593383	1.51692	0.933349	-0.122294	0.139435	-1.63921
P27695	DNA-(apurinic or apyrimidinic site) endonuclease	APEX1	0.00181526	1.22857	0.0854813	0.507323	0.00329289	1.14125	0.017157	0.721249	0.808868	0.0873222	0.0944054	-0.633927
P16949	Stathmin	STMN1	0.0110495	0.925505	0.0161756	1.10939	0.0068249	1.14103	0.548103	-0.183881	0.654982	-0.215528	0.952983	-0.0316475
Q9P032	NADH dehydrogenase [ubiquinone] 1 alpha subcomplex assembly factor 4	NDUFAF4	0.0022378	1.10356	0.0130627	0.937455	0.00186942	1.14039	0.52134	0.1661	0.92095	-0.0368374	0.414258	-0.202938
Q96ST3	Paired amphipathic helix protein Sin3a	SIN3A	0.00374433	1.39317	0.018828	1.33602	0.0125418	1.13993	0.901519	0.0571404	0.602023	0.253238	0.725193	0.196098
Q9P0J1	[Pyruvate dehydrogenase [acetyl-transferring]]-phosphatase 1. mitochondrial	PDP1	0.00323536	1.38714	0.0364659	0.789934	0.00448561	1.13869	0.0656448	0.59721	0.557648	0.248452	0.162963	-0.348758
Q06265	Exosome complex component RRP45	EXOSC9	0.0427779	0.969625	0.242018	0.702686	0.026962	1.13798	0.54643	0.26694	0.337323	-0.168351	0.389005	-0.435291	x
Q86TI0	TBC1 domain family member 1	TBC1D1	0.0330514	1.16193	1	0	0.0137462	1.1376	0.0698912	1.24271	0.985677	0.0243307	0.0862174	-1.21838
Q8WWY3	U4/U6 small nuclear ribonucleoprotein Prp31	PRPF31	0.00118033	1.40204	0.0103077	1.10912	0.00627879	1.13551	0.112251	0.292916	0.571713	0.266528	0.966276	-0.0263885
Q6ZMG9	Ceramide synthase 6	CERS6	0.331922	0.6266	0.115977	1.44739	0.0426283	1.13371	0.455226	-0.820794	0.618771	-0.507106	0.810232	0.313687	x
O00139	Kinesin-like protein KIF2A	KIF2A	0.00224963	1.1398	0.0214986	0.877812	0.00287572	1.13301	0.247264	0.261989	0.982592	0.00679092	0.355786	-0.255198
Q8WVM0	Dimethyladenosine transferase 1. mitochondrial	TFB1M	0.0756017	0.959864	0.0307371	1.67801	0.0391016	1.13185	0.177912	-0.718148	0.797923	-0.171989	0.341916	0.546159
P06681	Complement C2	C2	0.00278663	1.65976	0.747899	-0.239245	0.0325772	1.12796	0.0300638	1.899	0.462188	0.531794	0.186522	-1.36721
Q13601	KRR1 small subunit processome component homolog	KRR1	0.00737118	1.20492	0.0455127	0.953312	0.0121022	1.12635	0.428465	0.251605	0.877515	0.0785648	0.703796	-0.17304
Q9UPN4	Centrosomal protein of 131 kDa	CEP131	0.841106	0.100864	0.648935	-0.237057	0.0487404	1.12553	0.723442	0.337921	0.431288	-1.02466	0.213689	-1.36258	x
Q99622	Protein C10	C12orf57	0.237954	0.538285	0.794436	0.237384	0.0163498	1.12519	0.821326	0.300901	0.579504	-0.586902	0.497327	-0.887802	x
O00560	Syntenin-1	SDCBP	0.0236416	1.25278	0.900508	-0.121672	0.0457863	1.12375	0.0865316	1.37445	0.808576	0.129028	0.202886	-1.24542
P53999	Activated RNA polymerase II transcriptional coactivator p15	SUB1	0.00114872	1.18867	0.00971429	0.887788	0.00189068	1.12254	0.182021	0.300879	0.902676	0.0661297	0.514801	-0.234749
Q8N2G8	GH3 domain-containing protein	GHDC	0.00730702	1.36615	0.186166	0.607273	0.0268563	1.12233	0.0360716	0.758876	0.70604	0.243815	0.318384	-0.51506
P60660	Myosin light polypeptide 6	MYL6	0.00412941	1.06237	0.0173613	0.493283	0.0241256	1.12175	0.0999777	0.569088	0.962799	-0.0593822	0.381884	-0.628471
Q8IYL3	UPF0688 protein C1orf174	C1orf174	0.0412268	0.636925	0.0115035	1.07468	0.0077533	1.1206	0.205931	-0.437759	0.456729	-0.483674	0.94207	-0.0459148
Q9H9A5	CCR4-NOT transcription complex subunit 10	CNOT10	0.0624943	0.946409	0.125829	0.880572	0.0312356	1.11995	0.903419	0.0658375	0.764836	-0.173539	0.581293	-0.239376	x
P49321	Nuclear autoantigenic sperm protein	NASP	0.00229734	1.01434	0.0111538	1.00945	0.00143363	1.11741	0.990747	0.00488739	0.803453	-0.103066	0.770287	-0.107954
P18887	DNA repair protein XRCC1	XRCC1	0.0327113	1.05868	0.107705	0.908469	0.0303688	1.1164	0.681045	0.15021	0.904357	-0.0577248	0.615037	-0.207935
O15397	Importin-8	IPO8	0.00897813	0.855592	0.260926	0.393252	0.00699528	1.11202	0.156876	0.46234	0.589248	-0.256429	0.149502	-0.718769	x
Q96I59	Asparaginyl-tRNA synthetase	NARS2	0.0639906	0.918348	0.37376	0.628406	0.0323613	1.11199	0.685735	0.289942	0.62085	-0.193645	0.522717	-0.483587	x
P36405	ADP-ribosylation factor-like protein 3	ARL3	0.0118813	0.589329	0.0609343	0.429549	0.00798617	1.11091	0.603667	0.15978	0.419978	-0.521579	0.212445	-0.681358	x
Q6P5R6	Ribosomal protein eL22-like	RPL22L1	0.86922	0.0647694	0.76981	0.141459	0.00587905	1.11053	0.907038	-0.0766895	0.160914	-1.04576	0.108983	-0.969072	x
Q13428	Treacle protein	TCOF1	0.00419941	1.17149	0.0386031	0.824113	0.0111032	1.10655	0.149869	0.347378	0.919301	0.0649361	0.522679	-0.282442
P62487	DNA-directed RNA polymerase II subunit RPB7	POLR2G	0.00548523	1.15238	0.514178	0.405215	0.00976434	1.10597	0.234397	0.74716	0.924461	0.046402	0.388227	-0.700758
Q9H4M9	EH domain-containing protein 1	EHD1	0.00149041	1.1243	0.0272615	0.597026	0.00284898	1.10554	0.0215652	0.527271	0.967614	0.0187614	0.118565	-0.508509
Q8N884	Cyclic GMP-AMP synthase	CGAS	0.125335	1.01265	0.116893	0.992114	0.0206312	1.10522	0.990081	0.020536	0.959956	-0.0925749	0.930989	-0.113111	x
O15155	BET1 homolog	BET1	0.0621557	1.1128	0.506193	0.537266	0.0329187	1.10409	0.598275	0.575537	0.994919	0.00871372	0.614355	-0.566823	x
Q99717	Mothers against decapentaplegic homolog 5	SMAD5	0.147654	0.631615	0.39831	0.556332	0.0416503	1.10379	0.948635	0.0752832	0.678834	-0.472176	0.632664	-0.547459	x
Q8N392	Rho GTPase-activating protein 18	ARHGAP18	0.00163208	1.53926	0.0436471	0.89187	0.0050291	1.10295	0.0614524	0.647386	0.170182	0.436304	0.615402	-0.211082
P84243	Histone H3.3	H3-3A	0.0333168	0.978677	0.583608	0.320007	0.00415789	1.10145	0.411023	0.65867	0.904522	-0.122769	0.315868	-0.78144	x
Q9H0C8	Integrin-linked kinase-associated serine/threonine phosphatase 2C	ILKAP	0.0077514	1.11111	0.0115618	1.08181	0.00281725	1.10021	0.958914	0.0293015	0.987706	0.0109043	0.960137	-0.0183971
Q6UW02	Cytochrome P450 20A1	CYP20A1	0.00422222	1.55404	0.151178	0.600466	0.0407105	1.09787	0.0216989	0.95357	0.578986	0.456163	0.448934	-0.497407
Q96EK4	THAP domain-containing protein 11	THAP11	0.0193839	1.33673	0.672764	0.395973	0.0287518	1.09638	0.342608	0.940757	0.716993	0.240347	0.558277	-0.70041
Q9UKF6	Cleavage and polyadenylation specificity factor subunit 3	CPSF3	0.00712711	0.955849	0.0390219	0.825281	0.00378378	1.09395	0.705594	0.130568	0.60169	-0.138097	0.390278	-0.268665	x
Q6ZSR9	Uncharacterized protein FLJ45252	YJ005	0.0192392	1.31607	0.786785	0.293052	0.0400938	1.09392	0.303155	1.02301	0.50767	0.222147	0.527593	-0.800867
Q56VL3	OCIA domain-containing protein 2	OCIAD2	0.0609636	0.571694	0.0153865	1.155	0.0062418	1.09357	0.062386	-0.583302	0.182242	-0.521875	0.884123	0.0614269
Q96RP9	Elongation factor G. mitochondrial	GFM1	0.0739106	0.573001	0.0548889	1.0793	0.0110928	1.08945	0.272078	-0.506301	0.1504	-0.516445	0.989955	-0.0101433	x
P17844	Probable ATP-dependent RNA helicase DDX5	DDX5	0.00186909	0.78954	0.0155161	0.976971	0.000991736	1.08528	0.631153	-0.187431	0.311493	-0.295739	0.83857	-0.108308	x
Q9BXR0	Queuine tRNA-ribosyltransferase catalytic subunit 1	QTRT1	0.0200609	0.861668	0.397778	0.374246	0.0122083	1.08495	0.185974	0.487423	0.587323	-0.223284	0.162802	-0.710706	x
Q9H9C1	Spermatogenesis-defective protein 39 homolog	VIPAS39	0.0114762	1.67266	0.0399681	1.34448	0.0336617	1.07965	0.706372	0.328178	0.567879	0.593007	0.760785	0.264829
Q9UKD2	mRNA turnover protein 4 homolog	MRTO4	0.0110316	0.551169	0.0477	0.814072	0.00449	1.07939	0.547595	-0.262903	0.228179	-0.52822	0.687968	-0.265316	x
Q8WXX5	DnaJ homolog subfamily C member 9	DNAJC9	0.00229841	1.03068	0.0156327	0.851777	0.00281913	1.07851	0.305377	0.1789	0.87126	-0.0478298	0.358867	-0.22673
Q9UMR5	Lysosomal thioesterase PPT2	PPT2	0.60663	-0.237242	0.0147179	1.35735	0.0267863	1.07704	0.0285382	-1.59459	0.188883	-1.31429	0.723734	0.280303
Q9Y5B9	FACT complex subunit SPT16	SUPT16H	0.00973119	0.976444	0.0453042	0.861114	0.00729455	1.0704	0.675685	0.11533	0.594408	-0.0939545	0.460887	-0.209285	x
Q8WVM7	Cohesin subunit SA-1	STAG1	0.00282469	1.10077	0.0167495	1.09573	0.00187859	1.06987	0.993972	0.00504227	0.961355	0.030899	0.971532	0.0258568
P00751	Complement factor B	CFB	0.00119874	1.96915	0.253386	0.443071	0.0259317	1.06935	0.017037	1.52608	0.257541	0.899802	0.393613	-0.626274
Q96Q11	CCA tRNA nucleotidyltransferase 1. mitochondrial	TRNT1	0.0235137	0.977969	0.0436202	1.05273	0.0240392	1.06859	0.781414	-0.0747601	0.837634	-0.0906223	0.974587	-0.0158623
Q10471	Polypeptide N-acetylgalactosaminyltransferase 2	GALNT2	0.0155945	0.949788	0.543168	0.238424	0.0107246	1.06807	0.0359822	0.711364	0.802715	-0.118284	0.0934426	-0.829648	x
Q9Y2X3	Nucleolar protein 58	NOP58	0.00233714	0.974911	0.0364191	0.622407	0.00467654	1.06638	0.103819	0.352504	0.851674	-0.0914722	0.239059	-0.443977	x
P33316	Deoxyuridine 5'-triphosphate nucleotidohydrolase. mitochondrial	DUT	0.00282903	0.887214	0.0105143	0.906564	0.00174194	1.06499	0.95061	-0.0193501	0.587064	-0.177773	0.516868	-0.158423	x
Q9Y4Y9	U6 snRNA-associated Sm-like protein LSm5	LSM5	0.0147664	1.28054	0.0870005	0.917882	0.027729	1.06307	0.405001	0.362659	0.730208	0.217473	0.798278	-0.145186
Q92598	Heat shock protein 105 kDa	HSPH1	0.121806	0.607518	0.105401	0.80304	0.0140562	1.06248	0.718679	-0.195523	0.334063	-0.45496	0.594433	-0.259438	x
Q8NI36	WD repeat-containing protein 36	WDR36	0.0165641	0.716824	0.0454356	0.906173	0.00431959	1.06239	0.690995	-0.189349	0.317112	-0.345564	0.791949	-0.156215	x
Q52LJ0	Protein FAM98B	FAM98B	0.0186588	1.14598	0.046802	1.0437	0.0278988	1.06234	0.73445	0.102281	0.881295	0.0836418	0.968267	-0.018639
P39748	Flap endonuclease 1	FEN1	0.00471248	0.951471	0.0124127	1.11204	0.00699719	1.0607	0.637475	-0.160574	0.855441	-0.109232	0.933878	0.0513416
P23634	Plasma membrane calcium-transporting ATPase 4	ATP2B4	0.0130459	0.940517	0.0274014	0.801472	0.0082365	1.06038	0.650784	0.139044	0.846819	-0.11986	0.394764	-0.258904	x
Q9UBT2	SUMO-activating enzyme subunit 2	UBA2	0.00774139	1.01091	0.0235812	0.943068	0.00846784	1.0565	0.762409	0.0678398	0.921579	-0.0455948	0.704686	-0.113435
Q13185	Chromobox protein homolog 3	CBX3	0.00128205	1.16421	0.00683871	0.944345	0.00148357	1.05168	0.218467	0.219865	0.790861	0.112535	0.752597	-0.10733
P05976	Myosin light chain 1/3. skeletal muscle isoform	MYL1	0.252915	0.520543	0.501545	0.230698	0.0206743	1.051	0.672003	0.289845	0.613033	-0.530457	0.169081	-0.820302	x
P04181	Ornithine aminotransferase. mitochondrial	OAT	0.49056	-0.272608	0.197363	0.499785	0.0117633	1.04837	0.171394	-0.772393	0.147143	-1.32097	0.351122	-0.548581	x
Q9BSJ8	Extended synaptotagmin-1	ESYT1	0.00353042	0.909919	0.0248266	0.740599	0.0018543	1.04737	0.568453	0.16932	0.658335	-0.137447	0.276492	-0.306767	x
Q9UQE7	Structural maintenance of chromosomes protein 3	SMC3	0.00116062	1.19081	0.00921212	0.944113	0.00129114	1.04713	0.0924659	0.246693	0.409173	0.143671	0.566978	-0.103021
Q9BT22	Chitobiosyldiphosphodolichol beta-mannosyltransferase	ALG1	0.176495	0.754627	0.915548	-0.131716	0.0200975	1.04558	0.535558	0.886343	0.820629	-0.29095	0.428981	-1.17729	x
Q9UHL4	Dipeptidyl peptidase 2	DPP7	0.0676589	1.28036	0.259328	0.75051	0.0268783	1.0448	0.627382	0.529847	0.868477	0.23556	0.731084	-0.294287	x
Q86W42	THO complex subunit 6 homolog	THOC6	0.0130384	1.00084	0.0851278	0.813038	0.0119972	1.04193	0.69463	0.187801	0.940445	-0.041087	0.675349	-0.228888
Q00613	Heat shock factor protein 1	HSF1	0.0653693	0.799757	0.446059	0.475125	0.00684241	1.04135	0.723597	0.324632	0.746568	-0.241598	0.489987	-0.56623	x
O75503	Ceroid-lipofuscinosis neuronal protein 5	CLN5	0.0136426	1.43658	0.261042	0.799724	0.0321806	1.04117	0.376559	0.636856	0.40807	0.395415	0.794604	-0.241442
Q6I9Y2	THO complex subunit 7 homolog	THOC7	0.00378991	1.4176	0.285998	0.343437	0.00347748	1.03646	0.0690529	1.07417	0.610905	0.381141	0.186427	-0.693026
Q8IWB7	WD repeat and FYVE domain-containing protein 1	WDFY1	0.00244505	1.85142	0.712044	-0.279153	0.0184949	1.03558	0.0351792	2.13058	0.264459	0.815845	0.206411	-1.31473
Q15070	Mitochondrial inner membrane protein OXA1L	OXA1L	0.331222	0.448313	0.0659075	1.00392	0.0462457	1.03115	0.077485	-0.55561	0.280068	-0.582832	0.959933	-0.0272224	x
P00450	Ceruloplasmin	CP	0.00230058	1.63267	0.87157	-0.0780037	0.0162081	1.03114	0.027197	1.71067	0.486128	0.601529	0.163381	-1.10914
Q9Y3T9	Nucleolar complex protein 2 homolog	NOC2L	0.0173762	0.736301	0.0361257	0.805071	0.00847667	1.02703	0.850561	-0.0687702	0.530234	-0.290725	0.621421	-0.221955	x
Q9UDR5	Alpha-aminoadipic semialdehyde synthase. mitochondrial	AASS	0.123143	0.696365	0.968285	-0.0368713	0.0385861	1.02677	0.340029	0.733236	0.443134	-0.330408	0.252259	-1.06364	x
P08603	Complement factor H	CFH	0.00190476	1.47283	0.285887	0.483231	0.0114198	1.02456	0.0602742	0.989604	0.352718	0.448277	0.40072	-0.541327
Q969G3	SWI/SNF-related matrix-associated actin-dependent regulator of chromatin subfamily E member 1	SMARCE1	0.00192754	1.09512	0.013814	0.916825	0.00330378	1.02162	0.332479	0.178299	0.798229	0.0735043	0.72322	-0.104795
O43172	U4/U6 small nuclear ribonucleoprotein Prp4	PRPF4	0.00659435	1.01293	0.046679	0.845713	0.0089085	1.02033	0.541795	0.167212	0.980985	-0.00739975	0.643366	-0.174612
O43823	A-kinase anchor protein 8	AKAP8	0.00323348	0.903768	0.0941085	0.564663	0.0133324	1.01751	0.353627	0.339105	0.890583	-0.113747	0.481745	-0.452852	x
Q8IUE6	Histone H2A type 2-B	H2AC21	0.00252381	1.213	0.0303571	0.886198	0.00599575	1.0145	0.4012	0.326799	0.717449	0.198501	0.822606	-0.128299
P14625	Endoplasmin	HSP90B1	0.00280893	1.09065	0.00874419	0.554292	0.00681123	1.01163	0.122395	0.536362	0.933516	0.0790237	0.3341	-0.457338
Q9ULK4	Mediator of RNA polymerase II transcription subunit 23	MED23	0.0342491	0.82537	0.118913	0.742028	0.0198176	1.01111	0.857276	0.0833412	0.679327	-0.185741	0.586035	-0.269082	x
O75167	Phosphatase and actin regulator 2	PHACTR2	0.114403	0.670173	0.453855	0.256837	0.0148911	1.00881	0.497048	0.413336	0.745015	-0.338638	0.183193	-0.751974	x
Q5T8P6	RNA-binding protein 26	RBM26	0.00589744	0.93906	0.0554639	0.76533	0.00326316	1.00602	0.706542	0.17373	0.87883	-0.0669556	0.593773	-0.240685	x
P60468	Protein transport protein Sec61 subunit beta	SEC61B	0.0218904	0.862396	0.182289	0.48216	0.0073072	1.00562	0.39274	0.380236	0.834778	-0.143223	0.234948	-0.52346	x
Q15020	Squamous cell carcinoma antigen recognized by T-cells 3	SART3	0.00178969	0.973446	0.0119262	0.763771	0.00173978	1.00464	0.202652	0.209676	0.919003	-0.031197	0.212018	-0.240873	x
Q9NQZ2	Something about silencing protein 10	UTP3	0.00751655	0.675647	0.924727	0.107122	0.00289494	1.00408	0.657159	0.568526	0.446756	-0.328428	0.532899	-0.896954	x
Q53GS9	Ubiquitin carboxyl-terminal hydrolase 39	USP39	0.00323179	1.09155	0.0170128	1.00484	0.00570992	1.00238	0.656011	0.0867062	0.642427	0.0891666	0.992737	0.00246048
Q15424	Scaffold attachment factor B1	SAFB	0.0010318	1.03405	0.0134939	0.866585	0.00146606	1.00183	0.438631	0.16747	0.837399	0.0322227	0.64169	-0.135247
Q9BZE4	GTP-binding protein 4	GTPBP4	0.00304608	0.589714	0.111433	0.625806	0.00122105	1.00125	0.95686	-0.0360912	0.141695	-0.411532	0.51627	-0.375441	x
P19823	Inter-alpha-trypsin inhibitor heavy chain H2	ITIH2	0.0135973	0.820362	0.00863492	2.95543	0.0161913	1.00061	0.0144262	-2.13507	0.751909	-0.180244	0.0992195	1.95483
O14908	PDZ domain-containing protein GIPC1	GIPC1	0.00193548	-0.730271	0.0352043	-0.445909	0.00979737	-1.00151	0.248838	-0.284362	0.697254	0.271239	0.306186	0.555601	x
Q02487	Desmocollin-2	DSC2	0.00167742	-1.01575	0.0110977	-1.59626	0.0166077	-1.00317	0.165303	0.580503	0.987993	-0.012587	0.413898	-0.59309
Q9P0R6	GSK3B-interacting protein	GSKIP	0.0790599	-1.65276	0.0340625	-0.738541	0.00673725	-1.0077	0.509459	-0.914218	0.777863	-0.645056	0.660393	0.269162	x
P34896	Serine hydroxymethyltransferase. cytosolic	SHMT1	0.00256397	-1.07628	0.0177838	-0.807863	0.00128889	-1.01789	0.568409	-0.268422	0.930415	-0.0583973	0.648662	0.210024
Q99759	Mitogen-activated protein kinase kinase kinase 3	MAP3K3	0.00364854	-0.839383	0.0287192	-0.954546	0.00196178	-1.02211	0.835403	0.115163	0.681617	0.182724	0.923582	0.0675617	x
Q9H2C0	Gigaxonin	GAN	0.00959278	-1.43509	0.0332079	-0.780167	0.0286699	-1.02262	0.286847	-0.654927	0.745041	-0.412477	0.761305	0.24245
P49441	Inositol polyphosphate 1-phosphatase	INPP1	0.288394	-0.198346	0.772837	0.0900242	0.00214324	-1.02348	0.444872	-0.28837	0.146462	0.82513	0.0962143	1.1135	x
P30044	Peroxiredoxin-5. mitochondrial	PRDX5	0.0393973	-0.623074	0.138692	-0.805585	0.0043389	-1.02452	0.813341	0.182511	0.365354	0.401448	0.802387	0.218937	x
Q8IU89	Ceramide synthase 3	CERS3	0.0249148	-0.690038	0.995781	0.00149574	0.0351297	-1.02493	0.104558	-0.691534	0.777269	0.334895	0.18666	1.02643	x
P29373	Cellular retinoic acid-binding protein 2	CRABP2	0.00763765	-1.56286	0.0448955	-0.431569	0.0240351	-1.02731	0.0932174	-1.13129	0.678922	-0.535554	0.390622	0.595737
P28288	ATP-binding cassette sub-family D member 3	ABCD3	0.00633178	-0.901479	0.100488	-0.562144	0.00891429	-1.02762	0.426669	-0.339334	0.87464	0.126138	0.434528	0.465473	x
Q9Y5Z4	Heme-binding protein 2	HEBP2	0.0056856	-1.0453	0.0670232	-0.987719	0.0125331	-1.02811	0.944027	-0.0575813	0.983324	-0.0171921	0.971433	0.0403893
P22307	Sterol carrier protein 2	SCP2	0.040479	-0.47142	0.3832	-0.315263	0.00994487	-1.03204	0.752539	-0.156157	0.331527	0.560623	0.25776	0.71678	x
Q8WWA1	Transmembrane protein 40	TMEM40	0.0107409	-1.08552	0.0548523	-1.01642	0.00622268	-1.03838	0.936464	-0.0690952	0.95805	-0.0471348	0.981919	0.0219604
Q16762	Thiosulfate sulfurtransferase	TST	0.00600476	-0.877304	0.169174	-0.611359	0.00530909	-1.03895	0.675059	-0.265945	0.809528	0.161648	0.55808	0.427593	x
P34913	Bifunctional epoxide hydrolase 2	EPHX2	0.0745962	-0.524472	0.538024	-0.279035	0.0312186	-1.04015	0.611824	-0.245437	0.478732	0.515679	0.313498	0.761116	x
P12830	Cadherin-1	CDH1	0.00438491	-0.506831	0.0809493	-0.393079	0.00113889	-1.04178	0.761989	-0.113753	0.18703	0.534946	0.131277	0.648699	x
Q9UQB8	Brain-specific angiogenesis inhibitor 1-associated protein 2	BAIAP2	0.00426692	-0.89642	0.153131	-0.374377	0.00798616	-1.04896	0.0903028	-0.522043	0.828231	0.152538	0.182181	0.674581	x
P61026	Ras-related protein Rab-10	RAB10	0.00219802	-0.723486	0.010351	-1.04205	0.00618828	-1.05043	0.310878	0.318564	0.57217	0.326942	0.990049	0.00837784
Q96S59	Ran-binding protein 9	RANBP9	0.00510549	-1.29002	0.0254484	-1.12475	0.0069953	-1.05097	0.8046	-0.165266	0.770484	-0.239051	0.928352	-0.0737846
Q09666	Neuroblast differentiation-associated protein AHNAK	AHNAK	0.01939	-0.731416	0.186729	-0.576442	0.00497196	-1.05255	0.783471	-0.154975	0.399947	0.321138	0.400335	0.476113	x
Q9UM54	Unconventional myosin-VI	MYO6	0.0113661	-0.771848	0.170046	-0.468616	0.00411351	-1.05265	0.444794	-0.303232	0.538129	0.280804	0.21247	0.584035	x
Q14914	Prostaglandin reductase 1	PTGR1	0.0485913	-0.937592	0.0987191	-0.960638	0.0321605	-1.05653	0.972754	0.0230465	0.824139	0.118943	0.876936	0.0958965	x
O14841	5-oxoprolinase	OPLAH	0.00671988	-0.91082	0.187863	-0.410543	0.0405874	-1.06348	0.251994	-0.500277	0.906639	0.15266	0.461526	0.652937	x
Q6ZVM7	TOM1-like protein 2	TOM1L2	0.00346781	-0.923775	0.053385	-0.57353	0.00123077	-1.06533	0.405531	-0.350245	0.812579	0.141558	0.268847	0.491803	x
Q7Z4S6	Kinesin-like protein KIF21A	KIF21A	0.0523389	-0.93691	0.238608	-0.620139	0.0214705	-1.06634	0.558644	-0.316771	0.840785	0.129432	0.33366	0.446204	x
Q8NFW8	N-acylneuraminate cytidylyltransferase	CMAS	0.005657	-0.93159	0.0215186	-0.982303	0.00297761	-1.07971	0.935988	0.050713	0.8349	0.148119	0.889823	0.0974056	x
Q8IVF2	Protein AHNAK2	AHNAK2	0.0340582	-0.748893	0.0216229	-1.71877	0.0287969	-1.08181	0.127852	0.96988	0.690317	0.332915	0.501441	-0.636965
Q4KMQ1	Taperin	TPRN	0.999698	0.000120544	0.45182	-0.263704	0.047343	-1.08801	0.724266	0.263824	0.3681	1.08813	0.355672	0.824303	x
P80303	Nucleobindin-2	NUCB2	0.0079558	-0.670406	0.0233421	-1.52996	0.00136898	-1.0906	0.187613	0.859557	0.266053	0.420193	0.591318	-0.439363
Q8IYJ3	Synaptotagmin-like protein 1	SYTL1	0.0160812	-0.400323	0.390307	-0.360161	0.00448683	-1.09908	0.958861	-0.0401619	0.216647	0.698758	0.323185	0.73892	x
O60784	Target of Myb1 membrane trafficking protein	TOM1	0.00490311	-0.909603	0.0201607	-1.2703	0.00291932	-1.10473	0.460296	0.360695	0.614977	0.195128	0.809207	-0.165566
Q14134	Tripartite motif-containing protein 29	TRIM29	0.0052879	-0.836638	0.035616	-0.731746	0.00565427	-1.10522	0.747354	-0.104892	0.568209	0.268584	0.412332	0.373476	x
O75351	Vacuolar protein sorting-associated protein 4B	VPS4B	0.00500351	-0.582779	0.206873	-0.438832	0.00187586	-1.123	0.771243	-0.143947	0.169904	0.540221	0.212701	0.684168	x
Q8IUH4	Palmitoyltransferase ZDHHC13	ZDHHC13	0.0142475	-1.12136	0.518949	-0.215428	0.00171429	-1.12689	0.149218	-0.905928	0.995358	0.00553398	0.110984	0.911462
O76062	Delta(14)-sterol reductase TM7SF2	TM7SF2	0.0307767	-1.11496	0.0607175	-1.04723	0.00575843	-1.12766	0.948773	-0.0677322	0.989453	0.0126965	0.927878	0.0804287
Q9H871	E3 ubiquitin-protein transferase RMND5A	RMND5A	0.0154647	-0.709736	0.0303295	-0.827225	0.0449487	-1.13128	0.806187	0.117489	0.724499	0.42154	0.76902	0.30405	x
A7KAX9	Rho GTPase-activating protein 32	ARHGAP32	0.00672494	-0.675988	0.0464668	-0.61512	0.0122249	-1.13548	0.888877	-0.0608677	0.529721	0.459497	0.434721	0.520365	x
Q9Y3R5	Protein dopey-2	DOP1B	0.0169226	-0.929978	0.0419492	-1.79145	0.0367341	-1.14114	0.41041	0.861472	0.890993	0.211163	0.675206	-0.650309
O14732	Inositol monophosphatase 2	IMPA2	0.00160976	-1.26913	0.0136282	-1.17602	0.00836333	-1.14307	0.860075	-0.0931149	0.886847	-0.12606	0.971735	-0.0329453
Q9NRD9	Dual oxidase 1	DUOX1	0.0350917	-0.635292	0.0555678	0.689722	0.00373181	-1.14769	0.0215604	-1.32501	0.363845	0.5124	0.0771429	1.83741	x
P13797	Plastin-3	PLS3	0.00549542	-1.18818	0.0424208	-0.832152	0.00338321	-1.15204	0.42372	-0.356026	0.956677	-0.0361343	0.467317	0.319892
Q8WV74	Mitochondrial coenzyme A diphosphatase NUDT8	NUDT8	0.102561	-1.13375	0.0618771	-1.13556	0.0441582	-1.15377	0.999216	0.00181522	0.989638	0.0200232	0.986243	0.0182079	x
Q9H4H8	Protein FAM83D	FAM83D	0.0216407	-1.12848	0.182256	-0.637398	0.00994321	-1.15806	0.522031	-0.491079	0.981239	0.0295822	0.512598	0.520662
Q9P1Y5	Calmodulin-regulated spectrin-associated protein 3	CAMSAP3	0.0155509	-0.983239	0.0929163	-0.83479	0.0155718	-1.19784	0.848852	-0.148449	0.840525	0.214602	0.703811	0.363051	x
P07476	Involucrin	IVL	0.00445269	-1.835	0.0123407	-2.13891	0.0341215	-1.20725	0.604816	0.30391	0.408977	-0.627758	0.214924	-0.931668
P55196	Afadin	AFDN	0.00869624	-0.952939	0.0766534	-0.665891	0.00288	-1.2111	0.555418	-0.287048	0.65601	0.258163	0.270087	0.545211	x
Q9Y2A9	N-acetyllactosaminide beta-1.3-N-acetylglucosaminyltransferase 3	B3GNT3	0.00781919	-2.10144	0.0326249	-1.75708	0.0227655	-1.21154	0.796206	-0.344357	0.533311	-0.889902	0.663949	-0.545545
O00748	Cocaine esterase	CES2	0.00351915	-1.39303	0.239212	-0.488654	0.00685053	-1.21411	0.0815328	-0.904375	0.813721	-0.178916	0.227003	0.725459
O00204	Sulfotransferase 2B1	SULT2B1	0.00228305	-1.7253	0.0136538	-1.20704	0.013058	-1.21466	0.269024	-0.518267	0.56331	-0.51064	0.991605	0.00762711
Q16625	Occludin	OCLN	0.0351195	-1.46237	0.449823	-0.305362	0.00167635	-1.23122	0.242641	-1.15701	0.89611	-0.231158	0.165623	0.925855
O60462	Neuropilin-2	NRP2	0.0636294	-2.05121	0.0395052	-1.0149	0.0282883	-1.23622	0.505638	-1.03631	0.758135	-0.814985	0.82258	0.221324
P30740	Leukocyte elastase inhibitor	SERPINB1	0.00248387	-0.965041	0.0386471	-1.28156	0.00275269	-1.2366	0.641533	0.316515	0.424272	0.271564	0.968067	-0.0449505
P26045	Tyrosine-protein phosphatase non-receptor type 3	PTPN3	0.329816	-0.524919	0.275476	0.519053	0.017331	-1.23763	0.171445	-1.04397	0.537607	0.712709	0.0913239	1.75668	x
Q494U1	Pleckstrin homology domain-containing family N member 1	PLEKHN1	0.0525904	-1.30118	0.0372313	-0.78742	0.00837288	-1.24404	0.617943	-0.513759	0.976877	-0.0571413	0.518733	0.456618	x
Q13393	Phospholipase D1	PLD1	0.0223173	-0.795681	0.0490454	-0.601813	0.0408695	-1.24882	0.671961	-0.193868	0.735936	0.453138	0.499117	0.647006	x
Q9UJY1	Heat shock protein beta-8	HSPB8	0.00816894	-0.910257	0.04575	-0.878074	0.0054772	-1.25331	0.944536	-0.0321835	0.408469	0.343055	0.464269	0.375238	x
O15020	Spectrin beta chain. non-erythrocytic 2	SPTBN2	0.00276419	-1.13484	0.0170973	-0.719516	0.00333017	-1.25495	0.257988	-0.415328	0.890449	0.12011	0.281831	0.535438
Q5TCZ1	SH3 and PX domain-containing protein 2A	SH3PXD2A	0.00435261	-1.33384	0.0448535	-1.23441	0.00815491	-1.25642	0.914911	-0.0994295	0.942711	-0.0774256	0.985541	0.0220039
P33897	ATP-binding cassette sub-family D member 1	ABCD1	0.139818	-1.65701	0.0171429	-1.82243	0.0190541	-1.26044	0.935744	0.165422	0.89038	-0.396568	0.368806	-0.56199
Q9UIV8	Serpin B13	SERPINB13	0.00438905	-1.69781	0.861392	0.0825943	0.00403261	-1.26452	0.0355676	-1.7804	0.685184	-0.433282	0.108969	1.34712
O00391	Sulfhydryl oxidase 1	QSOX1	0.00216949	-1.40213	0.0105385	-1.66429	0.00776014	-1.26482	0.489396	0.262163	0.85085	-0.137316	0.512522	-0.399479
P10599	Thioredoxin	TXN	0.00771871	-1.21897	0.377439	-0.330541	0.00421932	-1.26778	0.0964512	-0.888427	0.957308	0.0488125	0.115966	0.937239
Q05DH4	FHF complex subunit HOOK-interacting protein 1A	FHIP1A	0.0135757	-1.43928	0.100228	-0.980913	0.00703731	-1.27342	0.58369	-0.458365	0.87633	-0.165854	0.724977	0.292512
P52209	6-phosphogluconate dehydrogenase. decarboxylating	PGD	0.00160202	-1.13128	0.031132	-0.986577	0.00188889	-1.27415	0.816052	-0.144703	0.781095	0.142872	0.650769	0.287575
Q15642	Cdc42-interacting protein 4	TRIP10	0.0165832	-0.878207	0.0912349	-0.897708	0.00226471	-1.27647	0.983772	0.0195004	0.34033	0.398262	0.573133	0.378762	x
P12429	Annexin A3	ANXA3	0.00284487	-1.32932	0.197146	-0.523374	0.0037969	-1.27853	0.177697	-0.805948	0.959551	-0.0507904	0.298644	0.755158
Q6ZSS7	Major facilitator superfamily domain-containing protein 6	MFSD6	0.00709639	-1.67511	0.163175	-0.472199	0.00539013	-1.2812	0.100974	-1.20291	0.752093	-0.393914	0.206193	0.808998
Q0JRZ9	F-BAR domain only protein 2	FCHO2	0.066413	-0.709378	0.598909	-0.365372	0.00815477	-1.28345	0.685517	-0.344005	0.279143	0.574073	0.303253	0.918079	x
Q6P1M3	LLGL scribble cell polarity complex component 2	LLGL2	0.0122065	-0.978319	0.145654	-0.387213	0.00101266	-1.28826	0.218167	-0.591106	0.644477	0.309944	0.095	0.90105	x
Q96ED9	Protein Hook homolog 2	HOOK2	0.408997	-0.477575	0.126093	-0.344743	0.0479215	-1.28888	0.903322	-0.132833	0.64955	0.811304	0.364996	0.944136	x
Q9H1P3	Oxysterol-binding protein-related protein 2	OSBPL2	0.00763173	-1.01147	0.0667031	-1.00413	0.00950275	-1.28971	0.99393	-0.007341	0.776157	0.278238	0.783859	0.285579
Q9H9S4	Calcium-binding protein 39-like	CAB39L	0.00697261	-1.50886	0.012118	-2.41502	0.00860984	-1.29554	0.331423	0.906167	0.871815	-0.213317	0.303237	-1.11948
O15021	Microtubule-associated serine/threonine-protein kinase 4	MAST4	0.032204	-0.787329	0.0273783	-0.765731	0.0213159	-1.29606	0.979426	-0.0215981	0.678925	0.50873	0.550955	0.530328	x
P05109	Protein S100-A8	S100A8	0.00413346	-0.794239	0.00841379	-2.11859	0.00680702	-1.29629	0.0244245	1.32435	0.479995	0.50205	0.26944	-0.822302
Q9UK80	Ubiquitin carboxyl-terminal hydrolase 21	USP21	0.0381005	-0.800958	0.182772	-0.728589	0.0146726	-1.3047	0.94503	-0.0723694	0.64372	0.503741	0.586018	0.57611	x
Q7Z2K6	Endoplasmic reticulum metallopeptidase 1	ERMP1	0.00600796	-1.03016	0.0465236	-0.784578	0.00172763	-1.31073	0.666165	-0.245579	0.658559	0.280568	0.326341	0.526147
Q6ZN66	Guanylate-binding protein 6	GBP6	0.032686	-1.04319	0.122526	-0.873496	0.0154577	-1.31144	0.8165	-0.169698	0.773795	0.268244	0.562505	0.437942
Q6ZNJ1	Neurobeachin-like protein 2	NBEAL2	0.0109665	-1.03759	0.492072	-0.29064	0.00173494	-1.3137	0.259772	-0.746949	0.765872	0.276109	0.163212	1.02306
Q6ZWT7	Lysophospholipid acyltransferase 2	MBOAT2	0.0109254	-1.28141	0.0556126	-0.987779	0.0466083	-1.31894	0.683684	-0.293628	0.981465	0.037533	0.796028	0.331161
Q9Y4K1	Beta/gamma crystallin domain-containing protein 1	CRYBG1	0.00161369	-1.03443	0.0106065	-1.17405	0.00363478	-1.32378	0.575585	0.139623	0.586461	0.289356	0.797988	0.149733
Q6H8Q1	Actin-binding LIM protein 2	ABLIM2	0.189151	-0.767893	0.518912	-0.549603	0.0365116	-1.34642	0.818356	-0.21829	0.408229	0.578526	0.393621	0.796816	x
P12532	Creatine kinase U-type. mitochondrial	CKMT1A	0.067668	-0.904326	0.737708	-0.126861	0.00620104	-1.34742	0.289687	-0.777465	0.73238	0.443095	0.117925	1.22056	x
P09758	Tumor-associated calcium signal transducer 2	TACSTD2	0.0139288	-0.578588	0.740261	0.0866055	0.0027013	-1.35125	0.073238	-0.665193	0.204529	0.77266	0.0915294	1.43785	x
P06702	Protein S100-A9	S100A9	0.00165548	-0.780208	0.00859701	-2.33366	0.00341615	-1.35751	0.0216432	1.55345	0.319747	0.577305	0.205458	-0.97615
Q9HCE6	Rho guanine nucleotide exchange factor 10-like protein	ARHGEF10L	0.00465448	-1.07501	0.0332331	-1.0815	0.00320419	-1.35772	0.993939	0.00648994	0.681938	0.282713	0.723116	0.276223
Q9UJY5	ADP-ribosylation factor-binding protein GGA1	GGA1	0.117665	-0.944201	0.0640773	-0.559998	0.0232084	-1.36389	0.70522	-0.384203	0.828182	0.419691	0.386139	0.803893	x
Q8N8V2	Guanylate-binding protein 7	GBP7	0.0518337	-0.975002	0.135139	-0.946611	0.0235418	-1.36468	0.972371	-0.0283913	0.572576	0.389675	0.574639	0.418066	x
Q9UJ70	N-acetyl-D-glucosamine kinase	NAGK	0.00749385	-0.965068	0.0175836	-1.22037	0.00147186	-1.36505	0.686506	0.255301	0.524903	0.399981	0.850693	0.14468
Q8WV28	B-cell linker protein	BLNK	0.00371014	-1.08384	0.0530553	-1.865	0.00621994	-1.36548	0.490622	0.781159	0.765561	0.281644	0.7489	-0.499515
P47929	Galectin-7	LGALS7	0.0414251	-0.810352	0.146745	-0.771217	0.0112359	-1.36992	0.972784	-0.0391354	0.580299	0.559568	0.540945	0.598704	x
Q8N3Y7	Epidermal retinol dehydrogenase 2	SDR16C5	0.00222762	-1.18389	0.0453565	-0.645883	0.00804487	-1.37032	0.0908632	-0.538006	0.837154	0.186434	0.257594	0.72444
Q5K651	Sterile alpha motif domain-containing protein 9	SAMD9	0.363121	-0.245972	0.109124	-0.785113	0.0150647	-1.37521	0.295222	0.539141	0.19257	1.12924	0.522721	0.590096	x
Q6WKZ4	Rab11 family-interacting protein 1	RAB11FIP1	0.00661901	-0.939597	0.223066	-0.489822	0.0013545	-1.37526	0.378028	-0.449775	0.341523	0.435659	0.135135	0.885434	x
Q9NNX1	Tuftelin	TUFT1	0.00489324	-1.21402	0.027649	-0.896087	0.00198131	-1.37636	0.554276	-0.317935	0.837384	0.162336	0.353659	0.480271
P04083	Annexin A1	ANXA1	0.0026632	-1.51992	0.0497182	-0.69029	0.00293585	-1.40041	0.118886	-0.829634	0.905635	-0.119514	0.226055	0.71012
Q7Z406	Myosin-14	MYH14	0.0149038	-0.761318	0.22954	-0.451553	0.00149057	-1.40245	0.542344	-0.309765	0.189659	0.641136	0.110837	0.950901	x
O15254	Peroxisomal acyl-coenzyme A oxidase 3	ACOX3	0.00737564	-0.744226	0.0823193	-1.00325	0.0068128	-1.41077	0.726619	0.259028	0.33166	0.666549	0.698941	0.407521	x
P61587	Rho-related GTP-binding protein RhoE	RND3	0.0248608	-1.35638	0.0904284	-1.32962	0.0403556	-1.4113	0.98603	-0.0267603	0.976689	0.054917	0.966069	0.0816772
O60701	UDP-glucose 6-dehydrogenase	UGDH	0.0107908	-1.21799	0.115859	-0.843531	0.00326846	-1.43184	0.571652	-0.374455	0.744218	0.213854	0.351729	0.588309
Q9H6S3	Epidermal growth factor receptor kinase substrate 8-like protein 2	EPS8L2	0.000935849	-1.27719	0.0158972	-1.1779	0.00245783	-1.43681	0.870686	-0.0992901	0.834461	0.159623	0.73354	0.258913
Q8N5J2	Ubiquitin carboxyl-terminal hydrolase MINDY-1	MINDY1	0.00585215	-1.28202	0.0287309	-1.51893	0.00822583	-1.44027	0.78566	0.236907	0.895458	0.158246	0.955017	-0.0786615
P57735	Ras-related protein Rab-25	RAB25	0.00189159	-0.970689	0.0448546	-0.991287	0.00183217	-1.44346	0.981648	0.0205982	0.382018	0.472776	0.551049	0.452177	x
O14639	Actin-binding LIM protein 1	ABLIM1	0.00171938	-1.41943	0.00984038	-1.63461	0.00112676	-1.44646	0.718759	0.215181	0.965568	0.0270298	0.762929	-0.188151
P22735	Protein-glutamine gamma-glutamyltransferase K	TGM1	0.00512892	-1.23088	0.00965385	-1.8544	0.00930684	-1.44842	0.10826	0.623516	0.819238	0.217543	0.561454	-0.405974
Q1HG43	Dual oxidase maturation factor 1	DUOXA1	0.013544	-0.670711	0.0330985	0.746683	0.00341509	-1.45399	0.0193333	-1.41739	0.193656	0.783276	0.133333	2.20067	x
Q6ZUM4	Rho GTPase-activating protein 27	ARHGAP27	0.00359322	-1.20349	0.0387439	-2.09972	0.00147273	-1.45694	0.424665	0.896238	0.708938	0.253456	0.652459	-0.642782
Q9UN36	Protein NDRG2	NDRG2	0.107123	-0.972134	0.887685	-0.137943	0.0149079	-1.45766	0.438428	-0.834191	0.68248	0.485522	0.242344	1.31971	x
Q96FQ6	Protein S100-A16	S100A16	0.0053039	-1.15576	0.0259122	-1.07965	0.00421382	-1.45906	0.872824	-0.0761105	0.596233	0.303298	0.491084	0.379409
Q14376	UDP-glucose 4-epimerase	GALE	0.00221752	-1.04014	0.0561836	-0.884644	0.00259459	-1.46257	0.784435	-0.155495	0.408554	0.422431	0.393592	0.577926
Q8WVQ1	Soluble calcium-activated nucleotidase 1	CANT1	0.0542183	-0.658399	0.218358	-0.330461	0.00268696	-1.46416	0.497601	-0.327938	0.276058	0.805758	0.0843571	1.1337	x
Q8N1P7	Beta/gamma crystallin domain-containing protein 2	CRYBG2	0.0043163	-1.09765	0.0151074	-1.26397	0.00334073	-1.4706	0.759328	0.166316	0.571157	0.372952	0.770122	0.206636
Q96TA1	Protein Niban 2	NIBAN2	0.00345259	-1.19643	0.0663473	-0.858089	0.00220051	-1.47066	0.541174	-0.338343	0.629953	0.274226	0.328492	0.61257
Q5T0Z8	Uncharacterized protein C6orf132	C6orf132	0.00380308	-1.07109	0.0214382	-1.05228	0.00402729	-1.48303	0.979186	-0.0188084	0.575658	0.411943	0.535317	0.430752
Q96L46	Calpain small subunit 2	CAPNS2	0.0662395	-0.811411	0.240795	-0.563478	0.0241992	-1.5077	0.72275	-0.247934	0.563103	0.696285	0.333205	0.944218	x
Q6PHR2	Serine/threonine-protein kinase ULK3	ULK3	0.0136063	-1.10196	0.0631106	-1.26651	0.00698581	-1.51111	0.873386	0.164548	0.679377	0.409143	0.847968	0.244595
Q15067	Peroxisomal acyl-coenzyme A oxidase 1	ACOX1	0.00441302	-1.18037	0.136104	-0.499275	0.00326298	-1.52417	0.110309	-0.681099	0.639129	0.343794	0.112466	1.02489
Q9H9H4	Vacuolar protein sorting-associated protein 37B	VPS37B	0.0715492	-1.01135	0.170035	-0.696529	0.0178889	-1.5364	0.771125	-0.314823	0.75828	0.525049	0.455722	0.839871	x
Q8IU85	Calcium/calmodulin-dependent protein kinase type 1D	CAMK1D	0.114622	-0.400675	0.122354	0.408369	0.0187015	-1.54403	0.0628531	-0.809044	0.32001	1.14336	0.0983353	1.9524	x
O60936	Nucleolar protein 3	NOL3	0.0170472	-1.55594	0.371766	-0.657269	0.031487	-1.55534	0.125625	-0.898667	0.999816	-0.000594521	0.311154	0.898072
O15231	Zinc finger protein 185	ZNF185	0.00162963	-1.11805	0.0147015	-1.55363	0.00139583	-1.5576	0.471853	0.435575	0.434033	0.439551	0.995978	0.00397606
Q9HCY8	Protein S100-A14	S100A14	0.00142857	-1.3126	0.0123	-1.17416	0.00125153	-1.57771	0.750883	-0.138435	0.561219	0.265115	0.410416	0.40355
Q6IQ23	Pleckstrin homology domain-containing family A member 7	PLEKHA7	0.0337506	-0.625846	0.179534	-0.636898	0.00200597	-1.57891	0.990188	0.0110519	0.179245	0.953066	0.223868	0.942014	x
Q96JY6	PDZ and LIM domain protein 2	PDLIM2	0.00161013	-1.49081	0.014434	-1.21741	0.00299086	-1.58195	0.626818	-0.273399	0.929485	0.0911373	0.63096	0.364536
Q8IZ21	Phosphatase and actin regulator 4	PHACTR4	0.0316673	-0.853492	0.141543	-0.720012	0.0176673	-1.58651	0.856276	-0.13348	0.520265	0.733015	0.398356	0.866495	x
Q6XZF7	Dynamin-binding protein	DNMBP	0.00115232	-1.31794	0.0108016	-1.63743	0.00149123	-1.58688	0.563421	0.319489	0.652283	0.268945	0.960109	-0.0505444
P02810	Salivary acidic proline-rich phosphoprotein 1/2	PRH1	0.887839	-0.119927	0.300578	-0.726674	0.0336286	-1.58927	0.506238	0.606746	0.268329	1.46934	0.344115	0.862594	x
P13646	Keratin. type I cytoskeletal 13	KRT13	0.00123636	-1.38832	0.0102128	-1.76207	0.00198176	-1.59715	0.471344	0.373748	0.765361	0.208834	0.859374	-0.164915
Q7Z7M8	UDP-GlcNAc:betaGal beta-1.3-N-acetylglucosaminyltransferase 8	B3GNT8	0.0293043	-1.46283	0.274411	-0.866524	0.0175143	-1.60133	0.590564	-0.596309	0.929437	0.138494	0.544541	0.734803
Q03426	Mevalonate kinase	MVK	0.00469328	-1.67173	0.166394	-0.6311	0.0144578	-1.62993	0.084944	-1.04063	0.978278	-0.0418036	0.267211	0.998827
Q9UKR3	Kallikrein-13	KLK13	0.00592817	-2.178	0.0250882	-1.662	0.0297761	-1.64563	0.531589	-0.516002	0.744258	-0.532377	0.990152	-0.0163754
Q8WXI4	Acyl-coenzyme A thioesterase 11	ACOT11	0.0164137	-2.83469	0.113668	-2.05403	0.00289231	-1.66569	0.747016	-0.780662	0.578793	-1.169	0.869579	-0.388336
O76041	Nebulette	NEBL	0.0136443	-1.37121	0.156676	-0.715023	0.0017619	-1.67176	0.455893	-0.656187	0.809655	0.300554	0.252038	0.956741
Q86VR7	V-set and immunoglobulin domain-containing protein 10-like	VSIG10L	0.00511226	-1.63524	0.0129013	-2.13414	0.00796531	-1.67344	0.587764	0.498901	0.98017	0.0382019	0.70893	-0.460699
P01040	Cystatin-A	CSTA	0.00947492	-2.37102	0.0420107	-1.65851	0.0203376	-1.67526	0.541596	-0.71251	0.684086	-0.695766	0.98999	0.0167439
Q86VP1	Tax1-binding protein 1	TAX1BP1	0.0876246	-1.31129	0.0991898	-1.27284	0.0263265	-1.67755	0.984803	-0.038446	0.877443	0.36626	0.812496	0.404706	x
O60547	GDP-mannose 4.6 dehydratase	GMDS	0.0209663	-1.09497	0.102629	-1.51555	0.00141436	-1.6873	0.759166	0.420578	0.384384	0.592329	0.918192	0.171751
Q9UHV5	Rap guanine nucleotide exchange factor-like 1	RAPGEFL1	0.0164244	-1.30134	0.369932	-0.303612	0.0330897	-1.68899	0.109372	-0.997728	0.837256	0.387654	0.238258	1.38538
Q8TF72	Protein Shroom3	SHROOM3	0.00160599	-1.51454	0.120968	-1.05169	0.00843325	-1.69551	0.627625	-0.462849	0.898763	0.18097	0.631135	0.643819
Q8WVV4	Protein POF1B	POF1B	0.00232518	-1.20763	0.477062	-0.480502	0.00197674	-1.7215	0.385088	-0.727124	0.447207	0.513879	0.242422	1.241
P15309	Prostatic acid phosphatase	ACP3	0.0115796	-1.50913	0.0114879	-2.04149	0.00234383	-1.72637	0.563366	0.532356	0.868814	0.217244	0.739391	-0.315112
Q96EY5	Multivesicular body subunit 12A	MVB12A	0.0614151	-0.503946	0.0457172	-0.453128	0.0464163	-1.72728	0.909864	-0.0508179	0.452919	1.22333	0.344479	1.27415	x
Q9HBI6	Cytochrome P450 4F11	CYP4F11	0.430687	-0.873597	0.226057	-1.0851	0.0430187	-1.7515	0.899001	0.2115	0.653222	0.877898	0.363971	0.666398	x
Q86U10	60 kDa lysophospholipase	ASPG	0.0657019	-1.40369	0.0631196	-1.29702	0.0360301	-1.76905	0.915046	-0.106677	0.840759	0.365358	0.654312	0.472035	x
P33260	Cytochrome P450 2C18	CYP2C18	0.0197774	-0.945282	0.0234942	-1.86535	0.0461596	-1.77344	0.296284	0.920067	0.662835	0.828154	0.969183	-0.0919136
Q7L5L3	Lysophospholipase D GDPD3	GDPD3	0.0218923	-3.07376	0.0228518	-1.8836	0.00489151	-1.78245	0.535021	-1.19015	0.623586	-1.29131	0.949288	-0.101156
O95833	Chloride intracellular channel protein 3	CLIC3	0.00248533	-1.85648	0.0166439	-1.60998	0.00276923	-1.7978	0.774517	-0.246501	0.961579	-0.0586735	0.858272	0.187827
O15484	Calpain-5	CAPN5	0.0741615	-1.00475	0.0253382	-2.18494	0.0346058	-1.81248	0.299567	1.18019	0.686439	0.807737	0.860378	-0.372451
Q11206	CMP-N-acetylneuraminate-beta-galactosamide-alpha-2.3-sialyltransferase 4	ST3GAL4	0.0614755	-1.42699	0.0632331	-2.22608	0.0268396	-1.81357	0.665238	0.799092	0.876574	0.386579	0.867571	-0.412513	x
Q969L2	Protein MAL2	MAL2	0.002974	-1.35102	0.0558212	-0.900393	0.00138462	-1.81817	0.50005	-0.450626	0.477759	0.467147	0.184148	0.917773
Q9C002	Normal mucosa of esophagus-specific gene 1 protein	NMES1	0.752594	-0.177658	0.17699	-1.55371	0.0453142	-1.83138	0.272031	1.37605	0.246721	1.65373	0.912815	0.277673	x
Q92738	USP6 N-terminal-like protein	USP6NL	0.143663	-1.22853	0.0752395	-1.48732	0.0136058	-1.83781	0.887355	0.258784	0.784659	0.609273	0.827414	0.350489	x
Q4VNC1	Probable cation-transporting ATPase 13A4	ATP13A4	0.0423325	-1.75047	0.111966	-1.32829	0.00415243	-1.85287	0.777667	-0.422181	0.954397	0.102396	0.613083	0.524577
Q86UY5	Protein FAM83A	FAM83A	0.214841	-1.16574	0.166851	-1.47518	0.0449692	-1.87313	0.873229	0.309441	0.773721	0.707391	0.849305	0.39795	x
Q99685	Monoglyceride lipase	MGLL	0.00728018	-2.25248	0.0273759	-2.08564	0.00783523	-1.88376	0.899464	-0.166846	0.796296	-0.368727	0.878367	-0.201881
P21217	3-galactosyl-N-acetylglucosaminide 4-alpha-L-fucosyltransferase FUT3	FUT3	0.0448291	-2.01116	0.355108	-1.1015	0.0481856	-1.88522	0.521894	-0.909661	0.952944	-0.125933	0.629172	0.783729
O95294	RasGAP-activating-like protein 1	RASAL1	0.00546096	-0.942204	0.0095619	-3.49729	0.00941121	-1.8943	0.024664	2.55508	0.409346	0.952096	0.245041	-1.60299
P18510	Interleukin-1 receptor antagonist protein	IL1RN	0.00160204	-1.74532	0.0144664	-1.98597	0.00173438	-1.90192	0.762475	0.240651	0.820722	0.156602	0.941752	-0.0840488
Q8NEV8	Exophilin-5	EXPH5	0.0368702	-1.98592	0.0546527	-1.23046	0.00427426	-1.90497	0.603839	-0.755455	0.975532	-0.0809477	0.501847	0.674507
Q14116	Interleukin-18	IL18	0.00441083	-2.13236	0.0273615	-1.72904	0.00616387	-1.91753	0.556392	-0.403318	0.824356	-0.214833	0.825311	0.188485
Q9Y6U3	Scinderin	SCIN	0.211989	-0.745024	0.111541	1.47393	0.00843624	-1.9188	0.0831565	-2.21896	0.368954	1.17377	0.0944478	3.39273	x
A8K2U0	Alpha-2-macroglobulin-like protein 1	A2ML1	0.00235328	-1.96671	0.0184356	-2.65342	0.00164103	-1.92199	0.556584	0.686713	0.967315	-0.0447205	0.572976	-0.731433
O60437	Periplakin	PPL	0.00257743	-1.48376	0.0287677	-1.54873	0.0019883	-1.92821	0.947398	0.0649773	0.540004	0.444451	0.706822	0.379474
Q9UBX7	Kallikrein-11	KLK11	0.00586774	-1.55328	0.0684011	-1.32008	0.00565246	-1.9317	0.815437	-0.233202	0.742583	0.378416	0.594979	0.611618
P0DP57	Secreted Ly-6/uPAR domain-containing protein 2	SLURP2	0.00960103	-1.14016	0.0232997	-3.34093	0.0365092	-1.94125	0.114809	2.20076	0.645336	0.801085	0.519191	-1.39968
Q08AI8	Protein mab-21-like 4	MAB21L4	0.00310508	-1.10796	0.199988	-0.732464	0.00196571	-1.94421	0.626796	-0.375493	0.220393	0.836256	0.205525	1.21175
O95049	Tight junction protein ZO-3	TJP3	0.0155372	-1.40632	0.409526	-0.750023	0.00232603	-1.9521	0.649866	-0.656299	0.679037	0.545774	0.415346	1.20207
Q9BQI0	Allograft inflammatory factor 1-like	AIF1L	0.0238445	-2.13406	0.0233395	-2.83697	0.00507657	-1.95514	0.702289	0.702915	0.940852	-0.178916	0.584822	-0.881831
Q92817	Envoplakin	EVPL	0.00188327	-1.55563	0.036613	-1.29243	0.00110949	-1.96582	0.748089	-0.263196	0.554358	0.410191	0.427026	0.673387
Q13882	Protein-tyrosine kinase 6	PTK6	0.00347154	-1.56992	0.0238376	-1.67575	0.00181053	-1.96631	0.920544	0.105832	0.67769	0.396391	0.796135	0.290559
Q53FA7	Quinone oxidoreductase PIG3	TP53I3	0.00119122	-2.03594	0.0134804	-2.50417	0.00334603	-1.96716	0.662468	0.468225	0.959848	-0.0687851	0.703942	-0.537011
Q96HE7	ERO1-like protein alpha	ERO1A	0.00547579	-1.4678	0.013561	-2.34268	0.00448302	-1.9787	0.152648	0.874879	0.369054	0.510904	0.715265	-0.363975
Q9BW04	Specifically androgen-regulated gene protein	SARG	0.00440487	-1.74013	0.0607386	-1.21502	0.00312456	-1.98194	0.531522	-0.525115	0.835186	0.241808	0.421806	0.766924
Q9NZT1	Calmodulin-like protein 5	CALML5	0.276666	-0.955991	0.989321	-0.0243176	0.0139567	-1.99423	0.615711	-0.931674	0.440797	1.03824	0.26247	1.96991	x
P0CAP1	Myocardial zonula adherens protein	MYZAP	0.0397877	-2.12191	0.191599	-1.36434	0.0385925	-1.9998	0.49914	-0.757567	0.950678	-0.122112	0.581675	0.635454
Q9P2M7	Cingulin	CGN	0.0181932	-1.43182	0.479565	-0.416191	0.0238966	-2.00383	0.269068	-1.01563	0.785453	0.572008	0.282852	1.58764
Q99719	Septin-5	SEPTIN5	0.00513096	-2.35208	0.0131471	-3.1605	0.0245312	-2.02022	0.583595	0.808414	0.899215	-0.331862	0.55073	-1.14028
Q9UBD6	Ammonium transporter Rh type C	RHCG	0.00314607	-1.42747	0.0659505	-1.59914	0.00243437	-2.02084	0.899101	0.171667	0.495894	0.593364	0.776024	0.421696
P04080	Cystatin-B	CSTB	0.00109767	-2.07601	0.011817	-2.36154	0.00206452	-2.03728	0.764896	0.285536	0.960531	-0.0387245	0.756897	-0.324261
Q92623	Tetratricopeptide repeat protein 9A	TTC9	0.00498067	-1.32142	0.159951	-0.908469	0.00147664	-2.03783	0.612578	-0.412951	0.195859	0.716409	0.206118	1.12936
Q8TAA5	GrpE protein homolog 2. mitochondrial	GRPEL2	0.0162032	-2.14483	0.0144018	-2.67654	0.00892333	-2.04505	0.600035	0.53171	0.9501	-0.0997807	0.435057	-0.631491
O94929	Actin-binding LIM protein 3	ABLIM3	0.0598823	-1.69415	0.0247901	-2.51422	0.0161144	-2.06352	0.570424	0.82007	0.871278	0.369373	0.77612	-0.450698
Q3ZCV2	Ciliary microtubule-associated protein 2	CIMAP2	0.0236814	-1.76652	0.008	-2.41278	0.00377208	-2.08655	0.532656	0.646264	0.87128	0.320032	0.722639	-0.326232
Q8TD30	Alanine aminotransferase 2	GPT2	0.0156789	-2.23625	0.0919491	-1.12817	0.0147763	-2.09136	0.365956	-1.10809	0.954514	-0.144897	0.493767	0.963189
A1A5D9	BICD family-like cargo adapter 2	BICDL2	0.00763559	-1.26215	0.0264936	-1.70811	0.00343722	-2.11145	0.591577	0.445957	0.368542	0.849298	0.733857	0.403342
P20930	Filaggrin	FLG	0.0846373	-1.73473	0.788058	-0.472116	0.0371249	-2.13034	0.49802	-1.26262	0.833275	0.395606	0.431871	1.65822	x
Q7Z465	Bcl-2/adenovirus E1B 19 kDa-interacting protein 2-like protein	BNIPL	0.00346409	-3.01357	0.0521544	-2.57245	0.010752	-2.13282	0.836839	-0.441122	0.668467	-0.880755	0.865478	-0.439633
Q9UBG3	Cornulin	CRNN	0.004823	-2.57257	0.0236554	-3.02706	0.00622037	-2.13326	0.783647	0.454482	0.782523	-0.439316	0.587019	-0.893798
P15428	15-hydroxyprostaglandin dehydrogenase [NAD(+)]	HPGD	0.00590522	-2.19914	0.0589629	1.39784	0.0223374	-2.13812	0.0167312	-3.59698	0.980592	-0.0610243	0.089619	3.53596
Q9Y2H5	Pleckstrin homology domain-containing family A member 6	PLEKHA6	0.056407	-1.67396	0.07164	-2.15488	0.0174569	-2.14952	0.76263	0.480916	0.780679	0.475559	0.997374	-0.00535698	x
A8MQ03	Cysteine-rich tail protein 1	CYSRT1	0.00173444	-1.95283	0.0223115	-2.18827	0.00186928	-2.16952	0.831083	0.235447	0.810476	0.216697	0.989471	-0.0187492
O95171	Sciellin	SCEL	0.00284466	-1.95622	0.0344713	-1.59478	0.00196532	-2.18292	0.691177	-0.36144	0.82559	0.2267	0.541854	0.58814
P06731	Carcinoembryonic antigen-related cell adhesion molecule 5	CEACAM5	0.00246568	-1.45911	0.194764	-0.920592	0.00346707	-2.23761	0.595245	-0.538522	0.478537	0.778491	0.313216	1.31701
Q9UBC9	Small proline-rich protein 3	SPRR3	0.000980645	-2.07459	0.00985859	-2.98393	0.00097561	-2.24269	0.276395	0.909346	0.828361	0.168103	0.509531	-0.741243
P21128	Uridylate-specific endoribonuclease	ENDOU	0.00649195	-3.0027	0.0109412	-3.46227	0.00362463	-2.24968	0.770315	0.459566	0.687074	-0.753024	0.283682	-1.21259
Q8NDI1	EH domain-binding protein 1	EHBP1	0.0475352	-1.55684	0.314523	-1.08781	0.0455182	-2.27484	0.802	-0.469035	0.801782	0.717999	0.618833	1.18703
Q9NQ38	Serine protease inhibitor Kazal-type 5	SPINK5	0.00132931	-2.28531	0.0428697	-1.92166	0.0027473	-2.28131	0.755009	-0.363652	0.996683	-0.00400238	0.814727	0.35965
Q15828	Cystatin-M	CST6	0.00230725	-2.11881	0.0273703	-1.64191	0.00287097	-2.28242	0.60478	-0.476898	1	0	0.560827	0.640509
Q9UJC5	SH3 domain-binding glutamic acid-rich-like protein 2	SH3BGRL2	0.0371747	-2.86304	0.0513925	-1.99441	0.0147702	-2.28335	0.699888	-0.86863	0.867604	-0.579687	0.889286	0.288943
Q6KB66	Keratin. type II cytoskeletal 80	KRT80	0.00753901	-1.77174	0.288238	-0.694729	0.00195556	-2.289	0.211394	-1.07701	0.602828	0.517265	0.115705	1.59427
P40394	All-trans-retinol dehydrogenase [NAD(+)] ADH7	ADH7	0.00585784	-2.13114	0.0981246	-0.959694	0.00341085	-2.29231	0.181275	-1.17145	0.92586	0.16117	0.1776	1.33262
O95273	Cyclin-D1-binding protein 1	CCNDBP1	0.0073835	-2.08978	0.0406813	-2.04727	0.0033921	-2.32419	0.984013	-0.0425051	0.905659	0.234407	0.885267	0.276912
O95274	Ly6/PLAUR domain-containing protein 3	LYPD3	0.00279284	-1.86512	0.0102379	-1.55513	0.00282591	-2.33041	0.68	-0.309989	0.726808	0.465293	0.39508	0.775281
Q14CN2	Calcium-activated chloride channel regulator 4	CLCA4	0.0411647	-0.96976	0.135062	-1.37489	0.0123464	-2.36995	0.729743	0.405132	0.298975	1.40019	0.546823	0.995058	x
P05120	Plasminogen activator inhibitor 2	SERPINB2	0.00297062	-2.4148	0.285904	0.606062	0.00147945	-2.44271	0.0168182	-3.02086	0.985342	0.0279072	0.0852	3.04877
Q16610	Extracellular matrix protein 1	ECM1	0.00632947	-2.10153	0.0433192	-2.79823	0.00506977	-2.52923	0.661252	0.696704	0.723408	0.427698	0.906818	-0.269006
Q6ZVX7	F-box only protein 50	NCCRP1	0.00218128	-2.04948	0.0453255	-1.70994	0.00282887	-2.5383	0.781393	-0.339543	0.720777	0.488816	0.551107	0.82836
Q8WWI1	LIM domain only protein 7	LMO7	0.00365236	-1.44781	0.0945615	-1.05726	0.0032646	-2.55827	0.589819	-0.390548	0.258249	1.11046	0.17934	1.501
Q16651	Prostasin	PRSS8	0.00421811	-2.37022	0.0393069	-2.18839	0.00468999	-2.56686	0.914312	-0.181831	0.925391	0.196642	0.853833	0.378473
Q5TAA0	Tetratricopeptide repeat protein 22	TTC22	0.00431214	-1.46102	0.0325097	-2.37165	0.0040813	-2.57546	0.438131	0.910634	0.365544	1.11444	0.925521	0.203804
P31327	Carbamoyl-phosphate synthase [ammonia]. mitochondrial	CPS1	0.172491	-1.31334	0.264314	-1.50768	0.00910168	-2.60957	0.932105	0.19434	0.446737	1.29623	0.566811	1.10189	x
Q9H6R3	Acyl-CoA synthetase short-chain family member 3. mitochondrial	ACSS3	0.00248404	-2.39175	0.0236667	-2.16808	0.0174771	-2.61138	0.871514	-0.223667	0.933506	0.219633	0.847694	0.443299
Q9ULC6	Protein-arginine deiminase type-1	PADI1	0.0087302	-2.25044	0.0419493	-3.69979	0.00224121	-2.63032	0.510396	1.44934	0.836538	0.379875	0.69473	-1.06947
O95867	Lymphocyte antigen 6 complex locus protein G6c	LY6G6C	0.0125568	-2.60041	0.284935	-1.35336	0.018862	-2.63098	0.29681	-1.24705	1	0	0.438948	1.27762
Q8TE68	Epidermal growth factor receptor kinase substrate 8-like protein 1	EPS8L1	0.0077619	-2.30649	0.0353868	-1.86348	0.00449938	-2.64694	0.734943	-0.443008	0.860921	0.340443	0.565383	0.783451
Q9BQR3	Serine protease 27	PRSS27	0.00838186	-1.18997	0.100458	-1.61268	0.00403279	-2.69739	0.771092	0.422713	0.261336	1.50742	0.544131	1.08471
Q92871	Phosphomannomutase 1	PMM1	0.00488293	-2.27529	0.105478	-1.45406	0.00114286	-2.71987	0.541437	-0.82123	0.765672	0.444584	0.348486	1.26581
P30838	Aldehyde dehydrogenase. dimeric NADP-preferring	ALDH3A1	0.00187023	-3.14497	0.0409149	-2.06345	0.00686476	-2.75518	0.379796	-1.08152	0.852418	-0.38979	0.719061	0.691726
Q6ZUI0	Tumor protein p63-regulated gene 1 protein	TPRG1	0.00461172	-1.73462	0.121617	-2.0577	0.0236921	-2.78295	0.879044	0.323082	0.662716	1.04833	0.815429	0.725251
P18054	Polyunsaturated fatty acid lipoxygenase ALOX12	ALOX12	0.00105556	-4.47369	0.00887805	-4.00692	0.0151599	-2.81037	0.528009	-0.466767	0.354996	-1.66332	0.458747	-1.19655
O95164	Ubiquitin-like protein 3	UBL3	0.00936131	-2.5971	0.0347418	-2.50631	0.00475598	-2.86241	0.967853	-0.090794	0.919427	0.265308	0.87001	0.356102
Q9BPY8	Homeodomain-only protein	HOPX	0.0141317	-2.94623	0.027435	-2.60659	0.0231132	-2.89088	0.853794	-0.339645	0.986868	-0.0553555	0.912305	0.28429
Q7Z794	Keratin. type II cytoskeletal 1b	KRT77	0.00878284	-3.27892	0.0401395	-2.35084	0.00233741	-2.91708	0.603975	-0.92808	0.884064	-0.361848	0.72459	0.566232
A6NNA2	Serine/arginine repetitive matrix protein 3	SRRM3	0.0549082	-1.84016	0.0399553	-2.13964	0.00469268	-2.94009	0.848698	0.29947	0.519385	1.09993	0.51601	0.800455
Q08188	Protein-glutamine gamma-glutamyltransferase E	TGM3	0.00440901	-2.86757	0.00990099	-3.77674	0.0160879	-2.96269	0.492763	0.90917	0.975582	0.0951221	0.717139	-0.814048
Q9UL52	Transmembrane protease serine 11E	TMPRSS11E	0.00220033	-2.13519	0.0470904	-2.80601	0.0258723	-2.96937	0.683166	0.670821	0.744366	0.834179	0.965052	0.163358
P19013	Keratin. type II cytoskeletal 4	KRT4	0.004	-3.35716	0.0355445	-2.41712	0.00102564	-3.02966	0.57901	-0.940044	0.879954	-0.327499	0.720341	0.612545
Q9UJ71	C-type lectin domain family 4 member K	CD207	0.0170568	-2.43776	0.0909912	-2.19883	0.0078885	-3.04969	0.884052	-0.238934	0.639054	0.611933	0.588134	0.850867
O76027	Annexin A9	ANXA9	0.0358685	-3.07951	0.616028	-0.897621	0.0161333	-3.09244	0.35542	-2.18189	0.99656	0.0129238	0.378739	2.19482
P13928	Annexin A8	ANXA8	0.0247569	-3.61769	0.662246	-0.155386	0.0436086	-3.11669	0.0981477	-3.4623	0.925638	-0.500998	0.221854	2.9613
Q96BQ1	Protein FAM3D	FAM3D	0.0109833	-1.90268	0.0313208	-2.69795	0.00775352	-3.12176	0.563232	0.795267	0.489037	1.21908	0.85894	0.423813
Q9NY35	Claudin domain-containing protein 1	CLDND1	0.0243704	-1.67178	0.0167761	-2.27601	0.00350595	-3.13684	0.581195	0.604224	0.356549	1.46506	0.516875	0.860833
P51993	4-galactosyl-N-acetylglucosaminide 3-alpha-L-fucosyltransferase FUT6	FUT6	0.00828475	-1.43106	0.0499046	-2.46468	0.00469398	-3.20354	0.504045	1.03362	0.311055	1.77248	0.758359	0.73886
Q5SSG8	Mucin-21	MUC21	0.00245517	-2.93852	0.0361014	-5.26382	0.00476372	-3.24069	0.391191	2.3253	0.901697	0.302175	0.566192	-2.02313
Q9HAW9	UDP-glucuronosyltransferase 1A8	UGT1A8	0.0833567	-2.17978	0.187011	-2.03938	0.0144392	-3.25705	0.962317	-0.140399	0.67544	1.07727	0.594267	1.21766	x
Q9UKR0	Kallikrein-12	KLK12	0.00439663	-3.17814	0.0291914	-2.40277	0.0171087	-3.26554	0.482969	-0.775369	0.977509	0.0874033	0.683655	0.862772
Q9NWX5	Ankyrin repeat and SOCS box protein 6	ASB6	0.0133938	-3.26073	0.117526	-1.9753	0.00439136	-3.34203	0.579305	-1.28543	0.981426	0.0813011	0.562018	1.36673
P15941	Mucin-1	MUC1	0.387814	-0.484301	0.411208	-0.791713	0.0182595	-3.53435	0.817632	0.307411	0.212636	3.05005	0.239137	2.74264	x
Q8N1N4	Keratin. type II cytoskeletal 78	KRT78	0.00497098	-2.73319	0.0364308	-3.14692	0.00349555	-3.5473	0.843051	0.413729	0.682223	0.814105	0.883428	0.400376
Q14002	Carcinoembryonic antigen-related cell adhesion molecule 7	CEACAM7	0.58726	-0.290779	0.0147332	-3.2268	0.0012	-3.62105	0.0281388	2.93603	0.0546667	3.33027	0.793948	0.394241
Q9HAW7	UDP-glucuronosyltransferase 1A7	UGT1A7	0.0488881	-2.18296	0.169638	-2.52496	0.00837998	-3.62758	0.915435	0.342001	0.589734	1.44461	0.744014	1.10261
O95678	Keratin. type II cytoskeletal 75	KRT75	0.00370478	-4.61335	0.107686	-1.95012	0.002	-3.66611	0.176112	-2.66324	0.725589	-0.94724	0.363495	1.716
Q9UHA7	Interleukin-36 alpha	IL36A	0.00310158	-1.81428	0.0436659	-3.70239	0.0028374	-3.77846	0.332893	1.8881	0.204967	1.96418	0.983357	0.0760775
A8MX76	Calpain-14	CAPN14	0.00769859	-2.33582	0.0951822	1.03452	0.00168821	-3.85755	0.0163738	-3.37033	0.331886	1.52173	0.212	4.89207
Q86T26	Transmembrane protease serine 11B	TMPRSS11B	0.00614879	-2.89019	0.0604167	-3.37156	0.0107532	-4.07485	0.849477	0.481367	0.671153	1.18465	0.849327	0.703288
P58499	Protein FAM3B	FAM3B	0.0274447	-2.23632	0.563218	-0.815334	0.002	-4.37901	0.511536	-1.42098	0.354858	2.14269	0.150756	3.56367
Q6UXB3	Ly6/PLAUR domain-containing protein 2	LYPD2	0.0060331	-4.48195	0.0559821	-3.62839	0.00147826	-4.5486	0.778688	-0.853561	0.983695	0.0666431	0.752527	0.920204

## Sheet: Dataset EV3B
Dataset EV3B: Enrichment of all DAPs GERD vs Normal
#category	term ID	term description	observed gene count	background gene count	strength	false discovery rate	matching proteins in your network (IDs)	matching proteins in your network (labels)
GO Process	GO:0071840	Cellular component organization or biogenesis	573	5639	0.19	9.42e-28	9606.ENSP00000009530,9606.ENSP00000011619,9606.ENSP00000029410,9606.ENSP00000167586,9606.ENSP00000199320,9606.ENSP00000200181,9606.ENSP00000204961,9606.ENSP00000206765,9606.ENSP00000209875,9606.ENSP00000211998,9606.ENSP00000216122,9606.ENSP00000216286,9606.ENSP00000216297,9606.ENSP00000216336,9606.ENSP00000216639,9606.ENSP00000216714,9606.ENSP00000217133,9606.ENSP00000218089,9606.ENSP00000218104,…	CD74,RANBP9,B4GALT7,KRT14,DIMT1,ITGB4,EFNB1,TGM1,CBX5,VCL,MCM5,NID2,SUPT16H,CTSG,VRK1,APEX1,TUBB1,STAG2,ABCD1,MMP2,CORO1A,AGO2,GDAP1,DNASE2,LAMB1,BET1,PLOD3,CLIP2,MPO,UTP18,COL1A1,VTN,KRR1,C12orf57,ASF1A,ACOT13,BYSL,RRP9,MAPRE3,MSH2,PRTN3,STBD1,VPS4B,PFN2,NCAPH,CLTA,RAB22A,H1-3,VASP,KRT13,NOP53,RAC2,CMA1,ARHGEF6,NCAPG,KRT75,DPF2,CNN1,COLGALT1,PXDN,LAMA5,PPAN,GRWD1,NOL11,TIMM10B,UTP3,MATN2,NIP7,TE…
GO Process	GO:0009987	Cellular process	1120	14826	0.06	3.92e-21	9606.ENSP00000008938,9606.ENSP00000009530,9606.ENSP00000011619,9606.ENSP00000029410,9606.ENSP00000046794,9606.ENSP00000052754,9606.ENSP00000075120,9606.ENSP00000156109,9606.ENSP00000160262,9606.ENSP00000167586,9606.ENSP00000171887,9606.ENSP00000176763,9606.ENSP00000181383,9606.ENSP00000199320,9606.ENSP00000200181,9606.ENSP00000201586,9606.ENSP00000201647,9606.ENSP00000203001,9606.ENSP00000204566,…	PGLYRP1,CD74,RANBP9,B4GALT7,LCP2,DCN,SLC2A3,GPKOW,ICAM3,KRT14,TNS1,STK10,CPB2,DIMT1,ITGB4,SULT2B1,EPS8L1,TRMT6,SPG21,EFNB1,OSGEP,TGM1,CBX5,VCL,LGALS1,MCM5,PMM1,PAPOLA,NID2,SUPT16H,CTSG,VRK1,APEX1,CSTF1,CTSZ,TUBB1,LBP,STAG2,ABCD1,ACP5,MMP2,CORO1A,POLR2C,MPG,CTSH,AGO2,GDAP1,PAF1,CLC,CEACAM5,DNASE2,GAPDHS,LAMB1,BET1,RBM28,PLOD3,CLIP2,SEC61B,BLNK,SFXN3,MPO,UTP18,EPX,DDX5,COL1A1,VTN,WFS1,CTSC,MVK,CDKN…
GO Process	GO:0016043	Cellular component organization	524	5436	0.17	2.97e-19	9606.ENSP00000009530,9606.ENSP00000011619,9606.ENSP00000029410,9606.ENSP00000167586,9606.ENSP00000200181,9606.ENSP00000204961,9606.ENSP00000206765,9606.ENSP00000209875,9606.ENSP00000211998,9606.ENSP00000216122,9606.ENSP00000216286,9606.ENSP00000216297,9606.ENSP00000216336,9606.ENSP00000216639,9606.ENSP00000216714,9606.ENSP00000217133,9606.ENSP00000218089,9606.ENSP00000218104,9606.ENSP00000219070,…	CD74,RANBP9,B4GALT7,KRT14,ITGB4,EFNB1,TGM1,CBX5,VCL,MCM5,NID2,SUPT16H,CTSG,VRK1,APEX1,TUBB1,STAG2,ABCD1,MMP2,CORO1A,AGO2,GDAP1,DNASE2,LAMB1,BET1,PLOD3,CLIP2,MPO,COL1A1,VTN,C12orf57,ASF1A,ACOT13,MAPRE3,MSH2,PRTN3,STBD1,VPS4B,PFN2,NCAPH,CLTA,RAB22A,H1-3,VASP,KRT13,NOP53,RAC2,CMA1,ARHGEF6,NCAPG,KRT75,DPF2,CNN1,COLGALT1,PXDN,LAMA5,PPAN,GRWD1,TIMM10B,UTP3,MATN2,NIP7,TERF2,APCS,NASP,LAMC1,MYO1G,TACO1,L…
GO Process	GO:0097435	Supramolecular fiber organization	111	570	0.47	4.90e-18	9606.ENSP00000011619,9606.ENSP00000029410,9606.ENSP00000167586,9606.ENSP00000219150,9606.ENSP00000223127,9606.ENSP00000223398,9606.ENSP00000225964,9606.ENSP00000245932,9606.ENSP00000246635,9606.ENSP00000249071,9606.ENSP00000252245,9606.ENSP00000252599,9606.ENSP00000252804,9606.ENSP00000258787,9606.ENSP00000259365,9606.ENSP00000261965,9606.ENSP00000261978,9606.ENSP00000263556,9606.ENSP00000264828,…	RANBP9,B4GALT7,KRT14,CORO1A,PLOD3,CLIP2,COL1A1,VASP,KRT13,RAC2,KRT75,COLGALT1,PXDN,MYO1G,TMOD1,TUBGCP3,LTBP2,P4HA1,COL5A3,LUM,IQGAP2,MYL9,APP,RHOC,ELMO2,SHROOM3,ITGB5,SCIN,COL1A2,COL14A1,CFL2,HSP90B1,KRT16,COL3A1,KRT78,KRT17,CSRP2,LTBP4,ELMO1,BAIAP2,MAP7D3,BID,HCLS1,DIAPH2,CRTAP,ZYX,COL12A1,PAWR,KRT77,DPYSL3,FBLN5,FMOD,THSD4,PLS3,MFAP5,CALD1,DMD,ACTA1,ENAH,LMOD1,CSRP1,DPT,FLNA,MYO6,SORBS1,COL5A1,…
GO Process	GO:0006364	rRNA processing	62	220	0.64	1.86e-15	9606.ENSP00000199320,9606.ENSP00000225298,9606.ENSP00000229214,9606.ENSP00000230340,9606.ENSP00000232888,9606.ENSP00000246802,9606.ENSP00000253107,9606.ENSP00000253247,9606.ENSP00000254803,9606.ENSP00000257829,9606.ENSP00000258772,9606.ENSP00000259239,9606.ENSP00000261015,9606.ENSP00000261708,9606.ENSP00000262265,9606.ENSP00000263092,9606.ENSP00000263239,9606.ENSP00000264279,9606.ENSP00000267425,…	DIMT1,UTP18,KRR1,BYSL,RRP9,NOP53,PPAN,NOL11,UTP3,NAT10,DDX56,IMP4,WDR12,UTP6,PIH1D1,METTL16,DDX18,NOP58,NOP9,NOB1,NVL,NIFK,PWP2,NOL6,WDR3,DHX37,WDR75,GEMIN4,RRS1,DDX54,IMP3,UTP4,RRP1B,LYAR,DDX21,DDX47,WDR55,GTPBP4,HEATR1,RRP15,TFB1M,MDN1,EXOSC1,EXOSC2,BMS1,LAS1L,MRTO4,EXOSC10,DIS3,EXOSC9,RCL1,NOP2,URB1,UTP14A,FTSJ3,EXOSC6,RRP1,WDR36,TRMT112,TBL3,EMG1,NSA2
GO Process	GO:0006396	RNA processing	136	868	0.38	2.01e-15	9606.ENSP00000156109,9606.ENSP00000199320,9606.ENSP00000203001,9606.ENSP00000206542,9606.ENSP00000216277,9606.ENSP00000217109,9606.ENSP00000220592,9606.ENSP00000221265,9606.ENSP00000223073,9606.ENSP00000225298,9606.ENSP00000225792,9606.ENSP00000229214,9606.ENSP00000230340,9606.ENSP00000232888,9606.ENSP00000238112,9606.ENSP00000245934,9606.ENSP00000246802,9606.ENSP00000249299,9606.ENSP00000250237,…	GPKOW,DIMT1,TRMT6,OSGEP,PAPOLA,CSTF1,AGO2,PAF1,RBM28,UTP18,DDX5,KRR1,BYSL,RRP9,CPSF3,SYMPK,NOP53,LSM8,QTRT1,TRNT1,PPAN,NOL11,GRSF1,UTP3,NAT10,DDX56,IMP4,WDR12,UTP6,PIH1D1,RBM42,METTL16,DDX18,DCPS,NOP58,PHRF1,RBM27,NOP9,DHX38,NOB1,NVL,APP,NIFK,GEMIN5,SSU72,PWP2,LUC7L,IWS1,THOC7,NOL6,METTL3,CD2BP2,WDR3,DHX37,PPP1R8,USP39,WDR75,METTL1,GEMIN4,RRS1,DDX54,PRPF31,THOC6,IMP3,UTP4,INTS5,CSTF2T,RRP1B,THUMP…
GO Process	GO:0044085	Cellular component biogenesis	297	2702	0.23	3.51e-15	9606.ENSP00000009530,9606.ENSP00000011619,9606.ENSP00000167586,9606.ENSP00000199320,9606.ENSP00000200181,9606.ENSP00000211998,9606.ENSP00000216297,9606.ENSP00000217133,9606.ENSP00000218089,9606.ENSP00000219150,9606.ENSP00000220592,9606.ENSP00000222399,9606.ENSP00000223127,9606.ENSP00000225298,9606.ENSP00000226218,9606.ENSP00000229214,9606.ENSP00000229595,9606.ENSP00000230048,9606.ENSP00000230340,…	CD74,RANBP9,KRT14,DIMT1,ITGB4,VCL,SUPT16H,TUBB1,STAG2,CORO1A,AGO2,LAMB1,PLOD3,UTP18,VTN,KRR1,ASF1A,ACOT13,BYSL,RRP9,MAPRE3,STBD1,VPS4B,CLTA,H1-3,VASP,NOP53,RAC2,ARHGEF6,PXDN,LAMA5,PPAN,GRWD1,NOL11,UTP3,NIP7,APCS,NASP,NAT10,LAMC1,DDX56,TACO1,IMP4,LRRC8A,TMOD1,ARL3,WDR12,CYBA,UTP6,CDH1,TUBGCP3,PIK3C3,PIH1D1,METTL16,DDX18,EHD2,C9,HAT1,NOP58,TP63,MCM2,SUB1,TCIRG1,CDK2,VPS37B,PXN,NOP9,PML,CDH13,NCOR1,…
GO Process	GO:0016072	rRNA metabolic process	65	250	0.6	5.20e-15	9606.ENSP00000199320,9606.ENSP00000225298,9606.ENSP00000229214,9606.ENSP00000230340,9606.ENSP00000232888,9606.ENSP00000246802,9606.ENSP00000253107,9606.ENSP00000253247,9606.ENSP00000254803,9606.ENSP00000257829,9606.ENSP00000258772,9606.ENSP00000259239,9606.ENSP00000261015,9606.ENSP00000261708,9606.ENSP00000262265,9606.ENSP00000263092,9606.ENSP00000263239,9606.ENSP00000264279,9606.ENSP00000267425,…	DIMT1,UTP18,KRR1,BYSL,RRP9,NOP53,PPAN,NOL11,UTP3,NAT10,DDX56,IMP4,WDR12,UTP6,PIH1D1,METTL16,DDX18,NOP58,NOP9,NOB1,NVL,NIFK,PWP2,NOL6,WDR3,DHX37,WDR75,GEMIN4,RRS1,DDX54,IMP3,UTP4,RRP1B,LYAR,DDX21,CAVIN1,DDX47,WDR55,GTPBP4,HEATR1,RRP15,TFB1M,MDN1,EXOSC1,EXOSC2,BMS1,LAS1L,MRTO4,EXOSC10,DIS3,TCOF1,EXOSC9,RCL1,NOP2,URB1,UTP14A,FTSJ3,EXOSC6,RRP1,WDR36,TRMT112,TBL3,CD3EAP,EMG1,NSA2
GO Process	GO:0034470	ncRNA processing	85	409	0.5	5.20e-15	9606.ENSP00000199320,9606.ENSP00000203001,9606.ENSP00000206542,9606.ENSP00000220592,9606.ENSP00000225298,9606.ENSP00000229214,9606.ENSP00000230340,9606.ENSP00000232888,9606.ENSP00000246802,9606.ENSP00000250237,9606.ENSP00000251607,9606.ENSP00000253107,9606.ENSP00000253247,9606.ENSP00000254799,9606.ENSP00000254803,9606.ENSP00000257829,9606.ENSP00000258772,9606.ENSP00000259239,9606.ENSP00000261015,…	DIMT1,TRMT6,OSGEP,AGO2,UTP18,KRR1,BYSL,RRP9,NOP53,QTRT1,TRNT1,PPAN,NOL11,GRSF1,UTP3,NAT10,DDX56,IMP4,WDR12,UTP6,PIH1D1,METTL16,DDX18,NOP58,NOP9,NOB1,NVL,NIFK,PWP2,NOL6,METTL3,WDR3,DHX37,WDR75,METTL1,GEMIN4,RRS1,DDX54,IMP3,UTP4,INTS5,RRP1B,THUMPD3,ZC3H7B,LYAR,DDX21,LAGE3,DDX47,WDR55,GTPBP4,SPOUT1,HEATR1,RRP15,TFB1M,MDN1,EXOSC1,EXOSC2,AGO1,BMS1,LAS1L,NCBP1,MRTO4,EXOSC10,DIS3,EXOSC9,RCL1,NOP2,URB1,U…
GO Process	GO:0042254	Ribosome biogenesis	71	299	0.56	7.35e-15	9606.ENSP00000199320,9606.ENSP00000225298,9606.ENSP00000229214,9606.ENSP00000230340,9606.ENSP00000232888,9606.ENSP00000246802,9606.ENSP00000253107,9606.ENSP00000253237,9606.ENSP00000253247,9606.ENSP00000254803,9606.ENSP00000254940,9606.ENSP00000257829,9606.ENSP00000258772,9606.ENSP00000259239,9606.ENSP00000261015,9606.ENSP00000261708,9606.ENSP00000262265,9606.ENSP00000263092,9606.ENSP00000263239,…	DIMT1,UTP18,KRR1,BYSL,RRP9,NOP53,PPAN,GRWD1,NOL11,UTP3,NIP7,NAT10,DDX56,IMP4,WDR12,UTP6,PIH1D1,METTL16,DDX18,NOP58,NOP9,NOB1,NVL,NIFK,PWP2,NOL6,WDR3,ZNF622,DHX37,WDR75,NOC2L,GEMIN4,RRS1,DDX54,IMP3,UTP4,RRP1B,LYAR,DDX21,DDX47,WDR55,GTPBP4,HEATR1,RRP15,TFB1M,LTV1,MDN1,EXOSC1,SURF6,EXOSC2,BMS1,LAS1L,MRTO4,EXOSC10,DIS3,EXOSC9,MYBBP1A,RCL1,NOP2,URB1,UTP14A,FASTKD2,FTSJ3,EXOSC6,DHX30,RRP1,WDR36,TRMT112…
GO Process	GO:0007155	Cell adhesion	141	965	0.35	4.95e-14	9606.ENSP00000160262,9606.ENSP00000176763,9606.ENSP00000200181,9606.ENSP00000204961,9606.ENSP00000211998,9606.ENSP00000215909,9606.ENSP00000216286,9606.ENSP00000219150,9606.ENSP00000221992,9606.ENSP00000222399,9606.ENSP00000226218,9606.ENSP00000230538,9606.ENSP00000242786,9606.ENSP00000244333,9606.ENSP00000245934,9606.ENSP00000249071,9606.ENSP00000252804,9606.ENSP00000252999,9606.ENSP00000254528,…	ICAM3,STK10,ITGB4,EFNB1,VCL,LGALS1,NID2,CORO1A,CEACAM5,LAMB1,VTN,LAMA4,ADGRE5,LYPD3,SYMPK,RAC2,PXDN,LAMA5,EMILIN2,TIMM10B,NT5E,LAMC1,MYO1G,THBS1,ITGAV,COL8A1,VWF,CDH1,MCAM,LAMC2,NID1,CSTA,RAB10,COL5A3,ICAM1,VCAN,TNC,PXN,MFGE8,CDH13,BCAM,CRNN,MYL9,FERMT3,DSC2,ITGA1,THY1,APP,ELMO2,ITGA5,COL6A3,ITGB5,COL14A1,COL6A2,COL3A1,FGB,LAMB2,AOC3,STAB1,ITGA3,TLN1,BAIAP2,BLOC1S4,CD151,ZYX,LAMA3,COL12A1,FBN1,CO…
GO Process	GO:0030036	Actin cytoskeleton organization	98	547	0.44	5.91e-14	9606.ENSP00000219150,9606.ENSP00000239940,9606.ENSP00000245932,9606.ENSP00000249071,9606.ENSP00000252456,9606.ENSP00000258787,9606.ENSP00000259365,9606.ENSP00000263277,9606.ENSP00000263991,9606.ENSP00000274364,9606.ENSP00000279022,9606.ENSP00000284767,9606.ENSP00000285735,9606.ENSP00000290246,9606.ENSP00000293373,9606.ENSP00000296043,9606.ENSP00000296181,9606.ENSP00000297029,9606.ENSP00000298159,…	CORO1A,PFN2,VASP,RAC2,CNN1,MYO1G,TMOD1,EHD2,EHBP1,IQGAP2,MYL9,PDLIM3,RHOC,ELMO2,NCKAP1L,SHROOM3,ITGB5,SCIN,CFL2,HSP90B1,CAVIN3,CSRP2,ELMO1,PDLIM2,TLN1,BAIAP2,ROCK2,TRIP10,HCLS1,DIAPH2,ZYX,PAWR,FMNL1,PARVA,DPYSL3,PDLIM7,PLS3,MYH10,CALD1,DMD,ARHGEF10L,ACTA1,ENAH,LMOD1,CSRP1,UTRN,EPB41L2,RAB13,FLNA,MYO6,SORBS1,PREX1,AIF1L,FHL3,POF1B,MARCKSL1,PHACTR4,PRKG1,RND3,AIF1,WAS,ANXA1,NEBL,TMSB4X,FSCN1,WIPF1,…
GO Process	GO:0030029	Actin filament-based process	104	609	0.42	1.03e-13	9606.ENSP00000219150,9606.ENSP00000239940,9606.ENSP00000245932,9606.ENSP00000249071,9606.ENSP00000252456,9606.ENSP00000258787,9606.ENSP00000259365,9606.ENSP00000263277,9606.ENSP00000263991,9606.ENSP00000274364,9606.ENSP00000279022,9606.ENSP00000284767,9606.ENSP00000285735,9606.ENSP00000290246,9606.ENSP00000293373,9606.ENSP00000296043,9606.ENSP00000296181,9606.ENSP00000297029,9606.ENSP00000298159,…	CORO1A,PFN2,VASP,RAC2,CNN1,MYO1G,TMOD1,EHD2,EHBP1,IQGAP2,MYL9,PDLIM3,RHOC,ELMO2,NCKAP1L,SHROOM3,ITGB5,SCIN,CFL2,HSP90B1,MYL1,CAVIN3,CSRP2,ELMO1,PDLIM2,TLN1,BAIAP2,ROCK2,TRIP10,HCLS1,DIAPH2,ZYX,PAWR,FMNL1,PARVA,SGCD,DPYSL3,PDLIM7,PLS3,ANK2,MYH10,CALD1,DMD,ARHGEF10L,ACTA1,ENAH,LMOD1,CSRP1,UTRN,EPB41L2,RAB13,FLNA,MYO6,SORBS1,PREX1,AIF1L,FHL3,POF1B,MARCKSL1,PHACTR4,PRKG1,RND3,AIF1,WAS,ANXA1,NEBL,TMSB…
GO Process	GO:0022613	Ribonucleoprotein complex biogenesis	86	449	0.47	1.50e-13	9606.ENSP00000199320,9606.ENSP00000220592,9606.ENSP00000225298,9606.ENSP00000229214,9606.ENSP00000230340,9606.ENSP00000232888,9606.ENSP00000246802,9606.ENSP00000253107,9606.ENSP00000253237,9606.ENSP00000253247,9606.ENSP00000254803,9606.ENSP00000254940,9606.ENSP00000257829,9606.ENSP00000258772,9606.ENSP00000259239,9606.ENSP00000261015,9606.ENSP00000261708,9606.ENSP00000262265,9606.ENSP00000263092,…	DIMT1,AGO2,UTP18,KRR1,BYSL,RRP9,NOP53,PPAN,GRWD1,NOL11,UTP3,NIP7,NAT10,DDX56,IMP4,WDR12,UTP6,PIH1D1,METTL16,DDX18,NOP58,NOP9,NOB1,NVL,NIFK,GEMIN5,PWP2,LUC7L,NOL6,CD2BP2,WDR3,ZNF622,DHX37,USP39,WDR75,NOC2L,GEMIN4,RRS1,DDX54,PRPF31,IMP3,UTP4,RRP1B,RBM5,LYAR,DDX21,DDX47,WDR55,GTPBP4,HEATR1,RRP15,TFB1M,LTV1,SCAF11,MDN1,EXOSC1,SURF6,EXOSC2,AGO1,BMS1,LAS1L,NCBP1,MRTO4,EXOSC10,DIS3,EXOSC9,PSIP1,MYBBP1A,…
GO Process	GO:0007010	Cytoskeleton organization	164	1229	0.31	1.51e-13	9606.ENSP00000011619,9606.ENSP00000167586,9606.ENSP00000217133,9606.ENSP00000218089,9606.ENSP00000219150,9606.ENSP00000223398,9606.ENSP00000233121,9606.ENSP00000239940,9606.ENSP00000245932,9606.ENSP00000246635,9606.ENSP00000249071,9606.ENSP00000252245,9606.ENSP00000252456,9606.ENSP00000258787,9606.ENSP00000259365,9606.ENSP00000259818,9606.ENSP00000261965,9606.ENSP00000263277,9606.ENSP00000263991,…	RANBP9,KRT14,TUBB1,STAG2,CORO1A,CLIP2,MAPRE3,PFN2,VASP,KRT13,RAC2,KRT75,CNN1,MYO1G,TMOD1,TUBB2B,TUBGCP3,EHD2,EHBP1,CDK2,NCOR1,CEP131,CGN,LIMD1,IQGAP2,PHIP,ABLIM1,MYL9,THY1,PDLIM3,RHOC,ELMO2,NCKAP1L,SHROOM3,ITGB5,MAD2L1,SCIN,DNAAF5,CFL2,HSP90B1,KRT16,KRT78,CAVIN3,KRT17,CSRP2,ELMO1,PDLIM2,TLN1,BAIAP2,BIN1,ROCK2,MAP7D3,TRIP10,HCLS1,TUBB3,DIAPH2,CRMP1,ZYX,SEPTIN1,MAP1S,PAWR,FMNL1,PARVA,EML1,PPL,KRT77…
GO Process	GO:0034660	ncRNA metabolic process	95	535	0.43	2.26e-13	9606.ENSP00000199320,9606.ENSP00000203001,9606.ENSP00000206542,9606.ENSP00000220592,9606.ENSP00000225298,9606.ENSP00000225792,9606.ENSP00000229214,9606.ENSP00000230340,9606.ENSP00000232888,9606.ENSP00000246802,9606.ENSP00000250237,9606.ENSP00000251607,9606.ENSP00000253048,9606.ENSP00000253107,9606.ENSP00000253247,9606.ENSP00000254799,9606.ENSP00000254803,9606.ENSP00000256443,9606.ENSP00000257829,…	DIMT1,TRMT6,OSGEP,AGO2,UTP18,DDX5,KRR1,BYSL,RRP9,NOP53,QTRT1,TRNT1,ZC3H4,PPAN,NOL11,GRSF1,UTP3,CDK7,NAT10,DDX56,IMP4,WDR12,UTP6,PIH1D1,METTL16,DDX18,NOP58,NOP9,NOB1,NARS2,NVL,NIFK,PWP2,NOL6,METTL3,WDR3,DHX37,WDR75,METTL1,GEMIN4,RRS1,DDX54,POLR2L,IMP3,UTP4,INTS5,RRP1B,THUMPD3,ZC3H7B,LYAR,DDX21,WARS1,CAVIN1,LAGE3,DDX47,WDR55,GTPBP4,SPOUT1,HEATR1,RRP15,TFB1M,MDN1,EXOSC1,EXOSC2,AGO1,BMS1,LAS1L,NCBP1,…
GO Process	GO:0045229	External encapsulating structure organization	65	281	0.55	3.41e-13	9606.ENSP00000206765,9606.ENSP00000216286,9606.ENSP00000216336,9606.ENSP00000219070,9606.ENSP00000222399,9606.ENSP00000223127,9606.ENSP00000225964,9606.ENSP00000226218,9606.ENSP00000250378,9606.ENSP00000252599,9606.ENSP00000252804,9606.ENSP00000254898,9606.ENSP00000258341,9606.ENSP00000261037,9606.ENSP00000263556,9606.ENSP00000264187,9606.ENSP00000264828,9606.ENSP00000266718,9606.ENSP00000284981,…	TGM1,NID2,CTSG,MMP2,LAMB1,PLOD3,COL1A1,VTN,CMA1,COLGALT1,PXDN,MATN2,LAMC1,COL8A1,P4HA1,NID1,COL5A3,LUM,APP,COL1A2,COL14A1,COL3A1,LAMB2,MMP14,SH3PXD2B,LTBP4,CRTAP,COL12A1,FBLN1,CAV1,FBLN5,PAPLN,FMOD,THSD4,COL18A1,SPINK5,COL4A2,QSOX1,DPT,PBXIP1,NFKB2,COL5A1,MMP9,ENG,MATN1,COL11A2,COL5A2,COL15A1,COL4A1,EMILIN1,COL2A1,TGM3,LAMB3,MFAP4,ERO1A,ITGB1,MYH11,LCP1,COL28A1,FBLN2,TGFBI,VWA1,SERPINH1,VIPAS39,E…
GO Process	GO:0008152	Metabolic process	666	7988	0.11	1.61e-12	9606.ENSP00000008938,9606.ENSP00000009530,9606.ENSP00000013070,9606.ENSP00000029410,9606.ENSP00000052754,9606.ENSP00000075120,9606.ENSP00000156109,9606.ENSP00000176763,9606.ENSP00000181383,9606.ENSP00000196061,9606.ENSP00000199320,9606.ENSP00000200181,9606.ENSP00000201586,9606.ENSP00000201647,9606.ENSP00000203001,9606.ENSP00000206542,9606.ENSP00000206765,9606.ENSP00000216122,9606.ENSP00000216259,…	PGLYRP1,CD74,UBR7,B4GALT7,DCN,SLC2A3,GPKOW,STK10,CPB2,PLOD1,DIMT1,ITGB4,SULT2B1,EPS8L1,TRMT6,OSGEP,TGM1,MCM5,PMM1,PAPOLA,SUPT16H,CTSG,VRK1,APEX1,CSTF1,CTSZ,F9,ABCD1,ACP5,MMP2,POLR2C,MPG,CTSH,AGO2,GDAP1,PAF1,DNASE2,GAPDHS,RBM28,PLOD3,AEBP1,SEC61B,SFXN3,MPO,UTP18,EPX,DDX5,COL1A1,WFS1,CTSC,MVK,CDKN1B,KRR1,CMAS,ASF1A,ACOT13,BYSL,LTF,RBP1,RRP9,EIF2AK2,MSH2,AZU1,PPP3R1,PRTN3,MSH6,STBD1,CPSF3,VPS4B,IRF2…
GO Process	GO:0030198	Extracellular matrix organization	63	278	0.54	2.00e-12	9606.ENSP00000216286,9606.ENSP00000216336,9606.ENSP00000219070,9606.ENSP00000222399,9606.ENSP00000223127,9606.ENSP00000225964,9606.ENSP00000226218,9606.ENSP00000250378,9606.ENSP00000252599,9606.ENSP00000252804,9606.ENSP00000254898,9606.ENSP00000258341,9606.ENSP00000261037,9606.ENSP00000263556,9606.ENSP00000264187,9606.ENSP00000264828,9606.ENSP00000266718,9606.ENSP00000284981,9606.ENSP00000297268,…	NID2,CTSG,MMP2,LAMB1,PLOD3,COL1A1,VTN,CMA1,COLGALT1,PXDN,MATN2,LAMC1,COL8A1,P4HA1,NID1,COL5A3,LUM,APP,COL1A2,COL14A1,COL3A1,LAMB2,MMP14,SH3PXD2B,LTBP4,CRTAP,COL12A1,FBLN1,CAV1,FBLN5,PAPLN,FMOD,THSD4,COL18A1,SPINK5,COL4A2,QSOX1,DPT,PBXIP1,NFKB2,COL5A1,MMP9,ENG,MATN1,COL11A2,COL5A2,COL15A1,COL4A1,EMILIN1,COL2A1,LAMB3,MFAP4,ERO1A,ITGB1,MYH11,LCP1,COL28A1,FBLN2,TGFBI,VWA1,SERPINH1,VIPAS39,ELANE
GO Process	GO:0016070	RNA metabolic process	186	1550	0.26	9.64e-12	9606.ENSP00000156109,9606.ENSP00000199320,9606.ENSP00000203001,9606.ENSP00000206542,9606.ENSP00000216277,9606.ENSP00000216297,9606.ENSP00000216714,9606.ENSP00000217109,9606.ENSP00000219252,9606.ENSP00000220592,9606.ENSP00000221265,9606.ENSP00000223073,9606.ENSP00000225298,9606.ENSP00000225792,9606.ENSP00000229214,9606.ENSP00000230340,9606.ENSP00000232888,9606.ENSP00000238112,9606.ENSP00000243346,…	GPKOW,DIMT1,TRMT6,OSGEP,PAPOLA,SUPT16H,APEX1,CSTF1,POLR2C,AGO2,PAF1,RBM28,UTP18,DDX5,KRR1,BYSL,RRP9,CPSF3,NMI,SYMPK,NOP53,LSM8,QTRT1,TRNT1,ZC3H4,PPAN,NOL11,GRSF1,UTP3,RIDA,CDK7,NAT10,DDX56,IMP4,WDR12,UTP6,PIH1D1,RBM42,METTL16,DDX18,EP300,DCPS,NOP58,PHRF1,TP63,SUB1,RBM27,CDK2,NOP9,DHX38,NOB1,ATM,NARS2,NVL,APP,NIFK,GEMIN5,SSU72,PWP2,LUC7L,IWS1,THOC7,NOL6,METTL3,POLR2G,RNASE3,POLR1D,RNASE2,CD2BP2,FE…
GO Process	GO:0046483	Heterocycle metabolic process	295	2891	0.19	1.46e-11	9606.ENSP00000075120,9606.ENSP00000156109,9606.ENSP00000199320,9606.ENSP00000201586,9606.ENSP00000203001,9606.ENSP00000206542,9606.ENSP00000216122,9606.ENSP00000216259,9606.ENSP00000216277,9606.ENSP00000216297,9606.ENSP00000216714,9606.ENSP00000217109,9606.ENSP00000218104,9606.ENSP00000219252,9606.ENSP00000219431,9606.ENSP00000220592,9606.ENSP00000221265,9606.ENSP00000222219,9606.ENSP00000222286,…	SLC2A3,GPKOW,DIMT1,SULT2B1,TRMT6,OSGEP,MCM5,PMM1,PAPOLA,SUPT16H,APEX1,CSTF1,ABCD1,POLR2C,MPG,AGO2,PAF1,DNASE2,GAPDHS,RBM28,UTP18,DDX5,MVK,KRR1,ASF1A,BYSL,RRP9,MSH2,MSH6,CPSF3,NMI,PTGIS,SYMPK,NOP53,LSM8,QTRT1,ALOX12,TRNT1,PXDN,ZC3H4,PPAN,GRWD1,NOL11,GRSF1,UTP3,RIDA,TERF2,NASP,CDK7,NT5E,NAT10,DDX56,IMP4,WDR12,UTP6,MCM4,PIH1D1,RBM42,XRCC1,METTL16,DDX18,EP300,LIG1,DCPS,MCM6,NOP58,PHRF1,TP63,MCM2,SUB1…
GO Process	GO:0006139	Nucleobase-containing compound metabolic process	281	2722	0.2	2.02e-11	9606.ENSP00000156109,9606.ENSP00000199320,9606.ENSP00000201586,9606.ENSP00000203001,9606.ENSP00000206542,9606.ENSP00000216122,9606.ENSP00000216259,9606.ENSP00000216277,9606.ENSP00000216297,9606.ENSP00000216714,9606.ENSP00000217109,9606.ENSP00000218104,9606.ENSP00000219252,9606.ENSP00000219431,9606.ENSP00000220592,9606.ENSP00000221265,9606.ENSP00000222219,9606.ENSP00000222286,9606.ENSP00000223073,…	GPKOW,DIMT1,SULT2B1,TRMT6,OSGEP,MCM5,PMM1,PAPOLA,SUPT16H,APEX1,CSTF1,ABCD1,POLR2C,MPG,AGO2,PAF1,DNASE2,GAPDHS,RBM28,UTP18,DDX5,MVK,KRR1,ASF1A,BYSL,RRP9,MSH2,MSH6,CPSF3,NMI,PTGIS,SYMPK,NOP53,LSM8,QTRT1,TRNT1,PXDN,ZC3H4,PPAN,GRWD1,NOL11,GRSF1,UTP3,RIDA,TERF2,NASP,CDK7,NT5E,NAT10,DDX56,IMP4,WDR12,UTP6,MCM4,PIH1D1,RBM42,XRCC1,METTL16,DDX18,EP300,LIG1,DCPS,MCM6,NOP58,PHRF1,TP63,MCM2,SUB1,RBM27,CDK2,NO…
GO Process	GO:0090304	Nucleic acid metabolic process	238	2203	0.22	4.15e-11	9606.ENSP00000156109,9606.ENSP00000199320,9606.ENSP00000203001,9606.ENSP00000206542,9606.ENSP00000216122,9606.ENSP00000216277,9606.ENSP00000216297,9606.ENSP00000216714,9606.ENSP00000217109,9606.ENSP00000219252,9606.ENSP00000219431,9606.ENSP00000220592,9606.ENSP00000221265,9606.ENSP00000222219,9606.ENSP00000223073,9606.ENSP00000225298,9606.ENSP00000225792,9606.ENSP00000229214,9606.ENSP00000229595,…	GPKOW,DIMT1,TRMT6,OSGEP,MCM5,PAPOLA,SUPT16H,APEX1,CSTF1,POLR2C,MPG,AGO2,PAF1,DNASE2,RBM28,UTP18,DDX5,KRR1,ASF1A,BYSL,RRP9,MSH2,MSH6,CPSF3,NMI,SYMPK,NOP53,LSM8,QTRT1,TRNT1,ZC3H4,PPAN,GRWD1,NOL11,GRSF1,UTP3,RIDA,TERF2,NASP,CDK7,NT5E,NAT10,DDX56,IMP4,WDR12,UTP6,MCM4,PIH1D1,RBM42,XRCC1,METTL16,DDX18,EP300,LIG1,DCPS,MCM6,NOP58,PHRF1,TP63,MCM2,SUB1,RBM27,CDK2,NOP9,DHX38,NOB1,ATM,NARS2,NVL,APP,NIFK,GEMI…
GO Process	GO:0071704	Organic substance metabolic process	623	7522	0.1	1.49e-10	9606.ENSP00000008938,9606.ENSP00000009530,9606.ENSP00000013070,9606.ENSP00000029410,9606.ENSP00000052754,9606.ENSP00000075120,9606.ENSP00000156109,9606.ENSP00000176763,9606.ENSP00000181383,9606.ENSP00000196061,9606.ENSP00000199320,9606.ENSP00000201586,9606.ENSP00000203001,9606.ENSP00000206542,9606.ENSP00000206765,9606.ENSP00000216122,9606.ENSP00000216259,9606.ENSP00000216277,9606.ENSP00000216297,…	PGLYRP1,CD74,UBR7,B4GALT7,DCN,SLC2A3,GPKOW,STK10,CPB2,PLOD1,DIMT1,SULT2B1,TRMT6,OSGEP,TGM1,MCM5,PMM1,PAPOLA,SUPT16H,CTSG,VRK1,APEX1,CSTF1,CTSZ,F9,ABCD1,MMP2,POLR2C,MPG,CTSH,AGO2,GDAP1,PAF1,DNASE2,GAPDHS,RBM28,PLOD3,AEBP1,SEC61B,MPO,UTP18,DDX5,WFS1,CTSC,MVK,KRR1,CMAS,ASF1A,ACOT13,BYSL,LTF,RBP1,RRP9,EIF2AK2,MSH2,AZU1,PPP3R1,PRTN3,MSH6,STBD1,CPSF3,VPS4B,IRF2BPL,NFYB,LRP1,NMI,PLCG1,PTGIS,H1-3,SYMPK,U…
GO Process	GO:0030155	Regulation of cell adhesion	112	784	0.34	1.84e-10	9606.ENSP00000009530,9606.ENSP00000204961,9606.ENSP00000211998,9606.ENSP00000215909,9606.ENSP00000216336,9606.ENSP00000219070,9606.ENSP00000219150,9606.ENSP00000222399,9606.ENSP00000225964,9606.ENSP00000226218,9606.ENSP00000230538,9606.ENSP00000233997,9606.ENSP00000246792,9606.ENSP00000248598,9606.ENSP00000249071,9606.ENSP00000251535,9606.ENSP00000252999,9606.ENSP00000254528,9606.ENSP00000258341,…	CD74,EFNB1,VCL,LGALS1,CTSG,MMP2,CORO1A,LAMB1,COL1A1,VTN,LAMA4,AZU1,RRAS,FGL2,RAC2,ALOX12,LAMA5,EMILIN2,LAMC1,IL1RN,THBS1,ITGAV,COL8A1,CDH1,NID1,BST1,TNC,PML,CDH13,ATM,FERMT3,IL18,THY1,NCKAP1L,ITGA5,METTL3,FUT3,FGB,LAMB2,MMP14,PTPN2,DAB2,ITGA3,TLN1,ROCK2,SMARCE1,LAMA3,PAWR,FBLN1,LIMS1,CAV1,RASAL3,FERMT2,FN1,TBCD,SPINK5,GTPBP4,MACF1,DMD,TGM2,AFDN,UTRN,FLNA,TACSTD2,PLPP3,PREX1,STK4,ADA,ENG,PRKG1,HLA…
GO Process	GO:0006725	Cellular aromatic compound metabolic process	293	2936	0.18	1.91e-10	9606.ENSP00000156109,9606.ENSP00000199320,9606.ENSP00000201586,9606.ENSP00000203001,9606.ENSP00000206542,9606.ENSP00000216122,9606.ENSP00000216259,9606.ENSP00000216277,9606.ENSP00000216297,9606.ENSP00000216714,9606.ENSP00000217109,9606.ENSP00000218104,9606.ENSP00000219252,9606.ENSP00000219431,9606.ENSP00000220592,9606.ENSP00000221265,9606.ENSP00000222219,9606.ENSP00000222286,9606.ENSP00000223073,…	GPKOW,DIMT1,SULT2B1,TRMT6,OSGEP,MCM5,PMM1,PAPOLA,SUPT16H,APEX1,CSTF1,ABCD1,POLR2C,MPG,AGO2,PAF1,DNASE2,GAPDHS,RBM28,UTP18,DDX5,MVK,KRR1,ASF1A,BYSL,RRP9,MSH2,MSH6,CPSF3,NMI,PTGIS,SYMPK,NOP53,LSM8,QTRT1,TRNT1,PXDN,ZC3H4,PPAN,GRWD1,NOL11,GRSF1,UTP3,RIDA,TERF2,NASP,CDK7,NT5E,NAT10,DDX56,IMP4,WDR12,UTP6,MCM4,PIH1D1,RBM42,XRCC1,METTL16,DDX18,EP300,LIG1,DCPS,MCM6,NOP58,PHRF1,TP63,MCM2,SUB1,RBM27,CDK2,NO…
GO Process	GO:1901360	Organic cyclic compound metabolic process	310	3181	0.17	4.55e-10	9606.ENSP00000075120,9606.ENSP00000156109,9606.ENSP00000199320,9606.ENSP00000201586,9606.ENSP00000203001,9606.ENSP00000206542,9606.ENSP00000216122,9606.ENSP00000216259,9606.ENSP00000216277,9606.ENSP00000216297,9606.ENSP00000216714,9606.ENSP00000217109,9606.ENSP00000218104,9606.ENSP00000219252,9606.ENSP00000219431,9606.ENSP00000220592,9606.ENSP00000221265,9606.ENSP00000222219,9606.ENSP00000222286,…	SLC2A3,GPKOW,DIMT1,SULT2B1,TRMT6,OSGEP,MCM5,PMM1,PAPOLA,SUPT16H,APEX1,CSTF1,ABCD1,POLR2C,MPG,AGO2,PAF1,DNASE2,GAPDHS,RBM28,UTP18,DDX5,MVK,KRR1,ASF1A,BYSL,RRP9,MSH2,MSH6,CPSF3,NMI,PTGIS,SYMPK,NOP53,APOL2,LSM8,QTRT1,ALOX12,TRNT1,PXDN,ZC3H4,PPAN,GRWD1,NOL11,GRSF1,UTP3,RIDA,TERF2,NASP,CDK7,NT5E,NAT10,CYP27A1,DDX56,IMP4,WDR12,UTP6,MCM4,PIH1D1,RBM42,XRCC1,METTL16,DDX18,EP300,LIG1,DCPS,MCM6,NOP58,PHRF1,…
GO Process	GO:0034641	Cellular nitrogen compound metabolic process	330	3463	0.16	8.51e-10	9606.ENSP00000156109,9606.ENSP00000199320,9606.ENSP00000201586,9606.ENSP00000203001,9606.ENSP00000206542,9606.ENSP00000216122,9606.ENSP00000216259,9606.ENSP00000216277,9606.ENSP00000216297,9606.ENSP00000216336,9606.ENSP00000216714,9606.ENSP00000217109,9606.ENSP00000217131,9606.ENSP00000218104,9606.ENSP00000218758,9606.ENSP00000219252,9606.ENSP00000219431,9606.ENSP00000220166,9606.ENSP00000220592,…	GPKOW,DIMT1,SULT2B1,TRMT6,OSGEP,MCM5,PMM1,PAPOLA,SUPT16H,CTSG,APEX1,CSTF1,CTSZ,ABCD1,ACP5,POLR2C,MPG,CTSH,AGO2,GDAP1,PAF1,DNASE2,GAPDHS,RBM28,UTP18,DDX5,MVK,KRR1,CMAS,ASF1A,BYSL,RRP9,EIF2AK2,MSH2,MSH6,CPSF3,NMI,PTGIS,SYMPK,NOP53,LSM8,QTRT1,CMA1,TRNT1,PXDN,ZC3H4,PPAN,GRWD1,NOL11,GRSF1,UTP3,RIDA,TERF2,NASP,CDK7,NT5E,NAT10,DDX56,IMP4,WDR12,HEXB,UTP6,MCM4,PIH1D1,RBM42,XRCC1,METTL16,DDX18,EP300,LIG1,D…
GO Process	GO:0044238	Primary metabolic process	593	7156	0.1	9.56e-10	9606.ENSP00000009530,9606.ENSP00000013070,9606.ENSP00000029410,9606.ENSP00000052754,9606.ENSP00000075120,9606.ENSP00000156109,9606.ENSP00000176763,9606.ENSP00000181383,9606.ENSP00000196061,9606.ENSP00000199320,9606.ENSP00000201586,9606.ENSP00000203001,9606.ENSP00000206542,9606.ENSP00000206765,9606.ENSP00000216122,9606.ENSP00000216259,9606.ENSP00000216277,9606.ENSP00000216297,9606.ENSP00000216336,…	CD74,UBR7,B4GALT7,DCN,SLC2A3,GPKOW,STK10,CPB2,PLOD1,DIMT1,SULT2B1,TRMT6,OSGEP,TGM1,MCM5,PMM1,PAPOLA,SUPT16H,CTSG,VRK1,APEX1,CSTF1,CTSZ,F9,ABCD1,MMP2,POLR2C,MPG,CTSH,AGO2,PAF1,DNASE2,GAPDHS,RBM28,PLOD3,AEBP1,SEC61B,UTP18,DDX5,WFS1,CTSC,MVK,KRR1,ASF1A,ACOT13,BYSL,LTF,RBP1,RRP9,EIF2AK2,MSH2,AZU1,PPP3R1,PRTN3,MSH6,STBD1,CPSF3,VPS4B,IRF2BPL,NFYB,LRP1,NMI,PLCG1,PTGIS,H1-3,SYMPK,UBA2,NOP53,SDF2L1,APOL2,…
GO Process	GO:0007015	Actin filament organization	56	274	0.5	1.66e-09	9606.ENSP00000219150,9606.ENSP00000245932,9606.ENSP00000249071,9606.ENSP00000258787,9606.ENSP00000259365,9606.ENSP00000274364,9606.ENSP00000285735,9606.ENSP00000290246,9606.ENSP00000296043,9606.ENSP00000296181,9606.ENSP00000297029,9606.ENSP00000298159,9606.ENSP00000299767,9606.ENSP00000312185,9606.ENSP00000316338,9606.ENSP00000320176,9606.ENSP00000321348,9606.ENSP00000324422,9606.ENSP00000328088,…	CORO1A,VASP,RAC2,MYO1G,TMOD1,IQGAP2,RHOC,ELMO2,SHROOM3,ITGB5,SCIN,CFL2,HSP90B1,ELMO1,BAIAP2,HCLS1,DIAPH2,ZYX,PAWR,DPYSL3,PLS3,CALD1,DMD,ACTA1,ENAH,LMOD1,FLNA,MYO6,SORBS1,PREX1,AIF1L,POF1B,MARCKSL1,RND3,AIF1,WAS,NEBL,TMSB4X,FSCN1,WIPF1,EVL,ARAP1,ACTN1,SH3KBP1,LCP1,MYO5A,ARPC1B,CORO1C,ARRB1,PSTPIP1,PPP1R9B,MICAL1,TPM4,MYO1F,EPS8,TPM2
GO Process	GO:0044237	Cellular metabolic process	551	6568	0.11	1.76e-09	9606.ENSP00000009530,9606.ENSP00000029410,9606.ENSP00000052754,9606.ENSP00000075120,9606.ENSP00000156109,9606.ENSP00000176763,9606.ENSP00000199320,9606.ENSP00000200181,9606.ENSP00000201586,9606.ENSP00000201647,9606.ENSP00000203001,9606.ENSP00000206542,9606.ENSP00000216122,9606.ENSP00000216259,9606.ENSP00000216277,9606.ENSP00000216297,9606.ENSP00000216336,9606.ENSP00000216639,9606.ENSP00000216714,…	CD74,B4GALT7,DCN,SLC2A3,GPKOW,STK10,DIMT1,ITGB4,SULT2B1,EPS8L1,TRMT6,OSGEP,MCM5,PMM1,PAPOLA,SUPT16H,CTSG,VRK1,APEX1,CSTF1,CTSZ,ABCD1,ACP5,POLR2C,MPG,CTSH,AGO2,GDAP1,PAF1,DNASE2,GAPDHS,RBM28,PLOD3,SEC61B,SFXN3,MPO,UTP18,EPX,DDX5,WFS1,MVK,CDKN1B,KRR1,CMAS,ASF1A,BYSL,RBP1,RRP9,EIF2AK2,MSH2,PPP3R1,MSH6,STBD1,CPSF3,VPS4B,NFYB,LRP1,NMI,PLCG1,PTGIS,H1-3,SYMPK,NOP53,LSM8,QTRT1,CMA1,ALOX12,TRNT1,PXDN,ZC3H…
GO Process	GO:0030334	Regulation of cell migration	122	927	0.3	1.82e-09	9606.ENSP00000009530,9606.ENSP00000052754,9606.ENSP00000176763,9606.ENSP00000211998,9606.ENSP00000216714,9606.ENSP00000217407,9606.ENSP00000219070,9606.ENSP00000219150,9606.ENSP00000220166,9606.ENSP00000220592,9606.ENSP00000222399,9606.ENSP00000225964,9606.ENSP00000226218,9606.ENSP00000228945,9606.ENSP00000230538,9606.ENSP00000239940,9606.ENSP00000243077,9606.ENSP00000244007,9606.ENSP00000246792,…	CD74,DCN,STK10,VCL,APEX1,LBP,MMP2,CORO1A,CTSH,AGO2,LAMB1,COL1A1,VTN,ARHGDIB,LAMA4,PFN2,LRP1,PLCG1,RRAS,RAC2,PLVAP,LAMA5,EMILIN2,SERPINF1,THBS1,ITGAV,CDH1,MCAM,LAMC2,ICAM1,ANXA3,BST1,TNC,CDH13,CERS2,ATM,FERMT3,THY1,APP,RHOC,CYGB,NCKAP1L,ITGA5,KRT16,COL3A1,FUT3,SYNPO2,MMP14,GNAI2,DAB2,ITGA3,ROCK2,CD151,LAMA3,FBLN1,BSG,NEXN,CAV1,FERMT2,SP100,DPYSL3,FN1,ATP2B4,MSN,MYLK,NRP2,GTPBP4,RAB25,MACF1,MAP3K3,…
GO Process	GO:0031589	Cell-substrate adhesion	46	195	0.56	2.05e-09	9606.ENSP00000200181,9606.ENSP00000211998,9606.ENSP00000216286,9606.ENSP00000219150,9606.ENSP00000222399,9606.ENSP00000226218,9606.ENSP00000244333,9606.ENSP00000252999,9606.ENSP00000254616,9606.ENSP00000258341,9606.ENSP00000258787,9606.ENSP00000261023,9606.ENSP00000261405,9606.ENSP00000264187,9606.ENSP00000264828,9606.ENSP00000267257,9606.ENSP00000270233,9606.ENSP00000279227,9606.ENSP00000282588,…	ITGB4,VCL,NID2,CORO1A,LAMB1,VTN,LYPD3,LAMA5,TIMM10B,LAMC1,MYO1G,ITGAV,VWF,NID1,COL5A3,PXN,BCAM,FERMT3,ITGA1,THY1,ITGA5,ITGB5,COL3A1,FGB,LAMB2,ITGA3,ZYX,PARVA,FERMT2,FBLN5,FN1,SORBS1,EMILIN1,LAMB3,ACTN1,ITGB1,ILK,ITGB2,PARVB,ITGA6,LPXN,CD63,ITGA7,ARHGEF7,SGCE,ITGAM
GO Process	GO:0006996	Organelle organization	328	3470	0.16	2.20e-09	9606.ENSP00000011619,9606.ENSP00000167586,9606.ENSP00000209875,9606.ENSP00000216122,9606.ENSP00000216297,9606.ENSP00000216639,9606.ENSP00000216714,9606.ENSP00000217133,9606.ENSP00000218089,9606.ENSP00000218104,9606.ENSP00000219150,9606.ENSP00000220822,9606.ENSP00000222547,9606.ENSP00000223398,9606.ENSP00000229595,9606.ENSP00000233121,9606.ENSP00000233146,9606.ENSP00000237642,9606.ENSP00000238497,…	RANBP9,KRT14,CBX5,MCM5,SUPT16H,VRK1,APEX1,TUBB1,STAG2,ABCD1,CORO1A,GDAP1,BET1,CLIP2,ASF1A,MAPRE3,MSH2,STBD1,VPS4B,PFN2,NCAPH,RAB22A,H1-3,VASP,KRT13,NOP53,RAC2,NCAPG,KRT75,DPF2,CNN1,LAMA5,PPAN,GRWD1,TIMM10B,UTP3,NIP7,TERF2,NASP,MYO1G,TACO1,TMOD1,TUBB2B,ARL3,HEXB,TUBGCP3,PIK3C3,MCM4,PIH1D1,XRCC1,EP300,EHD2,EHBP1,HAT1,MCM6,RAB10,TP63,MCM2,SUB1,TCIRG1,CDK2,ESYT1,VPS37B,PML,NCOR1,CEP131,AKAP8,CGN,LIMD…
GO Process	GO:0006807	Nitrogen compound metabolic process	554	6643	0.11	3.57e-09	9606.ENSP00000008938,9606.ENSP00000013070,9606.ENSP00000029410,9606.ENSP00000052754,9606.ENSP00000156109,9606.ENSP00000176763,9606.ENSP00000181383,9606.ENSP00000196061,9606.ENSP00000199320,9606.ENSP00000201586,9606.ENSP00000203001,9606.ENSP00000206542,9606.ENSP00000206765,9606.ENSP00000216122,9606.ENSP00000216259,9606.ENSP00000216277,9606.ENSP00000216297,9606.ENSP00000216336,9606.ENSP00000216639,…	PGLYRP1,UBR7,B4GALT7,DCN,GPKOW,STK10,CPB2,PLOD1,DIMT1,SULT2B1,TRMT6,OSGEP,TGM1,MCM5,PMM1,PAPOLA,SUPT16H,CTSG,VRK1,APEX1,CSTF1,CTSZ,F9,ABCD1,ACP5,MMP2,POLR2C,MPG,CTSH,AGO2,GDAP1,PAF1,DNASE2,GAPDHS,RBM28,PLOD3,AEBP1,SEC61B,UTP18,DDX5,WFS1,CTSC,MVK,KRR1,CMAS,ASF1A,BYSL,LTF,RRP9,EIF2AK2,MSH2,AZU1,PPP3R1,PRTN3,MSH6,CPSF3,VPS4B,IRF2BPL,NFYB,NMI,PTGIS,H1-3,SYMPK,UBA2,NOP53,SDF2L1,APOL2,LSM8,QTRT1,KLK12,…
GO Process	GO:0040012	Regulation of locomotion	130	1032	0.29	4.62e-09	9606.ENSP00000009530,9606.ENSP00000052754,9606.ENSP00000176763,9606.ENSP00000211998,9606.ENSP00000216714,9606.ENSP00000217407,9606.ENSP00000219070,9606.ENSP00000219150,9606.ENSP00000220166,9606.ENSP00000220592,9606.ENSP00000222399,9606.ENSP00000225964,9606.ENSP00000226218,9606.ENSP00000228945,9606.ENSP00000230538,9606.ENSP00000233997,9606.ENSP00000239940,9606.ENSP00000243077,9606.ENSP00000244007,…	CD74,DCN,STK10,VCL,APEX1,LBP,MMP2,CORO1A,CTSH,AGO2,LAMB1,COL1A1,VTN,ARHGDIB,LAMA4,AZU1,PFN2,LRP1,PLCG1,RRAS,RAC2,PLVAP,LAMA5,EMILIN2,SERPINF1,TUBB2B,THBS1,ITGAV,CDH1,MCAM,LAMC2,ICAM1,ANXA3,BST1,TNC,CDH13,CERS2,ATM,FERMT3,THY1,APP,RHOC,CYGB,NCKAP1L,ITGA5,KRT16,IL16,COL3A1,FUT3,SYNPO2,MMP14,PTPN2,GNAI2,DAB2,ITGA3,ROCK2,DUOX1,CD151,LAMA3,FBLN1,BSG,NEXN,CAV1,FERMT2,SP100,DPYSL3,FN1,CAVIN1,ATP2B4,MSN,…
GO Process	GO:2000145	Regulation of cell motility	126	988	0.29	4.62e-09	9606.ENSP00000009530,9606.ENSP00000052754,9606.ENSP00000176763,9606.ENSP00000211998,9606.ENSP00000216714,9606.ENSP00000217407,9606.ENSP00000219070,9606.ENSP00000219150,9606.ENSP00000220166,9606.ENSP00000220592,9606.ENSP00000222399,9606.ENSP00000225964,9606.ENSP00000226218,9606.ENSP00000228945,9606.ENSP00000230538,9606.ENSP00000239940,9606.ENSP00000243077,9606.ENSP00000244007,9606.ENSP00000246792,…	CD74,DCN,STK10,VCL,APEX1,LBP,MMP2,CORO1A,CTSH,AGO2,LAMB1,COL1A1,VTN,ARHGDIB,LAMA4,PFN2,LRP1,PLCG1,RRAS,RAC2,PLVAP,LAMA5,EMILIN2,SERPINF1,THBS1,ITGAV,CDH1,MCAM,LAMC2,ICAM1,ANXA3,BST1,TNC,CDH13,CERS2,ATM,FERMT3,THY1,APP,RHOC,CYGB,NCKAP1L,ITGA5,KRT16,COL3A1,FUT3,SYNPO2,MMP14,GNAI2,DAB2,ITGA3,ROCK2,DUOX1,CD151,LAMA3,FBLN1,BSG,NEXN,CAV1,FERMT2,SP100,DPYSL3,FN1,CAVIN1,ATP2B4,MSN,MYLK,NRP2,GTPBP4,RAB25,…
GO Process	GO:0009888	Tissue development	186	1723	0.22	2.66e-08	9606.ENSP00000167586,9606.ENSP00000196061,9606.ENSP00000200181,9606.ENSP00000204961,9606.ENSP00000206765,9606.ENSP00000211998,9606.ENSP00000217131,9606.ENSP00000219070,9606.ENSP00000220166,9606.ENSP00000221265,9606.ENSP00000222399,9606.ENSP00000223127,9606.ENSP00000225792,9606.ENSP00000225964,9606.ENSP00000226218,9606.ENSP00000228938,9606.ENSP00000234310,9606.ENSP00000245932,9606.ENSP00000246635,…	KRT14,PLOD1,ITGB4,EFNB1,TGM1,VCL,CTSZ,MMP2,CTSH,PAF1,LAMB1,PLOD3,DDX5,COL1A1,VTN,MGP,PPP3R1,VASP,KRT13,KRT75,LAMA5,GRSF1,LAMC1,TMOD1,ITGAV,COL8A1,PIH1D1,EP300,LAMC2,CSTA,RAB10,TP63,ICAM1,TNC,TCIRG1,EXPH5,ITPK1,PML,RHCG,RCN3,ATM,CERS3,RHOC,AKR1B1,ITGA5,POGLUT1,SHROOM3,ITGB5,COL1A2,CFL2,KRT16,MGMT,SCEL,LUZP1,COL3A1,KRT78,LAMB2,MMP14,KRT17,SH3PXD2B,CSRP2,CST6,DAB2,ITGA3,ROCK2,BASP1,TUBB3,CD151,LAMA3…
GO Process	GO:0010467	Gene expression	216	2101	0.2	3.49e-08	9606.ENSP00000156109,9606.ENSP00000199320,9606.ENSP00000203001,9606.ENSP00000206542,9606.ENSP00000216277,9606.ENSP00000216297,9606.ENSP00000216336,9606.ENSP00000217109,9606.ENSP00000217131,9606.ENSP00000218099,9606.ENSP00000219252,9606.ENSP00000220166,9606.ENSP00000220592,9606.ENSP00000221265,9606.ENSP00000223073,9606.ENSP00000225298,9606.ENSP00000225792,9606.ENSP00000226760,9606.ENSP00000229214,…	GPKOW,DIMT1,TRMT6,OSGEP,PAPOLA,SUPT16H,CTSG,CSTF1,CTSZ,F9,POLR2C,CTSH,AGO2,PAF1,RBM28,UTP18,DDX5,WFS1,KRR1,BYSL,RRP9,EIF2AK2,MSH2,MSH6,CPSF3,NMI,SYMPK,NOP53,LSM8,QTRT1,CMA1,TRNT1,ZC3H4,PPAN,NOL11,GRSF1,UTP3,CDK7,NAT10,DDX56,IMP4,WDR12,ITGAV,UTP6,PIK3C3,PIH1D1,RBM42,METTL16,DDX18,EP300,DCPS,GFM1,NOP58,PHRF1,TP63,SUB1,RBM27,TCIRG1,CDK2,NOP9,DHX38,NOB1,NARS2,NVL,APP,NIFK,GEMIN5,SSU72,PWP2,LUC7L,IWS1…
GO Process	GO:0043170	Macromolecule metabolic process	487	5781	0.11	4.69e-08	9606.ENSP00000008938,9606.ENSP00000013070,9606.ENSP00000029410,9606.ENSP00000052754,9606.ENSP00000156109,9606.ENSP00000176763,9606.ENSP00000181383,9606.ENSP00000196061,9606.ENSP00000199320,9606.ENSP00000203001,9606.ENSP00000206542,9606.ENSP00000206765,9606.ENSP00000216122,9606.ENSP00000216259,9606.ENSP00000216277,9606.ENSP00000216297,9606.ENSP00000216336,9606.ENSP00000216639,9606.ENSP00000216714,…	PGLYRP1,UBR7,B4GALT7,DCN,GPKOW,STK10,CPB2,PLOD1,DIMT1,TRMT6,OSGEP,TGM1,MCM5,PMM1,PAPOLA,SUPT16H,CTSG,VRK1,APEX1,CSTF1,CTSZ,F9,MMP2,POLR2C,MPG,CTSH,AGO2,PAF1,DNASE2,RBM28,PLOD3,AEBP1,SEC61B,UTP18,DDX5,WFS1,CTSC,KRR1,ASF1A,BYSL,LTF,RRP9,EIF2AK2,MSH2,AZU1,PPP3R1,PRTN3,MSH6,STBD1,CPSF3,VPS4B,IRF2BPL,NFYB,NMI,H1-3,SYMPK,UBA2,NOP53,SDF2L1,APOL2,LSM8,QTRT1,KLK12,CMA1,TRNT1,ZC3H4,PPAN,GRWD1,NOL11,ILKAP,P…
GO Process	GO:0035987	Endodermal cell differentiation	21	44	0.86	4.85e-08	9606.ENSP00000219070,9606.ENSP00000221265,9606.ENSP00000222399,9606.ENSP00000226218,9606.ENSP00000261023,9606.ENSP00000261037,9606.ENSP00000293379,9606.ENSP00000296181,9606.ENSP00000308208,9606.ENSP00000324532,9606.ENSP00000325146,9606.ENSP00000332371,9606.ENSP00000346839,9606.ENSP00000353654,9606.ENSP00000355013,9606.ENSP00000355180,9606.ENSP00000361405,9606.ENSP00000374280,9606.ENSP00000375778,…	MMP2,PAF1,LAMB1,VTN,ITGAV,COL8A1,ITGA5,ITGB5,MMP14,LAMA3,COL12A1,COL7A1,FN1,COL4A2,CTR9,COL6A1,MMP9,RTF1,LAMB3,ITGB2,ITGA7
GO Process	GO:0007160	Cell-matrix adhesion	35	136	0.6	8.05e-08	9606.ENSP00000200181,9606.ENSP00000211998,9606.ENSP00000216286,9606.ENSP00000226218,9606.ENSP00000244333,9606.ENSP00000254616,9606.ENSP00000261023,9606.ENSP00000264187,9606.ENSP00000264828,9606.ENSP00000267257,9606.ENSP00000270233,9606.ENSP00000279227,9606.ENSP00000282588,9606.ENSP00000284240,9606.ENSP00000293379,9606.ENSP00000296181,9606.ENSP00000304408,9606.ENSP00000306099,9606.ENSP00000315190,…	ITGB4,VCL,NID2,VTN,LYPD3,TIMM10B,ITGAV,NID1,COL5A3,PXN,BCAM,FERMT3,ITGA1,THY1,ITGA5,ITGB5,COL3A1,FGB,ITGA3,ZYX,FERMT2,FBLN5,FN1,SORBS1,EMILIN1,ACTN1,ITGB1,ILK,ITGB2,ITGA6,CD63,ITGA7,ARHGEF7,SGCE,ITGAM
GO Process	GO:0022607	Cellular component assembly	242	2467	0.18	1.20e-07	9606.ENSP00000009530,9606.ENSP00000011619,9606.ENSP00000167586,9606.ENSP00000200181,9606.ENSP00000211998,9606.ENSP00000216297,9606.ENSP00000217133,9606.ENSP00000218089,9606.ENSP00000219150,9606.ENSP00000220592,9606.ENSP00000222399,9606.ENSP00000223127,9606.ENSP00000226218,9606.ENSP00000229595,9606.ENSP00000230048,9606.ENSP00000233121,9606.ENSP00000237642,9606.ENSP00000238497,9606.ENSP00000242285,…	CD74,RANBP9,KRT14,ITGB4,VCL,SUPT16H,TUBB1,STAG2,CORO1A,AGO2,LAMB1,PLOD3,VTN,ASF1A,ACOT13,MAPRE3,STBD1,VPS4B,CLTA,H1-3,VASP,NOP53,RAC2,ARHGEF6,PXDN,LAMA5,PPAN,GRWD1,NIP7,APCS,NASP,LAMC1,TACO1,LRRC8A,TMOD1,ARL3,CYBA,CDH1,TUBGCP3,PIK3C3,PIH1D1,EHD2,C9,HAT1,TP63,MCM2,SUB1,TCIRG1,CDK2,VPS37B,PXN,PML,CDH13,NCOR1,CEP131,LIMD1,ABLIM1,MYL9,FERMT3,THY1,APP,OTUD6B,RHOC,NIFK,OXA1L,GEMIN5,PSMG3,PWP2,NCKAP1L,I…
GO Process	GO:0006950	Response to stress	306	3358	0.15	5.44e-07	9606.ENSP00000008938,9606.ENSP00000009530,9606.ENSP00000181383,9606.ENSP00000196061,9606.ENSP00000200181,9606.ENSP00000209875,9606.ENSP00000211998,9606.ENSP00000216122,9606.ENSP00000216297,9606.ENSP00000216336,9606.ENSP00000216639,9606.ENSP00000216714,9606.ENSP00000216968,9606.ENSP00000217407,9606.ENSP00000218099,9606.ENSP00000218758,9606.ENSP00000219070,9606.ENSP00000219150,9606.ENSP00000219431,…	PGLYRP1,CD74,CPB2,PLOD1,ITGB4,CBX5,VCL,MCM5,SUPT16H,CTSG,VRK1,APEX1,PROCR,LBP,F9,ACP5,MMP2,CORO1A,MPG,SEC61B,BLNK,MPO,EPX,COL1A1,WFS1,CDKN1B,ASF1A,LTF,EIF2AK2,MSH2,AZU1,PRTN3,MSH6,VPS4B,ADGRE5,LRP1,NMI,PTGIS,KRT13,NOP53,SDF2L1,APOL2,ARHGEF6,PXDN,TERF2,APCS,CDK7,IL1RN,IL36A,LRRC8A,THBS1,VWF,CYBA,PIK3C3,MCM4,COTL1,SLC12A2,BPI,XRCC1,EP300,LIG1,C9,MCAM,DNAJC10,MCM6,TP63,F13A1,ANXA3,MGLL,MCM2,TNC,PRDX…
GO Process	GO:0045785	Positive regulation of cell adhesion	70	485	0.34	2.31e-06	9606.ENSP00000009530,9606.ENSP00000204961,9606.ENSP00000215909,9606.ENSP00000216336,9606.ENSP00000219150,9606.ENSP00000222399,9606.ENSP00000226218,9606.ENSP00000233997,9606.ENSP00000246792,9606.ENSP00000254528,9606.ENSP00000258341,9606.ENSP00000261023,9606.ENSP00000261037,9606.ENSP00000264187,9606.ENSP00000268613,9606.ENSP00000278616,9606.ENSP00000280357,9606.ENSP00000284240,9606.ENSP00000293373,…	CD74,EFNB1,LGALS1,CTSG,CORO1A,LAMB1,VTN,AZU1,RRAS,EMILIN2,LAMC1,ITGAV,COL8A1,NID1,CDH13,ATM,IL18,THY1,NCKAP1L,ITGA5,FUT3,FGB,LAMB2,DAB2,ITGA3,SMARCE1,FBLN1,LIMS1,CAV1,RASAL3,FERMT2,FN1,DMD,TGM2,AFDN,UTRN,FLNA,PLPP3,PREX1,STK4,ADA,HLA-DQB1,AIF1,APBB1IP,ANXA1,RSU1,PODXL,EMILIN1,SMARCA2,MYADM,TFRC,PPP3CA,VSIR,HLA-DRA,ILK,ITGB2,FBLN2,PBRM1,PTPN6,HLA-DPA1,DOCK8,LAMA2,PTPRC,LYN,ST3GAL4,ELANE,VAV1,SIRPA…
GO Process	GO:0040017	Positive regulation of locomotion	78	570	0.32	2.55e-06	9606.ENSP00000009530,9606.ENSP00000217407,9606.ENSP00000219070,9606.ENSP00000219150,9606.ENSP00000220166,9606.ENSP00000220592,9606.ENSP00000222399,9606.ENSP00000225964,9606.ENSP00000226218,9606.ENSP00000233997,9606.ENSP00000244007,9606.ENSP00000246792,9606.ENSP00000249071,9606.ENSP00000252590,9606.ENSP00000260356,9606.ENSP00000261023,9606.ENSP00000264036,9606.ENSP00000264144,9606.ENSP00000264832,…	CD74,LBP,MMP2,CORO1A,CTSH,AGO2,LAMB1,COL1A1,VTN,AZU1,PLCG1,RRAS,RAC2,PLVAP,THBS1,ITGAV,MCAM,LAMC2,ICAM1,ANXA3,CDH13,ATM,FERMT3,THY1,APP,RHOC,NCKAP1L,ITGA5,IL16,SYNPO2,MMP14,GNAI2,DAB2,ITGA3,ROCK2,DUOX1,CD151,FBLN1,BSG,CAV1,FERMT2,FN1,CAVIN1,MYLK,NRP2,RAB25,MAP3K3,S100A14,PLPP3,MMP9,STK4,AIF1,ANXA1,GLIPR2,PODXL,TMSB4X,GPNMB,MYADM,AKT2,LGMN,PPP3CA,VSIR,ITGB1,AKAP12,ITGA6,DOCK8,ANO6,PTPRC,SDCBP,LYN,…
GO Process	GO:0030335	Positive regulation of cell migration	74	529	0.33	2.68e-06	9606.ENSP00000009530,9606.ENSP00000217407,9606.ENSP00000219070,9606.ENSP00000219150,9606.ENSP00000220166,9606.ENSP00000220592,9606.ENSP00000222399,9606.ENSP00000225964,9606.ENSP00000226218,9606.ENSP00000244007,9606.ENSP00000246792,9606.ENSP00000249071,9606.ENSP00000252590,9606.ENSP00000260356,9606.ENSP00000261023,9606.ENSP00000264036,9606.ENSP00000264144,9606.ENSP00000264832,9606.ENSP00000264908,…	CD74,LBP,MMP2,CORO1A,CTSH,AGO2,LAMB1,COL1A1,VTN,PLCG1,RRAS,RAC2,PLVAP,THBS1,ITGAV,MCAM,LAMC2,ICAM1,ANXA3,CDH13,ATM,FERMT3,THY1,APP,RHOC,NCKAP1L,ITGA5,SYNPO2,MMP14,GNAI2,DAB2,ITGA3,ROCK2,CD151,FBLN1,BSG,CAV1,FERMT2,FN1,MYLK,NRP2,RAB25,MAP3K3,S100A14,PLPP3,MMP9,STK4,AIF1,ANXA1,GLIPR2,PODXL,TMSB4X,GPNMB,MYADM,AKT2,LGMN,PPP3CA,VSIR,ITGB1,AKAP12,ITGA6,DOCK8,ANO6,PTPRC,SDCBP,LYN,DAPK3,SOD2,PECAM1,CAMK1…
GO Process	GO:2000147	Positive regulation of cell motility	76	555	0.32	3.72e-06	9606.ENSP00000009530,9606.ENSP00000217407,9606.ENSP00000219070,9606.ENSP00000219150,9606.ENSP00000220166,9606.ENSP00000220592,9606.ENSP00000222399,9606.ENSP00000225964,9606.ENSP00000226218,9606.ENSP00000244007,9606.ENSP00000246792,9606.ENSP00000249071,9606.ENSP00000252590,9606.ENSP00000260356,9606.ENSP00000261023,9606.ENSP00000264036,9606.ENSP00000264144,9606.ENSP00000264832,9606.ENSP00000264908,…	CD74,LBP,MMP2,CORO1A,CTSH,AGO2,LAMB1,COL1A1,VTN,PLCG1,RRAS,RAC2,PLVAP,THBS1,ITGAV,MCAM,LAMC2,ICAM1,ANXA3,CDH13,ATM,FERMT3,THY1,APP,RHOC,NCKAP1L,ITGA5,SYNPO2,MMP14,GNAI2,DAB2,ITGA3,ROCK2,DUOX1,CD151,FBLN1,BSG,CAV1,FERMT2,FN1,CAVIN1,MYLK,NRP2,RAB25,MAP3K3,S100A14,PLPP3,MMP9,STK4,AIF1,ANXA1,GLIPR2,PODXL,TMSB4X,GPNMB,MYADM,AKT2,LGMN,PPP3CA,VSIR,ITGB1,AKAP12,ITGA6,DOCK8,ANO6,PTPRC,SDCBP,LYN,DAPK3,SOD2…
GO Process	GO:0009611	Response to wounding	64	444	0.34	9.89e-06	9606.ENSP00000181383,9606.ENSP00000200181,9606.ENSP00000211998,9606.ENSP00000216336,9606.ENSP00000216968,9606.ENSP00000218099,9606.ENSP00000219070,9606.ENSP00000225964,9606.ENSP00000238497,9606.ENSP00000261405,9606.ENSP00000264036,9606.ENSP00000264870,9606.ENSP00000265131,9606.ENSP00000267615,9606.ENSP00000279022,9606.ENSP00000279227,9606.ENSP00000285735,9606.ENSP00000293379,9606.ENSP00000296511,…	CPB2,ITGB4,VCL,CTSG,PROCR,F9,MMP2,COL1A1,VPS4B,VWF,MCAM,F13A1,TNC,ITPK1,MYL9,FERMT3,RHOC,ITGA5,ANXA5,COL3A1,FGB,LAMB2,TLN1,BLOC1S4,CD151,SPRR3,FBLN1,PPL,DPYSL3,TOR1A,ANXA6,FN1,MAX,MAP3K5,MACF1,CSRP1,S100A8,FLNA,ENTPD1,PLPP3,COL5A1,ENG,STXBP1,AIF1,WAS,KLK6,NMNAT1,PPP3CA,CDK1,ITGB1,ILK,CYP4F11,DYSF,PTPN6,SERPINB2,ANO6,PTK7,LYN,SOD2,NOL3,EVPL,VAV1,ANXA8,PLCG2
GO Process	GO:0030199	Collagen fibril organization	20	59	0.72	1.18e-05	9606.ENSP00000223127,9606.ENSP00000225964,9606.ENSP00000252599,9606.ENSP00000252804,9606.ENSP00000263556,9606.ENSP00000264828,9606.ENSP00000266718,9606.ENSP00000297268,9606.ENSP00000297848,9606.ENSP00000304408,9606.ENSP00000323696,9606.ENSP00000325146,9606.ENSP00000347041,9606.ENSP00000356791,9606.ENSP00000360882,9606.ENSP00000363840,9606.ENSP00000364000,9606.ENSP00000369889,9606.ENSP00000434412,…	PLOD3,COL1A1,COLGALT1,PXDN,P4HA1,COL5A3,LUM,COL1A2,COL14A1,COL3A1,CRTAP,COL12A1,FMOD,DPT,COL5A1,COL11A2,COL5A2,COL2A1,SERPINH1,VIPAS39
GO Process	GO:0050896	Response to stimulus	609	7835	0.08	1.45e-05	9606.ENSP00000008938,9606.ENSP00000009530,9606.ENSP00000011619,9606.ENSP00000046794,9606.ENSP00000181383,9606.ENSP00000196061,9606.ENSP00000200181,9606.ENSP00000201647,9606.ENSP00000204566,9606.ENSP00000204961,9606.ENSP00000209875,9606.ENSP00000211998,9606.ENSP00000215909,9606.ENSP00000216122,9606.ENSP00000216259,9606.ENSP00000216297,9606.ENSP00000216336,9606.ENSP00000216639,9606.ENSP00000216714,…	PGLYRP1,CD74,RANBP9,LCP2,CPB2,PLOD1,ITGB4,EPS8L1,SPG21,EFNB1,CBX5,VCL,LGALS1,MCM5,PMM1,SUPT16H,CTSG,VRK1,APEX1,PROCR,LBP,MXRA5,F9,ACP5,MMP2,CORO1A,MPG,CTSH,GDAP1,PAF1,SEC61B,BLNK,MPO,EPX,DDX5,COL1A1,VTN,WFS1,CTSC,CDKN1B,ARHGDIB,ASF1A,LTF,RBP1,GNB4,EIF2AK2,MSH2,AZU1,PPP3R1,PRTN3,MSH6,VPS4B,NFYB,ADGRE5,LRP1,NMI,PLCG1,PTGIS,VASP,KRT13,RRAS,NOP53,GFER,FGL2,SDF2L1,APOL2,RAC2,CMA1,ARHGEF6,DPF2,PLVAP,PX…
GO Process	GO:0033627	Cell adhesion mediated by integrin	17	42	0.79	1.49e-05	9606.ENSP00000200181,9606.ENSP00000226218,9606.ENSP00000254528,9606.ENSP00000261023,9606.ENSP00000264832,9606.ENSP00000282588,9606.ENSP00000293379,9606.ENSP00000296181,9606.ENSP00000315190,9606.ENSP00000325527,9606.ENSP00000360296,9606.ENSP00000369677,9606.ENSP00000379350,9606.ENSP00000380948,9606.ENSP00000386896,9606.ENSP00000452120,9606.ENSP00000496959	ITGB4,VTN,EMILIN2,ITGAV,ICAM1,ITGA1,ITGA5,ITGB5,ITGA3,FBN1,PLPP3,EMILIN1,ITGB1,ITGB2,ITGA6,ITGA7,ITGAM
GO Process	GO:0042273	Ribosomal large subunit biogenesis	22	74	0.66	1.66e-05	9606.ENSP00000246802,9606.ENSP00000253107,9606.ENSP00000254940,9606.ENSP00000261015,9606.ENSP00000263239,9606.ENSP00000281701,9606.ENSP00000285814,9606.ENSP00000310042,9606.ENSP00000317992,9606.ENSP00000322396,9606.ENSP00000354040,9606.ENSP00000355899,9606.ENSP00000358400,9606.ENSP00000361092,9606.ENSP00000363944,9606.ENSP00000364320,9606.ENSP00000371858,9606.ENSP00000372199,9606.ENSP00000385990,…	NOP53,PPAN,NIP7,WDR12,DDX18,NVL,NIFK,ZNF622,NOC2L,RRS1,GTPBP4,RRP15,MDN1,SURF6,LAS1L,MRTO4,NOP2,URB1,FASTKD2,FTSJ3,DHX30,NSA2
GO Process	GO:0048856	Anatomical structure development	421	5117	0.1	2.69e-05	9606.ENSP00000009530,9606.ENSP00000052754,9606.ENSP00000054950,9606.ENSP00000167586,9606.ENSP00000181383,9606.ENSP00000196061,9606.ENSP00000200181,9606.ENSP00000204961,9606.ENSP00000206765,9606.ENSP00000211998,9606.ENSP00000215909,9606.ENSP00000217131,9606.ENSP00000218104,9606.ENSP00000218758,9606.ENSP00000219070,9606.ENSP00000220166,9606.ENSP00000220592,9606.ENSP00000221265,9606.ENSP00000222219,…	CD74,DCN,RCN1,KRT14,CPB2,PLOD1,ITGB4,EFNB1,TGM1,VCL,LGALS1,CTSZ,ABCD1,ACP5,MMP2,CTSH,AGO2,PAF1,DNASE2,LAMB1,PLOD3,BLNK,DDX5,COL1A1,VTN,WFS1,CDKN1B,MGP,C12orf57,ASF1A,BYSL,LAMA4,LTF,GNB4,MSH2,AZU1,PPP3R1,PRTN3,MSH6,IRF2BPL,LRP1,VASP,KRT13,RRAS,GFER,RAC2,CMA1,ALOX12,KRT75,DPF2,PXDN,LAMA5,SERPINF1,GRSF1,UTP3,RIDA,TERF2,NASP,TTC9,LAMC1,LRRC8A,TMOD1,TUBB2B,THBS1,ARL3,ITGAV,COL8A1,HEXB,CDH1,PIH1D1,XRCC…
GO Process	GO:0010810	Regulation of cell-substrate adhesion	39	217	0.44	3.57e-05	9606.ENSP00000211998,9606.ENSP00000225964,9606.ENSP00000226218,9606.ENSP00000246792,9606.ENSP00000249071,9606.ENSP00000260356,9606.ENSP00000261037,9606.ENSP00000264187,9606.ENSP00000265016,9606.ENSP00000268613,9606.ENSP00000284240,9606.ENSP00000293379,9606.ENSP00000306099,9606.ENSP00000308208,9606.ENSP00000313391,9606.ENSP00000315190,9606.ENSP00000316029,9606.ENSP00000317985,9606.ENSP00000331544,…	VCL,COL1A1,VTN,RRAS,RAC2,THBS1,COL8A1,NID1,BST1,CDH13,THY1,ITGA5,FGB,MMP14,DAB2,ITGA3,TLN1,ROCK2,FBLN1,LIMS1,FERMT2,FN1,TBCD,MACF1,DMD,UTRN,FLNA,TACSTD2,PREX1,STK4,RSU1,EMILIN1,MYADM,ILK,FBLN2,CORO1C,CAMSAP3,DAPK3,ARHGEF7
GO Process	GO:0042060	Wound healing	51	336	0.37	5.38e-05	9606.ENSP00000181383,9606.ENSP00000211998,9606.ENSP00000216336,9606.ENSP00000216968,9606.ENSP00000218099,9606.ENSP00000225964,9606.ENSP00000238497,9606.ENSP00000261405,9606.ENSP00000264036,9606.ENSP00000264870,9606.ENSP00000267615,9606.ENSP00000279022,9606.ENSP00000279227,9606.ENSP00000285735,9606.ENSP00000293379,9606.ENSP00000296511,9606.ENSP00000304408,9606.ENSP00000306099,9606.ENSP00000316029,…	CPB2,VCL,CTSG,PROCR,F9,COL1A1,VPS4B,VWF,MCAM,F13A1,ITPK1,MYL9,FERMT3,RHOC,ITGA5,ANXA5,COL3A1,FGB,TLN1,BLOC1S4,CD151,SPRR3,FBLN1,PPL,TOR1A,ANXA6,FN1,MAP3K5,MACF1,CSRP1,S100A8,FLNA,ENTPD1,PLPP3,COL5A1,ENG,STXBP1,WAS,PPP3CA,ITGB1,ILK,CYP4F11,DYSF,PTPN6,SERPINB2,ANO6,PTK7,EVPL,VAV1,ANXA8,PLCG2
GO Process	GO:0007492	Endoderm development	22	81	0.62	5.84e-05	9606.ENSP00000219070,9606.ENSP00000221265,9606.ENSP00000222399,9606.ENSP00000226218,9606.ENSP00000258341,9606.ENSP00000261023,9606.ENSP00000261037,9606.ENSP00000293379,9606.ENSP00000296181,9606.ENSP00000308208,9606.ENSP00000324532,9606.ENSP00000325146,9606.ENSP00000332371,9606.ENSP00000346839,9606.ENSP00000353654,9606.ENSP00000355013,9606.ENSP00000355180,9606.ENSP00000361405,9606.ENSP00000374280,…	MMP2,PAF1,LAMB1,VTN,LAMC1,ITGAV,COL8A1,ITGA5,ITGB5,MMP14,LAMA3,COL12A1,COL7A1,FN1,COL4A2,CTR9,COL6A1,MMP9,RTF1,LAMB3,ITGB2,ITGA7
GO Process	GO:0030490	Maturation of SSU-rRNA	18	55	0.7	7.45e-05	9606.ENSP00000230340,9606.ENSP00000253247,9606.ENSP00000254803,9606.ENSP00000257829,9606.ENSP00000259239,9606.ENSP00000261708,9606.ENSP00000267425,9606.ENSP00000268802,9606.ENSP00000291576,9606.ENSP00000308179,9606.ENSP00000311135,9606.ENSP00000322396,9606.ENSP00000326981,9606.ENSP00000327179,9606.ENSP00000355541,9606.ENSP00000363642,9606.ENSP00000371169,9606.ENSP00000454836	BYSL,NOL11,UTP3,NAT10,IMP4,UTP6,NOP9,NOB1,PWP2,WDR3,DHX37,RRS1,IMP3,UTP4,HEATR1,BMS1,RCL1,TBL3
GO Process	GO:0018149	Peptide cross-linking	15	37	0.79	7.90e-05	9606.ENSP00000052754,9606.ENSP00000206765,9606.ENSP00000260356,9606.ENSP00000264474,9606.ENSP00000264870,9606.ENSP00000304408,9606.ENSP00000327336,9606.ENSP00000330391,9606.ENSP00000346839,9606.ENSP00000355330,9606.ENSP00000357753,9606.ENSP00000357789,9606.ENSP00000366109,9606.ENSP00000370867,9606.ENSP00000465630	DCN,TGM1,THBS1,CSTA,F13A1,COL3A1,BGN,SPRR3,FN1,TGM2,IVL,FLG,ANXA1,TGM3,EVPL
GO Process	GO:0007229	Integrin-mediated signaling pathway	24	100	0.57	0.00011	9606.ENSP00000200181,9606.ENSP00000252999,9606.ENSP00000254654,9606.ENSP00000261023,9606.ENSP00000279227,9606.ENSP00000282588,9606.ENSP00000284240,9606.ENSP00000293379,9606.ENSP00000296181,9606.ENSP00000304408,9606.ENSP00000315190,9606.ENSP00000316029,9606.ENSP00000324422,9606.ENSP00000324532,9606.ENSP00000342858,9606.ENSP00000346839,9606.ENSP00000360296,9606.ENSP00000379350,9606.ENSP00000379975,…	ITGB4,LAMA5,ILKAP,ITGAV,FERMT3,ITGA1,THY1,ITGA5,ITGB5,COL3A1,ITGA3,TLN1,ZYX,LAMA3,FERMT2,FN1,PLPP3,ITGB1,ILK,ITGB2,ITGA6,ITGA7,VAV1,ITGAM
GO Process	GO:0042274	Ribosomal small subunit biogenesis	21	78	0.62	0.00012	9606.ENSP00000230340,9606.ENSP00000253247,9606.ENSP00000254803,9606.ENSP00000257829,9606.ENSP00000259239,9606.ENSP00000261708,9606.ENSP00000267425,9606.ENSP00000268802,9606.ENSP00000291576,9606.ENSP00000308179,9606.ENSP00000311135,9606.ENSP00000322396,9606.ENSP00000326981,9606.ENSP00000327179,9606.ENSP00000355541,9606.ENSP00000356548,9606.ENSP00000361092,9606.ENSP00000363642,9606.ENSP00000371169,…	BYSL,NOL11,UTP3,NAT10,IMP4,UTP6,NOP9,NOB1,PWP2,WDR3,DHX37,RRS1,IMP3,UTP4,HEATR1,LTV1,SURF6,BMS1,RCL1,TBL3,EMG1
GO Process	GO:0016477	Cell migration	101	903	0.23	0.00013	9606.ENSP00000171887,9606.ENSP00000200181,9606.ENSP00000204961,9606.ENSP00000216336,9606.ENSP00000217407,9606.ENSP00000219070,9606.ENSP00000219150,9606.ENSP00000222399,9606.ENSP00000225371,9606.ENSP00000226218,9606.ENSP00000233997,9606.ENSP00000234347,9606.ENSP00000244007,9606.ENSP00000246792,9606.ENSP00000252999,9606.ENSP00000258341,9606.ENSP00000258787,9606.ENSP00000259818,9606.ENSP00000260356,…	TNS1,ITGB4,EFNB1,CTSG,LBP,MMP2,CORO1A,LAMB1,EPX,VTN,AZU1,PRTN3,PLCG1,RRAS,LAMA5,LAMC1,MYO1G,TUBB2B,THBS1,ITGAV,HEXB,SLC12A2,ICAM1,VCAN,PXN,PML,CDH13,LIMD1,ITGA1,RHOC,FCER1G,ELMO2,NCKAP1L,ITGA5,ITGB5,KRT16,IL16,COL3A1,LAMB2,MMP14,ELMO1,CSPG4,ITGA3,CD151,LAMA3,FMNL1,BSG,PARVA,TOR1A,ANXA6,FN1,MSN,NRP2,PBXIP1,RAB13,S100A8,S100A9,FLNA,COL5A1,PREX1,MMP9,ADA,ENG,PHACTR4,PRKG1,RND3,ANXA1,PODXL,EMILIN1,FS…
GO Process	GO:0009653	Anatomical structure morphogenesis	206	2229	0.15	0.00015	9606.ENSP00000052754,9606.ENSP00000200181,9606.ENSP00000204961,9606.ENSP00000211998,9606.ENSP00000217131,9606.ENSP00000218758,9606.ENSP00000219070,9606.ENSP00000220166,9606.ENSP00000221265,9606.ENSP00000222399,9606.ENSP00000223127,9606.ENSP00000225964,9606.ENSP00000226218,9606.ENSP00000228938,9606.ENSP00000229281,9606.ENSP00000230340,9606.ENSP00000231751,9606.ENSP00000234310,9606.ENSP00000243077,…	DCN,ITGB4,EFNB1,VCL,CTSZ,ACP5,MMP2,CTSH,PAF1,LAMB1,PLOD3,COL1A1,VTN,MGP,C12orf57,BYSL,LTF,PPP3R1,LRP1,VASP,RRAS,RAC2,PXDN,LAMA5,GRSF1,LAMC1,TMOD1,THBS1,ITGAV,COL8A1,XRCC1,EP300,LIG1,MCAM,LAMC2,RAB10,TP63,TNC,TCIRG1,PXN,PML,MFGE8,CDH13,ABLIM1,ATM,MYL9,FERMT3,IL18,ITGA1,THY1,APP,RHOC,NCKAP1L,ITGA5,POGLUT1,SHROOM3,ITGB5,HPGD,ERAP1,COL1A2,CFL2,METTL3,ANPEP,KRT16,LUZP1,COL3A1,ITPR1,LAMB2,MMP14,KRT17,S…
GO Process	GO:0051017	Actin filament bundle assembly	18	59	0.67	0.00016	9606.ENSP00000296181,9606.ENSP00000299767,9606.ENSP00000316338,9606.ENSP00000324422,9606.ENSP00000328088,9606.ENSP00000343690,9606.ENSP00000348163,9606.ENSP00000354826,9606.ENSP00000354923,9606.ENSP00000360293,9606.ENSP00000361383,9606.ENSP00000365227,9606.ENSP00000371798,9606.ENSP00000377941,9606.ENSP00000381581,9606.ENSP00000409581,9606.ENSP00000486901,9606.ENSP00000494689	ITGB5,HSP90B1,BAIAP2,ZYX,PAWR,DPYSL3,PLS3,CALD1,DMD,SORBS1,AIF1L,AIF1,FSCN1,ACTN1,LCP1,ARRB1,MICAL1,EPS8
GO Process	GO:0048519	Negative regulation of biological process	428	5313	0.09	0.00017	9606.ENSP00000008938,9606.ENSP00000009530,9606.ENSP00000011619,9606.ENSP00000029410,9606.ENSP00000052754,9606.ENSP00000157600,9606.ENSP00000181383,9606.ENSP00000201586,9606.ENSP00000209875,9606.ENSP00000211998,9606.ENSP00000216336,9606.ENSP00000216714,9606.ENSP00000216968,9606.ENSP00000217131,9606.ENSP00000217407,9606.ENSP00000218104,9606.ENSP00000218758,9606.ENSP00000219070,9606.ENSP00000219150,…	PGLYRP1,CD74,RANBP9,B4GALT7,DCN,LMCD1,CPB2,SULT2B1,CBX5,VCL,CTSG,APEX1,PROCR,CTSZ,LBP,ABCD1,ACP5,MMP2,CORO1A,CTSH,AGO2,PAF1,CEACAM5,AEBP1,MPO,EPX,DDX5,COL1A1,VTN,WFS1,CTSC,MVK,CDKN1B,ARHGDIB,ACOT13,LAMA4,LTF,EIF2AK2,MSH2,AZU1,PPP3R1,PRTN3,MSH6,VPS4B,IRF2BPL,ELF1,PFN2,LRP1,NMI,PLCG1,PTGIS,LYPD3,H1-3,RRAS,NOP53,GFER,FGL2,ALOX12,DPF2,CNN1,PXDN,ZC3H4,EMILIN2,PTPRE,SERPINF1,RIDA,TERF2,APCS,NT5E,NAT10,…
GO Process	GO:0048583	Regulation of response to stimulus	330	3931	0.11	0.00020	9606.ENSP00000008938,9606.ENSP00000009530,9606.ENSP00000011619,9606.ENSP00000046794,9606.ENSP00000052754,9606.ENSP00000157600,9606.ENSP00000181383,9606.ENSP00000201647,9606.ENSP00000204566,9606.ENSP00000215909,9606.ENSP00000216336,9606.ENSP00000217407,9606.ENSP00000218104,9606.ENSP00000218758,9606.ENSP00000220166,9606.ENSP00000221804,9606.ENSP00000222219,9606.ENSP00000222399,9606.ENSP00000224337,…	PGLYRP1,CD74,RANBP9,LCP2,DCN,LMCD1,CPB2,EPS8L1,SPG21,LGALS1,CTSG,LBP,ABCD1,ACP5,CTSH,CLC,DNASE2,LAMB1,BLNK,DDX5,COL1A1,VTN,WFS1,CTSC,MVK,ARHGDIB,LTF,WDFY1,EIF2AK2,MSH2,AZU1,PPP3R1,ELF1,LRP1,NMI,PLCG1,PTGIS,RRAS,NOP53,GFER,FGL2,RAC2,CMA1,ALOX12,DPF2,PXDN,EMILIN2,PTPRE,SERPINF1,TERF2,APCS,NT5E,LAMC1,MYO1G,IL1RN,TUBB2B,THBS1,ITGAV,VWF,CYBA,PIH1D1,SLC12A2,XRCC1,EP300,C9,NID1,TP63,ICAM1,BST1,MGLL,TNC,…
GO Process	GO:0085029	Extracellular matrix assembly	14	35	0.79	0.00020	9606.ENSP00000222399,9606.ENSP00000223127,9606.ENSP00000252804,9606.ENSP00000297268,9606.ENSP00000304408,9606.ENSP00000307156,9606.ENSP00000311905,9606.ENSP00000345008,9606.ENSP00000347484,9606.ENSP00000356574,9606.ENSP00000369677,9606.ENSP00000375778,9606.ENSP00000378957,9606.ENSP00000379616	LAMB1,PLOD3,PXDN,COL1A2,COL3A1,LAMB2,LTBP4,FBLN5,THSD4,QSOX1,EMILIN1,LAMB3,MFAP4,MYH11
GO Process	GO:0050878	Regulation of body fluid levels	52	371	0.33	0.00029	9606.ENSP00000181383,9606.ENSP00000211998,9606.ENSP00000216336,9606.ENSP00000216968,9606.ENSP00000218099,9606.ENSP00000226218,9606.ENSP00000226760,9606.ENSP00000251535,9606.ENSP00000254528,9606.ENSP00000260356,9606.ENSP00000261405,9606.ENSP00000261623,9606.ENSP00000264731,9606.ENSP00000264870,9606.ENSP00000267615,9606.ENSP00000279022,9606.ENSP00000279227,9606.ENSP00000280357,9606.ENSP00000285930,…	CPB2,VCL,CTSG,PROCR,F9,VTN,WFS1,ALOX12,EMILIN2,THBS1,VWF,CYBA,TP63,F13A1,ITPK1,MYL9,FERMT3,IL18,AKR1B1,ANXA5,KRT16,COL3A1,FGB,GNAI2,TLN1,BLOC1S4,FBLN1,CAV1,FN1,CSRP1,FLG,FLNA,PRKACB,ENTPD1,ADA,STXBP1,PRKG1,WAS,EMILIN1,PPP3CA,ILK,CYP4F11,CREB1,PTPN6,SERPINB2,ANO6,STMN1,ST3GAL4,VAV1,ANXA8,PLCG2,SLC29A1
GO Process	GO:0051248	Negative regulation of protein metabolic process	110	1038	0.21	0.00037	9606.ENSP00000181383,9606.ENSP00000217131,9606.ENSP00000220592,9606.ENSP00000226218,9606.ENSP00000228872,9606.ENSP00000231751,9606.ENSP00000233057,9606.ENSP00000243077,9606.ENSP00000246802,9606.ENSP00000254722,9606.ENSP00000254878,9606.ENSP00000255040,9606.ENSP00000260356,9606.ENSP00000261023,9606.ENSP00000262265,9606.ENSP00000262887,9606.ENSP00000263092,9606.ENSP00000263579,9606.ENSP00000264065,…	CPB2,CTSZ,AGO2,VTN,CDKN1B,LTF,EIF2AK2,LRP1,NOP53,SERPINF1,RIDA,APCS,THBS1,ITGAV,PIH1D1,XRCC1,METTL16,DCPS,DNAJC10,CSTA,PRDX5,PRKAR2B,PML,SERPINB13,CTDSP1,ITIH1,THY1,APP,OTUD6B,PRG3,CSTB,NCKAP1L,COL6A3,MAD2L1,METTL3,A2ML1,TERF2IP,WFIKKN2,CST6,PPP1R8,PTPN2,GNAI2,CLU,BIN1,ROCK2,NOC2L,SHMT1,PNKP,UBE2O,CRTAP,FBLN1,COL7A1,NXN,AIDA,CAV1,PAPLN,OCLN,WARS1,ATP2B4,ITIH2,DNMT1,SPINK5,GTPBP4,DMD,IFI16,ECM1,FL…
GO Process	GO:0001704	Formation of primary germ layer	25	119	0.51	0.00044	9606.ENSP00000200181,9606.ENSP00000219070,9606.ENSP00000221265,9606.ENSP00000222399,9606.ENSP00000226218,9606.ENSP00000261023,9606.ENSP00000261037,9606.ENSP00000293379,9606.ENSP00000296181,9606.ENSP00000308208,9606.ENSP00000315190,9606.ENSP00000324532,9606.ENSP00000325146,9606.ENSP00000332371,9606.ENSP00000346839,9606.ENSP00000353654,9606.ENSP00000355013,9606.ENSP00000355180,9606.ENSP00000361405,…	ITGB4,MMP2,PAF1,LAMB1,VTN,ITGAV,COL8A1,ITGA5,ITGB5,MMP14,ITGA3,LAMA3,COL12A1,COL7A1,FN1,COL4A2,CTR9,COL6A1,MMP9,RTF1,LAMB3,ITGB1,ITGB2,TXNRD1,ITGA7
GO Process	GO:0051128	Regulation of cellular component organization	213	2365	0.14	0.00044	9606.ENSP00000052754,9606.ENSP00000181383,9606.ENSP00000201647,9606.ENSP00000211998,9606.ENSP00000219150,9606.ENSP00000222399,9606.ENSP00000223357,9606.ENSP00000226218,9606.ENSP00000228872,9606.ENSP00000228945,9606.ENSP00000233057,9606.ENSP00000233121,9606.ENSP00000234310,9606.ENSP00000238497,9606.ENSP00000239940,9606.ENSP00000240423,9606.ENSP00000243077,9606.ENSP00000245932,9606.ENSP00000246802,…	DCN,CPB2,EPS8L1,VCL,CORO1A,LAMB1,AEBP1,VTN,CDKN1B,ARHGDIB,EIF2AK2,MAPRE3,PPP3R1,VPS4B,PFN2,NCAPH,LRP1,VASP,NOP53,RAC2,NCAPG,DPF2,COLGALT1,SERPINF1,TERF2,NAT10,LAMC1,DDX56,TMOD1,TUBB2B,THBS1,ITGAV,CYBA,PIH1D1,COTL1,XRCC1,EP300,EHD2,NID1,ICAM1,BST1,MCM2,TNC,CDK2,PXN,PML,CDH13,CEP131,CERS2,IQGAP2,PHIP,DOCK11,USP6NL,ATM,THY1,APP,RHOC,SMC2,NCKAP1L,MAD2L1,SCIN,CFL2,TERF2IP,FEN1,SYNPO2,LAMB2,MMP14,KRT17…
GO Process	GO:0098609	Cell-cell adhesion	67	542	0.28	0.00049	9606.ENSP00000160262,9606.ENSP00000176763,9606.ENSP00000211998,9606.ENSP00000215909,9606.ENSP00000221992,9606.ENSP00000222399,9606.ENSP00000249071,9606.ENSP00000252999,9606.ENSP00000257770,9606.ENSP00000261023,9606.ENSP00000261769,9606.ENSP00000264474,9606.ENSP00000264710,9606.ENSP00000264832,9606.ENSP00000268613,9606.ENSP00000271835,9606.ENSP00000279022,9606.ENSP00000279227,9606.ENSP00000280904,…	ICAM3,STK10,VCL,LGALS1,CEACAM5,LAMB1,RAC2,LAMA5,NT5E,ITGAV,CDH1,CSTA,RAB10,ICAM1,CDH13,CRNN,MYL9,FERMT3,DSC2,ITGA1,THY1,ELMO2,ITGA5,ITGB5,COL14A1,FGB,ITGA3,TLN1,BAIAP2,BLOC1S4,LAMA3,BSG,NEXN,PARVA,LIMS1,TRIM29,FN1,MSN,AFDN,CSRP1,S100A8,S100A9,ANXA9,CD58,FLNA,PLPP3,STXBP1,ANXA1,LGALS7,ITGB1,ILK,ITGB2,ITGA6,PTPN6,PTPRC,SPARCL1,FBLIM1,CAMSAP3,PALLD,PLEKHA7,ITGA7,PECAM1,TJP3,SIRPA,LPP,ITGAM,SPN
GO Process	GO:0002376	Immune system process	194	2121	0.15	0.00053	9606.ENSP00000008938,9606.ENSP00000009530,9606.ENSP00000046794,9606.ENSP00000204566,9606.ENSP00000204961,9606.ENSP00000215909,9606.ENSP00000216336,9606.ENSP00000217407,9606.ENSP00000219150,9606.ENSP00000220166,9606.ENSP00000222219,9606.ENSP00000224337,9606.ENSP00000225275,9606.ENSP00000225371,9606.ENSP00000226218,9606.ENSP00000227266,9606.ENSP00000231751,9606.ENSP00000233057,9606.ENSP00000233146,…	PGLYRP1,CD74,LCP2,SPG21,EFNB1,LGALS1,CTSG,LBP,CORO1A,CTSH,DNASE2,BLNK,MPO,EPX,VTN,CTSC,LTF,EIF2AK2,MSH2,AZU1,PRTN3,MSH6,NUDCD1,ADGRE5,LRP1,NMI,PLCG1,RRAS,FGL2,KRT75,PXDN,APCS,MYO1G,IL1RN,IL36A,LRRC8A,THBS1,CYBA,SLC12A2,BPI,EP300,C9,RAB10,ICAM1,ANXA3,BST1,TCIRG1,PML,AKAP8,FTH1,DOCK11,ATM,IL18,ITGA1,THY1,APP,PRG3,FCER1G,NCKAP1L,CLPB,GBP7,ERAP1,METTL3,C2,KRT16,RNASE3,IL16,RNASE2,FGB,SP3,PTPN2,PRG2,R…
GO Process	GO:0048518	Positive regulation of biological process	484	6207	0.08	0.00069	9606.ENSP00000009530,9606.ENSP00000011619,9606.ENSP00000046794,9606.ENSP00000052754,9606.ENSP00000157600,9606.ENSP00000181383,9606.ENSP00000199320,9606.ENSP00000201586,9606.ENSP00000201647,9606.ENSP00000204566,9606.ENSP00000204961,9606.ENSP00000206765,9606.ENSP00000215909,9606.ENSP00000216297,9606.ENSP00000216336,9606.ENSP00000216639,9606.ENSP00000216714,9606.ENSP00000217407,9606.ENSP00000218104,…	CD74,RANBP9,LCP2,DCN,LMCD1,CPB2,DIMT1,SULT2B1,EPS8L1,SPG21,EFNB1,TGM1,LGALS1,SUPT16H,CTSG,VRK1,APEX1,LBP,ABCD1,MMP2,CORO1A,CTSH,AGO2,PAF1,GAPDHS,LAMB1,BLNK,EPX,DDX5,COL1A1,VTN,WFS1,CTSC,CDKN1B,LTF,WDFY1,EIF2AK2,MAPRE3,MSH2,AZU1,CEBPZ,PPP3R1,PRTN3,CPSF3,VPS4B,IRF2BPL,ELF1,PFN2,NFYB,NCAPH,LRP1,NMI,PLCG1,PTGIS,VASP,SYMPK,UBA2,RRAS,NOP53,GFER,RAC2,CMA1,NCAPG,DPF2,PLVAP,COLGALT1,NOL11,EMILIN2,SERPINF1…
GO Process	GO:0002252	Immune effector process	51	375	0.32	0.00072	9606.ENSP00000009530,9606.ENSP00000215909,9606.ENSP00000216336,9606.ENSP00000217407,9606.ENSP00000219150,9606.ENSP00000220166,9606.ENSP00000225275,9606.ENSP00000227266,9606.ENSP00000233146,9606.ENSP00000233997,9606.ENSP00000234420,9606.ENSP00000243077,9606.ENSP00000243346,9606.ENSP00000248598,9606.ENSP00000258787,9606.ENSP00000263408,9606.ENSP00000264832,9606.ENSP00000264908,9606.ENSP00000265686,…	CD74,LGALS1,CTSG,LBP,CORO1A,CTSH,MPO,CTSC,MSH2,AZU1,MSH6,LRP1,NMI,FGL2,MYO1G,C9,ICAM1,ANXA3,TCIRG1,DOCK11,IL18,APP,FCER1G,C2,C1QB,CLU,C7,RFTN1,C8A,CFH,ADA,C1QC,C1QA,APBB1IP,SERPINB9,CFI,PPP3CB,MFAP4,LCP1,C1S,DYSF,CYBC1,PTPN6,EXOSC6,INPP5D,CFB,LYN,ELANE,VAV1,PLCG2,SPN
GO Process	GO:0032502	Developmental process	446	5657	0.08	0.00073	9606.ENSP00000009530,9606.ENSP00000052754,9606.ENSP00000054950,9606.ENSP00000167586,9606.ENSP00000181383,9606.ENSP00000196061,9606.ENSP00000200181,9606.ENSP00000204961,9606.ENSP00000206765,9606.ENSP00000211998,9606.ENSP00000215909,9606.ENSP00000216714,9606.ENSP00000217131,9606.ENSP00000218104,9606.ENSP00000218758,9606.ENSP00000219070,9606.ENSP00000220166,9606.ENSP00000220592,9606.ENSP00000221265,…	CD74,DCN,RCN1,KRT14,CPB2,PLOD1,ITGB4,EFNB1,TGM1,VCL,LGALS1,APEX1,CTSZ,ABCD1,ACP5,MMP2,CTSH,AGO2,PAF1,DNASE2,LAMB1,PLOD3,BLNK,MPO,DDX5,COL1A1,VTN,WFS1,CTSC,CDKN1B,MGP,C12orf57,ASF1A,BYSL,LAMA4,LTF,GNB4,MSH2,AZU1,PPP3R1,PRTN3,MSH6,IRF2BPL,ELF1,LRP1,VASP,KRT13,RRAS,GFER,RAC2,CMA1,ALOX12,KRT75,DPF2,PLVAP,PXDN,LAMA5,SERPINF1,GRSF1,UTP3,RIDA,TERF2,NASP,TTC9,LAMC1,LRRC8A,TMOD1,TUBB2B,THBS1,ARL3,ITGAV,CO…
GO Process	GO:0044419	Biological process involved in interspecies interaction between organisms	144	1490	0.17	0.00090	9606.ENSP00000008938,9606.ENSP00000009530,9606.ENSP00000216336,9606.ENSP00000217407,9606.ENSP00000218758,9606.ENSP00000219150,9606.ENSP00000221265,9606.ENSP00000225275,9606.ENSP00000225371,9606.ENSP00000231751,9606.ENSP00000233057,9606.ENSP00000233997,9606.ENSP00000234347,9606.ENSP00000238497,9606.ENSP00000243346,9606.ENSP00000248114,9606.ENSP00000255040,9606.ENSP00000259211,9606.ENSP00000261023,…	PGLYRP1,CD74,CTSG,LBP,ACP5,CORO1A,PAF1,MPO,EPX,LTF,EIF2AK2,AZU1,PRTN3,VPS4B,NMI,GFER,APCS,IL36A,ITGAV,CYBA,CDH1,COTL1,BPI,EP300,C9,ICAM1,ANXA3,VPS37B,PML,AKAP8,IL18,APP,STOM,FCER1G,ITGA5,CLPB,GBP7,THOC7,ITGB5,ADH5,HPGD,ERAP1,METTL3,C2,ANPEP,KRT16,RNASE3,RNASE2,FGB,MLKL,PRG2,STAB1,C1QB,CLU,BAIAP2,ROCK2,C7,ZYX,THOC6,BSG,RRP1B,CAV1,GSDME,C15orf48,SP100,TRIM29,LYAR,DDX21,FN1,ANKRD17,MAP3K5,C8A,CTR9,A…
GO Process	GO:0043933	Protein-containing complex organization	142	1465	0.17	0.00091	9606.ENSP00000009530,9606.ENSP00000011619,9606.ENSP00000216297,9606.ENSP00000220592,9606.ENSP00000225275,9606.ENSP00000226218,9606.ENSP00000229595,9606.ENSP00000230048,9606.ENSP00000238497,9606.ENSP00000242285,9606.ENSP00000244534,9606.ENSP00000245932,9606.ENSP00000246802,9606.ENSP00000252804,9606.ENSP00000253107,9606.ENSP00000253237,9606.ENSP00000255040,9606.ENSP00000255120,9606.ENSP00000258341,…	CD74,RANBP9,SUPT16H,AGO2,MPO,VTN,ASF1A,ACOT13,VPS4B,CLTA,H1-3,VASP,NOP53,PXDN,PPAN,GRWD1,APCS,NASP,LAMC1,TACO1,LRRC8A,CYBA,TUBGCP3,PIK3C3,PIH1D1,C9,TP63,MCM2,SUB1,PXN,PML,FERMT3,APP,OTUD6B,NIFK,OXA1L,GEMIN5,PSMG3,PWP2,NCKAP1L,LUC7L,COL1A2,DNAAF5,CFL2,MZB1,CD2BP2,FGB,H1-4,MLKL,SH3PXD2B,USP39,DAB2,CLU,TLN1,OSBPL2,BIN1,GLS,MAP7D3,YME1L1,BID,SHMT1,UGDH,HCLS1,DIAPH2,GEMIN4,RRS1,NDUFAF3,SMARCE1,PRPF31,…
GO Process	GO:0065003	Protein-containing complex assembly	129	1303	0.18	0.00099	9606.ENSP00000009530,9606.ENSP00000011619,9606.ENSP00000216297,9606.ENSP00000220592,9606.ENSP00000226218,9606.ENSP00000229595,9606.ENSP00000230048,9606.ENSP00000242285,9606.ENSP00000244534,9606.ENSP00000245932,9606.ENSP00000246802,9606.ENSP00000252804,9606.ENSP00000253107,9606.ENSP00000253237,9606.ENSP00000255040,9606.ENSP00000255120,9606.ENSP00000258341,9606.ENSP00000258975,9606.ENSP00000259324,…	CD74,RANBP9,SUPT16H,AGO2,VTN,ASF1A,ACOT13,CLTA,H1-3,VASP,NOP53,PXDN,PPAN,GRWD1,APCS,NASP,LAMC1,TACO1,LRRC8A,CYBA,TUBGCP3,PIH1D1,C9,TP63,MCM2,SUB1,PXN,PML,FERMT3,APP,OTUD6B,NIFK,OXA1L,GEMIN5,PSMG3,PWP2,NCKAP1L,LUC7L,COL1A2,DNAAF5,MZB1,CD2BP2,FGB,H1-4,MLKL,SH3PXD2B,USP39,DAB2,CLU,TLN1,OSBPL2,BIN1,GLS,MAP7D3,YME1L1,BID,SHMT1,UGDH,HCLS1,DIAPH2,GEMIN4,RRS1,NDUFAF3,PRPF31,PSMG2,H1-10,FERMT2,RBM5,FN1,FM…
GO Process	GO:0071711	Basement membrane organization	12	30	0.79	0.00099	9606.ENSP00000216286,9606.ENSP00000222399,9606.ENSP00000223127,9606.ENSP00000250378,9606.ENSP00000252804,9606.ENSP00000264187,9606.ENSP00000304408,9606.ENSP00000307156,9606.ENSP00000339191,9606.ENSP00000364979,9606.ENSP00000375778,9606.ENSP00000379350	NID2,LAMB1,PLOD3,CMA1,PXDN,NID1,COL3A1,LAMB2,CAV1,COL4A1,LAMB3,ITGB1
GO Process	GO:0010629	Negative regulation of gene expression	96	899	0.21	0.0011	9606.ENSP00000008938,9606.ENSP00000181383,9606.ENSP00000217131,9606.ENSP00000217407,9606.ENSP00000218104,9606.ENSP00000218758,9606.ENSP00000220592,9606.ENSP00000225371,9606.ENSP00000225792,9606.ENSP00000231751,9606.ENSP00000233057,9606.ENSP00000243077,9606.ENSP00000243346,9606.ENSP00000254722,9606.ENSP00000254878,9606.ENSP00000254942,9606.ENSP00000260356,9606.ENSP00000262633,9606.ENSP00000262865,…	PGLYRP1,CPB2,CTSZ,LBP,ABCD1,ACP5,AGO2,EPX,DDX5,LTF,EIF2AK2,LRP1,NMI,SERPINF1,RIDA,TERF2,THBS1,RBM42,BPI,METTL16,DCPS,HAT1,PML,NCOR1,AKAP8,LIMD1,ATM,APP,OTUD6B,PRG3,NCKAP1L,GBP7,METTL3,POLR2G,PRG2,ROCK2,SHMT1,PAWR,FBLN1,CBX3,ZC3H7B,FN1,OCLN,ATP2B4,MAX,DNMT1,SUPV3L1,SPINK5,SPOUT1,H3-3A,ADNP,EXOSC2,ENG,AGO1,NCBP1,MRTO4,AIF1,ANXA1,EXOSC10,DIS3,LGALS7,PLEKHN1,EXOSC9,EMILIN1,TMSB4X,SERPINB1,GPNMB,MYADM…
GO Process	GO:0006401	RNA catabolic process	29	164	0.43	0.0012	9606.ENSP00000225792,9606.ENSP00000253048,9606.ENSP00000254878,9606.ENSP00000263092,9606.ENSP00000263579,9606.ENSP00000278616,9606.ENSP00000298717,9606.ENSP00000301788,9606.ENSP00000302324,9606.ENSP00000303276,9606.ENSP00000305480,9606.ENSP00000308193,9606.ENSP00000311677,9606.ENSP00000352678,9606.ENSP00000359939,9606.ENSP00000361433,9606.ENSP00000362300,9606.ENSP00000364289,9606.ENSP00000364320,…	DDX5,ZC3H4,RIDA,METTL16,DCPS,ATM,METTL3,POLR2G,RNASE3,RNASE2,FEN1,RNASEH2C,PPP1R8,SUPV3L1,EXOSC1,EXOSC2,AGO1,NCBP1,MRTO4,EXOSC10,DIS3,EXOSC9,POP1,PARN,EXOSC6,CNOT10,LSM5,NUDT16,RNASET2
GO Process	GO:0008360	Regulation of cell shape	28	155	0.44	0.0012	9606.ENSP00000219150,9606.ENSP00000249071,9606.ENSP00000261416,9606.ENSP00000273317,9606.ENSP00000275034,9606.ENSP00000285735,9606.ENSP00000296043,9606.ENSP00000315659,9606.ENSP00000316338,9606.ENSP00000329219,9606.ENSP00000334008,9606.ENSP00000342858,9606.ENSP00000346839,9606.ENSP00000353408,9606.ENSP00000353590,9606.ENSP00000357131,9606.ENSP00000363654,9606.ENSP00000364886,9606.ENSP00000366109,…	CORO1A,RAC2,HEXB,LIMD1,PHIP,RHOC,SHROOM3,DNMBP,BAIAP2,FMNL1,PARVA,FERMT2,FN1,MSN,MYH10,ARHGAP18,PALM2AKAP2,RND3,ANXA1,ARAP1,SH3KBP1,ITGB2,PARVB,FBLIM1,DAPK3,ITGA7,MYH14,EPS8
GO Process	GO:0010811	Positive regulation of cell-substrate adhesion	25	128	0.48	0.0012	9606.ENSP00000226218,9606.ENSP00000246792,9606.ENSP00000261037,9606.ENSP00000264187,9606.ENSP00000268613,9606.ENSP00000284240,9606.ENSP00000293379,9606.ENSP00000306099,9606.ENSP00000313391,9606.ENSP00000315190,9606.ENSP00000331544,9606.ENSP00000337598,9606.ENSP00000342858,9606.ENSP00000346839,9606.ENSP00000354923,9606.ENSP00000356515,9606.ENSP00000358866,9606.ENSP00000361009,9606.ENSP00000361892,…	VTN,RRAS,COL8A1,NID1,CDH13,THY1,ITGA5,FGB,DAB2,ITGA3,FBLN1,LIMS1,FERMT2,FN1,DMD,UTRN,FLNA,PREX1,STK4,RSU1,EMILIN1,MYADM,ILK,FBLN2,ARHGEF7
GO Process	GO:0016071	mRNA metabolic process	71	611	0.25	0.0015	9606.ENSP00000156109,9606.ENSP00000203001,9606.ENSP00000216277,9606.ENSP00000217109,9606.ENSP00000221265,9606.ENSP00000223073,9606.ENSP00000225792,9606.ENSP00000238112,9606.ENSP00000245934,9606.ENSP00000249299,9606.ENSP00000254799,9606.ENSP00000254878,9606.ENSP00000262633,9606.ENSP00000263092,9606.ENSP00000263579,9606.ENSP00000264555,9606.ENSP00000265271,9606.ENSP00000268482,9606.ENSP00000278616,…	GPKOW,TRMT6,PAPOLA,CSTF1,PAF1,RBM28,DDX5,CPSF3,SYMPK,LSM8,GRSF1,RIDA,RBM42,METTL16,DCPS,PHRF1,RBM27,DHX38,ATM,APP,GEMIN5,SSU72,LUC7L,IWS1,THOC7,METTL3,POLR2G,CD2BP2,PPP1R8,USP39,GEMIN4,PRPF31,THOC6,CSTF2T,RRP1B,RBM5,DDX47,SUPV3L1,QKI,SCAF11,SMNDC1,AHCYL1,PRPF38B,EXOSC2,AGO1,PRPF4,NCBP1,MRTO4,DHX16,EXOSC10,DIS3,EXOSC9,PSIP1,NCBP3,RPRD1A,TFIP11,CREB1,PARN,EXOSC6,CNOT10,TIA1,LSM5,SCAF8,PUS7,NUDT16,H…
GO Process	GO:2001044	Regulation of integrin-mediated signaling pathway	10	21	0.86	0.0017	9606.ENSP00000222399,9606.ENSP00000258341,9606.ENSP00000264187,9606.ENSP00000265016,9606.ENSP00000307156,9606.ENSP00000337598,9606.ENSP00000358866,9606.ENSP00000362942,9606.ENSP00000400365,9606.ENSP00000447730	LAMB1,LAMC1,NID1,BST1,LAMB2,LIMS1,FLNA,PHACTR4,LAMA2,CD63
GO Process	GO:0030855	Epithelial cell differentiation	71	617	0.25	0.0019	9606.ENSP00000167586,9606.ENSP00000206765,9606.ENSP00000223127,9606.ENSP00000234310,9606.ENSP00000246635,9606.ENSP00000252245,9606.ENSP00000259365,9606.ENSP00000262265,9606.ENSP00000264474,9606.ENSP00000264710,9606.ENSP00000264731,9606.ENSP00000264832,9606.ENSP00000265843,9606.ENSP00000268122,9606.ENSP00000284382,9606.ENSP00000285930,9606.ENSP00000296043,9606.ENSP00000301653,9606.ENSP00000302111,…	KRT14,TGM1,PLOD3,PPP3R1,KRT13,KRT75,TMOD1,PIH1D1,CSTA,RAB10,TP63,ICAM1,EXPH5,RHCG,CERS3,AKR1B1,SHROOM3,KRT16,MGMT,SCEL,KRT78,LAMB2,KRT17,DAB2,BASP1,SPRR3,CAV1,GSDME,PPL,KRT77,COL18A1,SPINK5,MSN,RAB25,DMD,AFDN,RAB13,BCCIP,IVL,FLG,MYO6,STK4,POF1B,CLIC4,COL15A1,COL4A1,ANXA1,PODXL,NFIB,TGM3,MYADM,AKT2,TAGLN,KRT80,PPP3CA,TGFB1I1,CDK1,PPHLN1,TST,TPRN,CREB1,CPS1,CAMSAP3,PTK7,PALLD,PTK6,VIM,KRT4,PECAM1,T…
GO Process	GO:0034655	Nucleobase-containing compound catabolic process	41	287	0.34	0.0019	9606.ENSP00000216714,9606.ENSP00000218104,9606.ENSP00000222219,9606.ENSP00000225792,9606.ENSP00000253048,9606.ENSP00000254878,9606.ENSP00000257770,9606.ENSP00000263092,9606.ENSP00000263579,9606.ENSP00000278616,9606.ENSP00000298717,9606.ENSP00000301788,9606.ENSP00000302324,9606.ENSP00000303276,9606.ENSP00000305480,9606.ENSP00000308193,9606.ENSP00000311677,9606.ENSP00000352678,9606.ENSP00000355340,…	APEX1,ABCD1,DNASE2,DDX5,ZC3H4,RIDA,NT5E,METTL16,DCPS,ATM,METTL3,POLR2G,RNASE3,RNASE2,FEN1,RNASEH2C,PPP1R8,SUPV3L1,APOBEC3C,EXOSC1,ENTPD1,EXOSC2,ADA,AGO1,NCBP1,MRTO4,NUDT8,EXOSC10,DFFA,DIS3,GALT,EXOSC9,DUT,POP1,PARN,EXOSC6,CNOT10,LSM5,NUDT16,RNASET2,SAMHD1
GO Process	GO:0048869	Cellular developmental process	293	3530	0.1	0.0019	9606.ENSP00000009530,9606.ENSP00000167586,9606.ENSP00000200181,9606.ENSP00000204961,9606.ENSP00000206765,9606.ENSP00000211998,9606.ENSP00000215909,9606.ENSP00000219070,9606.ENSP00000221265,9606.ENSP00000222219,9606.ENSP00000222399,9606.ENSP00000223127,9606.ENSP00000224337,9606.ENSP00000225792,9606.ENSP00000225964,9606.ENSP00000226218,9606.ENSP00000228938,9606.ENSP00000229281,9606.ENSP00000229595,…	CD74,KRT14,ITGB4,EFNB1,TGM1,VCL,LGALS1,MMP2,PAF1,DNASE2,LAMB1,PLOD3,BLNK,DDX5,COL1A1,VTN,MGP,C12orf57,ASF1A,BYSL,LAMA4,MSH2,AZU1,PPP3R1,PRTN3,ELF1,LRP1,VASP,KRT13,RRAS,RAC2,KRT75,LAMA5,LAMC1,LRRC8A,TMOD1,TUBB2B,ARL3,ITGAV,COL8A1,HEXB,CDH1,PIH1D1,EP300,LAMC2,CSTA,RAB10,TP63,ICAM1,VCAN,TNC,TCIRG1,EXPH5,PXN,PML,RHCG,CEP131,LIMD1,DOCK11,ATM,MYL9,FERMT3,ITGA1,THY1,CERS3,APP,AKR1B1,FCER1G,NCKAP1L,ITGA5…
GO Process	GO:0042554	Superoxide anion generation	10	22	0.84	0.0022	9606.ENSP00000218758,9606.ENSP00000251535,9606.ENSP00000261623,9606.ENSP00000287143,9606.ENSP00000309714,9606.ENSP00000317997,9606.ENSP00000348215,9606.ENSP00000356505,9606.ENSP00000367851,9606.ENSP00000446252	ACP5,ALOX12,CYBA,PRG3,SH3PXD2B,DUOX1,SH3PXD2A,NCF2,CYBB,SOD2
GO Process	GO:0150115	Cell-substrate junction organization	13	40	0.7	0.0023	9606.ENSP00000200181,9606.ENSP00000258341,9606.ENSP00000284240,9606.ENSP00000293379,9606.ENSP00000312734,9606.ENSP00000316029,9606.ENSP00000324532,9606.ENSP00000342858,9606.ENSP00000346839,9606.ENSP00000360293,9606.ENSP00000377941,9606.ENSP00000386896,9606.ENSP00000495631	ITGB4,LAMC1,THY1,ITGA5,RAB8B,TLN1,LAMA3,FERMT2,FN1,SORBS1,ACTN1,ITGA6,ARHGEF7
GO Process	GO:0048584	Positive regulation of response to stimulus	190	2131	0.14	0.0024	9606.ENSP00000009530,9606.ENSP00000046794,9606.ENSP00000052754,9606.ENSP00000157600,9606.ENSP00000181383,9606.ENSP00000204566,9606.ENSP00000215909,9606.ENSP00000216336,9606.ENSP00000217407,9606.ENSP00000220166,9606.ENSP00000222399,9606.ENSP00000224337,9606.ENSP00000225792,9606.ENSP00000225964,9606.ENSP00000226218,9606.ENSP00000227266,9606.ENSP00000231751,9606.ENSP00000233055,9606.ENSP00000233057,…	CD74,LCP2,DCN,LMCD1,CPB2,SPG21,LGALS1,CTSG,LBP,CTSH,LAMB1,BLNK,DDX5,COL1A1,VTN,CTSC,LTF,WDFY1,EIF2AK2,MSH2,AZU1,PPP3R1,NMI,PLCG1,PTGIS,RAC2,DPF2,EMILIN2,LAMC1,MYO1G,THBS1,ITGAV,VWF,CYBA,PIH1D1,XRCC1,EP300,C9,NID1,TP63,ICAM1,PML,CDH13,PHIP,ATM,IL18,ITGA1,THY1,APP,RHOC,FCER1G,NCKAP1L,ITGA5,POGLUT1,MAD2L1,GUCY1A1,C2,TERF2IP,MGMT,SCEL,IL16,AFAP1L2,COL3A1,FGB,LAMB2,CAVIN3,CANT1,ZNF622,PPP2R1B,PTPN2,CS…
GO Process	GO:0090501	RNA phosphodiester bond hydrolysis	27	153	0.43	0.0024	9606.ENSP00000216714,9606.ENSP00000220592,9606.ENSP00000238112,9606.ENSP00000254878,9606.ENSP00000263579,9606.ENSP00000267425,9606.ENSP00000268802,9606.ENSP00000302324,9606.ENSP00000303276,9606.ENSP00000305480,9606.ENSP00000311677,9606.ENSP00000322396,9606.ENSP00000332444,9606.ENSP00000361433,9606.ENSP00000363642,9606.ENSP00000364289,9606.ENSP00000366135,9606.ENSP00000366997,9606.ENSP00000368984,…	APEX1,AGO2,CPSF3,RIDA,DCPS,NOP9,NOB1,RNASE3,RNASE2,FEN1,PPP1R8,RRS1,CSTF2T,EXOSC2,BMS1,NCBP1,EXOSC10,DIS3,EXOSC9,RCL1,POP1,PARN,ENDOU,NUDT16,RNASET2,TBL3,SAMHD1
GO Process	GO:0007596	Blood coagulation	29	173	0.41	0.0026	9606.ENSP00000181383,9606.ENSP00000211998,9606.ENSP00000216336,9606.ENSP00000216968,9606.ENSP00000218099,9606.ENSP00000261405,9606.ENSP00000264870,9606.ENSP00000267615,9606.ENSP00000279022,9606.ENSP00000279227,9606.ENSP00000296511,9606.ENSP00000304408,9606.ENSP00000306099,9606.ENSP00000316029,9606.ENSP00000318128,9606.ENSP00000331544,9606.ENSP00000346839,9606.ENSP00000356275,9606.ENSP00000358866,…	CPB2,VCL,CTSG,PROCR,F9,VWF,F13A1,ITPK1,MYL9,FERMT3,ANXA5,COL3A1,FGB,TLN1,BLOC1S4,FBLN1,FN1,CSRP1,FLNA,ENTPD1,STXBP1,WAS,ILK,CYP4F11,PTPN6,ANO6,VAV1,ANXA8,PLCG2
GO Process	GO:0030154	Cell differentiation	290	3507	0.1	0.0026	9606.ENSP00000009530,9606.ENSP00000167586,9606.ENSP00000200181,9606.ENSP00000204961,9606.ENSP00000206765,9606.ENSP00000211998,9606.ENSP00000215909,9606.ENSP00000219070,9606.ENSP00000221265,9606.ENSP00000222219,9606.ENSP00000222399,9606.ENSP00000223127,9606.ENSP00000224337,9606.ENSP00000225792,9606.ENSP00000225964,9606.ENSP00000226218,9606.ENSP00000228938,9606.ENSP00000229281,9606.ENSP00000229595,…	CD74,KRT14,ITGB4,EFNB1,TGM1,VCL,LGALS1,MMP2,PAF1,DNASE2,LAMB1,PLOD3,BLNK,DDX5,COL1A1,VTN,MGP,C12orf57,ASF1A,BYSL,LAMA4,MSH2,AZU1,PPP3R1,PRTN3,ELF1,LRP1,VASP,KRT13,RRAS,RAC2,KRT75,LAMA5,LAMC1,LRRC8A,TMOD1,TUBB2B,ARL3,ITGAV,COL8A1,HEXB,CDH1,PIH1D1,EP300,LAMC2,CSTA,RAB10,TP63,ICAM1,VCAN,TNC,TCIRG1,EXPH5,PXN,PML,RHCG,CEP131,LIMD1,DOCK11,ATM,MYL9,FERMT3,ITGA1,THY1,CERS3,APP,AKR1B1,FCER1G,NCKAP1L,ITGA5…
GO Process	GO:0051130	Positive regulation of cellular component organization	106	1049	0.19	0.0027	9606.ENSP00000052754,9606.ENSP00000181383,9606.ENSP00000201647,9606.ENSP00000226218,9606.ENSP00000228872,9606.ENSP00000238497,9606.ENSP00000239940,9606.ENSP00000240423,9606.ENSP00000243077,9606.ENSP00000245932,9606.ENSP00000249071,9606.ENSP00000251496,9606.ENSP00000252599,9606.ENSP00000254722,9606.ENSP00000254942,9606.ENSP00000258772,9606.ENSP00000259818,9606.ENSP00000262265,9606.ENSP00000263253,…	DCN,CPB2,EPS8L1,VTN,CDKN1B,VPS4B,PFN2,NCAPH,LRP1,VASP,RAC2,NCAPG,COLGALT1,SERPINF1,TERF2,DDX56,TUBB2B,PIH1D1,EP300,EHD2,CDK2,PXN,PML,PHIP,DOCK11,ATM,THY1,APP,RHOC,SMC2,NCKAP1L,SCIN,CFL2,TERF2IP,FEN1,SYNPO2,RAB8B,DAB2,CLU,ITGA3,BAIAP2,BIN1,ROCK2,BID,HCLS1,PNKP,CD151,LIMS1,CAV1,FERMT2,DPYSL3,TOR1A,FN1,OCLN,WARS1,DNMT1,MSN,PHLDB1,MACF1,DMD,ARHGEF10L,LMOD1,NEK7,S100A9,FLNA,ADNP,MMP9,WAS,ANXA1,AHNAK,A…
GO Process	GO:0048523	Negative regulation of cellular process	376	4736	0.09	0.0030	9606.ENSP00000008938,9606.ENSP00000009530,9606.ENSP00000011619,9606.ENSP00000029410,9606.ENSP00000052754,9606.ENSP00000157600,9606.ENSP00000181383,9606.ENSP00000201586,9606.ENSP00000209875,9606.ENSP00000211998,9606.ENSP00000216336,9606.ENSP00000216714,9606.ENSP00000218104,9606.ENSP00000218758,9606.ENSP00000219070,9606.ENSP00000219150,9606.ENSP00000220166,9606.ENSP00000220592,9606.ENSP00000221265,…	PGLYRP1,CD74,RANBP9,B4GALT7,DCN,LMCD1,CPB2,SULT2B1,CBX5,VCL,CTSG,APEX1,ABCD1,ACP5,MMP2,CORO1A,CTSH,AGO2,PAF1,CEACAM5,AEBP1,MPO,DDX5,COL1A1,WFS1,CTSC,CDKN1B,ARHGDIB,LTF,EIF2AK2,MSH2,AZU1,PPP3R1,MSH6,VPS4B,IRF2BPL,ELF1,PFN2,LRP1,NMI,PTGIS,LYPD3,H1-3,RRAS,NOP53,GFER,FGL2,ALOX12,DPF2,CNN1,PXDN,ZC3H4,EMILIN2,PTPRE,SERPINF1,RIDA,TERF2,APCS,NAT10,IL1RN,TMOD1,THBS1,ITGAV,CDH1,PIH1D1,RBM42,BPI,XRCC1,METTL…
GO Process	GO:2001046	Positive regulation of integrin-mediated signaling pathway	8	13	0.97	0.0030	9606.ENSP00000222399,9606.ENSP00000258341,9606.ENSP00000264187,9606.ENSP00000307156,9606.ENSP00000337598,9606.ENSP00000358866,9606.ENSP00000400365,9606.ENSP00000447730	LAMB1,LAMC1,NID1,LAMB2,LIMS1,FLNA,LAMA2,CD63
GO Process	GO:0030216	Keratinocyte differentiation	25	138	0.44	0.0031	9606.ENSP00000206765,9606.ENSP00000252245,9606.ENSP00000264474,9606.ENSP00000264731,9606.ENSP00000265843,9606.ENSP00000284382,9606.ENSP00000301653,9606.ENSP00000302579,9606.ENSP00000306261,9606.ENSP00000308452,9606.ENSP00000330391,9606.ENSP00000340510,9606.ENSP00000342710,9606.ENSP00000357753,9606.ENSP00000357789,9606.ENSP00000361892,9606.ENSP00000363500,9606.ENSP00000366109,9606.ENSP00000370867,…	TGM1,KRT75,CSTA,TP63,EXPH5,CERS3,KRT16,SCEL,KRT78,KRT17,SPRR3,PPL,KRT77,IVL,FLG,STK4,CLIC4,ANXA1,TGM3,KRT80,PPP3CA,PPHLN1,PALLD,KRT4,EVPL
GO Process	GO:0065007	Biological regulation	881	12385	0.04	0.0031	9606.ENSP00000008938,9606.ENSP00000009530,9606.ENSP00000011619,9606.ENSP00000029410,9606.ENSP00000046794,9606.ENSP00000052754,9606.ENSP00000157600,9606.ENSP00000176763,9606.ENSP00000181383,9606.ENSP00000199320,9606.ENSP00000200181,9606.ENSP00000201586,9606.ENSP00000201647,9606.ENSP00000204566,9606.ENSP00000204961,9606.ENSP00000206765,9606.ENSP00000209875,9606.ENSP00000211998,9606.ENSP00000215909,…	PGLYRP1,CD74,RANBP9,B4GALT7,LCP2,DCN,LMCD1,STK10,CPB2,DIMT1,ITGB4,SULT2B1,EPS8L1,SPG21,EFNB1,TGM1,CBX5,VCL,LGALS1,MCM5,PAPOLA,SUPT16H,CTSG,VRK1,APEX1,PROCR,CTSZ,LBP,F9,ABCD1,ACP5,MMP2,CORO1A,CTSH,AGO2,PAF1,CLC,CEACAM5,DNASE2,GAPDHS,LAMB1,PLOD3,AEBP1,BLNK,MPO,EPX,DDX5,COL1A1,VTN,WFS1,CTSC,MVK,CDKN1B,MGP,ARHGDIB,C12orf57,ACOT13,BYSL,LAMA4,LTF,RBP1,GNB4,WDFY1,EIF2AK2,MAPRE3,MSH2,AZU1,CEBPZ,PPP3R1,PR…
GO Process	GO:0000460	Maturation of 5.8S rRNA	12	36	0.71	0.0034	9606.ENSP00000261015,9606.ENSP00000267425,9606.ENSP00000322396,9606.ENSP00000355899,9606.ENSP00000361433,9606.ENSP00000363944,9606.ENSP00000366135,9606.ENSP00000368984,9606.ENSP00000371169,9606.ENSP00000372199,9606.ENSP00000396673,9606.ENSP00000483484	WDR12,NOP9,RRS1,RRP15,EXOSC2,LAS1L,EXOSC10,EXOSC9,RCL1,URB1,FTSJ3,NSA2
GO Process	GO:0002682	Regulation of immune system process	136	1438	0.16	0.0034	9606.ENSP00000008938,9606.ENSP00000009530,9606.ENSP00000046794,9606.ENSP00000176763,9606.ENSP00000204566,9606.ENSP00000204961,9606.ENSP00000215909,9606.ENSP00000216336,9606.ENSP00000217407,9606.ENSP00000218758,9606.ENSP00000219150,9606.ENSP00000220166,9606.ENSP00000221265,9606.ENSP00000221804,9606.ENSP00000222219,9606.ENSP00000224337,9606.ENSP00000225371,9606.ENSP00000227266,9606.ENSP00000231751,…	PGLYRP1,CD74,LCP2,STK10,SPG21,EFNB1,LGALS1,CTSG,LBP,ACP5,CORO1A,CTSH,PAF1,CLC,DNASE2,BLNK,EPX,CTSC,LTF,RBP1,WDFY1,MSH2,ELF1,NMI,PLCG1,NOP53,GFER,FGL2,RAC2,PLVAP,APCS,MYO1G,THBS1,CYBA,BPI,EP300,C9,ICAM1,BST1,ATM,IL18,THY1,APP,FCER1G,NCKAP1L,CLPB,ERAP1,SCIN,METTL3,C2,IL16,MZB1,COL3A1,MMP14,PTPN2,PRG2,C1QB,CLU,BID,HCLS1,C7,SMARCE1,FBN1,PAWR,RFTN1,CAV1,GSDME,PIK3AP1,RASAL3,LYAR,DDX21,FN1,GABPA,ANKRD1…
GO Process	GO:0007369	Gastrulation	28	167	0.41	0.0034	9606.ENSP00000200181,9606.ENSP00000219070,9606.ENSP00000221265,9606.ENSP00000222399,9606.ENSP00000226218,9606.ENSP00000261023,9606.ENSP00000261037,9606.ENSP00000293379,9606.ENSP00000295588,9606.ENSP00000296181,9606.ENSP00000308208,9606.ENSP00000315190,9606.ENSP00000319501,9606.ENSP00000324532,9606.ENSP00000325146,9606.ENSP00000332371,9606.ENSP00000346839,9606.ENSP00000353654,9606.ENSP00000355013,…	ITGB4,MMP2,PAF1,LAMB1,VTN,ITGAV,COL8A1,ITGA5,POGLUT1,ITGB5,MMP14,ITGA3,UGDH,LAMA3,COL12A1,COL7A1,FN1,COL4A2,CTR9,COL6A1,PLPP3,MMP9,RTF1,LAMB3,ITGB1,ITGB2,TXNRD1,ITGA7
GO Process	GO:0043588	Skin development	38	266	0.34	0.0034	9606.ENSP00000200181,9606.ENSP00000206765,9606.ENSP00000225964,9606.ENSP00000251535,9606.ENSP00000252245,9606.ENSP00000252999,9606.ENSP00000264474,9606.ENSP00000264731,9606.ENSP00000264828,9606.ENSP00000265843,9606.ENSP00000280357,9606.ENSP00000284382,9606.ENSP00000297268,9606.ENSP00000301653,9606.ENSP00000302579,9606.ENSP00000304408,9606.ENSP00000306261,9606.ENSP00000308452,9606.ENSP00000315190,…	ITGB4,TGM1,COL1A1,ALOX12,KRT75,LAMA5,CSTA,TP63,COL5A3,EXPH5,IL18,CERS3,COL1A2,KRT16,SCEL,COL3A1,KRT78,KRT17,ITGA3,SPRR3,PPL,KRT77,IVL,FLG,COL5A1,STK4,CLIC4,COL5A2,ANXA1,TGM3,KRT80,PPP3CA,PPHLN1,ITGA6,STMN1,PALLD,KRT4,EVPL
GO Process	GO:0051239	Regulation of multicellular organismal process	234	2749	0.12	0.0034	9606.ENSP00000008938,9606.ENSP00000009530,9606.ENSP00000052754,9606.ENSP00000157600,9606.ENSP00000181383,9606.ENSP00000201586,9606.ENSP00000211998,9606.ENSP00000216968,9606.ENSP00000217407,9606.ENSP00000218104,9606.ENSP00000218758,9606.ENSP00000219070,9606.ENSP00000220166,9606.ENSP00000220592,9606.ENSP00000221265,9606.ENSP00000221804,9606.ENSP00000225371,9606.ENSP00000225964,9606.ENSP00000226218,…	PGLYRP1,CD74,DCN,LMCD1,CPB2,SULT2B1,VCL,PROCR,LBP,ABCD1,ACP5,MMP2,CTSH,AGO2,PAF1,CLC,EPX,COL1A1,VTN,CTSC,CDKN1B,MGP,ARHGDIB,C12orf57,ACOT13,LAMA4,LTF,RBP1,EIF2AK2,MSH2,AZU1,ELF1,PFN2,LRP1,NMI,PLCG1,PTGIS,RRAS,FGL2,CMA1,ALOX12,DPF2,CNN1,LAMA5,EMILIN2,SERPINF1,APCS,IL36A,THBS1,ITGAV,CYBA,SLC12A2,BPI,TP63,ANXA3,MGLL,LUM,PML,AKAP8,CERS2,CTDSP1,MYL9,IL18,DSC2,THY1,APP,PRG3,FCER1G,NCKAP1L,ITGA5,LUC7L,G…
GO Process	GO:0060429	Epithelium development	107	1069	0.19	0.0034	9606.ENSP00000167586,9606.ENSP00000206765,9606.ENSP00000211998,9606.ENSP00000217131,9606.ENSP00000219070,9606.ENSP00000220166,9606.ENSP00000223127,9606.ENSP00000234310,9606.ENSP00000245932,9606.ENSP00000246635,9606.ENSP00000252245,9606.ENSP00000252999,9606.ENSP00000254799,9606.ENSP00000259365,9606.ENSP00000262265,9606.ENSP00000263253,9606.ENSP00000264474,9606.ENSP00000264710,9606.ENSP00000264731,…	KRT14,TGM1,VCL,CTSZ,MMP2,CTSH,PLOD3,PPP3R1,VASP,KRT13,KRT75,LAMA5,GRSF1,TMOD1,PIH1D1,EP300,CSTA,RAB10,TP63,ICAM1,TNC,EXPH5,ITPK1,PML,RHCG,RCN3,ATM,CERS3,RHOC,AKR1B1,ITGA5,POGLUT1,SHROOM3,KRT16,MGMT,SCEL,LUZP1,KRT78,LAMB2,MMP14,KRT17,DAB2,BASP1,CD151,LAMA3,SPRR3,BSG,CAV1,GSDME,PPL,KRT77,TOR1A,COL18A1,SPINK5,MSN,RAB25,DMD,TGM2,AFDN,RAB13,BCCIP,IVL,FLG,FLNA,MYO6,PRKACB,TACSTD2,COL5A1,STK4,POF1B,ENG,…
GO Process	GO:0060627	Regulation of vesicle-mediated transport	64	551	0.25	0.0034	9606.ENSP00000219150,9606.ENSP00000226218,9606.ENSP00000233997,9606.ENSP00000234310,9606.ENSP00000234347,9606.ENSP00000238497,9606.ENSP00000239940,9606.ENSP00000243077,9606.ENSP00000249071,9606.ENSP00000261023,9606.ENSP00000261623,9606.ENSP00000263277,9606.ENSP00000264710,9606.ENSP00000265843,9606.ENSP00000268150,9606.ENSP00000268613,9606.ENSP00000284981,9606.ENSP00000289902,9606.ENSP00000293373,…	CORO1A,VTN,AZU1,PPP3R1,PRTN3,VPS4B,PFN2,LRP1,RAC2,ITGAV,CYBA,EHD2,RAB10,EXPH5,MFGE8,CDH13,APP,FCER1G,NCKAP1L,C2,FGB,RAB8B,GNAI2,DAB2,ARFGAP1,CLU,BIN1,CD151,SEPTIN1,CAV1,PLD1,TOR1A,LYAR,MSN,RAB25,TGM2,RAB13,STXBP1,ANXA1,AKT2,GIPC1,PPP3CB,PPP3CA,ITGB2,CD14,DYSF,SEPTIN5,ANO6,ARRB1,PTPRC,CFB,ZFYVE16,SDCBP,LYN,CD63,SIRPA,CAMK1D,EHD1,PLCG2,MICAL1,PPT1,PRKCB,ITGAM,LRPAP1
GO Process	GO:0050790	Regulation of catalytic activity	206	2370	0.12	0.0036	9606.ENSP00000009530,9606.ENSP00000046794,9606.ENSP00000201647,9606.ENSP00000220166,9606.ENSP00000226218,9606.ENSP00000227266,9606.ENSP00000228872,9606.ENSP00000228945,9606.ENSP00000231751,9606.ENSP00000233057,9606.ENSP00000233121,9606.ENSP00000233146,9606.ENSP00000233997,9606.ENSP00000234310,9606.ENSP00000234347,9606.ENSP00000234420,9606.ENSP00000243077,9606.ENSP00000249071,9606.ENSP00000250617,…	CD74,LCP2,EPS8L1,CTSH,VTN,CTSC,CDKN1B,ARHGDIB,LTF,EIF2AK2,MAPRE3,MSH2,AZU1,PPP3R1,PRTN3,MSH6,LRP1,RAC2,ARHGEF6,SERPINF1,TERF2,APCS,CDK7,TACO1,THBS1,TBC1D1,CYBA,PIH1D1,XRCC1,CSTA,TP63,ANXA3,MCM2,PRDX5,PRKAR2B,PML,SERPINB13,SAE1,RCN3,ITIH1,IQGAP2,DOCK11,USP6NL,IL18,NVL,ITGA1,THY1,APP,RHOC,OXA1L,PDE6D,PDPR,CSTB,LTC4S,NCKAP1L,COL6A3,KRTCAP2,MAD2L1,ANXA5,A2ML1,HSP90B1,MGMT,AFAP1L2,SYNPO2,SH3PXD2B,ZNF6…
GO Process	GO:0010941	Regulation of cell death	152	1651	0.15	0.0037	9606.ENSP00000009530,9606.ENSP00000215909,9606.ENSP00000216714,9606.ENSP00000217131,9606.ENSP00000219070,9606.ENSP00000219150,9606.ENSP00000220166,9606.ENSP00000221992,9606.ENSP00000225275,9606.ENSP00000226760,9606.ENSP00000227266,9606.ENSP00000228872,9606.ENSP00000231751,9606.ENSP00000233057,9606.ENSP00000233146,9606.ENSP00000233997,9606.ENSP00000238497,9606.ENSP00000243077,9606.ENSP00000244007,…	CD74,LGALS1,APEX1,CTSZ,MMP2,CORO1A,CTSH,CEACAM5,MPO,WFS1,CTSC,CDKN1B,LTF,EIF2AK2,MSH2,AZU1,VPS4B,LRP1,PLCG1,PTGIS,LYPD3,NOP53,GFER,SDF2L1,ALOX12,EMILIN2,SERPINF1,THBS1,ITGAV,PIH1D1,DCPS,TP63,ICAM1,PRDX5,PML,SERPINB13,PHIP,ATM,ITGA1,APP,AKR1B1,NCKAP1L,ITGA5,MAD2L1,ANXA5,HPGD,SCIN,HSP90B1,MGMT,THAP11,GIMAP8,HS1BP3,FGB,ZNF622,PPP2R1B,PTPN2,GNAI2,DAB2,CLU,BIN1,NOC2L,YME1L1,BID,HCLS1,UBE2O,PSMG2,THOC6…
GO Process	GO:0048646	Anatomical structure formation involved in morphogenesis	96	938	0.2	0.0037	9606.ENSP00000200181,9606.ENSP00000219070,9606.ENSP00000221265,9606.ENSP00000222399,9606.ENSP00000225964,9606.ENSP00000226218,9606.ENSP00000230340,9606.ENSP00000234310,9606.ENSP00000245932,9606.ENSP00000252804,9606.ENSP00000259365,9606.ENSP00000260356,9606.ENSP00000261023,9606.ENSP00000261037,9606.ENSP00000263253,9606.ENSP00000264036,9606.ENSP00000264731,9606.ENSP00000265686,9606.ENSP00000268150,…	ITGB4,MMP2,PAF1,LAMB1,COL1A1,VTN,BYSL,PPP3R1,VASP,PXDN,TMOD1,THBS1,ITGAV,COL8A1,EP300,MCAM,TP63,TCIRG1,MFGE8,CDH13,ATM,MYL9,IL18,THY1,ITGA5,POGLUT1,SHROOM3,ITGB5,ERAP1,CFL2,ANPEP,LUZP1,COL3A1,MMP14,SP3,CSRP2,CSPG4,ITGA3,LAMA3,COL12A1,COL7A1,BSG,PARVA,CAV1,FN1,GABPA,WARS1,SH3PXD2A,ANK2,COL18A1,NRP2,COL4A2,CALD1,CTR9,COL6A1,TGM2,ACTA1,LMOD1,CSRP1,ECM1,FLNA,NFKB2,PRKACB,MMP9,STK4,ADA,ENG,PHACTR4,CLI…
GO Process	GO:0048870	Cell motility	106	1061	0.19	0.0037	9606.ENSP00000171887,9606.ENSP00000200181,9606.ENSP00000204961,9606.ENSP00000216336,9606.ENSP00000217407,9606.ENSP00000219070,9606.ENSP00000219150,9606.ENSP00000222286,9606.ENSP00000222399,9606.ENSP00000225371,9606.ENSP00000226218,9606.ENSP00000233997,9606.ENSP00000234347,9606.ENSP00000244007,9606.ENSP00000246792,9606.ENSP00000252999,9606.ENSP00000258341,9606.ENSP00000258787,9606.ENSP00000259818,…	TNS1,ITGB4,EFNB1,CTSG,LBP,MMP2,CORO1A,GAPDHS,LAMB1,EPX,VTN,AZU1,PRTN3,PLCG1,RRAS,LAMA5,LAMC1,MYO1G,TUBB2B,THBS1,ITGAV,HEXB,SLC12A2,ICAM1,VCAN,PXN,PML,CDH13,CEP131,LIMD1,ITGA1,RHOC,FCER1G,ELMO2,NCKAP1L,ITGA5,ITGB5,KRT16,IL16,COL3A1,LAMB2,MMP14,ELMO1,CSPG4,ITGA3,CD151,LAMA3,FMNL1,BSG,PARVA,TOR1A,ANXA6,FN1,ATP2B4,MSN,NRP2,ENAH,PBXIP1,RAB13,S100A8,S100A9,FLNA,COL5A1,PREX1,MMP9,ADA,ENG,PHACTR4,PRKG1,R…
GO Process	GO:0065009	Regulation of molecular function	258	3085	0.11	0.0037	9606.ENSP00000009530,9606.ENSP00000046794,9606.ENSP00000201647,9606.ENSP00000217131,9606.ENSP00000220166,9606.ENSP00000226218,9606.ENSP00000226760,9606.ENSP00000227266,9606.ENSP00000228872,9606.ENSP00000228945,9606.ENSP00000231751,9606.ENSP00000233057,9606.ENSP00000233121,9606.ENSP00000233146,9606.ENSP00000233997,9606.ENSP00000234310,9606.ENSP00000234347,9606.ENSP00000234420,9606.ENSP00000239940,…	CD74,LCP2,EPS8L1,CTSZ,CTSH,VTN,WFS1,CTSC,CDKN1B,ARHGDIB,LTF,EIF2AK2,MAPRE3,MSH2,AZU1,PPP3R1,PRTN3,MSH6,PFN2,LRP1,PTGIS,SYMPK,RAC2,ARHGEF6,PXDN,SERPINF1,TERF2,APCS,CDK7,TACO1,IL1RN,THBS1,ITGAV,TBC1D1,CYBA,PIH1D1,XRCC1,EP300,DNAJC10,CSTA,TP63,ANXA3,MCM2,PRDX5,PRKAR2B,PML,SERPINB13,SAE1,RCN3,CRNN,ITIH1,IQGAP2,DOCK11,USP6NL,IL18,NVL,ITGA1,THY1,APP,RHOC,OXA1L,STOM,PDE6D,PDPR,CSTB,LTC4S,NCKAP1L,COL6A3,…
GO Process	GO:0031123	RNA 3-end processing	21	107	0.48	0.0043	9606.ENSP00000216277,9606.ENSP00000217109,9606.ENSP00000221265,9606.ENSP00000238112,9606.ENSP00000245934,9606.ENSP00000251607,9606.ENSP00000254799,9606.ENSP00000284981,9606.ENSP00000291386,9606.ENSP00000327889,9606.ENSP00000332444,9606.ENSP00000352678,9606.ENSP00000358814,9606.ENSP00000361433,9606.ENSP00000364289,9606.ENSP00000366135,9606.ENSP00000368984,9606.ENSP00000381984,9606.ENSP00000387911,…	PAPOLA,CSTF1,PAF1,CPSF3,SYMPK,TRNT1,GRSF1,APP,SSU72,INTS5,CSTF2T,SUPV3L1,AHCYL1,EXOSC2,NCBP1,EXOSC10,EXOSC9,RPRD1A,PARN,EXOSC6,SCAF8
GO Process	GO:0002443	Leukocyte mediated immunity	32	211	0.37	0.0048	9606.ENSP00000009530,9606.ENSP00000216336,9606.ENSP00000219150,9606.ENSP00000220166,9606.ENSP00000227266,9606.ENSP00000233146,9606.ENSP00000233997,9606.ENSP00000234420,9606.ENSP00000258787,9606.ENSP00000263408,9606.ENSP00000264832,9606.ENSP00000264908,9606.ENSP00000265686,9606.ENSP00000280357,9606.ENSP00000289902,9606.ENSP00000299367,9606.ENSP00000313967,9606.ENSP00000315130,9606.ENSP00000322061,…	CD74,CTSG,CORO1A,CTSH,CTSC,MSH2,AZU1,MSH6,MYO1G,C9,ICAM1,ANXA3,TCIRG1,IL18,FCER1G,C2,C1QB,CLU,C7,RFTN1,C8A,C1QC,C1QA,SERPINB9,CFI,PPP3CB,C1S,PTPN6,EXOSC6,INPP5D,LYN,ELANE
GO Process	GO:0006909	Phagocytosis	28	173	0.39	0.0052	9606.ENSP00000160262,9606.ENSP00000219150,9606.ENSP00000234347,9606.ENSP00000243077,9606.ENSP00000249071,9606.ENSP00000258787,9606.ENSP00000260356,9606.ENSP00000261023,9606.ENSP00000264908,9606.ENSP00000268150,9606.ENSP00000290246,9606.ENSP00000312185,9606.ENSP00000355330,9606.ENSP00000356505,9606.ENSP00000365227,9606.ENSP00000366109,9606.ENSP00000379350,9606.ENSP00000380948,9606.ENSP00000385519,…	ICAM3,CORO1A,PRTN3,LRP1,RAC2,MYO1G,THBS1,ITGAV,ANXA3,MFGE8,ELMO2,ELMO1,TGM2,NCF2,AIF1,ANXA1,ITGB1,ITGB2,CD14,CORO1C,RAB34,LYN,VIPAS39,PECAM1,ELANE,VAV1,ITGAM,BIN2
GO Process	GO:0050789	Regulation of biological process	832	11655	0.04	0.0052	9606.ENSP00000008938,9606.ENSP00000009530,9606.ENSP00000011619,9606.ENSP00000029410,9606.ENSP00000046794,9606.ENSP00000052754,9606.ENSP00000157600,9606.ENSP00000176763,9606.ENSP00000181383,9606.ENSP00000199320,9606.ENSP00000200181,9606.ENSP00000201586,9606.ENSP00000201647,9606.ENSP00000204566,9606.ENSP00000204961,9606.ENSP00000206765,9606.ENSP00000209875,9606.ENSP00000211998,9606.ENSP00000215909,…	PGLYRP1,CD74,RANBP9,B4GALT7,LCP2,DCN,LMCD1,STK10,CPB2,DIMT1,ITGB4,SULT2B1,EPS8L1,SPG21,EFNB1,TGM1,CBX5,VCL,LGALS1,MCM5,PAPOLA,SUPT16H,CTSG,VRK1,APEX1,PROCR,CTSZ,LBP,ABCD1,ACP5,MMP2,CORO1A,CTSH,AGO2,PAF1,CLC,CEACAM5,DNASE2,GAPDHS,LAMB1,AEBP1,BLNK,MPO,EPX,DDX5,COL1A1,VTN,WFS1,CTSC,MVK,CDKN1B,MGP,ARHGDIB,C12orf57,ACOT13,BYSL,LAMA4,LTF,RBP1,GNB4,WDFY1,EIF2AK2,MAPRE3,MSH2,AZU1,CEBPZ,PPP3R1,PRTN3,MSH6,…
GO Process	GO:0010605	Negative regulation of macromolecule metabolic process	233	2760	0.11	0.0053	9606.ENSP00000008938,9606.ENSP00000157600,9606.ENSP00000181383,9606.ENSP00000209875,9606.ENSP00000216714,9606.ENSP00000217131,9606.ENSP00000217407,9606.ENSP00000218104,9606.ENSP00000218758,9606.ENSP00000220592,9606.ENSP00000221265,9606.ENSP00000223357,9606.ENSP00000225371,9606.ENSP00000225792,9606.ENSP00000226218,9606.ENSP00000226760,9606.ENSP00000228872,9606.ENSP00000231751,9606.ENSP00000233057,…	PGLYRP1,LMCD1,CPB2,CBX5,APEX1,CTSZ,LBP,ABCD1,ACP5,AGO2,PAF1,AEBP1,EPX,DDX5,VTN,WFS1,CDKN1B,LTF,EIF2AK2,MSH2,MSH6,IRF2BPL,LRP1,NMI,H1-3,NOP53,DPF2,ZC3H4,SERPINF1,RIDA,TERF2,APCS,NAT10,THBS1,ITGAV,PIH1D1,RBM42,BPI,XRCC1,METTL16,EP300,TCF25,DCPS,DNAJC10,HAT1,CSTA,TP63,SUB1,PRDX5,PRKAR2B,CDK2,PML,NCOR1,SERPINB13,AKAP8,CTDSP1,ITIH1,LIMD1,ATM,THY1,APP,OTUD6B,PRG3,CSTB,NCKAP1L,GBP7,COL6A3,MAD2L1,PHAX,ME…
GO Process	GO:0034109	Homotypic cell-cell adhesion	15	60	0.58	0.0053	9606.ENSP00000211998,9606.ENSP00000221992,9606.ENSP00000279022,9606.ENSP00000279227,9606.ENSP00000280904,9606.ENSP00000306099,9606.ENSP00000316029,9606.ENSP00000318128,9606.ENSP00000346839,9606.ENSP00000356275,9606.ENSP00000358866,9606.ENSP00000360296,9606.ENSP00000362399,9606.ENSP00000379975,9606.ENSP00000391592	VCL,CEACAM5,MYL9,FERMT3,DSC2,FGB,TLN1,BLOC1S4,FN1,CSRP1,FLNA,PLPP3,STXBP1,ILK,PTPN6
GO Process	GO:0019439	Aromatic compound catabolic process	45	349	0.3	0.0054	9606.ENSP00000216714,9606.ENSP00000218104,9606.ENSP00000222219,9606.ENSP00000225792,9606.ENSP00000253048,9606.ENSP00000254878,9606.ENSP00000257770,9606.ENSP00000263092,9606.ENSP00000263579,9606.ENSP00000278616,9606.ENSP00000298717,9606.ENSP00000301788,9606.ENSP00000302324,9606.ENSP00000303276,9606.ENSP00000305480,9606.ENSP00000308193,9606.ENSP00000311677,9606.ENSP00000352678,9606.ENSP00000355340,…	APEX1,ABCD1,DNASE2,DDX5,ZC3H4,RIDA,NT5E,METTL16,DCPS,ATM,METTL3,POLR2G,RNASE3,RNASE2,FEN1,RNASEH2C,PPP1R8,SUPV3L1,APOBEC3C,MOXD1,EXOSC1,ENTPD1,EXOSC2,ADA,AGO1,NCBP1,MRTO4,NUDT8,EXOSC10,DFFA,DIS3,MAOB,GALT,EXOSC9,DUT,POP1,PARN,EXOSC6,CNOT10,LSM5,NUDT16,RNASET2,EPHX2,PON2,SAMHD1
GO Process	GO:0000462	Maturation of SSU-rRNA from tricistronic rRNA transcript (SSU-rRNA, 5.8S rRNA, LSU-rRNA)	12	39	0.67	0.0057	9606.ENSP00000230340,9606.ENSP00000254803,9606.ENSP00000261708,9606.ENSP00000267425,9606.ENSP00000291576,9606.ENSP00000311135,9606.ENSP00000322396,9606.ENSP00000327179,9606.ENSP00000355541,9606.ENSP00000363642,9606.ENSP00000371169,9606.ENSP00000454836	BYSL,UTP3,UTP6,NOP9,PWP2,DHX37,RRS1,UTP4,HEATR1,BMS1,RCL1,TBL3
GO Process	GO:0007044	Cell-substrate junction assembly	12	39	0.67	0.0057	9606.ENSP00000200181,9606.ENSP00000258341,9606.ENSP00000284240,9606.ENSP00000293379,9606.ENSP00000316029,9606.ENSP00000324532,9606.ENSP00000342858,9606.ENSP00000346839,9606.ENSP00000360293,9606.ENSP00000377941,9606.ENSP00000386896,9606.ENSP00000495631	ITGB4,LAMC1,THY1,ITGA5,TLN1,LAMA3,FERMT2,FN1,SORBS1,ACTN1,ITGA6,ARHGEF7
GO Process	GO:0048513	Animal organ development	267	3246	0.1	0.0069	9606.ENSP00000009530,9606.ENSP00000052754,9606.ENSP00000054950,9606.ENSP00000181383,9606.ENSP00000200181,9606.ENSP00000204961,9606.ENSP00000206765,9606.ENSP00000215909,9606.ENSP00000217131,9606.ENSP00000218758,9606.ENSP00000219070,9606.ENSP00000220166,9606.ENSP00000222219,9606.ENSP00000222399,9606.ENSP00000223127,9606.ENSP00000224337,9606.ENSP00000225792,9606.ENSP00000225964,9606.ENSP00000226218,…	CD74,DCN,RCN1,CPB2,ITGB4,EFNB1,TGM1,LGALS1,CTSZ,ACP5,MMP2,CTSH,DNASE2,LAMB1,PLOD3,BLNK,DDX5,COL1A1,VTN,WFS1,CDKN1B,MGP,C12orf57,LTF,GNB4,MSH2,PPP3R1,PRTN3,RRAS,GFER,CMA1,ALOX12,KRT75,PXDN,LAMA5,SERPINF1,UTP3,RIDA,NASP,TTC9,LAMC1,LRRC8A,TMOD1,TUBB2B,ARL3,COL8A1,CDH1,XRCC1,EP300,TCF25,LAMC2,NID1,CSTA,TP63,COL5A3,ANXA3,MCM2,TNC,TCIRG1,EXPH5,PML,RCN3,DOCK11,ABLIM1,ATM,IL18,THY1,CERS3,PDLIM3,APP,AKR1B…
GO Process	GO:0009892	Negative regulation of metabolic process	248	2982	0.11	0.0070	9606.ENSP00000008938,9606.ENSP00000157600,9606.ENSP00000181383,9606.ENSP00000209875,9606.ENSP00000216714,9606.ENSP00000217131,9606.ENSP00000217407,9606.ENSP00000218104,9606.ENSP00000218758,9606.ENSP00000220592,9606.ENSP00000221265,9606.ENSP00000223357,9606.ENSP00000225371,9606.ENSP00000225792,9606.ENSP00000226218,9606.ENSP00000226760,9606.ENSP00000228872,9606.ENSP00000230048,9606.ENSP00000230538,…	PGLYRP1,LMCD1,CPB2,CBX5,APEX1,CTSZ,LBP,ABCD1,ACP5,AGO2,PAF1,AEBP1,EPX,DDX5,VTN,WFS1,CDKN1B,ACOT13,LAMA4,LTF,EIF2AK2,MSH2,MSH6,IRF2BPL,LRP1,NMI,PTGIS,H1-3,NOP53,DPF2,ZC3H4,SERPINF1,RIDA,TERF2,APCS,NAT10,THBS1,ITGAV,PIH1D1,RBM42,BPI,XRCC1,METTL16,EP300,TCF25,DCPS,DNAJC10,HAT1,CSTA,TP63,SUB1,PRDX5,PRKAR2B,CDK2,PML,NCOR1,SERPINB13,AKAP8,CTDSP1,ITIH1,LIMD1,ATM,THY1,APP,OTUD6B,PRG3,CSTB,CYGB,NCKAP1L,GB…
GO Process	GO:0006397	mRNA processing	54	455	0.26	0.0072	9606.ENSP00000156109,9606.ENSP00000216277,9606.ENSP00000217109,9606.ENSP00000221265,9606.ENSP00000223073,9606.ENSP00000225792,9606.ENSP00000238112,9606.ENSP00000245934,9606.ENSP00000249299,9606.ENSP00000254799,9606.ENSP00000262633,9606.ENSP00000263579,9606.ENSP00000264555,9606.ENSP00000265271,9606.ENSP00000268482,9606.ENSP00000284981,9606.ENSP00000285873,9606.ENSP00000291386,9606.ENSP00000293872,…	GPKOW,PAPOLA,CSTF1,PAF1,RBM28,DDX5,CPSF3,SYMPK,LSM8,GRSF1,RBM42,DCPS,PHRF1,RBM27,DHX38,APP,GEMIN5,SSU72,LUC7L,IWS1,THOC7,METTL3,CD2BP2,PPP1R8,USP39,GEMIN4,PRPF31,THOC6,CSTF2T,RRP1B,RBM5,DDX47,QKI,SCAF11,SMNDC1,AHCYL1,PRPF38B,PRPF4,NCBP1,DHX16,PSIP1,NCBP3,RPRD1A,TFIP11,TIA1,LSM5,SCAF8,PUS7,HSF1,SFSWAP,SART3,NOL3,RBM26,CELF2
GO Process	GO:0022604	Regulation of cell morphogenesis	41	311	0.31	0.0072	9606.ENSP00000219150,9606.ENSP00000249071,9606.ENSP00000261416,9606.ENSP00000273317,9606.ENSP00000275034,9606.ENSP00000285735,9606.ENSP00000296043,9606.ENSP00000306099,9606.ENSP00000313391,9606.ENSP00000315659,9606.ENSP00000316338,9606.ENSP00000329219,9606.ENSP00000331544,9606.ENSP00000334008,9606.ENSP00000337598,9606.ENSP00000342858,9606.ENSP00000346839,9606.ENSP00000353408,9606.ENSP00000353590,…	CORO1A,RAC2,HEXB,LIMD1,PHIP,RHOC,SHROOM3,FGB,DAB2,DNMBP,BAIAP2,FMNL1,FBLN1,PARVA,LIMS1,FERMT2,FN1,MSN,MYH10,MACF1,ARHGAP18,FLNA,TACSTD2,PREX1,PALM2AKAP2,RND3,ANXA1,MYADM,ARAP1,ILK,SH3KBP1,ITGB2,PARVB,CORO1C,FBLIM1,DAPK3,RASAL1,ITGA7,MYH14,EPS8,ARHGEF7
GO Process	GO:0002449	Lymphocyte mediated immunity	26	159	0.4	0.0076	9606.ENSP00000009530,9606.ENSP00000219150,9606.ENSP00000220166,9606.ENSP00000227266,9606.ENSP00000233146,9606.ENSP00000234420,9606.ENSP00000258787,9606.ENSP00000263408,9606.ENSP00000264832,9606.ENSP00000265686,9606.ENSP00000280357,9606.ENSP00000289902,9606.ENSP00000299367,9606.ENSP00000313967,9606.ENSP00000315130,9606.ENSP00000322061,9606.ENSP00000334153,9606.ENSP00000354458,9606.ENSP00000363770,…	CD74,CORO1A,CTSH,CTSC,MSH2,MSH6,MYO1G,C9,ICAM1,TCIRG1,IL18,FCER1G,C2,C1QB,CLU,C7,RFTN1,C8A,C1QC,C1QA,CFI,PPP3CB,C1S,PTPN6,EXOSC6,INPP5D
GO Process	GO:0050900	Leukocyte migration	35	249	0.33	0.0077	9606.ENSP00000216336,9606.ENSP00000217407,9606.ENSP00000219150,9606.ENSP00000225371,9606.ENSP00000233997,9606.ENSP00000234347,9606.ENSP00000258787,9606.ENSP00000262461,9606.ENSP00000264832,9606.ENSP00000282588,9606.ENSP00000289902,9606.ENSP00000293373,9606.ENSP00000302935,9606.ENSP00000315190,9606.ENSP00000333769,9606.ENSP00000353408,9606.ENSP00000357721,9606.ENSP00000357727,9606.ENSP00000361009,…	CTSG,LBP,CORO1A,EPX,AZU1,PRTN3,MYO1G,SLC12A2,ICAM1,ITGA1,FCER1G,NCKAP1L,IL16,ITGA3,BSG,MSN,S100A8,S100A9,PREX1,MMP9,ADA,ANXA1,ITGB1,ITGB2,ITGA6,DOCK8,ANO6,LYN,ITGA7,PECAM1,ELANE,VAV1,SIRPA,EPS8,SPN
GO Process	GO:0002460	Adaptive immune response based on somatic recombination of immune receptors built from immunoglobulin superfamily domains	27	169	0.39	0.0078	9606.ENSP00000009530,9606.ENSP00000220166,9606.ENSP00000227266,9606.ENSP00000233146,9606.ENSP00000234420,9606.ENSP00000258787,9606.ENSP00000263408,9606.ENSP00000264832,9606.ENSP00000265686,9606.ENSP00000280357,9606.ENSP00000289902,9606.ENSP00000299367,9606.ENSP00000313967,9606.ENSP00000315130,9606.ENSP00000322061,9606.ENSP00000334153,9606.ENSP00000354458,9606.ENSP00000358983,9606.ENSP00000361965,…	CD74,CTSH,CTSC,MSH2,MSH6,MYO1G,C9,ICAM1,TCIRG1,IL18,FCER1G,C2,C1QB,CLU,C7,RFTN1,C8A,NFKB2,ADA,C1QC,C1QA,CFI,PPP3CB,C1S,EXOSC6,INPP5D,SPN
GO Process	GO:0006801	Superoxide metabolic process	12	41	0.65	0.0079	9606.ENSP00000218758,9606.ENSP00000225275,9606.ENSP00000251535,9606.ENSP00000261623,9606.ENSP00000287143,9606.ENSP00000309714,9606.ENSP00000317997,9606.ENSP00000348215,9606.ENSP00000356505,9606.ENSP00000361009,9606.ENSP00000367851,9606.ENSP00000446252	ACP5,MPO,ALOX12,CYBA,PRG3,SH3PXD2B,DUOX1,SH3PXD2A,NCF2,PREX1,CYBB,SOD2
GO Process	GO:0000470	Maturation of LSU-rRNA	10	28	0.74	0.0081	9606.ENSP00000261015,9606.ENSP00000263239,9606.ENSP00000285814,9606.ENSP00000354040,9606.ENSP00000355899,9606.ENSP00000363944,9606.ENSP00000371858,9606.ENSP00000372199,9606.ENSP00000396673,9606.ENSP00000483484	WDR12,DDX18,NIFK,GTPBP4,RRP15,LAS1L,NOP2,URB1,FTSJ3,NSA2
GO Process	GO:0043254	Regulation of protein-containing complex assembly	50	413	0.27	0.0081	9606.ENSP00000219150,9606.ENSP00000228872,9606.ENSP00000233057,9606.ENSP00000233121,9606.ENSP00000239940,9606.ENSP00000245932,9606.ENSP00000246802,9606.ENSP00000259365,9606.ENSP00000262265,9606.ENSP00000262428,9606.ENSP00000263253,9606.ENSP00000278616,9606.ENSP00000285735,9606.ENSP00000293373,9606.ENSP00000297029,9606.ENSP00000309555,9606.ENSP00000315130,9606.ENSP00000316338,9606.ENSP00000316779,…	CORO1A,CDKN1B,EIF2AK2,MAPRE3,PFN2,VASP,NOP53,TMOD1,PIH1D1,COTL1,EP300,ATM,RHOC,NCKAP1L,SCIN,HCFC1,CLU,BAIAP2,BIN1,BID,HCLS1,AIDA,FERMT2,OCLN,WARS1,TBCD,MSN,PARP1,H3-3A,LMOD1,NEK7,ARHGAP18,STXBP1,TMSB4X,FSCN1,MYADM,TFRC,EVL,LCP1,TFIP11,ARPC1B,MECP2,STMN1,FBLIM1,CAMSAP3,HSF1,SPTBN2,PLCG2,EPS8,ARHGEF7
GO Process	GO:0006955	Immune response	124	1321	0.16	0.0083	9606.ENSP00000008938,9606.ENSP00000009530,9606.ENSP00000046794,9606.ENSP00000215909,9606.ENSP00000216336,9606.ENSP00000217407,9606.ENSP00000219150,9606.ENSP00000220166,9606.ENSP00000224337,9606.ENSP00000226218,9606.ENSP00000227266,9606.ENSP00000231751,9606.ENSP00000233057,9606.ENSP00000233146,9606.ENSP00000233997,9606.ENSP00000234347,9606.ENSP00000234420,9606.ENSP00000242786,9606.ENSP00000243077,…	PGLYRP1,CD74,LCP2,LGALS1,CTSG,LBP,CORO1A,CTSH,BLNK,VTN,CTSC,LTF,EIF2AK2,MSH2,AZU1,PRTN3,MSH6,ADGRE5,LRP1,NMI,FGL2,PXDN,APCS,MYO1G,IL1RN,IL36A,THBS1,CYBA,BPI,C9,ICAM1,ANXA3,BST1,TCIRG1,PML,AKAP8,FTH1,DOCK11,IL18,APP,PRG3,FCER1G,CLPB,GBP7,ERAP1,METTL3,C2,KRT16,RNASE3,IL16,RNASE2,FGB,PRG2,C1QB,CLU,C7,ZYX,RFTN1,SP100,TRIM29,LYAR,DDX21,ANKRD17,MAP3K5,C8A,APOBEC3C,CFH,NCF2,IFI16,S100A8,S100A9,CD58,NFKB…
GO Process	GO:0007159	Leukocyte cell-cell adhesion	14	56	0.58	0.0084	9606.ENSP00000176763,9606.ENSP00000249071,9606.ENSP00000257770,9606.ENSP00000264832,9606.ENSP00000279227,9606.ENSP00000293379,9606.ENSP00000353408,9606.ENSP00000357721,9606.ENSP00000357727,9606.ENSP00000379350,9606.ENSP00000380948,9606.ENSP00000411355,9606.ENSP00000457421,9606.ENSP00000498852	STK10,RAC2,NT5E,ICAM1,FERMT3,ITGA5,MSN,S100A8,S100A9,ITGB1,ITGB2,PTPRC,PECAM1,SPN
GO Process	GO:0051246	Regulation of protein metabolic process	221	2622	0.11	0.0085	9606.ENSP00000009530,9606.ENSP00000011619,9606.ENSP00000046794,9606.ENSP00000181383,9606.ENSP00000217131,9606.ENSP00000220166,9606.ENSP00000220592,9606.ENSP00000221265,9606.ENSP00000226218,9606.ENSP00000226760,9606.ENSP00000227266,9606.ENSP00000228872,9606.ENSP00000231751,9606.ENSP00000233057,9606.ENSP00000233121,9606.ENSP00000233997,9606.ENSP00000239940,9606.ENSP00000240055,9606.ENSP00000243077,…	CD74,RANBP9,LCP2,CPB2,CTSZ,CTSH,AGO2,PAF1,VTN,WFS1,CTSC,CDKN1B,LTF,EIF2AK2,MAPRE3,AZU1,PFN2,NFYB,LRP1,NMI,SYMPK,UBA2,KRT13,NOP53,SERPINF1,RIDA,APCS,CDK7,NAT10,TACO1,THBS1,ITGAV,CDH1,PIH1D1,XRCC1,METTL16,EP300,DCPS,DNAJC10,GFM1,CSTA,TP63,BST1,PRDX5,PRKAR2B,CDK2,PML,SERPINB13,AKAP8,SAE1,RCN3,CTDSP1,ITIH1,SETD7,PHIP,ATM,IL18,ITGA1,THY1,APP,OTUD6B,GEMIN5,PRG3,CSTB,NCKAP1L,ITGA5,IWS1,COL6A3,MAD2L1,MET…
GO Process	GO:0010033	Response to organic substance	226	2692	0.11	0.0086	9606.ENSP00000009530,9606.ENSP00000181383,9606.ENSP00000216259,9606.ENSP00000216336,9606.ENSP00000216714,9606.ENSP00000217407,9606.ENSP00000217939,9606.ENSP00000218758,9606.ENSP00000219070,9606.ENSP00000219150,9606.ENSP00000220166,9606.ENSP00000220822,9606.ENSP00000221265,9606.ENSP00000223641,9606.ENSP00000225275,9606.ENSP00000225792,9606.ENSP00000225964,9606.ENSP00000226760,9606.ENSP00000227266,…	CD74,CPB2,PMM1,CTSG,APEX1,LBP,MXRA5,ACP5,MMP2,CORO1A,CTSH,GDAP1,PAF1,SEC61B,MPO,DDX5,COL1A1,WFS1,CTSC,CDKN1B,RBP1,EIF2AK2,VPS4B,NFYB,LRP1,NMI,PLCG1,PTGIS,GFER,SDF2L1,CMA1,PLVAP,SERPINF1,RIDA,NASP,NT5E,IL1RN,IL36A,THBS1,CYBA,CDH1,LTBP2,PIK3C3,SLC12A2,GNAO1,BPI,XRCC1,EP300,DCPS,DNAJC10,RAB10,ICAM1,ANXA3,MCM2,TCIRG1,PRKAR2B,PXN,PML,CDH13,AKAP8,RCN3,CRNN,PHIP,ATM,IL18,HSPB8,APP,HSPA13,FCER1G,GBP7,ITG…
GO Process	GO:0043067	Regulation of programmed cell death	137	1492	0.15	0.0086	9606.ENSP00000009530,9606.ENSP00000215909,9606.ENSP00000216714,9606.ENSP00000219070,9606.ENSP00000219150,9606.ENSP00000220166,9606.ENSP00000221992,9606.ENSP00000225275,9606.ENSP00000226760,9606.ENSP00000227266,9606.ENSP00000228872,9606.ENSP00000231751,9606.ENSP00000233057,9606.ENSP00000233146,9606.ENSP00000233997,9606.ENSP00000244007,9606.ENSP00000244043,9606.ENSP00000244333,9606.ENSP00000246802,…	CD74,LGALS1,APEX1,MMP2,CORO1A,CTSH,CEACAM5,MPO,WFS1,CTSC,CDKN1B,LTF,EIF2AK2,MSH2,AZU1,PLCG1,PTGIS,LYPD3,NOP53,GFER,SDF2L1,ALOX12,EMILIN2,THBS1,ITGAV,PIH1D1,DCPS,TP63,ICAM1,PRDX5,PML,SERPINB13,PHIP,ATM,ITGA1,APP,AKR1B1,NCKAP1L,ITGA5,MAD2L1,ANXA5,HPGD,SCIN,HSP90B1,MGMT,THAP11,GIMAP8,HS1BP3,FGB,ZNF622,PPP2R1B,PTPN2,GNAI2,DAB2,CLU,BIN1,NOC2L,YME1L1,BID,HCLS1,UBE2O,PSMG2,THOC6,PAWR,RRP1B,CAV1,GSDME,SP…
GO Process	GO:0070887	Cellular response to chemical stimulus	220	2609	0.11	0.0086	9606.ENSP00000009530,9606.ENSP00000181383,9606.ENSP00000216259,9606.ENSP00000216336,9606.ENSP00000216714,9606.ENSP00000217407,9606.ENSP00000219070,9606.ENSP00000219150,9606.ENSP00000220166,9606.ENSP00000220822,9606.ENSP00000221265,9606.ENSP00000225275,9606.ENSP00000225371,9606.ENSP00000225792,9606.ENSP00000225964,9606.ENSP00000226760,9606.ENSP00000228872,9606.ENSP00000233057,9606.ENSP00000233997,…	CD74,CPB2,PMM1,CTSG,APEX1,LBP,MMP2,CORO1A,CTSH,GDAP1,PAF1,MPO,EPX,DDX5,COL1A1,WFS1,CDKN1B,EIF2AK2,AZU1,NFYB,LRP1,NMI,PLCG1,PTGIS,NOP53,GFER,SDF2L1,CMA1,PLVAP,PXDN,SERPINF1,IL36A,THBS1,CYBA,CDH1,LTBP2,SLC12A2,GNAO1,BPI,EP300,DCPS,DNAJC10,RAB10,ICAM1,MCM2,PRDX5,TCIRG1,CDK2,PXN,PML,AKAP8,CRNN,PHIP,ATM,IL18,HSPB8,ITGA1,APP,HSPA13,AKR1B1,CYP2C18,FCER1G,ELMO2,LTC4S,CYGB,NCKAP1L,GBP7,ITGB5,ADH5,HPGD,CMB…
GO Process	GO:1902903	Regulation of supramolecular fiber organization	47	382	0.28	0.0089	9606.ENSP00000219150,9606.ENSP00000223357,9606.ENSP00000228872,9606.ENSP00000233121,9606.ENSP00000239940,9606.ENSP00000245932,9606.ENSP00000252599,9606.ENSP00000259365,9606.ENSP00000262428,9606.ENSP00000267257,9606.ENSP00000284981,9606.ENSP00000285735,9606.ENSP00000293373,9606.ENSP00000297029,9606.ENSP00000298159,9606.ENSP00000306015,9606.ENSP00000315130,9606.ENSP00000316338,9606.ENSP00000316779,…	CORO1A,AEBP1,CDKN1B,MAPRE3,PFN2,VASP,COLGALT1,TMOD1,COTL1,PXN,APP,RHOC,NCKAP1L,SCIN,CFL2,SYNPO2,CLU,BAIAP2,BIN1,ROCK2,HCLS1,MAP1S,FERMT2,OCLN,TBCD,ARHGEF10L,LMOD1,ARHGAP18,FLNA,TACSTD2,HSPG2,WAS,EMILIN1,TMSB4X,MYADM,EVL,ARAP1,SYNPO,ARPC1B,MECP2,STMN1,CAMSAP3,SPTBN2,DAPK3,GMFG,EPS8,ARHGEF7
GO Process	GO:0016311	Dephosphorylation	34	242	0.33	0.0090	9606.ENSP00000218758,9606.ENSP00000234310,9606.ENSP00000254654,9606.ENSP00000254667,9606.ENSP00000269159,9606.ENSP00000273062,9606.ENSP00000288050,9606.ENSP00000291386,9606.ENSP00000311344,9606.ENSP00000311857,9606.ENSP00000312143,9606.ENSP00000319756,9606.ENSP00000323036,9606.ENSP00000323511,9606.ENSP00000330918,9606.ENSP00000360296,9606.ENSP00000363667,9606.ENSP00000363973,9606.ENSP00000371221,…	ACP5,PPP3R1,ILKAP,PTPRE,IMPA2,CTDSP1,PDPR,SSU72,PPP2R1B,PTPN2,TNS3,TNS2,ACPP,PNKP,PGP,PLPP3,PTPN3,ALPL,MTMR6,INPP1,PTPRZ1,PPP3CB,PPP3CA,PDP1,RPRD1A,PPP1R12A,PTPN6,INPP5D,FBP1,PTPRC,EPHX2,NCEH1,PTPN9,CTDP1
GO Process	GO:0048251	Elastic fiber assembly	7	12	0.95	0.0090	9606.ENSP00000304408,9606.ENSP00000311905,9606.ENSP00000345008,9606.ENSP00000347484,9606.ENSP00000369677,9606.ENSP00000378957,9606.ENSP00000379616	COL3A1,LTBP4,FBLN5,THSD4,EMILIN1,MFAP4,MYH11
GO Process	GO:0050776	Regulation of immune response	86	844	0.19	0.0090	9606.ENSP00000008938,9606.ENSP00000009530,9606.ENSP00000046794,9606.ENSP00000204566,9606.ENSP00000216336,9606.ENSP00000217407,9606.ENSP00000220166,9606.ENSP00000221804,9606.ENSP00000222219,9606.ENSP00000224337,9606.ENSP00000231751,9606.ENSP00000233055,9606.ENSP00000233146,9606.ENSP00000239882,9606.ENSP00000243346,9606.ENSP00000244007,9606.ENSP00000246802,9606.ENSP00000248114,9606.ENSP00000248598,…	PGLYRP1,CD74,LCP2,SPG21,CTSG,LBP,CTSH,CLC,DNASE2,BLNK,LTF,WDFY1,MSH2,ELF1,NMI,PLCG1,NOP53,GFER,FGL2,RAC2,MYO1G,CYBA,EP300,C9,IL18,THY1,APP,FCER1G,NCKAP1L,CLPB,ERAP1,METTL3,C2,COL3A1,PTPN2,C1QB,CLU,C7,PAWR,RFTN1,CAV1,GSDME,PIK3AP1,LYAR,ANKRD17,SPINK5,C8A,CFH,IFI16,MNDA,S100A14,ECM1,CGAS,ADA,STXBP1,C1QC,C1QA,HLA-DQB1,WAS,ANXA1,SERPINB9,TFRC,CFI,PPP3CB,SIN3A,VSIR,HLA-DRA,MFAP4,ITGB2,C1S,CD14,PTPN6,E…
GO Process	GO:0043086	Negative regulation of catalytic activity	80	771	0.2	0.0092	9606.ENSP00000226218,9606.ENSP00000228872,9606.ENSP00000231751,9606.ENSP00000243077,9606.ENSP00000254722,9606.ENSP00000254942,9606.ENSP00000255040,9606.ENSP00000260356,9606.ENSP00000262265,9606.ENSP00000264474,9606.ENSP00000264908,9606.ENSP00000265056,9606.ENSP00000265462,9606.ENSP00000265717,9606.ENSP00000268058,9606.ENSP00000269489,9606.ENSP00000273283,9606.ENSP00000274364,9606.ENSP00000284240,…	VTN,CDKN1B,LTF,LRP1,SERPINF1,TERF2,APCS,THBS1,PIH1D1,CSTA,ANXA3,MCM2,PRDX5,PRKAR2B,PML,SERPINB13,ITIH1,IQGAP2,THY1,APP,OXA1L,PDE6D,CSTB,NCKAP1L,COL6A3,MAD2L1,ANXA5,A2ML1,WFIKKN2,CST6,PPP1R8,PTPN2,AOC3,GNAI2,BIN1,ROCK2,UBE2O,COL7A1,PARVA,RRP1B,AIDA,CAV1,NOSIP,PAPLN,WARS1,ATP2B4,ITIH2,SPINK5,IFI16,ANXA9,ECM1,BAG2,MMP9,ENG,UGT1A7,UGT1A8,ANXA1,DFFA,SERPINB9,SERPINB1,PPP1R12B,COL28A1,TFIP11,PPP1R12A,P…
GO Process	GO:1902806	Regulation of cell cycle G1/S phase transition	29	192	0.36	0.0093	9606.ENSP00000216714,9606.ENSP00000221265,9606.ENSP00000228872,9606.ENSP00000238112,9606.ENSP00000252268,9606.ENSP00000256443,9606.ENSP00000264731,9606.ENSP00000266970,9606.ENSP00000268058,9606.ENSP00000271835,9606.ENSP00000273062,9606.ENSP00000278616,9606.ENSP00000318822,9606.ENSP00000323967,9606.ENSP00000350310,9606.ENSP00000351416,9606.ENSP00000353770,9606.ENSP00000365227,9606.ENSP00000366109,…	APEX1,PAF1,CDKN1B,CPSF3,DPF2,CDK7,TP63,CDK2,PML,CRNN,CTDSP1,ATM,BID,SMARCE1,ATP2B4,ANKRD17,RRM2,AIF1,ANXA1,TMSB4X,GPNMB,SMARCA2,PBRM1,PTPN6,KANK2,FAM83D,PLCG2,MUC1,FHL1
GO Process	GO:0006260	DNA replication	30	203	0.36	0.0100	9606.ENSP00000216122,9606.ENSP00000216297,9606.ENSP00000253237,9606.ENSP00000255120,9606.ENSP00000262105,9606.ENSP00000263274,9606.ENSP00000264156,9606.ENSP00000265056,9606.ENSP00000266970,9606.ENSP00000305480,9606.ENSP00000307288,9606.ENSP00000323511,9606.ENSP00000346120,9606.ENSP00000353098,9606.ENSP00000353770,9606.ENSP00000356110,9606.ENSP00000362361,9606.ENSP00000369411,9606.ENSP00000369424,…	MCM5,SUPT16H,GRWD1,NASP,MCM4,LIG1,MCM6,MCM2,CDK2,FEN1,MCM7,PNKP,DDX21,MCMBP,RRM2,NUCKS1,CDK9,RFC3,RBBP7,NFIB,DUT,PTMS,SIN3A,CDK1,NFIC,GINS3,RECQL,NAP1L1,MCM3,SAMHD1
GO Process	GO:0042981	Regulation of apoptotic process	134	1462	0.15	0.0104	9606.ENSP00000009530,9606.ENSP00000215909,9606.ENSP00000216714,9606.ENSP00000219070,9606.ENSP00000219150,9606.ENSP00000220166,9606.ENSP00000221992,9606.ENSP00000225275,9606.ENSP00000226760,9606.ENSP00000227266,9606.ENSP00000228872,9606.ENSP00000231751,9606.ENSP00000233057,9606.ENSP00000233146,9606.ENSP00000233997,9606.ENSP00000244007,9606.ENSP00000244043,9606.ENSP00000244333,9606.ENSP00000246802,…	CD74,LGALS1,APEX1,MMP2,CORO1A,CTSH,CEACAM5,MPO,WFS1,CTSC,CDKN1B,LTF,EIF2AK2,MSH2,AZU1,PLCG1,PTGIS,LYPD3,NOP53,GFER,SDF2L1,ALOX12,EMILIN2,THBS1,ITGAV,PIH1D1,TP63,ICAM1,PRDX5,PML,SERPINB13,PHIP,ATM,ITGA1,APP,AKR1B1,NCKAP1L,ITGA5,MAD2L1,ANXA5,HPGD,SCIN,HSP90B1,MGMT,THAP11,GIMAP8,HS1BP3,FGB,ZNF622,PPP2R1B,PTPN2,GNAI2,DAB2,CLU,BIN1,NOC2L,YME1L1,BID,HCLS1,UBE2O,PSMG2,THOC6,PAWR,RRP1B,CAV1,GSDME,SP100,R…
GO Process	GO:0070527	Platelet aggregation	12	43	0.63	0.0104	9606.ENSP00000211998,9606.ENSP00000279022,9606.ENSP00000279227,9606.ENSP00000306099,9606.ENSP00000316029,9606.ENSP00000318128,9606.ENSP00000346839,9606.ENSP00000356275,9606.ENSP00000358866,9606.ENSP00000362399,9606.ENSP00000379975,9606.ENSP00000391592	VCL,MYL9,FERMT3,FGB,TLN1,BLOC1S4,FN1,CSRP1,FLNA,STXBP1,ILK,PTPN6
GO Process	GO:0034446	Substrate adhesion-dependent cell spreading	14	58	0.57	0.0105	9606.ENSP00000222399,9606.ENSP00000252999,9606.ENSP00000258341,9606.ENSP00000261023,9606.ENSP00000267257,9606.ENSP00000279227,9606.ENSP00000307156,9606.ENSP00000334008,9606.ENSP00000342858,9606.ENSP00000346839,9606.ENSP00000375778,9606.ENSP00000379975,9606.ENSP00000384515,9606.ENSP00000431284	LAMB1,LAMA5,LAMC1,ITGAV,PXN,FERMT3,LAMB2,PARVA,FERMT2,FN1,LAMB3,ILK,PARVB,LPXN
GO Process	GO:0008544	Epidermis development	41	320	0.29	0.0106	9606.ENSP00000167586,9606.ENSP00000196061,9606.ENSP00000206765,9606.ENSP00000223127,9606.ENSP00000252245,9606.ENSP00000252999,9606.ENSP00000264144,9606.ENSP00000264474,9606.ENSP00000264731,9606.ENSP00000265843,9606.ENSP00000284382,9606.ENSP00000301653,9606.ENSP00000302579,9606.ENSP00000306261,9606.ENSP00000308452,9606.ENSP00000311313,9606.ENSP00000324532,9606.ENSP00000330391,9606.ENSP00000332371,…	KRT14,PLOD1,TGM1,PLOD3,KRT75,LAMA5,LAMC2,CSTA,TP63,EXPH5,CERS3,KRT16,SCEL,KRT78,KRT17,CST6,LAMA3,SPRR3,COL7A1,GSDME,PPL,KRT77,SPINK5,IVL,FLG,MYO6,STK4,CLIC4,WAS,ANXA1,CALML5,TGM3,LAMB3,KRT80,PPP3CA,PPHLN1,TPRN,PALLD,KRT4,EVPL,CRABP2
GO Process	GO:0051172	Negative regulation of nitrogen compound metabolic process	204	2403	0.11	0.0106	9606.ENSP00000157600,9606.ENSP00000181383,9606.ENSP00000209875,9606.ENSP00000216714,9606.ENSP00000217131,9606.ENSP00000218758,9606.ENSP00000220592,9606.ENSP00000221265,9606.ENSP00000223357,9606.ENSP00000225792,9606.ENSP00000226218,9606.ENSP00000226760,9606.ENSP00000228872,9606.ENSP00000231751,9606.ENSP00000233057,9606.ENSP00000233146,9606.ENSP00000234420,9606.ENSP00000238647,9606.ENSP00000243077,…	LMCD1,CPB2,CBX5,APEX1,CTSZ,ACP5,AGO2,PAF1,AEBP1,DDX5,VTN,WFS1,CDKN1B,LTF,EIF2AK2,MSH2,MSH6,IRF2BPL,LRP1,PTGIS,H1-3,NOP53,DPF2,ZC3H4,SERPINF1,RIDA,TERF2,APCS,NAT10,THBS1,ITGAV,PIH1D1,RBM42,XRCC1,METTL16,EP300,TCF25,DCPS,DNAJC10,CSTA,TP63,SUB1,PRDX5,PRKAR2B,CDK2,PML,NCOR1,SERPINB13,CTDSP1,ITIH1,LIMD1,ATM,THY1,APP,OTUD6B,PRG3,CSTB,NCKAP1L,COL6A3,MAD2L1,PHAX,METTL3,HIF1AN,A2ML1,TERF2IP,THAP11,H1-4,HC…
GO Process	GO:0001775	Cell activation	73	693	0.21	0.0116	9606.ENSP00000009530,9606.ENSP00000046794,9606.ENSP00000204961,9606.ENSP00000211998,9606.ENSP00000215909,9606.ENSP00000216336,9606.ENSP00000217407,9606.ENSP00000219150,9606.ENSP00000224337,9606.ENSP00000233146,9606.ENSP00000233997,9606.ENSP00000234420,9606.ENSP00000243077,9606.ENSP00000243346,9606.ENSP00000248598,9606.ENSP00000259324,9606.ENSP00000261405,9606.ENSP00000263253,9606.ENSP00000264832,…	CD74,LCP2,EFNB1,VCL,LGALS1,CTSG,LBP,CORO1A,BLNK,MSH2,AZU1,MSH6,LRP1,NMI,FGL2,LRRC8A,VWF,EP300,ICAM1,ANXA3,TCIRG1,DOCK11,ATM,MYL9,FERMT3,IL18,APP,PRG3,FCER1G,COL3A1,FGB,SP3,PTPN2,CLU,TLN1,BLOC1S4,CD151,FN1,MSN,IRF2BP2,CSRP1,FLNA,NFKB2,PREX1,ADA,STXBP1,C1QA,AIF1,APBB1IP,WAS,ANXA1,SYVN1,PPP3CB,PPP3CA,ITGB1,ILK,ITGB2,LCP1,AKAP12,DYSF,PTPN6,DCAF1,DOCK8,EXOSC6,ULK3,SNX27,PTPRC,LYN,VAV1,PLCG2,PRKCB,ITGA…
GO Process	GO:1901361	Organic cyclic compound catabolic process	46	377	0.27	0.0116	9606.ENSP00000216714,9606.ENSP00000218104,9606.ENSP00000222219,9606.ENSP00000225792,9606.ENSP00000253048,9606.ENSP00000254878,9606.ENSP00000257770,9606.ENSP00000258415,9606.ENSP00000263092,9606.ENSP00000263579,9606.ENSP00000278616,9606.ENSP00000298717,9606.ENSP00000301788,9606.ENSP00000302324,9606.ENSP00000303276,9606.ENSP00000305480,9606.ENSP00000308193,9606.ENSP00000311677,9606.ENSP00000351035,…	APEX1,ABCD1,DNASE2,DDX5,ZC3H4,RIDA,NT5E,CYP27A1,METTL16,DCPS,ATM,METTL3,POLR2G,RNASE3,RNASE2,FEN1,RNASEH2C,PPP1R8,HSD17B11,SUPV3L1,APOBEC3C,MOXD1,EXOSC1,ENTPD1,EXOSC2,ADA,AGO1,NCBP1,MRTO4,NUDT8,EXOSC10,DFFA,DIS3,MAOB,GALT,EXOSC9,DUT,POP1,PARN,EXOSC6,CNOT10,LSM5,NUDT16,RNASET2,EPHX2,SAMHD1
GO Process	GO:0044270	Cellular nitrogen compound catabolic process	42	333	0.29	0.0117	9606.ENSP00000216714,9606.ENSP00000218104,9606.ENSP00000222219,9606.ENSP00000225792,9606.ENSP00000253048,9606.ENSP00000254878,9606.ENSP00000257770,9606.ENSP00000263092,9606.ENSP00000263579,9606.ENSP00000278616,9606.ENSP00000298717,9606.ENSP00000301788,9606.ENSP00000302324,9606.ENSP00000303276,9606.ENSP00000305480,9606.ENSP00000308193,9606.ENSP00000311677,9606.ENSP00000352678,9606.ENSP00000355340,…	APEX1,ABCD1,DNASE2,DDX5,ZC3H4,RIDA,NT5E,METTL16,DCPS,ATM,METTL3,POLR2G,RNASE3,RNASE2,FEN1,RNASEH2C,PPP1R8,SUPV3L1,APOBEC3C,EXOSC1,ENTPD1,EXOSC2,ADA,AGO1,NCBP1,MRTO4,NUDT8,EXOSC10,DFFA,DIS3,GALT,EXOSC9,DUT,POP1,TST,PARN,EXOSC6,CNOT10,LSM5,NUDT16,RNASET2,SAMHD1
GO Process	GO:0042743	Hydrogen peroxide metabolic process	11	37	0.66	0.0119	9606.ENSP00000225275,9606.ENSP00000225371,9606.ENSP00000252804,9606.ENSP00000261623,9606.ENSP00000265462,9606.ENSP00000267803,9606.ENSP00000293217,9606.ENSP00000317997,9606.ENSP00000367309,9606.ENSP00000367851,9606.ENSP00000446252	MPO,EPX,PXDN,CYBA,PRDX5,DUOXA1,ACOX1,DUOX1,MAOB,CYBB,SOD2
GO Process	GO:0052547	Regulation of peptidase activity	52	446	0.25	0.0120	9606.ENSP00000220166,9606.ENSP00000226218,9606.ENSP00000227266,9606.ENSP00000231751,9606.ENSP00000243077,9606.ENSP00000254722,9606.ENSP00000260356,9606.ENSP00000262265,9606.ENSP00000264474,9606.ENSP00000264731,9606.ENSP00000265462,9606.ENSP00000268058,9606.ENSP00000269489,9606.ENSP00000270645,9606.ENSP00000273283,9606.ENSP00000284981,9606.ENSP00000291568,9606.ENSP00000295550,9606.ENSP00000299698,…	CTSH,VTN,CTSC,LTF,LRP1,SERPINF1,THBS1,PIH1D1,CSTA,TP63,PRDX5,PML,SERPINB13,RCN3,ITIH1,APP,CSTB,COL6A3,A2ML1,MGMT,WFIKKN2,CST6,BIN1,ROCK2,BID,UBE2O,FBLN1,COL7A1,CAV1,PAPLN,FN1,ITIH2,MAP3K5,SPINK5,ATP2A3,IFI16,S100A8,S100A9,ECM1,MMP9,SERPINB9,SERPINB1,LGMN,VSIR,COL28A1,SERPINB2,LYN,HSF1,SERPINH1,NOL3,ANXA8,MICAL1
GO Process	GO:0000904	Cell morphogenesis involved in differentiation	61	554	0.23	0.0136	9606.ENSP00000204961,9606.ENSP00000211998,9606.ENSP00000222399,9606.ENSP00000223127,9606.ENSP00000229281,9606.ENSP00000245932,9606.ENSP00000249071,9606.ENSP00000252999,9606.ENSP00000258341,9606.ENSP00000261023,9606.ENSP00000263253,9606.ENSP00000264144,9606.ENSP00000264710,9606.ENSP00000267257,9606.ENSP00000279227,9606.ENSP00000284981,9606.ENSP00000298717,9606.ENSP00000307156,9606.ENSP00000316338,…	EFNB1,VCL,LAMB1,PLOD3,C12orf57,VASP,RAC2,LAMA5,LAMC1,ITGAV,EP300,LAMC2,RAB10,PXN,FERMT3,APP,METTL3,LAMB2,BAIAP2,TUBB3,CRMP1,LAMA3,MAP1S,BSG,NEXN,PARVA,FERMT2,FN1,TBCD,COL18A1,NRP2,RAB25,ENAH,POF1B,STXBP1,NIBAN2,MATN1,CLIC4,COL15A1,NFIB,LAMB3,PTPRZ1,ACTN1,PPP3CB,PPP3CA,ITGB1,ILK,PARVB,TPRN,CREB1,PTPN6,LAMA2,STMN1,SPART,NBEAL2,PTK7,PALLD,DPYSL2,LPXN,HEXA,FARP1
GO Process	GO:0044087	Regulation of cellular component biogenesis	95	971	0.18	0.0136	9606.ENSP00000201647,9606.ENSP00000211998,9606.ENSP00000219150,9606.ENSP00000228872,9606.ENSP00000233057,9606.ENSP00000233121,9606.ENSP00000238497,9606.ENSP00000239940,9606.ENSP00000245932,9606.ENSP00000246802,9606.ENSP00000249071,9606.ENSP00000254942,9606.ENSP00000259365,9606.ENSP00000260356,9606.ENSP00000262265,9606.ENSP00000262428,9606.ENSP00000263253,9606.ENSP00000264832,9606.ENSP00000266970,…	EPS8L1,VCL,CORO1A,CDKN1B,EIF2AK2,MAPRE3,VPS4B,PFN2,VASP,NOP53,RAC2,TERF2,TMOD1,THBS1,PIH1D1,COTL1,EP300,ICAM1,CDK2,PXN,DOCK11,ATM,THY1,APP,RHOC,NCKAP1L,SCIN,SYNPO2,MMP14,HCFC1,CLU,TLN1,BAIAP2,BIN1,ROCK2,BID,HCLS1,PHF23,LIMS1,AIDA,CAV1,PLD1,FERMT2,DPYSL3,OCLN,WARS1,TBCD,DNMT1,MSN,PHLDB1,MACF1,CTR9,ARHGEF10L,PARP1,H3-3A,LMOD1,NEK7,ARHGAP18,FLNA,TACSTD2,ADNP,STXBP1,WAS,PODXL,AGRN,EMILIN1,TMSB4X,FSCN…
GO Process	GO:0072593	Reactive oxygen species metabolic process	19	102	0.46	0.0136	9606.ENSP00000218758,9606.ENSP00000225275,9606.ENSP00000225371,9606.ENSP00000251535,9606.ENSP00000252804,9606.ENSP00000261623,9606.ENSP00000265462,9606.ENSP00000267803,9606.ENSP00000287143,9606.ENSP00000293217,9606.ENSP00000309714,9606.ENSP00000317997,9606.ENSP00000348215,9606.ENSP00000356505,9606.ENSP00000361009,9606.ENSP00000367309,9606.ENSP00000367851,9606.ENSP00000446252,9606.ENSP00000472929	ACP5,MPO,EPX,ALOX12,PXDN,CYBA,PRDX5,DUOXA1,PRG3,ACOX1,SH3PXD2B,DUOX1,SH3PXD2A,NCF2,PREX1,MAOB,CYBB,SOD2,VAV1
GO Process	GO:0002253	Activation of immune response	36	271	0.31	0.0137	9606.ENSP00000046794,9606.ENSP00000204566,9606.ENSP00000224337,9606.ENSP00000244007,9606.ENSP00000258787,9606.ENSP00000263253,9606.ENSP00000263408,9606.ENSP00000284240,9606.ENSP00000289902,9606.ENSP00000293373,9606.ENSP00000299367,9606.ENSP00000313967,9606.ENSP00000315130,9606.ENSP00000322061,9606.ENSP00000334153,9606.ENSP00000354458,9606.ENSP00000356399,9606.ENSP00000357113,9606.ENSP00000357123,…	LCP2,SPG21,BLNK,PLCG1,MYO1G,EP300,C9,THY1,FCER1G,NCKAP1L,C2,C1QB,CLU,C7,RFTN1,C8A,CFH,IFI16,MNDA,CGAS,ADA,C1QC,C1QA,HLA-DQB1,CFI,SIN3A,MFAP4,C1S,PTPN6,INPP5D,PTPRC,CFB,LYN,VAV1,PLCG2,PRKCB
GO Process	GO:0031056	Regulation of histone modification	28	188	0.36	0.0137	9606.ENSP00000221265,9606.ENSP00000240055,9606.ENSP00000262265,9606.ENSP00000268058,9606.ENSP00000269701,9606.ENSP00000274031,9606.ENSP00000278616,9606.ENSP00000284981,9606.ENSP00000295321,9606.ENSP00000309555,9606.ENSP00000317992,9606.ENSP00000342434,9606.ENSP00000346120,9606.ENSP00000352516,9606.ENSP00000355013,9606.ENSP00000362361,9606.ENSP00000370968,9606.ENSP00000374280,9606.ENSP00000378402,…	PAF1,NFYB,PIH1D1,PML,AKAP8,SETD7,ATM,APP,IWS1,HCFC1,NOC2L,BAZ1B,DDX21,DNMT1,CTR9,CDK9,MYBBP1A,RTF1,SIN3A,MECP2,AASS,HPF1,ARRB1,SDR16C5,NNMT,SART3,SAP30BP,MUC1
GO Process	GO:0051336	Regulation of hydrolase activity	98	1011	0.17	0.0142	9606.ENSP00000220166,9606.ENSP00000226218,9606.ENSP00000227266,9606.ENSP00000231751,9606.ENSP00000234347,9606.ENSP00000243077,9606.ENSP00000254722,9606.ENSP00000254942,9606.ENSP00000255040,9606.ENSP00000260356,9606.ENSP00000261439,9606.ENSP00000262265,9606.ENSP00000264474,9606.ENSP00000264731,9606.ENSP00000265462,9606.ENSP00000268058,9606.ENSP00000269489,9606.ENSP00000270645,9606.ENSP00000273283,…	CTSH,VTN,CTSC,LTF,PRTN3,LRP1,SERPINF1,TERF2,APCS,THBS1,TBC1D1,PIH1D1,CSTA,TP63,PRDX5,PML,SERPINB13,RCN3,ITIH1,IQGAP2,DOCK11,USP6NL,ITGA1,THY1,APP,RHOC,CSTB,NCKAP1L,COL6A3,A2ML1,HSP90B1,MGMT,WFIKKN2,CST6,GNAI2,BIN1,ROCK2,BID,UBE2O,FBLN1,COL7A1,LIMS1,RRP1B,CAV1,RASAL3,FERMT2,PAPLN,FN1,ITIH2,MAP3K5,SPINK5,ATP2A3,TGM2,AFDN,IFI16,PBXIP1,S100A8,S100A9,ECM1,PREX1,MMP9,PRKG1,ANXA1,DFFA,RSU1,AGRN,SERPINB9…
GO Process	GO:0000466	Maturation of 5.8S rRNA from tricistronic rRNA transcript (SSU-rRNA, 5.8S rRNA, LSU-rRNA)	9	25	0.74	0.0144	9606.ENSP00000261015,9606.ENSP00000267425,9606.ENSP00000322396,9606.ENSP00000361433,9606.ENSP00000366135,9606.ENSP00000368984,9606.ENSP00000371169,9606.ENSP00000372199,9606.ENSP00000396673	WDR12,NOP9,RRS1,EXOSC2,EXOSC10,EXOSC9,RCL1,URB1,FTSJ3
GO Process	GO:0002684	Positive regulation of immune system process	87	874	0.18	0.0147	9606.ENSP00000009530,9606.ENSP00000046794,9606.ENSP00000204566,9606.ENSP00000204961,9606.ENSP00000215909,9606.ENSP00000216336,9606.ENSP00000217407,9606.ENSP00000219150,9606.ENSP00000224337,9606.ENSP00000227266,9606.ENSP00000233146,9606.ENSP00000243346,9606.ENSP00000244007,9606.ENSP00000249071,9606.ENSP00000252590,9606.ENSP00000258787,9606.ENSP00000260356,9606.ENSP00000263253,9606.ENSP00000263408,…	CD74,LCP2,SPG21,EFNB1,LGALS1,CTSG,LBP,CORO1A,BLNK,CTSC,MSH2,NMI,PLCG1,RAC2,PLVAP,MYO1G,THBS1,EP300,C9,ICAM1,BST1,IL18,THY1,APP,FCER1G,NCKAP1L,C2,IL16,MZB1,MMP14,C1QB,CLU,HCLS1,C7,SMARCE1,RFTN1,CAV1,GSDME,RASAL3,DDX21,ANKRD17,C8A,CFH,IFI16,MNDA,S100A14,CGAS,ADA,STXBP1,C1QC,C1QA,HLA-DQB1,AIF1,ANXA1,SMARCA2,TFRC,LGMN,CFI,PPP3CA,SIN3A,VSIR,HLA-DRA,MFAP4,SH3KBP1,ITGB2,C1S,PBRM1,CREB1,PTPN6,HLA-DPA1,DO…
GO Process	GO:0031124	mRNA 3-end processing	13	53	0.58	0.0147	9606.ENSP00000216277,9606.ENSP00000217109,9606.ENSP00000221265,9606.ENSP00000238112,9606.ENSP00000245934,9606.ENSP00000254799,9606.ENSP00000284981,9606.ENSP00000291386,9606.ENSP00000332444,9606.ENSP00000358814,9606.ENSP00000364289,9606.ENSP00000381984,9606.ENSP00000413098	PAPOLA,CSTF1,PAF1,CPSF3,SYMPK,GRSF1,APP,SSU72,CSTF2T,AHCYL1,NCBP1,RPRD1A,SCAF8
GO Process	GO:0010835	Regulation of protein ADP-ribosylation	6	9	1.01	0.0149	9606.ENSP00000262887,9606.ENSP00000323511,9606.ENSP00000347495,9606.ENSP00000360662,9606.ENSP00000380982,9606.ENSP00000406598	XRCC1,PNKP,WARS1,ADNP,PUM3,HPF1
GO Process	GO:0032963	Collagen metabolic process	14	61	0.55	0.0149	9606.ENSP00000219070,9606.ENSP00000223127,9606.ENSP00000225964,9606.ENSP00000234347,9606.ENSP00000270645,9606.ENSP00000297268,9606.ENSP00000307513,9606.ENSP00000308208,9606.ENSP00000319756,9606.ENSP00000360882,9606.ENSP00000361405,9606.ENSP00000366047,9606.ENSP00000434412,9606.ENSP00000452181	MMP2,PLOD3,COL1A1,PRTN3,RCN3,COL1A2,MRC2,MMP14,TNS2,COL5A1,MMP9,KLK6,SERPINH1,VIPAS39
GO Process	GO:0044092	Negative regulation of molecular function	108	1143	0.16	0.0156	9606.ENSP00000217131,9606.ENSP00000226218,9606.ENSP00000226760,9606.ENSP00000228872,9606.ENSP00000231751,9606.ENSP00000234310,9606.ENSP00000243077,9606.ENSP00000244043,9606.ENSP00000245934,9606.ENSP00000252804,9606.ENSP00000254722,9606.ENSP00000254942,9606.ENSP00000255040,9606.ENSP00000259206,9606.ENSP00000260356,9606.ENSP00000261023,9606.ENSP00000262265,9606.ENSP00000264474,9606.ENSP00000264908,…	CTSZ,VTN,WFS1,CDKN1B,LTF,PPP3R1,LRP1,PTGIS,SYMPK,PXDN,SERPINF1,TERF2,APCS,IL1RN,THBS1,ITGAV,PIH1D1,CSTA,ANXA3,MCM2,PRDX5,PRKAR2B,PML,SERPINB13,ITIH1,IQGAP2,THY1,APP,OXA1L,PDE6D,CSTB,NCKAP1L,COL6A3,MAD2L1,ANXA5,A2ML1,WFIKKN2,CST6,PPP1R8,PTPN2,AOC3,GNAI2,DAB2,BIN1,ROCK2,SLURP2,CRMP1,UBE2O,COL7A1,PARVA,RRP1B,AIDA,CAV1,SP100,NOSIP,PAPLN,WARS1,ATP2B4,ITIH2,SPINK5,ATP2A3,GTPBP4,NUCKS1,IFI16,ANXA9,ECM1,…
GO Process	GO:0009913	Epidermal cell differentiation	29	201	0.34	0.0162	9606.ENSP00000206765,9606.ENSP00000252245,9606.ENSP00000264474,9606.ENSP00000264731,9606.ENSP00000265843,9606.ENSP00000284382,9606.ENSP00000301653,9606.ENSP00000302579,9606.ENSP00000306261,9606.ENSP00000308452,9606.ENSP00000330391,9606.ENSP00000339587,9606.ENSP00000340510,9606.ENSP00000342710,9606.ENSP00000352936,9606.ENSP00000357753,9606.ENSP00000357789,9606.ENSP00000358994,9606.ENSP00000361892,…	TGM1,KRT75,CSTA,TP63,EXPH5,CERS3,KRT16,SCEL,KRT78,KRT17,SPRR3,GSDME,PPL,KRT77,SPINK5,IVL,FLG,MYO6,STK4,CLIC4,ANXA1,TGM3,KRT80,PPP3CA,PPHLN1,TPRN,PALLD,KRT4,EVPL
GO Process	GO:0048522	Positive regulation of cellular process	425	5584	0.07	0.0169	9606.ENSP00000009530,9606.ENSP00000046794,9606.ENSP00000052754,9606.ENSP00000157600,9606.ENSP00000181383,9606.ENSP00000199320,9606.ENSP00000201586,9606.ENSP00000201647,9606.ENSP00000204961,9606.ENSP00000206765,9606.ENSP00000215909,9606.ENSP00000216297,9606.ENSP00000216336,9606.ENSP00000216639,9606.ENSP00000216714,9606.ENSP00000217407,9606.ENSP00000218104,9606.ENSP00000219070,9606.ENSP00000219150,…	CD74,LCP2,DCN,LMCD1,CPB2,DIMT1,SULT2B1,EPS8L1,EFNB1,TGM1,LGALS1,SUPT16H,CTSG,VRK1,APEX1,LBP,ABCD1,MMP2,CORO1A,CTSH,AGO2,PAF1,GAPDHS,LAMB1,DDX5,COL1A1,VTN,CTSC,CDKN1B,LTF,WDFY1,EIF2AK2,MAPRE3,MSH2,AZU1,CEBPZ,PPP3R1,PRTN3,CPSF3,VPS4B,IRF2BPL,ELF1,PFN2,NFYB,NCAPH,LRP1,NMI,PLCG1,PTGIS,VASP,SYMPK,RRAS,NOP53,GFER,RAC2,NCAPG,DPF2,PLVAP,COLGALT1,NOL11,EMILIN2,SERPINF1,GRSF1,RIDA,TERF2,XPO4,CDK7,NAT10,LAM…
GO Process	GO:0051707	Response to other organism	122	1328	0.15	0.0169	9606.ENSP00000008938,9606.ENSP00000009530,9606.ENSP00000216336,9606.ENSP00000217407,9606.ENSP00000218758,9606.ENSP00000219150,9606.ENSP00000221265,9606.ENSP00000225275,9606.ENSP00000225371,9606.ENSP00000231751,9606.ENSP00000233057,9606.ENSP00000233997,9606.ENSP00000234347,9606.ENSP00000243346,9606.ENSP00000248114,9606.ENSP00000255040,9606.ENSP00000259211,9606.ENSP00000261623,9606.ENSP00000261769,…	PGLYRP1,CD74,CTSG,LBP,ACP5,CORO1A,PAF1,MPO,EPX,LTF,EIF2AK2,AZU1,PRTN3,NMI,GFER,APCS,IL36A,CYBA,CDH1,COTL1,BPI,C9,ANXA3,PML,AKAP8,IL18,APP,FCER1G,CLPB,GBP7,ADH5,HPGD,ERAP1,METTL3,C2,KRT16,RNASE3,RNASE2,FGB,MLKL,PRG2,STAB1,C1QB,CLU,BAIAP2,C7,ZYX,RRP1B,CAV1,GSDME,C15orf48,SP100,TRIM29,LYAR,DDX21,ANKRD17,MAP3K5,C8A,CTR9,APOBEC3C,CFH,NCF2,IFI16,S100A14,S100A8,S100A9,NDUFAF4,CD58,CGAS,GBP6,TTC4,CNPY3,S…
GO Process	GO:0006952	Defense response	127	1394	0.15	0.0171	9606.ENSP00000008938,9606.ENSP00000009530,9606.ENSP00000216336,9606.ENSP00000217407,9606.ENSP00000218758,9606.ENSP00000219150,9606.ENSP00000224337,9606.ENSP00000225275,9606.ENSP00000225371,9606.ENSP00000231751,9606.ENSP00000233057,9606.ENSP00000233997,9606.ENSP00000234347,9606.ENSP00000242786,9606.ENSP00000243077,9606.ENSP00000243346,9606.ENSP00000249066,9606.ENSP00000255040,9606.ENSP00000259206,…	PGLYRP1,CD74,CTSG,LBP,ACP5,CORO1A,BLNK,MPO,EPX,LTF,EIF2AK2,AZU1,PRTN3,ADGRE5,LRP1,NMI,APOL2,APCS,IL1RN,IL36A,THBS1,CYBA,COTL1,BPI,EP300,C9,ANXA3,MGLL,PRDX5,TCIRG1,PML,AKAP8,IL18,APP,FCER1G,CLPB,GBP7,METTL3,C2,KRT16,RNASE3,AFAP1L2,RNASE2,FGB,MLKL,PRG2,AOC3,STAB1,C1QB,CLU,DUOX1,C7,ZYX,PTPRCAP,LIPA,SP100,TRIM29,LYAR,DDX21,FN1,ANKRD17,MAP3K5,CD163,C8A,APOBEC3C,CFH,NCF2,IFI16,MNDA,PBXIP1,S100A14,S100A…
GO Process	GO:0050865	Regulation of cell activation	69	658	0.21	0.0175	9606.ENSP00000008938,9606.ENSP00000009530,9606.ENSP00000204961,9606.ENSP00000215909,9606.ENSP00000216336,9606.ENSP00000217407,9606.ENSP00000219150,9606.ENSP00000221804,9606.ENSP00000227266,9606.ENSP00000233146,9606.ENSP00000248598,9606.ENSP00000249071,9606.ENSP00000251535,9606.ENSP00000254528,9606.ENSP00000260356,9606.ENSP00000262865,9606.ENSP00000265016,9606.ENSP00000278616,9606.ENSP00000280357,…	PGLYRP1,CD74,EFNB1,LGALS1,CTSG,LBP,CORO1A,CLC,CTSC,MSH2,FGL2,RAC2,ALOX12,EMILIN2,THBS1,BPI,BST1,ATM,IL18,THY1,APP,FCER1G,CYGB,NCKAP1L,METTL3,IL16,MZB1,MMP14,PTPN2,BID,SMARCE1,PAWR,CAV1,RASAL3,FN1,SPINK5,SOX15,MNDA,FLNA,CGAS,ADA,STXBP1,PRKG1,HLA-DQB1,AIF1,ANXA1,LGALS7,EMILIN1,GPNMB,SMARCA2,TFRC,PPP3CA,VSIR,HLA-DRA,SH3KBP1,ITGB2,PBRM1,PTPN6,HLA-DPA1,DOCK8,EXOSC6,INPP5D,PTPRC,LYN,VAV1,SIRPA,HSPH1,IT…
GO Process	GO:0031032	Actomyosin structure organization	20	115	0.43	0.0184	9606.ENSP00000252456,9606.ENSP00000259365,9606.ENSP00000279022,9606.ENSP00000296181,9606.ENSP00000298159,9606.ENSP00000310901,9606.ENSP00000317985,9606.ENSP00000324422,9606.ENSP00000353590,9606.ENSP00000355645,9606.ENSP00000356257,9606.ENSP00000356275,9606.ENSP00000357110,9606.ENSP00000360293,9606.ENSP00000366326,9606.ENSP00000379350,9606.ENSP00000379616,9606.ENSP00000379678,9606.ENSP00000409581,…	CNN1,TMOD1,MYL9,ITGB5,CFL2,CSRP2,ROCK2,ZYX,MYH10,ACTA1,LMOD1,CSRP1,EPB41L2,SORBS1,NEBL,ITGB1,MYH11,PGM5,ARRB1,MYH14
GO Process	GO:0051241	Negative regulation of multicellular organismal process	99	1035	0.17	0.0187	9606.ENSP00000008938,9606.ENSP00000009530,9606.ENSP00000052754,9606.ENSP00000181383,9606.ENSP00000216968,9606.ENSP00000217407,9606.ENSP00000218104,9606.ENSP00000218758,9606.ENSP00000219070,9606.ENSP00000225371,9606.ENSP00000226218,9606.ENSP00000227266,9606.ENSP00000228872,9606.ENSP00000228945,9606.ENSP00000230048,9606.ENSP00000230538,9606.ENSP00000231751,9606.ENSP00000239940,9606.ENSP00000243346,…	PGLYRP1,CD74,DCN,CPB2,PROCR,LBP,ABCD1,ACP5,MMP2,EPX,VTN,CTSC,CDKN1B,ARHGDIB,ACOT13,LAMA4,LTF,PFN2,NMI,FGL2,ALOX12,SERPINF1,APCS,THBS1,CYBA,SLC12A2,BPI,TP63,PML,AKAP8,CERS2,CTDSP1,THY1,APP,NCKAP1L,LUC7L,GBP7,ANXA5,GUCY1A1,FGB,PTPN2,PRG2,STAB1,GNAI2,BIN1,ROCK2,FBN1,RAB11FIP1,FBLN1,SP100,FN1,ATP2B4,SPINK5,COL4A2,SOX15,ECM1,ARHGAP4,TACSTD2,ACOT11,STK4,ADA,AGO1,NIBAN2,PRKG1,C1QC,HSPG2,ANXA1,LGALS7,RBB…
GO Process	GO:0030174	Regulation of DNA-templated DNA replication initiation	7	15	0.85	0.0208	9606.ENSP00000216122,9606.ENSP00000262105,9606.ENSP00000264156,9606.ENSP00000265056,9606.ENSP00000266970,9606.ENSP00000307288,9606.ENSP00000480987	MCM5,MCM4,MCM6,MCM2,CDK2,MCM7,MCM3
GO Process	GO:1903409	Reactive oxygen species biosynthetic process	7	15	0.85	0.0208	9606.ENSP00000225275,9606.ENSP00000261623,9606.ENSP00000293217,9606.ENSP00000317997,9606.ENSP00000367309,9606.ENSP00000367851,9606.ENSP00000446252	MPO,CYBA,ACOX1,DUOX1,MAOB,CYBB,SOD2
GO Process	GO:0050665	Hydrogen peroxide biosynthetic process	6	10	0.96	0.0210	9606.ENSP00000261623,9606.ENSP00000293217,9606.ENSP00000317997,9606.ENSP00000367309,9606.ENSP00000367851,9606.ENSP00000446252	CYBA,ACOX1,DUOX1,MAOB,CYBB,SOD2
GO Process	GO:0098542	Defense response to other organism	95	989	0.17	0.0214	9606.ENSP00000008938,9606.ENSP00000009530,9606.ENSP00000216336,9606.ENSP00000217407,9606.ENSP00000218758,9606.ENSP00000219150,9606.ENSP00000225275,9606.ENSP00000225371,9606.ENSP00000231751,9606.ENSP00000233057,9606.ENSP00000233997,9606.ENSP00000234347,9606.ENSP00000243346,9606.ENSP00000255040,9606.ENSP00000259211,9606.ENSP00000261623,9606.ENSP00000262428,9606.ENSP00000262865,9606.ENSP00000263408,…	PGLYRP1,CD74,CTSG,LBP,ACP5,CORO1A,MPO,EPX,LTF,EIF2AK2,AZU1,PRTN3,NMI,APCS,IL36A,CYBA,COTL1,BPI,C9,ANXA3,PML,AKAP8,IL18,APP,FCER1G,CLPB,GBP7,METTL3,C2,KRT16,RNASE3,RNASE2,FGB,MLKL,PRG2,STAB1,C1QB,CLU,C7,ZYX,SP100,TRIM29,LYAR,DDX21,ANKRD17,MAP3K5,C8A,APOBEC3C,CFH,NCF2,IFI16,S100A14,S100A8,S100A9,NDUFAF4,CD58,CGAS,GBP6,TTC4,CNPY3,STXBP1,C1QC,C1QA,NCBP1,PADI4,AIF1,WAS,ANXA1,CYBB,TRIM22,NCBP3,CFI,MFAP…
GO Process	GO:0090502	RNA phosphodiester bond hydrolysis, endonucleolytic	16	81	0.48	0.0217	9606.ENSP00000216714,9606.ENSP00000220592,9606.ENSP00000238112,9606.ENSP00000254878,9606.ENSP00000267425,9606.ENSP00000268802,9606.ENSP00000303276,9606.ENSP00000305480,9606.ENSP00000322396,9606.ENSP00000363642,9606.ENSP00000371169,9606.ENSP00000385787,9606.ENSP00000397679,9606.ENSP00000422375,9606.ENSP00000426455,9606.ENSP00000454836	APEX1,AGO2,CPSF3,RIDA,NOP9,NOB1,RNASE2,FEN1,RRS1,BMS1,RCL1,POP1,ENDOU,NUDT16,RNASET2,TBL3
GO Process	GO:0060548	Negative regulation of cell death	97	1016	0.17	0.0222	9606.ENSP00000009530,9606.ENSP00000219150,9606.ENSP00000220166,9606.ENSP00000221992,9606.ENSP00000225275,9606.ENSP00000226760,9606.ENSP00000228872,9606.ENSP00000231751,9606.ENSP00000233057,9606.ENSP00000233146,9606.ENSP00000233997,9606.ENSP00000238497,9606.ENSP00000244333,9606.ENSP00000248114,9606.ENSP00000251535,9606.ENSP00000254722,9606.ENSP00000260356,9606.ENSP00000261023,9606.ENSP00000262265,…	CD74,CORO1A,CTSH,CEACAM5,MPO,WFS1,CDKN1B,LTF,EIF2AK2,MSH2,AZU1,VPS4B,LYPD3,GFER,ALOX12,SERPINF1,THBS1,ITGAV,PIH1D1,DCPS,ICAM1,PRDX5,SERPINB13,PHIP,APP,AKR1B1,NCKAP1L,ITGA5,MAD2L1,ANXA5,HSP90B1,MGMT,THAP11,FGB,GNAI2,DAB2,CLU,NOC2L,YME1L1,BID,HCLS1,UBE2O,PSMG2,THOC6,CAV1,FERMT2,PTMA,ZC3HC1,DNMT1,SUPV3L1,NDUFAF4,FLNA,ADNP,MMP9,ADA,STXBP1,NIBAN2,TXN,HSPG2,AIF1,ANXA1,DFFA,SYVN1,NMNAT1,TXNDC5,COL2A1,SE…
GO Process	GO:0140694	Non-membrane-bounded organelle assembly	39	314	0.28	0.0225	9606.ENSP00000217133,9606.ENSP00000218089,9606.ENSP00000233121,9606.ENSP00000246802,9606.ENSP00000253107,9606.ENSP00000254940,9606.ENSP00000259365,9606.ENSP00000261965,9606.ENSP00000266970,9606.ENSP00000268712,9606.ENSP00000273317,9606.ENSP00000279022,9606.ENSP00000291576,9606.ENSP00000298159,9606.ENSP00000309714,9606.ENSP00000310901,9606.ENSP00000311135,9606.ENSP00000322396,9606.ENSP00000324511,…	TUBB1,STAG2,MAPRE3,NOP53,PPAN,NIP7,TMOD1,TUBGCP3,CDK2,NCOR1,LIMD1,MYL9,PWP2,CFL2,SH3PXD2B,CSRP2,DHX37,RRS1,SEPTIN1,SMC3,ACTA1,LMOD1,CSRP1,NEK7,BCCIP,MDN1,FLNA,MRTO4,NEBL,NOP2,STAG1,ITGB1,MYH11,PGM5,KIF2A,FASTKD2,TIA1,DHX30,BIN2
GO Process	GO:0010466	Negative regulation of peptidase activity	33	249	0.31	0.0228	9606.ENSP00000226218,9606.ENSP00000231751,9606.ENSP00000243077,9606.ENSP00000254722,9606.ENSP00000260356,9606.ENSP00000262265,9606.ENSP00000264474,9606.ENSP00000265462,9606.ENSP00000269489,9606.ENSP00000273283,9606.ENSP00000284981,9606.ENSP00000291568,9606.ENSP00000295550,9606.ENSP00000299698,9606.ENSP00000311184,9606.ENSP00000311313,9606.ENSP00000316779,9606.ENSP00000323687,9606.ENSP00000332371,…	VTN,LTF,LRP1,SERPINF1,THBS1,PIH1D1,CSTA,PRDX5,SERPINB13,ITIH1,APP,CSTB,COL6A3,A2ML1,WFIKKN2,CST6,BIN1,UBE2O,COL7A1,PAPLN,ITIH2,SPINK5,IFI16,ECM1,MMP9,SERPINB9,SERPINB1,COL28A1,SERPINB2,SERPINH1,NOL3,ANXA8,MICAL1
GO Process	GO:0061061	Muscle structure development	55	498	0.23	0.0228	9606.ENSP00000215909,9606.ENSP00000225792,9606.ENSP00000229595,9606.ENSP00000252999,9606.ENSP00000259365,9606.ENSP00000263253,9606.ENSP00000279022,9606.ENSP00000284767,9606.ENSP00000295550,9606.ENSP00000298159,9606.ENSP00000304408,9606.ENSP00000310901,9606.ENSP00000311184,9606.ENSP00000312634,9606.ENSP00000316779,9606.ENSP00000319281,9606.ENSP00000328720,9606.ENSP00000338343,9606.ENSP00000339191,…	LGALS1,DDX5,ASF1A,LAMA5,TMOD1,EP300,MYL9,PDLIM3,COL6A3,CFL2,COL3A1,CSRP2,WFIKKN2,PDLIM2,BIN1,BASP1,FOXK1,SGCD,CAV1,PDLIM7,ANK2,MYLK,DMD,QKI,SOX15,ACTA1,H3-3A,SYNE1,LMOD1,CSRP1,UTRN,FHL3,ENG,DES,NEBL,TAGLN,ACTN1,PPP3CB,PPP3CA,CDK1,ITGB1,MYH11,PGM5,DYSF,FHL2,PLD3,MECP2,LAMA2,MYL6,ITGA7,MRTFB,SMTN,MYH14,SGCE,FHL1
GO Process	GO:2000146	Negative regulation of cell motility	38	304	0.28	0.0235	9606.ENSP00000009530,9606.ENSP00000052754,9606.ENSP00000211998,9606.ENSP00000216714,9606.ENSP00000228945,9606.ENSP00000239940,9606.ENSP00000243077,9606.ENSP00000246792,9606.ENSP00000254528,9606.ENSP00000254722,9606.ENSP00000260356,9606.ENSP00000261769,9606.ENSP00000271688,9606.ENSP00000284240,9606.ENSP00000293230,9606.ENSP00000301653,9606.ENSP00000304408,9606.ENSP00000331544,9606.ENSP00000343023,…	CD74,DCN,VCL,APEX1,ARHGDIB,PFN2,LRP1,RRAS,EMILIN2,SERPINF1,THBS1,CDH1,CERS2,THY1,CYGB,KRT16,COL3A1,FBLN1,SP100,DPYSL3,ATP2B4,GTPBP4,AFDN,ARHGAP4,TACSTD2,ADA,ENG,PRKG1,CLIC4,AIF1,WAS,RBBP7,EMILIN1,EVL,SIN3A,PODN,CORO1C,MECP2
GO Process	GO:0045087	Innate immune response	76	754	0.19	0.0237	9606.ENSP00000008938,9606.ENSP00000009530,9606.ENSP00000217407,9606.ENSP00000219150,9606.ENSP00000231751,9606.ENSP00000233057,9606.ENSP00000243346,9606.ENSP00000255040,9606.ENSP00000259211,9606.ENSP00000261623,9606.ENSP00000262865,9606.ENSP00000263408,9606.ENSP00000268058,9606.ENSP00000269701,9606.ENSP00000280357,9606.ENSP00000284981,9606.ENSP00000289902,9606.ENSP00000294053,9606.ENSP00000294671,…	PGLYRP1,CD74,LBP,CORO1A,LTF,EIF2AK2,NMI,APCS,IL36A,CYBA,BPI,C9,PML,AKAP8,IL18,APP,FCER1G,CLPB,GBP7,METTL3,C2,KRT16,RNASE3,RNASE2,FGB,C1QB,CLU,C7,ZYX,SP100,TRIM29,LYAR,DDX21,ANKRD17,MAP3K5,C8A,APOBEC3C,CFH,NCF2,IFI16,S100A8,S100A9,CD58,CGAS,GBP6,TTC4,CNPY3,STXBP1,C1QC,C1QA,PADI4,AIF1,WAS,ANXA1,CYBB,TRIM22,CFI,MFAP4,IFITM3,MORC3,C1S,CD14,CYBC1,PTPN6,HLA-DPA1,CFB,RNASET2,LYN,PTK6,DAPK3,VIM,PSTPIP1,S…
GO Process	GO:0000469	Cleavage involved in rRNA processing	9	28	0.69	0.0251	9606.ENSP00000267425,9606.ENSP00000268802,9606.ENSP00000322396,9606.ENSP00000361433,9606.ENSP00000363642,9606.ENSP00000366135,9606.ENSP00000368984,9606.ENSP00000371169,9606.ENSP00000454836	NOP9,NOB1,RRS1,EXOSC2,BMS1,EXOSC10,EXOSC9,RCL1,TBL3
GO Process	GO:0071559	Response to transforming growth factor beta	24	158	0.37	0.0260	9606.ENSP00000217939,9606.ENSP00000225964,9606.ENSP00000261978,9606.ENSP00000267257,9606.ENSP00000268058,9606.ENSP00000296181,9606.ENSP00000296522,9606.ENSP00000297268,9606.ENSP00000304408,9606.ENSP00000311184,9606.ENSP00000311905,9606.ENSP00000313391,9606.ENSP00000317985,9606.ENSP00000324422,9606.ENSP00000325527,9606.ENSP00000337598,9606.ENSP00000339191,9606.ENSP00000342858,9606.ENSP00000347041,…	MXRA5,COL1A1,LTBP2,PXN,PML,ITGB5,HPGD,COL1A2,COL3A1,WFIKKN2,LTBP4,DAB2,ROCK2,ZYX,FBN1,LIMS1,CAV1,FERMT2,FMOD,COL4A2,PARP1,ENG,LPXN,SMAD5
GO Process	GO:0008154	Actin polymerization or depolymerization	14	66	0.51	0.0264	9606.ENSP00000245932,9606.ENSP00000297029,9606.ENSP00000298159,9606.ENSP00000320176,9606.ENSP00000321348,9606.ENSP00000355809,9606.ENSP00000361009,9606.ENSP00000365227,9606.ENSP00000365891,9606.ENSP00000376330,9606.ENSP00000376652,9606.ENSP00000452746,9606.ENSP00000478767,9606.ENSP00000486901	VASP,SCIN,CFL2,HCLS1,DIAPH2,ENAH,PREX1,AIF1,WAS,WIPF1,EVL,PSTPIP1,PPP1R9B,MICAL1
GO Process	GO:0009607	Response to biotic stimulus	124	1375	0.14	0.0267	9606.ENSP00000008938,9606.ENSP00000009530,9606.ENSP00000216336,9606.ENSP00000217407,9606.ENSP00000218758,9606.ENSP00000219150,9606.ENSP00000221265,9606.ENSP00000225275,9606.ENSP00000225371,9606.ENSP00000226760,9606.ENSP00000231751,9606.ENSP00000233057,9606.ENSP00000233997,9606.ENSP00000234347,9606.ENSP00000243346,9606.ENSP00000248114,9606.ENSP00000255040,9606.ENSP00000259211,9606.ENSP00000261623,…	PGLYRP1,CD74,CTSG,LBP,ACP5,CORO1A,PAF1,MPO,EPX,WFS1,LTF,EIF2AK2,AZU1,PRTN3,NMI,GFER,APCS,IL36A,CYBA,CDH1,COTL1,BPI,EP300,C9,ANXA3,PML,AKAP8,IL18,APP,FCER1G,CLPB,GBP7,ADH5,HPGD,ERAP1,METTL3,C2,KRT16,RNASE3,RNASE2,FGB,MLKL,PRG2,STAB1,C1QB,CLU,BAIAP2,C7,ZYX,RRP1B,CAV1,GSDME,C15orf48,SP100,TRIM29,LYAR,DDX21,ANKRD17,MAP3K5,C8A,CTR9,APOBEC3C,CFH,NCF2,IFI16,S100A14,S100A8,S100A9,NDUFAF4,CD58,CGAS,GBP6,T…
GO Process	GO:0006268	DNA unwinding involved in DNA replication	8	22	0.75	0.0269	9606.ENSP00000216122,9606.ENSP00000262105,9606.ENSP00000264156,9606.ENSP00000265056,9606.ENSP00000307288,9606.ENSP00000401018,9606.ENSP00000416739,9606.ENSP00000480987	MCM5,MCM4,MCM6,MCM2,MCM7,GINS3,RECQL,MCM3
GO Process	GO:0022407	Regulation of cell-cell adhesion	53	480	0.23	0.0281	9606.ENSP00000009530,9606.ENSP00000204961,9606.ENSP00000215909,9606.ENSP00000216336,9606.ENSP00000219150,9606.ENSP00000248598,9606.ENSP00000251535,9606.ENSP00000254528,9606.ENSP00000259206,9606.ENSP00000261769,9606.ENSP00000279227,9606.ENSP00000280357,9606.ENSP00000284240,9606.ENSP00000293373,9606.ENSP00000298717,9606.ENSP00000305603,9606.ENSP00000306099,9606.ENSP00000311857,9606.ENSP00000323967,…	CD74,EFNB1,LGALS1,CTSG,CORO1A,FGL2,ALOX12,EMILIN2,IL1RN,CDH1,FERMT3,IL18,THY1,NCKAP1L,METTL3,FUT3,FGB,PTPN2,SMARCE1,PAWR,CAV1,RASAL3,GTPBP4,AFDN,PLPP3,ADA,PRKG1,HLA-DQB1,AIF1,MUC21,ANXA1,PODXL,LGALS7,GPNMB,SMARCA2,MYADM,TFRC,PPP3CA,VSIR,HLA-DRA,ITGB2,PBRM1,PTPN6,HLA-DPA1,DOCK8,PTPRC,LYN,ST3GAL4,ELANE,VAV1,SIRPA,HSPH1,SPN
GO Process	GO:0031058	Positive regulation of histone modification	19	111	0.42	0.0283	9606.ENSP00000221265,9606.ENSP00000262265,9606.ENSP00000268058,9606.ENSP00000269701,9606.ENSP00000278616,9606.ENSP00000284981,9606.ENSP00000309555,9606.ENSP00000342434,9606.ENSP00000346120,9606.ENSP00000352516,9606.ENSP00000355013,9606.ENSP00000370968,9606.ENSP00000374280,9606.ENSP00000395535,9606.ENSP00000409581,9606.ENSP00000431010,9606.ENSP00000449386,9606.ENSP00000462116,9606.ENSP00000484824	PAF1,PIH1D1,PML,AKAP8,ATM,APP,HCFC1,BAZ1B,DDX21,DNMT1,CTR9,MYBBP1A,RTF1,MECP2,ARRB1,SDR16C5,SART3,SAP30BP,MUC1
GO Process	GO:0110011	Regulation of basement membrane organization	6	11	0.92	0.0283	9606.ENSP00000222399,9606.ENSP00000258341,9606.ENSP00000264187,9606.ENSP00000307156,9606.ENSP00000354498,9606.ENSP00000400365	LAMB1,LAMC1,NID1,LAMB2,PHLDB1,LAMA2
GO Process	GO:0006356	Regulation of transcription by RNA polymerase I	11	43	0.59	0.0285	9606.ENSP00000246802,9606.ENSP00000253247,9606.ENSP00000262265,9606.ENSP00000314193,9606.ENSP00000324124,9606.ENSP00000342434,9606.ENSP00000345917,9606.ENSP00000346120,9606.ENSP00000355541,9606.ENSP00000358866,9606.ENSP00000370968	NOP53,NOL11,PIH1D1,WDR75,POLR2L,BAZ1B,LYAR,DDX21,HEATR1,FLNA,MYBBP1A
GO Process	GO:0051346	Negative regulation of hydrolase activity	42	354	0.26	0.0296	9606.ENSP00000226218,9606.ENSP00000231751,9606.ENSP00000243077,9606.ENSP00000254722,9606.ENSP00000254942,9606.ENSP00000255040,9606.ENSP00000260356,9606.ENSP00000262265,9606.ENSP00000264474,9606.ENSP00000265462,9606.ENSP00000269489,9606.ENSP00000273283,9606.ENSP00000284981,9606.ENSP00000291568,9606.ENSP00000293373,9606.ENSP00000295550,9606.ENSP00000299698,9606.ENSP00000311184,9606.ENSP00000311313,…	VTN,LTF,LRP1,SERPINF1,TERF2,APCS,THBS1,PIH1D1,CSTA,PRDX5,SERPINB13,ITIH1,APP,CSTB,NCKAP1L,COL6A3,A2ML1,WFIKKN2,CST6,GNAI2,BIN1,ROCK2,UBE2O,COL7A1,RRP1B,PAPLN,ITIH2,SPINK5,IFI16,ECM1,MMP9,ANXA1,DFFA,SERPINB9,SERPINB1,COL28A1,SERPINB2,SERPINH1,NOL3,ANXA8,PPP1R9B,MICAL1
GO Process	GO:0034113	Heterotypic cell-cell adhesion	10	36	0.63	0.0299	9606.ENSP00000261023,9606.ENSP00000280904,9606.ENSP00000293379,9606.ENSP00000334008,9606.ENSP00000358501,9606.ENSP00000379350,9606.ENSP00000380948,9606.ENSP00000411355,9606.ENSP00000452120,9606.ENSP00000478763	ITGAV,DSC2,ITGA5,PARVA,CD58,ITGB1,ITGB2,PTPRC,ITGA7,SIRPA
GO Process	GO:0006897	Endocytosis	50	447	0.23	0.0302	9606.ENSP00000226218,9606.ENSP00000237642,9606.ENSP00000242285,9606.ENSP00000243077,9606.ENSP00000244040,9606.ENSP00000249071,9606.ENSP00000260356,9606.ENSP00000262039,9606.ENSP00000263277,9606.ENSP00000263991,9606.ENSP00000268150,9606.ENSP00000284981,9606.ENSP00000289902,9606.ENSP00000307513,9606.ENSP00000312185,9606.ENSP00000312946,9606.ENSP00000313391,9606.ENSP00000316779,9606.ENSP00000320117,…	VTN,STBD1,CLTA,LRP1,RAB22A,RAC2,THBS1,PIK3C3,EHD2,EHBP1,MFGE8,APP,FCER1G,MRC2,ELMO1,STAB1,DAB2,BIN1,TRIP10,CAV1,PDLIM7,ANK2,CD163,MYO6,HSPG2,AIF1,ITSN1,MTMR6,TFRC,CFI,ITGB1,HOOK2,SH3KBP1,ITGB2,CD14,FCHO2,ENDOU,ARHGAP27,ARRB1,RAB34,FNBP1,TOM1,OCIAD2,DPYSL2,PSTPIP1,EHD1,AP2B1,PPT1,ITGAM,BIN2
GO Process	GO:0030336	Negative regulation of cell migration	36	288	0.28	0.0312	9606.ENSP00000009530,9606.ENSP00000052754,9606.ENSP00000211998,9606.ENSP00000216714,9606.ENSP00000228945,9606.ENSP00000239940,9606.ENSP00000243077,9606.ENSP00000246792,9606.ENSP00000254528,9606.ENSP00000254722,9606.ENSP00000260356,9606.ENSP00000261769,9606.ENSP00000271688,9606.ENSP00000284240,9606.ENSP00000293230,9606.ENSP00000301653,9606.ENSP00000304408,9606.ENSP00000343023,9606.ENSP00000343690,…	CD74,DCN,VCL,APEX1,ARHGDIB,PFN2,LRP1,RRAS,EMILIN2,SERPINF1,THBS1,CDH1,CERS2,THY1,CYGB,KRT16,COL3A1,SP100,DPYSL3,ATP2B4,GTPBP4,AFDN,ARHGAP4,TACSTD2,ADA,ENG,PRKG1,CLIC4,AIF1,RBBP7,EMILIN1,EVL,SIN3A,PODN,CORO1C,MECP2
GO Process	GO:0051276	Chromosome organization	92	968	0.16	0.0331	9606.ENSP00000209875,9606.ENSP00000216122,9606.ENSP00000216297,9606.ENSP00000216714,9606.ENSP00000218089,9606.ENSP00000229595,9606.ENSP00000233146,9606.ENSP00000238497,9606.ENSP00000240423,9606.ENSP00000244534,9606.ENSP00000251496,9606.ENSP00000252268,9606.ENSP00000253237,9606.ENSP00000254803,9606.ENSP00000254942,9606.ENSP00000255120,9606.ENSP00000262105,9606.ENSP00000262265,9606.ENSP00000262887,…	CBX5,MCM5,SUPT16H,APEX1,STAG2,ASF1A,MSH2,VPS4B,NCAPH,H1-3,NCAPG,DPF2,GRWD1,UTP3,TERF2,NASP,MCM4,PIH1D1,XRCC1,EP300,HAT1,MCM6,TP63,MCM2,SUB1,NCOR1,AKAP8,SETD7,ATM,SMC2,MAD2L1,METTL3,TERF2IP,FEN1,MCM7,H1-4,HCFC1,PDS5B,NOC2L,RRS1,SMARCE1,KDM3B,H1-10,MTA1,CBX3,BAZ1B,SP100,DPY30,DDX21,DNMT1,SUPV3L1,TRRAP,MCMBP,SMC3,SOX15,PARP1,H3-3A,NUCKS1,USP21,IFI16,GATAD2B,DMAP1,DNAJC9,TTI1,PADI4,ANXA1,EXOSC10,H2BC…
GO Process	GO:0006956	Complement activation	13	60	0.52	0.0337	9606.ENSP00000263408,9606.ENSP00000299367,9606.ENSP00000313967,9606.ENSP00000315130,9606.ENSP00000322061,9606.ENSP00000354458,9606.ENSP00000356399,9606.ENSP00000363770,9606.ENSP00000363773,9606.ENSP00000378131,9606.ENSP00000378957,9606.ENSP00000385035,9606.ENSP00000416561	C9,C2,C1QB,CLU,C7,C8A,CFH,C1QC,C1QA,CFI,MFAP4,C1S,CFB
GO Process	GO:0090303	Positive regulation of wound healing	13	60	0.52	0.0337	9606.ENSP00000181383,9606.ENSP00000226218,9606.ENSP00000254528,9606.ENSP00000260356,9606.ENSP00000317997,9606.ENSP00000342858,9606.ENSP00000347379,9606.ENSP00000353452,9606.ENSP00000366109,9606.ENSP00000369677,9606.ENSP00000379350,9606.ENSP00000409126,9606.ENSP00000436047	CPB2,VTN,EMILIN2,THBS1,DUOX1,FERMT2,OCLN,MYLK,ANXA1,EMILIN1,ITGB1,ANO6,ST3GAL4
GO Process	GO:0016064	Immunoglobulin mediated immune response	17	95	0.44	0.0346	9606.ENSP00000009530,9606.ENSP00000233146,9606.ENSP00000234420,9606.ENSP00000263408,9606.ENSP00000265686,9606.ENSP00000289902,9606.ENSP00000299367,9606.ENSP00000313967,9606.ENSP00000315130,9606.ENSP00000322061,9606.ENSP00000354458,9606.ENSP00000363770,9606.ENSP00000363773,9606.ENSP00000378131,9606.ENSP00000385035,9606.ENSP00000398597,9606.ENSP00000405338	CD74,MSH2,MSH6,C9,TCIRG1,FCER1G,C2,C1QB,CLU,C7,C8A,C1QC,C1QA,CFI,C1S,EXOSC6,INPP5D
GO Process	GO:0000727	Double-strand break repair via break-induced replication	6	12	0.88	0.0383	9606.ENSP00000216122,9606.ENSP00000262105,9606.ENSP00000264156,9606.ENSP00000265056,9606.ENSP00000307288,9606.ENSP00000480987	MCM5,MCM4,MCM6,MCM2,MCM7,MCM3
GO Process	GO:0000902	Cell morphogenesis	71	708	0.19	0.0383	9606.ENSP00000204961,9606.ENSP00000211998,9606.ENSP00000222399,9606.ENSP00000223127,9606.ENSP00000229281,9606.ENSP00000245932,9606.ENSP00000249071,9606.ENSP00000252999,9606.ENSP00000258341,9606.ENSP00000261023,9606.ENSP00000263253,9606.ENSP00000264144,9606.ENSP00000264710,9606.ENSP00000267257,9606.ENSP00000279227,9606.ENSP00000282588,9606.ENSP00000284981,9606.ENSP00000293373,9606.ENSP00000296043,…	EFNB1,VCL,LAMB1,PLOD3,C12orf57,VASP,RAC2,LAMA5,LAMC1,ITGAV,EP300,LAMC2,RAB10,PXN,FERMT3,ITGA1,APP,NCKAP1L,SHROOM3,METTL3,ITPR1,LAMB2,CLU,BAIAP2,TUBB3,CRMP1,LAMA3,MAP1S,BSG,NEXN,PARVA,LIPA,FERMT2,FN1,TBCD,COL18A1,NRP2,RAB25,DMD,ENAH,STK4,POF1B,STXBP1,NIBAN2,MATN1,CLIC4,COL15A1,NFIB,LAMB3,PTPRZ1,ACTN1,PPP3CB,PPP3CA,ITGB1,ILK,PARVB,TPRN,CREB1,PTPN6,LAMA2,STMN1,SPART,NBEAL2,PTK7,PALLD,DPYSL2,LPXN,SAR…
GO Process	GO:1902969	Mitotic DNA replication	6	12	0.88	0.0383	9606.ENSP00000262105,9606.ENSP00000263274,9606.ENSP00000264156,9606.ENSP00000265056,9606.ENSP00000401018,9606.ENSP00000480987	MCM4,LIG1,MCM6,MCM2,GINS3,MCM3
GO Process	GO:0030168	Platelet activation	17	97	0.43	0.0418	9606.ENSP00000211998,9606.ENSP00000216336,9606.ENSP00000261405,9606.ENSP00000279022,9606.ENSP00000279227,9606.ENSP00000304408,9606.ENSP00000306099,9606.ENSP00000316029,9606.ENSP00000318128,9606.ENSP00000346839,9606.ENSP00000356275,9606.ENSP00000358866,9606.ENSP00000362399,9606.ENSP00000379975,9606.ENSP00000391592,9606.ENSP00000472929,9606.ENSP00000482457	VCL,CTSG,VWF,MYL9,FERMT3,COL3A1,FGB,TLN1,BLOC1S4,FN1,CSRP1,FLNA,STXBP1,ILK,PTPN6,VAV1,PLCG2
GO Process	GO:0045861	Negative regulation of proteolysis	40	339	0.26	0.0418	9606.ENSP00000181383,9606.ENSP00000217131,9606.ENSP00000226218,9606.ENSP00000231751,9606.ENSP00000243077,9606.ENSP00000246802,9606.ENSP00000254722,9606.ENSP00000260356,9606.ENSP00000262265,9606.ENSP00000264474,9606.ENSP00000265462,9606.ENSP00000268058,9606.ENSP00000269489,9606.ENSP00000273283,9606.ENSP00000284981,9606.ENSP00000291568,9606.ENSP00000295550,9606.ENSP00000299698,9606.ENSP00000311184,…	CPB2,CTSZ,VTN,LTF,LRP1,NOP53,SERPINF1,THBS1,PIH1D1,CSTA,PRDX5,PML,SERPINB13,ITIH1,APP,CSTB,COL6A3,A2ML1,WFIKKN2,CST6,BIN1,UBE2O,COL7A1,PAPLN,ITIH2,SPINK5,IFI16,ECM1,MMP9,PTPN3,SERPINB9,SERPINB1,GIPC1,COL28A1,SERPINB2,SDCBP,SERPINH1,NOL3,ANXA8,MICAL1
GO Process	GO:0051651	Maintenance of location in cell	17	97	0.43	0.0418	9606.ENSP00000261416,9606.ENSP00000268058,9606.ENSP00000273550,9606.ENSP00000297029,9606.ENSP00000299767,9606.ENSP00000339191,9606.ENSP00000343023,9606.ENSP00000354812,9606.ENSP00000356224,9606.ENSP00000357721,9606.ENSP00000357727,9606.ENSP00000363641,9606.ENSP00000366525,9606.ENSP00000370010,9606.ENSP00000383333,9606.ENSP00000455114,9606.ENSP00000493560	HEXB,PML,FTH1,SCIN,HSP90B1,CAV1,SP100,SPOUT1,SYNE1,S100A8,S100A9,TXN,FTL,TMSB4X,MORC3,HEXA,VPS13C
GO Process	GO:0090322	Regulation of superoxide metabolic process	9	31	0.65	0.0418	9606.ENSP00000218758,9606.ENSP00000261623,9606.ENSP00000265016,9606.ENSP00000284981,9606.ENSP00000312999,9606.ENSP00000345008,9606.ENSP00000349181,9606.ENSP00000380948,9606.ENSP00000496959	ACP5,CYBA,BST1,APP,GNAI2,FBLN5,HVCN1,ITGB2,ITGAM
GO Process	GO:1900027	Regulation of ruffle assembly	9	31	0.65	0.0418	9606.ENSP00000201647,9606.ENSP00000239940,9606.ENSP00000264832,9606.ENSP00000339191,9606.ENSP00000360269,9606.ENSP00000376652,9606.ENSP00000394496,9606.ENSP00000435585,9606.ENSP00000494689	EPS8L1,PFN2,ICAM1,CAV1,TACSTD2,EVL,CORO1C,EPS8L2,EPS8
GO Process	GO:0030865	Cortical cytoskeleton organization	13	62	0.51	0.0419	9606.ENSP00000249071,9606.ENSP00000263277,9606.ENSP00000285735,9606.ENSP00000293373,9606.ENSP00000307292,9606.ENSP00000316029,9606.ENSP00000317985,9606.ENSP00000329219,9606.ENSP00000357110,9606.ENSP00000357564,9606.ENSP00000364886,9606.ENSP00000376333,9606.ENSP00000381581	RAC2,EHD2,RHOC,NCKAP1L,CAVIN3,TLN1,ROCK2,FMNL1,EPB41L2,RAB13,RND3,LLGL2,LCP1
GO Process	GO:0040013	Negative regulation of locomotion	40	340	0.26	0.0432	9606.ENSP00000009530,9606.ENSP00000052754,9606.ENSP00000211998,9606.ENSP00000216714,9606.ENSP00000228945,9606.ENSP00000239940,9606.ENSP00000243077,9606.ENSP00000246792,9606.ENSP00000254528,9606.ENSP00000254722,9606.ENSP00000260356,9606.ENSP00000261769,9606.ENSP00000271688,9606.ENSP00000284240,9606.ENSP00000293230,9606.ENSP00000301653,9606.ENSP00000304408,9606.ENSP00000311857,9606.ENSP00000331544,…	CD74,DCN,VCL,APEX1,ARHGDIB,PFN2,LRP1,RRAS,EMILIN2,SERPINF1,THBS1,CDH1,CERS2,THY1,CYGB,KRT16,COL3A1,PTPN2,FBLN1,SP100,DPYSL3,ATP2B4,GTPBP4,AFDN,ARHGAP4,TACSTD2,ADA,ENG,PRKG1,CLIC4,AIF1,WAS,RBBP7,EMILIN1,EVL,SIN3A,PODN,CORO1C,MECP2,ELANE
GO Process	GO:0010951	Negative regulation of endopeptidase activity	31	240	0.3	0.0437	9606.ENSP00000226218,9606.ENSP00000231751,9606.ENSP00000254722,9606.ENSP00000260356,9606.ENSP00000262265,9606.ENSP00000264474,9606.ENSP00000265462,9606.ENSP00000269489,9606.ENSP00000273283,9606.ENSP00000284981,9606.ENSP00000291568,9606.ENSP00000295550,9606.ENSP00000299698,9606.ENSP00000311184,9606.ENSP00000311313,9606.ENSP00000316779,9606.ENSP00000323687,9606.ENSP00000332371,9606.ENSP00000345395,…	VTN,LTF,SERPINF1,THBS1,PIH1D1,CSTA,PRDX5,SERPINB13,ITIH1,APP,CSTB,COL6A3,A2ML1,WFIKKN2,CST6,BIN1,UBE2O,COL7A1,PAPLN,ITIH2,SPINK5,IFI16,MMP9,SERPINB9,SERPINB1,COL28A1,SERPINB2,SERPINH1,NOL3,ANXA8,MICAL1
GO Process	GO:0007275	Multicellular organism development	325	4209	0.07	0.0446	9606.ENSP00000009530,9606.ENSP00000054950,9606.ENSP00000181383,9606.ENSP00000200181,9606.ENSP00000204961,9606.ENSP00000211998,9606.ENSP00000215909,9606.ENSP00000217131,9606.ENSP00000218104,9606.ENSP00000218758,9606.ENSP00000219070,9606.ENSP00000220166,9606.ENSP00000220592,9606.ENSP00000221265,9606.ENSP00000222219,9606.ENSP00000222399,9606.ENSP00000223127,9606.ENSP00000224337,9606.ENSP00000225964,…	CD74,RCN1,CPB2,ITGB4,EFNB1,VCL,LGALS1,CTSZ,ABCD1,ACP5,MMP2,CTSH,AGO2,PAF1,DNASE2,LAMB1,PLOD3,BLNK,COL1A1,VTN,WFS1,CDKN1B,MGP,C12orf57,BYSL,LAMA4,LTF,GNB4,MSH2,AZU1,PPP3R1,PRTN3,MSH6,IRF2BPL,LRP1,VASP,RRAS,GFER,RAC2,CMA1,KRT75,DPF2,PXDN,LAMA5,SERPINF1,GRSF1,UTP3,RIDA,TERF2,NASP,TTC9,LRRC8A,TMOD1,TUBB2B,THBS1,ARL3,ITGAV,COL8A1,HEXB,CDH1,XRCC1,EP300,TCF25,MCAM,LAMC2,NID1,RAB10,TP63,ANXA3,VCAN,TNC,TC…
GO Process	GO:0080134	Regulation of response to stress	122	1373	0.13	0.0446	9606.ENSP00000008938,9606.ENSP00000009530,9606.ENSP00000181383,9606.ENSP00000215909,9606.ENSP00000217407,9606.ENSP00000218104,9606.ENSP00000218758,9606.ENSP00000225792,9606.ENSP00000226218,9606.ENSP00000226760,9606.ENSP00000227266,9606.ENSP00000228510,9606.ENSP00000233057,9606.ENSP00000243346,9606.ENSP00000244007,9606.ENSP00000244043,9606.ENSP00000248114,9606.ENSP00000248598,9606.ENSP00000250378,…	PGLYRP1,CD74,CPB2,LGALS1,LBP,ABCD1,ACP5,DDX5,VTN,WFS1,CTSC,MVK,EIF2AK2,NMI,PLCG1,PTGIS,GFER,FGL2,CMA1,ALOX12,DPF2,EMILIN2,SERPINF1,TERF2,APCS,NT5E,THBS1,CYBA,SLC12A2,XRCC1,EP300,BST1,MGLL,TNC,DUOXA1,PML,NCOR1,CERS2,ATM,IL18,THY1,APP,ERAP1,METTL3,TERF2IP,MGMT,IL16,FGB,ZNF622,PTPN2,CLU,ROCK2,DUOX1,BID,PNKP,SMARCE1,ZYX,PAWR,AIDA,CAV1,PIK3AP1,PTGES,BAZ1B,FERMT2,FBLN5,LYAR,OCLN,ATP2B4,MAP3K5,TRRAP,SPI…
GO Process	GO:0006402	mRNA catabolic process	20	127	0.38	0.0462	9606.ENSP00000225792,9606.ENSP00000254878,9606.ENSP00000263092,9606.ENSP00000263579,9606.ENSP00000278616,9606.ENSP00000298717,9606.ENSP00000301788,9606.ENSP00000352678,9606.ENSP00000361433,9606.ENSP00000362300,9606.ENSP00000364289,9606.ENSP00000364320,9606.ENSP00000366135,9606.ENSP00000366997,9606.ENSP00000368984,9606.ENSP00000387911,9606.ENSP00000398597,9606.ENSP00000399862,9606.ENSP00000410758,…	DDX5,RIDA,METTL16,DCPS,ATM,METTL3,POLR2G,SUPV3L1,EXOSC2,AGO1,NCBP1,MRTO4,EXOSC10,DIS3,EXOSC9,PARN,EXOSC6,CNOT10,LSM5,NUDT16
GO Process	GO:0000027	Ribosomal large subunit assembly	8	25	0.69	0.0477	9606.ENSP00000246802,9606.ENSP00000253107,9606.ENSP00000322396,9606.ENSP00000358400,9606.ENSP00000364320,9606.ENSP00000371858,9606.ENSP00000385990,9606.ENSP00000405620	NOP53,PPAN,RRS1,MDN1,MRTO4,NOP2,FASTKD2,DHX30
GO Process	GO:0022617	Extracellular matrix disassembly	11	47	0.55	0.0484	9606.ENSP00000216336,9606.ENSP00000219070,9606.ENSP00000250378,9606.ENSP00000258341,9606.ENSP00000308208,9606.ENSP00000309714,9606.ENSP00000357448,9606.ENSP00000361405,9606.ENSP00000362299,9606.ENSP00000381581,9606.ENSP00000466090	CTSG,MMP2,CMA1,LAMC1,MMP14,SH3PXD2B,PBXIP1,MMP9,ENG,LCP1,ELANE
GO Process	GO:1903036	Positive regulation of response to wounding	14	72	0.47	0.0484	9606.ENSP00000181383,9606.ENSP00000226218,9606.ENSP00000254528,9606.ENSP00000260356,9606.ENSP00000317997,9606.ENSP00000342858,9606.ENSP00000347379,9606.ENSP00000353452,9606.ENSP00000358866,9606.ENSP00000366109,9606.ENSP00000369677,9606.ENSP00000379350,9606.ENSP00000409126,9606.ENSP00000436047	CPB2,VTN,EMILIN2,THBS1,DUOX1,FERMT2,OCLN,MYLK,FLNA,ANXA1,EMILIN1,ITGB1,ANO6,ST3GAL4
GO Function	GO:0005488	Binding	1036	12838	0.09	7.82e-29	9606.ENSP00000008938,9606.ENSP00000009530,9606.ENSP00000011619,9606.ENSP00000013070,9606.ENSP00000029410,9606.ENSP00000052754,9606.ENSP00000054950,9606.ENSP00000075120,9606.ENSP00000156109,9606.ENSP00000157600,9606.ENSP00000160262,9606.ENSP00000167586,9606.ENSP00000171887,9606.ENSP00000176763,9606.ENSP00000181383,9606.ENSP00000196061,9606.ENSP00000199320,9606.ENSP00000200181,9606.ENSP00000201586,…	PGLYRP1,CD74,RANBP9,UBR7,B4GALT7,DCN,RCN1,SLC2A3,GPKOW,LMCD1,ICAM3,KRT14,TNS1,STK10,CPB2,PLOD1,DIMT1,ITGB4,SULT2B1,EPS8L1,TRMT6,SPG21,EFNB1,SPAG7,OSGEP,TGM1,CBX5,VCL,LGALS1,MCM5,PMM1,PAPOLA,NID2,SUPT16H,CTSG,VRK1,APEX1,CSTF1,TUBB1,LBP,STAG2,F9,ABCD1,ACP5,MMP2,CORO1A,POLR2C,MPG,CTSH,AGO2,PAF1,CLC,CEACAM5,DNASE2,GAPDHS,LAMB1,RBM28,PLOD3,AEBP1,CLIP2,SEC61B,BLNK,MPO,UTP18,EPX,DDX5,COL1A1,VTN,WFS1,CTS…
GO Function	GO:0005201	Extracellular matrix structural constituent	61	131	0.85	2.22e-24	9606.ENSP00000052754,9606.ENSP00000216286,9606.ENSP00000217939,9606.ENSP00000222399,9606.ENSP00000225964,9606.ENSP00000226218,9606.ENSP00000228938,9606.ENSP00000230538,9606.ENSP00000252804,9606.ENSP00000252999,9606.ENSP00000254528,9606.ENSP00000254898,9606.ENSP00000258341,9606.ENSP00000260356,9606.ENSP00000261037,9606.ENSP00000264187,9606.ENSP00000264828,9606.ENSP00000265077,9606.ENSP00000265131,…	DCN,NID2,MXRA5,LAMB1,COL1A1,VTN,MGP,LAMA4,PXDN,LAMA5,EMILIN2,MATN2,LAMC1,THBS1,COL8A1,NID1,COL5A3,VCAN,TNC,LUM,TINAGL1,PRG3,COL6A3,COL1A2,COL14A1,COL6A2,COL3A1,FGB,LAMB2,LTBP4,PRG2,LAMA3,COL12A1,FBN1,BGN,FBLN1,COL7A1,PRELP,FN1,MFAP5,COL18A1,COL4A2,COL6A1,DPT,TUFT1,COL5A1,MATN1,HSPG2,COL11A2,COL5A2,COL15A1,COL4A1,EMILIN1,COL2A1,LAMB3,COL28A1,FBLN2,LTBP1,LAMA2,TGFBI,SPON1
GO Function	GO:0003779	Actin binding	102	448	0.54	4.58e-21	9606.ENSP00000171887,9606.ENSP00000201647,9606.ENSP00000211998,9606.ENSP00000219150,9606.ENSP00000239940,9606.ENSP00000245932,9606.ENSP00000252456,9606.ENSP00000254051,9606.ENSP00000258787,9606.ENSP00000259365,9606.ENSP00000262428,9606.ENSP00000271636,9606.ENSP00000274364,9606.ENSP00000277895,9606.ENSP00000284767,9606.ENSP00000296043,9606.ENSP00000297029,9606.ENSP00000298159,9606.ENSP00000306015,…	TNS1,EPS8L1,VCL,CORO1A,PFN2,VASP,CNN1,TNS4,MYO1G,TMOD1,COTL1,CGN,IQGAP2,ABLIM1,PDLIM3,SHROOM3,SCIN,CFL2,SYNPO2,PDLIM2,TLN1,BIN1,HCLS1,DIAPH2,LASP1,MAP1S,PAWR,FMNL1,NEXN,PARVA,SNTB2,FERMT2,ANXA6,MYL4,PDLIM7,PLS3,MSN,MYLK,MYH10,MACF1,CALD1,DMD,AFDN,ENAH,SYNE1,LMOD1,UTRN,RCSD1,EPB41L2,S100A4,FLNA,MYO6,SORBS1,AIF1L,FHL3,POF1B,MARCKSL1,PHACTR4,AIF1,WAS,NEBL,TMSB4X,LSP1,FSCN1,WIPF1,EVL,TAGLN,GIPC1,SYNP…
GO Function	GO:0044877	Protein-containing complex binding	189	1261	0.36	5.11e-21	9606.ENSP00000009530,9606.ENSP00000052754,9606.ENSP00000160262,9606.ENSP00000167586,9606.ENSP00000200181,9606.ENSP00000201647,9606.ENSP00000209875,9606.ENSP00000211998,9606.ENSP00000216286,9606.ENSP00000216297,9606.ENSP00000216714,9606.ENSP00000219150,9606.ENSP00000222399,9606.ENSP00000223357,9606.ENSP00000223641,9606.ENSP00000225792,9606.ENSP00000226218,9606.ENSP00000226760,9606.ENSP00000228872,…	CD74,DCN,ICAM3,KRT14,ITGB4,EPS8L1,CBX5,VCL,NID2,SUPT16H,APEX1,CORO1A,LAMB1,AEBP1,SEC61B,DDX5,VTN,WFS1,CDKN1B,GNB4,VPS4B,CLTA,LRP1,H1-3,RRAS,APOL2,LAMA5,TERF2,APCS,NASP,MYO1G,TACO1,TMOD1,THBS1,WDR12,ITGAV,VWF,COTL1,GNAO1,NID1,NOP58,COL5A3,ICAM1,LUM,MFGE8,CDH13,CEP131,IQGAP2,PHIP,ABLIM1,ATM,FERMT3,NVL,ITGA1,THY1,APP,OXA1L,GEMIN5,PSMG3,FCER1G,NCKAP1L,ITGA5,SHROOM3,ITGB5,SCIN,PHAX,COL14A1,CFL2,COL6A2…
GO Function	GO:0005515	Protein binding	649	7242	0.14	1.86e-19	9606.ENSP00000009530,9606.ENSP00000011619,9606.ENSP00000160262,9606.ENSP00000171887,9606.ENSP00000176763,9606.ENSP00000200181,9606.ENSP00000201647,9606.ENSP00000204566,9606.ENSP00000204961,9606.ENSP00000206765,9606.ENSP00000209875,9606.ENSP00000211998,9606.ENSP00000215909,9606.ENSP00000216336,9606.ENSP00000216639,9606.ENSP00000216714,9606.ENSP00000217407,9606.ENSP00000218104,9606.ENSP00000219070,…	CD74,RANBP9,ICAM3,TNS1,STK10,ITGB4,EPS8L1,SPG21,EFNB1,TGM1,CBX5,VCL,LGALS1,CTSG,VRK1,APEX1,LBP,ABCD1,MMP2,CORO1A,POLR2C,AGO2,PAF1,CLC,CEACAM5,LAMB1,AEBP1,CLIP2,SEC61B,BLNK,DDX5,COL1A1,VTN,WFS1,CTSC,MVK,CDKN1B,ARHGDIB,ASF1A,LAMA4,EIF2AK2,MAPRE3,MSH2,AZU1,PPP3R1,PRTN3,MSH6,STBD1,VPS4B,TP53I3,PFN2,NFYB,CLTA,LRP1,NMI,PLCG1,LYPD3,VASP,UBA2,NOP53,GFER,FGL2,SDF2L1,APOL2,RAC2,QTRT1,DPF2,CNN1,PLVAP,PXDN,L…
GO Function	GO:0003723	RNA binding	221	1672	0.31	5.54e-19	9606.ENSP00000052754,9606.ENSP00000156109,9606.ENSP00000171887,9606.ENSP00000199320,9606.ENSP00000203001,9606.ENSP00000215909,9606.ENSP00000216277,9606.ENSP00000216297,9606.ENSP00000216714,9606.ENSP00000217109,9606.ENSP00000219150,9606.ENSP00000220592,9606.ENSP00000223073,9606.ENSP00000223641,9606.ENSP00000225298,9606.ENSP00000225792,9606.ENSP00000229214,9606.ENSP00000230340,9606.ENSP00000232888,…	DCN,GPKOW,TNS1,DIMT1,TRMT6,LGALS1,PAPOLA,SUPT16H,APEX1,CSTF1,CORO1A,AGO2,RBM28,SEC61B,UTP18,DDX5,KRR1,BYSL,RRP9,EIF2AK2,CEBPZ,CPSF3,LRP1,H1-3,NOP53,LSM8,TRNT1,ZC3H4,PPAN,GRWD1,NOL11,GRSF1,UTP3,RIDA,NIP7,NAT10,DDX56,TACO1,IMP4,UTP6,RBM42,METTL16,DDX18,EP300,DCPS,GFM1,NOP58,SUB1,RBM27,NOP9,DHX38,AKAP8,NVL,NIFK,GEMIN5,CSTB,PWP2,LUC7L,THOC7,PHAX,COL14A1,NOL6,METTL3,HSP90B1,POLR2G,H1-4,WDR3,ZNF622,DHX…
GO Function	GO:0008092	Cytoskeletal protein binding	151	1002	0.36	1.30e-16	9606.ENSP00000171887,9606.ENSP00000201647,9606.ENSP00000211998,9606.ENSP00000219150,9606.ENSP00000223398,9606.ENSP00000233121,9606.ENSP00000239940,9606.ENSP00000245932,9606.ENSP00000252456,9606.ENSP00000254051,9606.ENSP00000258787,9606.ENSP00000259365,9606.ENSP00000260746,9606.ENSP00000261769,9606.ENSP00000261965,9606.ENSP00000262428,9606.ENSP00000263253,9606.ENSP00000264710,9606.ENSP00000267257,…	TNS1,EPS8L1,VCL,CORO1A,CLIP2,MAPRE3,PFN2,VASP,CNN1,TNS4,MYO1G,TMOD1,ARL3,CDH1,TUBGCP3,COTL1,EP300,RAB10,PXN,RHCG,CGN,IQGAP2,ABLIM1,MYL9,PDLIM3,SHROOM3,SCIN,CFL2,SYNPO2,CSRP2,PDLIM2,CLU,TLN1,BIN1,ROCK2,MAP7D3,HCLS1,DIAPH2,CRMP1,LASP1,MAP1S,PAWR,FMNL1,NEXN,PARVA,EML1,SNTB2,FERMT2,DPYSL3,TOR1A,ANXA6,MYL4,TBCD,PDLIM7,PLS3,ANK2,MSN,MYLK,MYH10,RAB25,MACF1,SMC3,CALD1,KIF21A,DMD,ACTA1,AFDN,ENAH,SYNE1,LMO…
GO Function	GO:0005198	Structural molecule activity	125	776	0.39	2.03e-15	9606.ENSP00000052754,9606.ENSP00000167586,9606.ENSP00000211998,9606.ENSP00000216286,9606.ENSP00000217133,9606.ENSP00000217939,9606.ENSP00000222399,9606.ENSP00000225964,9606.ENSP00000226218,9606.ENSP00000228938,9606.ENSP00000229595,9606.ENSP00000230538,9606.ENSP00000242285,9606.ENSP00000244534,9606.ENSP00000246635,9606.ENSP00000252245,9606.ENSP00000252804,9606.ENSP00000252999,9606.ENSP00000254528,…	DCN,KRT14,VCL,NID2,TUBB1,MXRA5,LAMB1,COL1A1,VTN,MGP,ASF1A,LAMA4,CLTA,H1-3,KRT13,KRT75,PXDN,LAMA5,EMILIN2,MATN2,LAMC1,TUBB2B,THBS1,COL8A1,TUBGCP3,NID1,COL5A3,VCAN,TNC,LUM,TINAGL1,MYL9,PRG3,COL6A3,COL1A2,COL14A1,COL6A2,KRT16,COL3A1,FGB,KRT78,LAMB2,MYL1,H1-4,KRT17,MRPL57,CSRP2,LTBP4,PRG2,TLN1,ROCK2,TUBB3,LAMA3,COL12A1,FBN1,BGN,H1-10,SPRR3,FBLN1,COL7A1,H2AC21,NEXN,SNTB2,MRPL35,PPL,KRT77,PRELP,RPL22L1…
GO Function	GO:0051015	Actin filament binding	57	213	0.61	6.12e-14	9606.ENSP00000211998,9606.ENSP00000219150,9606.ENSP00000258787,9606.ENSP00000259365,9606.ENSP00000262428,9606.ENSP00000274364,9606.ENSP00000277895,9606.ENSP00000296043,9606.ENSP00000297029,9606.ENSP00000298159,9606.ENSP00000316029,9606.ENSP00000316779,9606.ENSP00000320176,9606.ENSP00000325240,9606.ENSP00000325313,9606.ENSP00000329219,9606.ENSP00000333938,9606.ENSP00000342858,9606.ENSP00000346550,…	VCL,CORO1A,MYO1G,TMOD1,COTL1,IQGAP2,ABLIM1,SHROOM3,SCIN,CFL2,TLN1,BIN1,HCLS1,LASP1,MAP1S,FMNL1,NEXN,FERMT2,ANXA6,MYL4,PLS3,MYH10,MACF1,DMD,AFDN,SYNE1,UTRN,RCSD1,FLNA,MYO6,AIF1L,POF1B,MARCKSL1,AIF1,NEBL,FSCN1,TAGLN,ACTN1,MYH11,LCP1,MYO5A,ITPRID2,ABLIM2,CORO1C,CAMSAP3,ABLIM3,SPTBN2,ZNF185,PSTPIP1,MYO9B,ANXA8,PPP1R9B,MICAL1,MYH14,TPM4,MYO1F,TPM2
GO Function	GO:0005178	Integrin binding	47	159	0.66	1.20e-12	9606.ENSP00000160262,9606.ENSP00000200181,9606.ENSP00000222399,9606.ENSP00000226218,9606.ENSP00000252999,9606.ENSP00000260356,9606.ENSP00000261023,9606.ENSP00000261405,9606.ENSP00000264832,9606.ENSP00000268150,9606.ENSP00000279227,9606.ENSP00000282588,9606.ENSP00000284240,9606.ENSP00000284981,9606.ENSP00000293379,9606.ENSP00000296181,9606.ENSP00000304408,9606.ENSP00000307156,9606.ENSP00000308208,…	ICAM3,ITGB4,LAMB1,VTN,LAMA5,THBS1,ITGAV,VWF,ICAM1,MFGE8,FERMT3,ITGA1,THY1,APP,ITGA5,ITGB5,COL3A1,LAMB2,MMP14,PTPN2,LTBP4,ITGA3,TLN1,CD151,LAMA3,FBN1,FBLN1,FERMT2,FBLN5,FN1,DMD,UTRN,PLPP3,COL5A1,HSPG2,EMILIN1,GPNMB,PTPRZ1,ACTN1,ITGB1,ITGB2,LCP1,ITGA6,TGFBI,LYN,ITGA7,ITGAM
GO Function	GO:0050839	Cell adhesion molecule binding	92	560	0.4	1.92e-11	9606.ENSP00000160262,9606.ENSP00000200181,9606.ENSP00000201647,9606.ENSP00000211998,9606.ENSP00000222399,9606.ENSP00000226218,9606.ENSP00000245932,9606.ENSP00000252999,9606.ENSP00000260356,9606.ENSP00000261023,9606.ENSP00000261405,9606.ENSP00000261769,9606.ENSP00000264710,9606.ENSP00000264832,9606.ENSP00000268150,9606.ENSP00000268613,9606.ENSP00000270233,9606.ENSP00000271636,9606.ENSP00000279227,…	ICAM3,ITGB4,EPS8L1,VCL,LAMB1,VTN,VASP,LAMA5,THBS1,ITGAV,VWF,CDH1,RAB10,ICAM1,MFGE8,CDH13,BCAM,CGN,FERMT3,DSC2,ITGA1,THY1,APP,ITGA5,ITGB5,COL3A1,LAMB2,MMP14,HCFC1,PTPN2,LTBP4,ITGA3,TLN1,BAIAP2,CD151,LAMA3,LASP1,FBN1,H1-10,FBLN1,BSG,NEXN,PARVA,PPL,FERMT2,TRIM29,FBLN5,FN1,TES,MSN,MACF1,CALD1,DMD,AFDN,UTRN,ARHGAP18,FLNA,PLPP3,COL5A1,NIBAN2,HSPG2,ANXA1,SLC3A2,AHNAK,EMILIN1,GPNMB,FSCN1,GIPC1,PTPRZ1,ACT…
GO Function	GO:0003824	Catalytic activity	479	5522	0.12	1.01e-09	9606.ENSP00000008938,9606.ENSP00000013070,9606.ENSP00000029410,9606.ENSP00000176763,9606.ENSP00000181383,9606.ENSP00000196061,9606.ENSP00000199320,9606.ENSP00000201586,9606.ENSP00000201647,9606.ENSP00000206542,9606.ENSP00000206765,9606.ENSP00000216122,9606.ENSP00000216259,9606.ENSP00000216277,9606.ENSP00000216336,9606.ENSP00000216639,9606.ENSP00000216714,9606.ENSP00000217131,9606.ENSP00000218099,…	PGLYRP1,UBR7,B4GALT7,STK10,CPB2,PLOD1,DIMT1,SULT2B1,EPS8L1,OSGEP,TGM1,MCM5,PMM1,PAPOLA,CTSG,VRK1,APEX1,CTSZ,F9,ABCD1,ACP5,MMP2,POLR2C,MPG,CTSH,AGO2,CLC,DNASE2,GAPDHS,PLOD3,AEBP1,MPO,EPX,DDX5,CTSC,MVK,CDKN1B,ARHGDIB,CMAS,ACOT13,LTF,EIF2AK2,MSH2,AZU1,PPP3R1,PRTN3,MSH6,CPSF3,VPS4B,IRF2BPL,TP53I3,PFN2,PLCG1,RAB22A,PTGIS,UBA2,RRAS,GFER,FGL2,RAC2,QTRT1,KLK12,CMA1,ALOX12,TRNT1,COLGALT1,PXDN,ILKAP,PTPRE,…
GO Function	GO:0016787	Hydrolase activity	232	2347	0.18	1.72e-07	9606.ENSP00000008938,9606.ENSP00000181383,9606.ENSP00000216122,9606.ENSP00000216336,9606.ENSP00000216714,9606.ENSP00000217131,9606.ENSP00000218099,9606.ENSP00000218104,9606.ENSP00000218758,9606.ENSP00000219070,9606.ENSP00000219431,9606.ENSP00000220166,9606.ENSP00000220592,9606.ENSP00000221804,9606.ENSP00000222219,9606.ENSP00000223357,9606.ENSP00000225792,9606.ENSP00000227266,9606.ENSP00000228945,…	PGLYRP1,CPB2,MCM5,CTSG,APEX1,CTSZ,F9,ABCD1,ACP5,MMP2,MPG,CTSH,AGO2,CLC,DNASE2,AEBP1,DDX5,CTSC,ARHGDIB,ACOT13,LTF,MSH2,AZU1,PPP3R1,PRTN3,CPSF3,VPS4B,PFN2,PLCG1,RAB22A,RRAS,FGL2,RAC2,KLK12,CMA1,ALOX12,ILKAP,PTPRE,RIDA,NT5E,GNS,DDX56,ARL3,HEXB,MCM4,SCPEP1,GNAO1,XRCC1,DDX18,EHD2,DCPS,MCM6,GFM1,RAB10,BST1,MGLL,MCM2,ITPK1,DHX38,NOB1,IMPA2,TINAGL1,CTDSP1,ABHD10,PLBD2,NVL,OTUD6B,HSPA13,RHOC,SMC2,NAAA,SSU…
GO Function	GO:0030020	Extracellular matrix structural constituent conferring tensile strength	17	28	0.97	1.72e-07	9606.ENSP00000225964,9606.ENSP00000264828,9606.ENSP00000295550,9606.ENSP00000297268,9606.ENSP00000297848,9606.ENSP00000300527,9606.ENSP00000304408,9606.ENSP00000325146,9606.ENSP00000332371,9606.ENSP00000353654,9606.ENSP00000355180,9606.ENSP00000360882,9606.ENSP00000363840,9606.ENSP00000364000,9606.ENSP00000364140,9606.ENSP00000364979,9606.ENSP00000369889	COL1A1,COL5A3,COL6A3,COL1A2,COL14A1,COL6A2,COL3A1,COL12A1,COL7A1,COL4A2,COL6A1,COL5A1,COL11A2,COL5A2,COL15A1,COL4A1,COL2A1
GO Function	GO:0005509	Calcium ion binding	92	717	0.29	2.00e-06	9606.ENSP00000054950,9606.ENSP00000216286,9606.ENSP00000218099,9606.ENSP00000228938,9606.ENSP00000234310,9606.ENSP00000242786,9606.ENSP00000243077,9606.ENSP00000244007,9606.ENSP00000254898,9606.ENSP00000255040,9606.ENSP00000260356,9606.ENSP00000261769,9606.ENSP00000261978,9606.ENSP00000263277,9606.ENSP00000264187,9606.ENSP00000264908,9606.ENSP00000265077,9606.ENSP00000267113,9606.ENSP00000268613,…	RCN1,NID2,F9,MGP,PPP3R1,ADGRE5,LRP1,PLCG1,MATN2,APCS,THBS1,CDH1,LTBP2,EHD2,NID1,ANXA3,VCAN,ESYT1,CDH13,RCN3,CRNN,ITIH1,MYL9,DSC2,ANXA5,SCIN,HSP90B1,MGMT,ITPR1,MYL1,CANT1,LTBP4,AOC3,STAB1,DUOX1,FBN1,FBLN1,EML1,FBLN5,ANXA6,MYL4,PLS3,MACF1,TGM2,MAN1A1,S100A14,S100A16,S100A4,S100A8,S100A9,FLG,ANXA9,CRTAC1,AIF1L,MATN1,HSPG2,ALPL,PADI4,PADI1,AIF1,ANXA1,AGRN,CALML5,ITSN1,TGM3,ACTN1,EFEMP1,PPP3CB,PPP3CA,…
GO Function	GO:0005518	Collagen binding	22	66	0.71	3.27e-06	9606.ENSP00000052754,9606.ENSP00000216286,9606.ENSP00000223357,9606.ENSP00000226218,9606.ENSP00000260356,9606.ENSP00000261405,9606.ENSP00000264187,9606.ENSP00000264828,9606.ENSP00000266718,9606.ENSP00000282588,9606.ENSP00000297848,9606.ENSP00000300527,9606.ENSP00000307513,9606.ENSP00000315190,9606.ENSP00000346839,9606.ENSP00000355180,9606.ENSP00000361405,9606.ENSP00000379212,9606.ENSP00000379350,…	DCN,NID2,AEBP1,VTN,THBS1,VWF,NID1,COL5A3,LUM,ITGA1,COL14A1,COL6A2,MRC2,ITGA3,FN1,COL6A1,MMP9,PODN,ITGB1,SPARCL1,TGFBI,SERPINH1
GO Function	GO:0043167	Ion binding	486	6033	0.09	1.82e-05	9606.ENSP00000008938,9606.ENSP00000013070,9606.ENSP00000029410,9606.ENSP00000054950,9606.ENSP00000157600,9606.ENSP00000176763,9606.ENSP00000181383,9606.ENSP00000196061,9606.ENSP00000206542,9606.ENSP00000206765,9606.ENSP00000216122,9606.ENSP00000216259,9606.ENSP00000216277,9606.ENSP00000216286,9606.ENSP00000216639,9606.ENSP00000216714,9606.ENSP00000217133,9606.ENSP00000218099,9606.ENSP00000218104,…	PGLYRP1,UBR7,B4GALT7,RCN1,LMCD1,STK10,CPB2,PLOD1,OSGEP,TGM1,MCM5,PMM1,PAPOLA,NID2,VRK1,APEX1,TUBB1,F9,ABCD1,ACP5,MMP2,AGO2,PLOD3,AEBP1,MPO,EPX,DDX5,COL1A1,CTSC,MVK,MGP,ACOT13,LTF,RBP1,WDFY1,EIF2AK2,MSH2,PPP3R1,MSH6,CPSF3,VPS4B,IRF2BPL,TP53I3,PFN2,ADGRE5,LRP1,PLCG1,RAB22A,PTGIS,UBA2,RRAS,GFER,RAC2,QTRT1,ALOX12,TRNT1,DPF2,PXDN,ZC3H4,TIMM10B,ILKAP,TRIM47,RIDA,MATN2,HSPA12B,APCS,CDK7,NT5E,NAT10,GNS,C…
GO Function	GO:0050840	Extracellular matrix binding	19	56	0.72	2.30e-05	9606.ENSP00000052754,9606.ENSP00000215909,9606.ENSP00000226218,9606.ENSP00000244333,9606.ENSP00000252804,9606.ENSP00000260356,9606.ENSP00000261023,9606.ENSP00000264187,9606.ENSP00000270233,9606.ENSP00000271064,9606.ENSP00000315190,9606.ENSP00000327336,9606.ENSP00000358045,9606.ENSP00000368678,9606.ENSP00000379350,9606.ENSP00000384169,9606.ENSP00000414856,9606.ENSP00000416330,9606.ENSP00000452120	DCN,LGALS1,VTN,LYPD3,PXDN,THBS1,ITGAV,NID1,BCAM,TINAGL1,ITGA3,BGN,ECM1,AGRN,ITGB1,FBLN2,SPARCL1,TGFBI,ITGA7
GO Function	GO:0097367	Carbohydrate derivative binding	214	2278	0.16	2.88e-05	9606.ENSP00000008938,9606.ENSP00000052754,9606.ENSP00000176763,9606.ENSP00000216122,9606.ENSP00000216277,9606.ENSP00000216336,9606.ENSP00000216639,9606.ENSP00000217133,9606.ENSP00000217407,9606.ENSP00000218104,9606.ENSP00000221992,9606.ENSP00000225275,9606.ENSP00000225792,9606.ENSP00000226218,9606.ENSP00000228510,9606.ENSP00000231751,9606.ENSP00000233057,9606.ENSP00000233146,9606.ENSP00000233997,…	PGLYRP1,DCN,STK10,MCM5,PAPOLA,CTSG,VRK1,TUBB1,LBP,ABCD1,CEACAM5,MPO,DDX5,VTN,MVK,LTF,EIF2AK2,MSH2,AZU1,MSH6,VPS4B,LRP1,RAB22A,UBA2,RRAS,RAC2,TRNT1,HSPA12B,CDK7,NAT10,GNS,DDX56,MYO1G,TUBB2B,THBS1,ARL3,LTBP2,PIK3C3,MCM4,GNAO1,BPI,DDX18,LIG1,EHD2,LAMC2,MCM6,NID1,GFM1,RAB10,COL5A3,MCM2,VCAN,TNC,PRKAR2B,CDK2,ITPK1,DHX38,SLC27A3,ITIH1,ATM,NARS2,NVL,THY1,APP,HSPA13,RHOC,SMC2,CLPB,GBP7,GUCY1A1,CKB,HSP90B…
GO Function	GO:0043394	Proteoglycan binding	15	37	0.79	7.58e-05	9606.ENSP00000233997,9606.ENSP00000243077,9606.ENSP00000260356,9606.ENSP00000264187,9606.ENSP00000264828,9606.ENSP00000265131,9606.ENSP00000284981,9606.ENSP00000346839,9606.ENSP00000356399,9606.ENSP00000360882,9606.ENSP00000368678,9606.ENSP00000369889,9606.ENSP00000371420,9606.ENSP00000411355,9606.ENSP00000428184	AZU1,LRP1,THBS1,NID1,COL5A3,TNC,APP,FN1,CFH,COL5A1,AGRN,COL2A1,GPNMB,PTPRC,SDCBP
GO Function	GO:0140640	Catalytic activity, acting on a nucleic acid	73	575	0.29	7.93e-05	9606.ENSP00000199320,9606.ENSP00000216122,9606.ENSP00000216714,9606.ENSP00000219252,9606.ENSP00000219431,9606.ENSP00000220592,9606.ENSP00000222219,9606.ENSP00000225792,9606.ENSP00000233146,9606.ENSP00000234420,9606.ENSP00000238112,9606.ENSP00000250237,9606.ENSP00000251607,9606.ENSP00000254878,9606.ENSP00000256443,9606.ENSP00000258772,9606.ENSP00000262105,9606.ENSP00000262887,9606.ENSP00000263092,…	DIMT1,MCM5,APEX1,POLR2C,MPG,AGO2,DNASE2,DDX5,MSH2,MSH6,CPSF3,QTRT1,TRNT1,RIDA,CDK7,DDX56,MCM4,XRCC1,METTL16,DDX18,LIG1,DCPS,MCM6,MCM2,SUB1,DHX38,NOB1,NARS2,METTL3,MGMT,RNASE3,POLR1D,RNASE2,FEN1,MCM7,DHX37,PPP1R8,METTL1,DDX54,POLR2L,THUMPD3,DDX21,WARS1,DDX47,DNMT1,SUPV3L1,SMC3,TFB1M,EXOSC2,DDX50,DHX16,EXOSC10,DIS3,EXOSC9,RFC3,RCL1,SMARCA2,NOP2,POP1,PLD3,PARN,FTSJ3,ENDOU,DHX30,TOP2A,RECQL,FTO,NUDT1…
GO Function	GO:0042802	Identical protein binding	200	2144	0.16	0.00011	9606.ENSP00000009530,9606.ENSP00000176763,9606.ENSP00000206765,9606.ENSP00000209875,9606.ENSP00000218104,9606.ENSP00000219150,9606.ENSP00000221804,9606.ENSP00000221992,9606.ENSP00000225964,9606.ENSP00000226218,9606.ENSP00000227266,9606.ENSP00000228510,9606.ENSP00000233057,9606.ENSP00000233121,9606.ENSP00000233146,9606.ENSP00000238497,9606.ENSP00000238721,9606.ENSP00000243346,9606.ENSP00000246802,…	CD74,STK10,TGM1,CBX5,ABCD1,CORO1A,CLC,CEACAM5,COL1A1,VTN,CTSC,MVK,EIF2AK2,MAPRE3,MSH2,VPS4B,TP53I3,NMI,NOP53,QTRT1,PLVAP,RIDA,TERF2,APCS,LRRC8A,THBS1,VWF,HEXB,CDH1,EHD2,P4HA1,DCPS,MCM6,TP63,MGLL,SUB1,ESYT1,PML,RHCG,CDH13,IMPA2,CEP131,FTH1,ATM,HSPB8,APP,OXA1L,STOM,FCER1G,LTC4S,ACOX1,LUC7L,ADH5,MAD2L1,HPGD,COL1A2,HIF1AN,TMEM192,GLB1,CANT1,MLKL,HCFC1,AOC3,C1QB,BAIAP2,BIN1,SHMT1,UGDH,TNS2,TRIP10,CRMP…
GO Function	GO:0019899	Enzyme binding	195	2084	0.16	0.00013	9606.ENSP00000009530,9606.ENSP00000011619,9606.ENSP00000209875,9606.ENSP00000211998,9606.ENSP00000216336,9606.ENSP00000216639,9606.ENSP00000218104,9606.ENSP00000220592,9606.ENSP00000221265,9606.ENSP00000224337,9606.ENSP00000225964,9606.ENSP00000226760,9606.ENSP00000227266,9606.ENSP00000228872,9606.ENSP00000228945,9606.ENSP00000233121,9606.ENSP00000233146,9606.ENSP00000234310,9606.ENSP00000234347,…	CD74,RANBP9,CBX5,VCL,CTSG,VRK1,ABCD1,AGO2,PAF1,BLNK,COL1A1,WFS1,CTSC,CDKN1B,ARHGDIB,MAPRE3,MSH2,PPP3R1,PRTN3,MSH6,STBD1,CLTA,PLCG1,UBA2,SDF2L1,RAC2,TERF2,IPO8,NAT10,ITGAV,VWF,CDH1,PIH1D1,COTL1,SLC12A2,XRCC1,DNAJC10,NOP58,CSTA,PHRF1,MCM2,TCIRG1,PRKAR2B,EXPH5,PXN,DUOXA1,PML,NCOR1,SERPINB13,AKAP8,SAE1,IQGAP2,DOCK11,USP6NL,ITGA1,THY1,APP,RHOC,STOM,PDE6D,ELMO2,CSTB,COL1A2,CKB,A2ML1,HSP90B1,TERF2IP,COL…
GO Function	GO:0043168	Anion binding	219	2404	0.15	0.00014	9606.ENSP00000176763,9606.ENSP00000196061,9606.ENSP00000216122,9606.ENSP00000216277,9606.ENSP00000216639,9606.ENSP00000217133,9606.ENSP00000218104,9606.ENSP00000223127,9606.ENSP00000225792,9606.ENSP00000227266,9606.ENSP00000228510,9606.ENSP00000232219,9606.ENSP00000233057,9606.ENSP00000233146,9606.ENSP00000234420,9606.ENSP00000238497,9606.ENSP00000238721,9606.ENSP00000239940,9606.ENSP00000244040,…	STK10,PLOD1,MCM5,PAPOLA,VRK1,TUBB1,ABCD1,PLOD3,DDX5,CTSC,MVK,RBP1,EIF2AK2,MSH2,MSH6,VPS4B,TP53I3,PFN2,RAB22A,UBA2,RRAS,GFER,RAC2,TRNT1,RIDA,HSPA12B,CDK7,NAT10,GNS,DDX56,MYO1G,TUBB2B,ARL3,PIK3C3,MCM4,GNAO1,DDX18,LIG1,EHD2,P4HA1,MCM6,GFM1,RAB10,MCM2,PRKAR2B,CDK2,ITPK1,DHX38,SLC27A3,IQGAP2,ATM,NARS2,NVL,HSPA13,RHOC,SMC2,ACOX1,CLPB,GBP7,ADH5,GUCY1A1,HPGD,SCIN,HIF1AN,CKB,HSP90B1,SLFN5,GIMAP1,GIMAP8,IT…
GO Function	GO:0016491	Oxidoreductase activity	85	731	0.25	0.00021	9606.ENSP00000196061,9606.ENSP00000216714,9606.ENSP00000222286,9606.ENSP00000223127,9606.ENSP00000225275,9606.ENSP00000225371,9606.ENSP00000238721,9606.ENSP00000244043,9606.ENSP00000248114,9606.ENSP00000251535,9606.ENSP00000252804,9606.ENSP00000258415,9606.ENSP00000261623,9606.ENSP00000263556,9606.ENSP00000264065,9606.ENSP00000264613,9606.ENSP00000265462,9606.ENSP00000270776,9606.ENSP00000273550,…	PLOD1,APEX1,GAPDHS,PLOD3,MPO,EPX,TP53I3,PTGIS,GFER,ALOX12,PXDN,CYP27A1,CYBA,P4HA1,DNAJC10,CP,PRDX5,PGD,FTH1,NDUFS6,PCYOX1L,TM7SF2,AKR1B1,CYP2C18,PDPR,LTC4S,ACOX1,CYGB,ADH5,HPGD,HIF1AN,ADH1B,AOC3,B3GNT8,STAB1,DUOX1,UGDH,ME2,PDIA5,KDM3B,NXN,PTGES,FAR1,CYP20A1,ACOX3,HSD17B11,RRM2,SCCPDH,NCF2,QSOX1,FMO3,MOXD1,CLIC2,ALDH18A1,ADO,TXN,ALDH1B1,MAOB,KCNAB2,CYBB,TXNDC5,NDUFB6,GLRX,NQO2,ERO1A,SELENOM,CYP4F1…
GO Function	GO:0030515	snoRNA binding	13	31	0.81	0.00026	9606.ENSP00000230340,9606.ENSP00000232888,9606.ENSP00000259239,9606.ENSP00000261708,9606.ENSP00000264279,9606.ENSP00000308179,9606.ENSP00000311135,9606.ENSP00000326981,9606.ENSP00000346120,9606.ENSP00000355541,9606.ENSP00000363642,9606.ENSP00000422375,9606.ENSP00000454836	BYSL,RRP9,IMP4,UTP6,NOP58,WDR3,DHX37,IMP3,DDX21,HEATR1,BMS1,NUDT16,TBL3
GO Function	GO:0036094	Small molecule binding	223	2507	0.13	0.00046	9606.ENSP00000075120,9606.ENSP00000176763,9606.ENSP00000196061,9606.ENSP00000201586,9606.ENSP00000216122,9606.ENSP00000216277,9606.ENSP00000216639,9606.ENSP00000217133,9606.ENSP00000218104,9606.ENSP00000222286,9606.ENSP00000223127,9606.ENSP00000225792,9606.ENSP00000228510,9606.ENSP00000232219,9606.ENSP00000233057,9606.ENSP00000233146,9606.ENSP00000234420,9606.ENSP00000238497,9606.ENSP00000238721,…	SLC2A3,STK10,PLOD1,SULT2B1,MCM5,PAPOLA,VRK1,TUBB1,ABCD1,GAPDHS,PLOD3,DDX5,MVK,RBP1,EIF2AK2,MSH2,MSH6,VPS4B,TP53I3,RAB22A,UBA2,RRAS,GFER,RAC2,TRNT1,HSPA12B,CDK7,NT5E,NAT10,DDX56,MYO1G,TUBB2B,ARL3,PIK3C3,MCM4,GNAO1,DDX18,LIG1,EHD2,P4HA1,MCM6,GFM1,RAB10,MCM2,PRKAR2B,CDK2,ITPK1,DHX38,PGD,SLC27A3,ATM,TM7SF2,NARS2,NVL,HSPA13,RHOC,CYP2C18,SMC2,ACOX1,CYGB,CLPB,GBP7,GUCY1A1,HPGD,HIF1AN,CKB,HSP90B1,SLFN5,G…
GO Function	GO:1901363	Heterocyclic compound binding	469	5977	0.08	0.00049	9606.ENSP00000052754,9606.ENSP00000156109,9606.ENSP00000171887,9606.ENSP00000176763,9606.ENSP00000196061,9606.ENSP00000199320,9606.ENSP00000201586,9606.ENSP00000203001,9606.ENSP00000206020,9606.ENSP00000215909,9606.ENSP00000216122,9606.ENSP00000216277,9606.ENSP00000216297,9606.ENSP00000216639,9606.ENSP00000216714,9606.ENSP00000217109,9606.ENSP00000217133,9606.ENSP00000218104,9606.ENSP00000219150,…	DCN,GPKOW,TNS1,STK10,PLOD1,DIMT1,SULT2B1,TRMT6,SPAG7,LGALS1,MCM5,PAPOLA,SUPT16H,VRK1,APEX1,CSTF1,TUBB1,ABCD1,CORO1A,POLR2C,MPG,AGO2,DNASE2,GAPDHS,RBM28,PLOD3,AEBP1,SEC61B,MPO,UTP18,EPX,DDX5,MVK,KRR1,BYSL,LTF,RRP9,EIF2AK2,MSH2,CEBPZ,MSH6,CPSF3,VPS4B,TP53I3,ELF1,NFYB,LRP1,RAB22A,PTGIS,H1-3,UBA2,RRAS,NOP53,GFER,RAC2,LSM8,TRNT1,PXDN,ZC3H4,PPAN,GRWD1,NOL11,GRSF1,UTP3,RIDA,NIP7,TERF2,HSPA12B,CDK7,NT5E,…
GO Function	GO:0043236	Laminin binding	12	28	0.82	0.00050	9606.ENSP00000215909,9606.ENSP00000244333,9606.ENSP00000252804,9606.ENSP00000260356,9606.ENSP00000264187,9606.ENSP00000270233,9606.ENSP00000271064,9606.ENSP00000315190,9606.ENSP00000358045,9606.ENSP00000368678,9606.ENSP00000379350,9606.ENSP00000452120	LGALS1,LYPD3,PXDN,THBS1,NID1,BCAM,TINAGL1,ITGA3,ECM1,AGRN,ITGB1,ITGA7
GO Function	GO:0097159	Organic cyclic compound binding	473	6050	0.08	0.00060	9606.ENSP00000052754,9606.ENSP00000156109,9606.ENSP00000171887,9606.ENSP00000176763,9606.ENSP00000196061,9606.ENSP00000199320,9606.ENSP00000201586,9606.ENSP00000203001,9606.ENSP00000206020,9606.ENSP00000215909,9606.ENSP00000216122,9606.ENSP00000216277,9606.ENSP00000216297,9606.ENSP00000216639,9606.ENSP00000216714,9606.ENSP00000217109,9606.ENSP00000217133,9606.ENSP00000218104,9606.ENSP00000219150,…	DCN,GPKOW,TNS1,STK10,PLOD1,DIMT1,SULT2B1,TRMT6,SPAG7,LGALS1,MCM5,PAPOLA,SUPT16H,VRK1,APEX1,CSTF1,TUBB1,ABCD1,CORO1A,POLR2C,MPG,AGO2,DNASE2,GAPDHS,RBM28,PLOD3,AEBP1,SEC61B,MPO,UTP18,EPX,DDX5,MVK,KRR1,BYSL,LTF,RRP9,EIF2AK2,MSH2,CEBPZ,MSH6,CPSF3,VPS4B,TP53I3,ELF1,NFYB,LRP1,RAB22A,PTGIS,H1-3,UBA2,RRAS,NOP53,GFER,RAC2,LSM8,TRNT1,PXDN,ZC3H4,PPAN,GRWD1,NOL11,GRSF1,UTP3,RIDA,NIP7,TERF2,HSPA12B,CDK7,NT5E,…
GO Function	GO:0140098	Catalytic activity, acting on RNA	51	380	0.31	0.00080	9606.ENSP00000199320,9606.ENSP00000216714,9606.ENSP00000219252,9606.ENSP00000220592,9606.ENSP00000225792,9606.ENSP00000238112,9606.ENSP00000250237,9606.ENSP00000251607,9606.ENSP00000254878,9606.ENSP00000258772,9606.ENSP00000263092,9606.ENSP00000263239,9606.ENSP00000263579,9606.ENSP00000268482,9606.ENSP00000268802,9606.ENSP00000281038,9606.ENSP00000298717,9606.ENSP00000302324,9606.ENSP00000302478,…	DIMT1,APEX1,POLR2C,AGO2,DDX5,CPSF3,QTRT1,TRNT1,RIDA,DDX56,METTL16,DDX18,DCPS,DHX38,NOB1,NARS2,METTL3,RNASE3,POLR1D,RNASE2,FEN1,DHX37,PPP1R8,METTL1,DDX54,POLR2L,THUMPD3,DDX21,WARS1,DDX47,SUPV3L1,TFB1M,EXOSC2,DDX50,DHX16,EXOSC10,DIS3,EXOSC9,RCL1,NOP2,POP1,PARN,FTSJ3,ENDOU,DHX30,FTO,NUDT16,RNASET2,TRMT1,EMG1,SAMHD1
GO Function	GO:0030021	Extracellular matrix structural constituent conferring compression resistance	9	15	0.96	0.0010	9606.ENSP00000052754,9606.ENSP00000265077,9606.ENSP00000266718,9606.ENSP00000287143,9606.ENSP00000312134,9606.ENSP00000327336,9606.ENSP00000343924,9606.ENSP00000357842,9606.ENSP00000363827	DCN,VCAN,LUM,PRG3,PRG2,BGN,PRELP,TUFT1,HSPG2
GO Function	GO:0000166	Nucleotide binding	194	2168	0.14	0.0014	9606.ENSP00000176763,9606.ENSP00000216122,9606.ENSP00000216277,9606.ENSP00000216639,9606.ENSP00000217133,9606.ENSP00000218104,9606.ENSP00000222286,9606.ENSP00000225792,9606.ENSP00000228510,9606.ENSP00000233057,9606.ENSP00000233146,9606.ENSP00000234420,9606.ENSP00000238497,9606.ENSP00000238721,9606.ENSP00000244040,9606.ENSP00000246548,9606.ENSP00000246792,9606.ENSP00000248114,9606.ENSP00000249071,…	STK10,MCM5,PAPOLA,VRK1,TUBB1,ABCD1,GAPDHS,DDX5,MVK,EIF2AK2,MSH2,MSH6,VPS4B,TP53I3,RAB22A,UBA2,RRAS,GFER,RAC2,TRNT1,HSPA12B,CDK7,NT5E,NAT10,DDX56,MYO1G,TUBB2B,ARL3,PIK3C3,MCM4,GNAO1,DDX18,LIG1,EHD2,MCM6,GFM1,RAB10,MCM2,PRKAR2B,CDK2,ITPK1,DHX38,PGD,SLC27A3,ATM,TM7SF2,NARS2,NVL,HSPA13,RHOC,SMC2,ACOX1,CLPB,GBP7,GUCY1A1,HPGD,CKB,HSP90B1,SLFN5,GIMAP1,GIMAP8,MCM7,MLKL,DHX37,NAXD,RAB8B,GNAI2,PFAS,ROCK2,D…
GO Function	GO:0016818	Hydrolase activity, acting on acid anhydrides, in phosphorus-containing anhydrides	77	708	0.22	0.0039	9606.ENSP00000216122,9606.ENSP00000218104,9606.ENSP00000225792,9606.ENSP00000228945,9606.ENSP00000233146,9606.ENSP00000238497,9606.ENSP00000239940,9606.ENSP00000244040,9606.ENSP00000246792,9606.ENSP00000249071,9606.ENSP00000258772,9606.ENSP00000260746,9606.ENSP00000262105,9606.ENSP00000262494,9606.ENSP00000263239,9606.ENSP00000263579,9606.ENSP00000264156,9606.ENSP00000264263,9606.ENSP00000264710,…	MCM5,ABCD1,DDX5,ARHGDIB,MSH2,VPS4B,PFN2,RAB22A,RRAS,RAC2,DDX56,ARL3,MCM4,GNAO1,DDX18,DCPS,MCM6,GFM1,RAB10,MCM2,DHX38,NVL,HSPA13,RHOC,SMC2,CLPB,GBP7,HSP90B1,MCM7,CANT1,DHX37,RAB8B,GNAI2,YME1L1,DDX54,SEPTIN1,ATP13A4,SEPTIN6,TOR1A,DDX21,TOR4A,ATP2B4,DDX47,SUPV3L1,ATP2A3,GTPBP4,RAB25,SMC3,KIF21A,NTPCR,RAB13,MDN1,ABCD3,GBP6,ENTPD1,DDX50,GNG10,BMS1,ALPL,RND3,DHX16,NUDT8,DUT,SMARCA2,AGAP3,MORC3,KIF2A,SE…
GO Function	GO:0016887	ATP hydrolysis activity	44	333	0.31	0.0039	9606.ENSP00000216122,9606.ENSP00000218104,9606.ENSP00000225792,9606.ENSP00000233146,9606.ENSP00000238497,9606.ENSP00000239940,9606.ENSP00000258772,9606.ENSP00000262105,9606.ENSP00000263239,9606.ENSP00000264156,9606.ENSP00000265056,9606.ENSP00000268482,9606.ENSP00000281701,9606.ENSP00000285667,9606.ENSP00000286398,9606.ENSP00000294053,9606.ENSP00000299767,9606.ENSP00000307288,9606.ENSP00000311135,…	MCM5,ABCD1,DDX5,MSH2,VPS4B,PFN2,DDX56,MCM4,DDX18,MCM6,MCM2,DHX38,NVL,HSPA13,SMC2,CLPB,HSP90B1,MCM7,DHX37,YME1L1,DDX54,ATP13A4,TOR1A,DDX21,TOR4A,ATP2B4,DDX47,SUPV3L1,ATP2A3,SMC3,KIF21A,NTPCR,MDN1,ABCD3,DDX50,ALPL,DHX16,SMARCA2,MORC3,KIF2A,DHX30,RECQL,MYO9B,MCM3
GO Function	GO:0017171	Serine hydrolase activity	31	198	0.38	0.0039	9606.ENSP00000216336,9606.ENSP00000218099,9606.ENSP00000219070,9606.ENSP00000220166,9606.ENSP00000227266,9606.ENSP00000231751,9606.ENSP00000233997,9606.ENSP00000234347,9606.ENSP00000250351,9606.ENSP00000250378,9606.ENSP00000262288,9606.ENSP00000299367,9606.ENSP00000306390,9606.ENSP00000307519,9606.ENSP00000308208,9606.ENSP00000319730,9606.ENSP00000330475,9606.ENSP00000360635,9606.ENSP00000361405,…	CTSG,F9,MMP2,CTSH,CTSC,LTF,AZU1,PRTN3,KLK12,CMA1,SCPEP1,C2,PRSS27,TMPRSS11E,MMP14,PRSS8,TMPRSS11B,DPP7,MMP9,KLK6,RHBDD1,CFI,C1S,CPVL,ENDOU,CFB,NCEH1,ELANE,SEC11C,KLK13,KLK11
GO Function	GO:0140657	ATP-dependent activity	63	543	0.25	0.0039	9606.ENSP00000216122,9606.ENSP00000218104,9606.ENSP00000225792,9606.ENSP00000233146,9606.ENSP00000234420,9606.ENSP00000238497,9606.ENSP00000239940,9606.ENSP00000256443,9606.ENSP00000258772,9606.ENSP00000258787,9606.ENSP00000262105,9606.ENSP00000263239,9606.ENSP00000264156,9606.ENSP00000265056,9606.ENSP00000265073,9606.ENSP00000265686,9606.ENSP00000268482,9606.ENSP00000271857,9606.ENSP00000281701,…	MCM5,ABCD1,DDX5,MSH2,MSH6,VPS4B,PFN2,CDK7,DDX56,MYO1G,MCM4,DDX18,MCM6,MCM2,SUB1,TCIRG1,DHX38,SLC27A3,NVL,HSPA13,SMC2,CLPB,HSP90B1,MCM7,DHX37,YME1L1,DDX54,ATP13A4,ACSL4,TOR1A,DDX21,TOR4A,ATP2B4,DDX47,SUPV3L1,ATP2A3,MYH10,SMC3,KIF21A,NTPCR,MDN1,MYO6,ABCD3,DDX50,ALPL,DHX16,RFC3,SMARCA2,MYH11,MYO5A,MORC3,KIF2A,DHX30,TOP2A,RECQL,ATP6V1C1,MYL6,MYO9B,ACSF3,MCM3,HSPH1,MYH14,MYO1F
GO Function	GO:0016462	Pyrophosphatase activity	76	705	0.22	0.0052	9606.ENSP00000216122,9606.ENSP00000218104,9606.ENSP00000225792,9606.ENSP00000228945,9606.ENSP00000233146,9606.ENSP00000238497,9606.ENSP00000239940,9606.ENSP00000244040,9606.ENSP00000246792,9606.ENSP00000249071,9606.ENSP00000258772,9606.ENSP00000260746,9606.ENSP00000262105,9606.ENSP00000262494,9606.ENSP00000263239,9606.ENSP00000263579,9606.ENSP00000264156,9606.ENSP00000264263,9606.ENSP00000264710,…	MCM5,ABCD1,DDX5,ARHGDIB,MSH2,VPS4B,PFN2,RAB22A,RRAS,RAC2,DDX56,ARL3,MCM4,GNAO1,DDX18,DCPS,MCM6,GFM1,RAB10,MCM2,DHX38,NVL,HSPA13,RHOC,SMC2,CLPB,GBP7,HSP90B1,MCM7,CANT1,DHX37,RAB8B,GNAI2,YME1L1,DDX54,SEPTIN1,ATP13A4,SEPTIN6,TOR1A,DDX21,TOR4A,ATP2B4,DDX47,SUPV3L1,ATP2A3,GTPBP4,RAB25,SMC3,KIF21A,NTPCR,RAB13,MDN1,ABCD3,GBP6,ENTPD1,DDX50,GNG10,BMS1,ALPL,RND3,DHX16,NUDT8,DUT,SMARCA2,AGAP3,MORC3,KIF2A,SE…
GO Function	GO:0008236	Serine-type peptidase activity	30	194	0.37	0.0054	9606.ENSP00000216336,9606.ENSP00000218099,9606.ENSP00000219070,9606.ENSP00000220166,9606.ENSP00000227266,9606.ENSP00000231751,9606.ENSP00000233997,9606.ENSP00000234347,9606.ENSP00000250351,9606.ENSP00000250378,9606.ENSP00000262288,9606.ENSP00000299367,9606.ENSP00000306390,9606.ENSP00000307519,9606.ENSP00000308208,9606.ENSP00000319730,9606.ENSP00000330475,9606.ENSP00000360635,9606.ENSP00000361405,…	CTSG,F9,MMP2,CTSH,CTSC,LTF,AZU1,PRTN3,KLK12,CMA1,SCPEP1,C2,PRSS27,TMPRSS11E,MMP14,PRSS8,TMPRSS11B,DPP7,MMP9,KLK6,RHBDD1,CFI,C1S,CPVL,ENDOU,CFB,ELANE,SEC11C,KLK13,KLK11
GO Function	GO:0015035	Protein-disulfide reductase activity	12	39	0.67	0.0054	9606.ENSP00000248114,9606.ENSP00000264065,9606.ENSP00000312946,9606.ENSP00000323313,9606.ENSP00000337443,9606.ENSP00000356574,9606.ENSP00000363641,9606.ENSP00000369081,9606.ENSP00000369314,9606.ENSP00000379042,9606.ENSP00000434516,9606.ENSP00000499129	GFER,DNAJC10,STAB1,PDIA5,NXN,QSOX1,TXN,TXNDC5,GLRX,ERO1A,TXNRD1,PDIA4
GO Function	GO:0048407	Platelet-derived growth factor binding	7	11	0.99	0.0064	9606.ENSP00000225964,9606.ENSP00000297268,9606.ENSP00000304408,9606.ENSP00000355180,9606.ENSP00000360882,9606.ENSP00000364979,9606.ENSP00000369889	COL1A1,COL1A2,COL3A1,COL6A1,COL5A1,COL4A1,COL2A1
GO Function	GO:0004540	Ribonuclease activity	21	114	0.45	0.0081	9606.ENSP00000216714,9606.ENSP00000220592,9606.ENSP00000238112,9606.ENSP00000254878,9606.ENSP00000263579,9606.ENSP00000268802,9606.ENSP00000302324,9606.ENSP00000303276,9606.ENSP00000305480,9606.ENSP00000311677,9606.ENSP00000361433,9606.ENSP00000366135,9606.ENSP00000366997,9606.ENSP00000368984,9606.ENSP00000371169,9606.ENSP00000385787,9606.ENSP00000387911,9606.ENSP00000397679,9606.ENSP00000422375,…	APEX1,AGO2,CPSF3,RIDA,DCPS,NOB1,RNASE3,RNASE2,FEN1,PPP1R8,EXOSC2,EXOSC10,DIS3,EXOSC9,RCL1,POP1,PARN,ENDOU,NUDT16,RNASET2,SAMHD1
GO Function	GO:0008022	Protein C-terminus binding	29	192	0.36	0.0095	9606.ENSP00000219150,9606.ENSP00000220592,9606.ENSP00000233121,9606.ENSP00000233146,9606.ENSP00000238497,9606.ENSP00000254942,9606.ENSP00000256443,9606.ENSP00000263253,9606.ENSP00000270225,9606.ENSP00000270233,9606.ENSP00000296509,9606.ENSP00000313391,9606.ENSP00000316338,9606.ENSP00000331544,9606.ENSP00000345008,9606.ENSP00000346839,9606.ENSP00000355771,9606.ENSP00000356505,9606.ENSP00000357643,…	CORO1A,AGO2,MAPRE3,MSH2,VPS4B,TERF2,CDK7,EP300,SAE1,BCAM,MAD2L1,DAB2,BAIAP2,FBLN1,FBLN5,FN1,AFDN,NCF2,MKI67,ECM1,HSPG2,HSPB7,MDC1,LMO7,SIPA1,SLC9A3R2,TOP2A,SDCBP,PPP1R9B
GO Function	GO:0017111	Nucleoside-triphosphatase activity	70	650	0.22	0.0095	9606.ENSP00000216122,9606.ENSP00000218104,9606.ENSP00000225792,9606.ENSP00000228945,9606.ENSP00000233146,9606.ENSP00000238497,9606.ENSP00000239940,9606.ENSP00000244040,9606.ENSP00000246792,9606.ENSP00000249071,9606.ENSP00000258772,9606.ENSP00000260746,9606.ENSP00000262105,9606.ENSP00000262494,9606.ENSP00000263239,9606.ENSP00000264156,9606.ENSP00000264263,9606.ENSP00000264710,9606.ENSP00000265056,…	MCM5,ABCD1,DDX5,ARHGDIB,MSH2,VPS4B,PFN2,RAB22A,RRAS,RAC2,DDX56,ARL3,MCM4,GNAO1,DDX18,MCM6,GFM1,RAB10,MCM2,DHX38,NVL,HSPA13,RHOC,SMC2,CLPB,GBP7,HSP90B1,MCM7,DHX37,RAB8B,GNAI2,YME1L1,DDX54,SEPTIN1,ATP13A4,SEPTIN6,TOR1A,DDX21,TOR4A,ATP2B4,DDX47,SUPV3L1,ATP2A3,GTPBP4,RAB25,SMC3,KIF21A,NTPCR,RAB13,MDN1,ABCD3,GBP6,DDX50,GNG10,BMS1,ALPL,RND3,DHX16,SMARCA2,AGAP3,MORC3,KIF2A,SEPTIN9,SEPTIN5,DHX30,RAB34,RE…
GO Function	GO:0005539	Glycosaminoglycan binding	34	245	0.33	0.0107	9606.ENSP00000008938,9606.ENSP00000052754,9606.ENSP00000216336,9606.ENSP00000225275,9606.ENSP00000226218,9606.ENSP00000231751,9606.ENSP00000233997,9606.ENSP00000258145,9606.ENSP00000260356,9606.ENSP00000261978,9606.ENSP00000264144,9606.ENSP00000264828,9606.ENSP00000265077,9606.ENSP00000273283,9606.ENSP00000284981,9606.ENSP00000311905,9606.ENSP00000312134,9606.ENSP00000312946,9606.ENSP00000325527,…	PGLYRP1,DCN,CTSG,MPO,VTN,LTF,AZU1,GNS,THBS1,LTBP2,LAMC2,COL5A3,VCAN,ITIH1,APP,LTBP4,PRG2,STAB1,FBN1,BGN,DPYSL3,PRELP,ANXA6,FN1,ITIH2,NRP2,CFH,COL5A1,ENG,AGRN,GPNMB,PTPRC,ELANE,LRPAP1
GO Function	GO:0008307	Structural constituent of muscle	12	44	0.62	0.0123	9606.ENSP00000279022,9606.ENSP00000307280,9606.ENSP00000310901,9606.ENSP00000333938,9606.ENSP00000354923,9606.ENSP00000356275,9606.ENSP00000366326,9606.ENSP00000379616,9606.ENSP00000446955,9606.ENSP00000484398,9606.ENSP00000494125,9606.ENSP00000496494	MYL9,MYL1,CSRP2,NEXN,DMD,CSRP1,NEBL,MYH11,MYL6,SMTN,TPM4,TPM2
GO Function	GO:0016209	Antioxidant activity	16	76	0.51	0.0134	9606.ENSP00000225275,9606.ENSP00000225371,9606.ENSP00000252804,9606.ENSP00000265462,9606.ENSP00000292596,9606.ENSP00000293230,9606.ENSP00000317997,9606.ENSP00000337443,9606.ENSP00000342385,9606.ENSP00000357727,9606.ENSP00000358460,9606.ENSP00000363641,9606.ENSP00000369314,9606.ENSP00000423822,9606.ENSP00000434516,9606.ENSP00000446252	MPO,EPX,PXDN,PRDX5,LTC4S,CYGB,DUOX1,NXN,PTGES,S100A9,CLIC2,TXN,GLRX,GPX8,TXNRD1,SOD2
GO Function	GO:0016667	Oxidoreductase activity, acting on a sulfur group of donors	14	60	0.55	0.0134	9606.ENSP00000248114,9606.ENSP00000264065,9606.ENSP00000274569,9606.ENSP00000312946,9606.ENSP00000323313,9606.ENSP00000337443,9606.ENSP00000356574,9606.ENSP00000363641,9606.ENSP00000369081,9606.ENSP00000369314,9606.ENSP00000379042,9606.ENSP00000384886,9606.ENSP00000434516,9606.ENSP00000499129	GFER,DNAJC10,PCYOX1L,STAB1,PDIA5,NXN,QSOX1,TXN,TXNDC5,GLRX,ERO1A,IFI30,TXNRD1,PDIA4
GO Function	GO:0017076	Purine nucleotide binding	167	1917	0.13	0.0143	9606.ENSP00000176763,9606.ENSP00000216122,9606.ENSP00000216277,9606.ENSP00000216639,9606.ENSP00000217133,9606.ENSP00000218104,9606.ENSP00000225792,9606.ENSP00000228510,9606.ENSP00000233057,9606.ENSP00000233146,9606.ENSP00000234420,9606.ENSP00000238497,9606.ENSP00000244040,9606.ENSP00000246548,9606.ENSP00000246792,9606.ENSP00000249071,9606.ENSP00000251607,9606.ENSP00000254963,9606.ENSP00000256443,…	STK10,MCM5,PAPOLA,VRK1,TUBB1,ABCD1,DDX5,MVK,EIF2AK2,MSH2,MSH6,VPS4B,RAB22A,UBA2,RRAS,RAC2,TRNT1,HSPA12B,CDK7,NAT10,DDX56,MYO1G,TUBB2B,ARL3,PIK3C3,MCM4,GNAO1,DDX18,LIG1,EHD2,MCM6,GFM1,RAB10,MCM2,PRKAR2B,CDK2,ITPK1,DHX38,SLC27A3,ATM,NARS2,NVL,HSPA13,RHOC,SMC2,CLPB,GBP7,GUCY1A1,CKB,HSP90B1,SLFN5,GIMAP1,GIMAP8,MCM7,MLKL,DHX37,NAXD,RAB8B,GNAI2,PFAS,ROCK2,YME1L1,TUBB3,PNKP,UBE2O,DDX54,SEPTIN1,GRPEL2,AT…
GO Function	GO:0004857	Enzyme inhibitor activity	47	396	0.26	0.0162	9606.ENSP00000228872,9606.ENSP00000231751,9606.ENSP00000254722,9606.ENSP00000264474,9606.ENSP00000264908,9606.ENSP00000265462,9606.ENSP00000265717,9606.ENSP00000269489,9606.ENSP00000273283,9606.ENSP00000274364,9606.ENSP00000284981,9606.ENSP00000287600,9606.ENSP00000291568,9606.ENSP00000295550,9606.ENSP00000296511,9606.ENSP00000299698,9606.ENSP00000311184,9606.ENSP00000311313,9606.ENSP00000311677,…	CDKN1B,LTF,SERPINF1,CSTA,ANXA3,PRDX5,PRKAR2B,SERPINB13,ITIH1,IQGAP2,APP,PDE6D,CSTB,COL6A3,ANXA5,A2ML1,WFIKKN2,CST6,PPP1R8,BIN1,UBE2O,COL7A1,PARVA,PAPLN,WARS1,ATP2B4,ITIH2,SPINK5,ANXA9,UGT1A7,UGT1A8,ANXA1,DFFA,SERPINB9,SERPINB1,PPP1R12B,COL28A1,PPP1R12A,SERPINB2,ARRB1,PHACTR2,SERPINH1,GSKIP,NOL3,MRTFB,GMFG,PPP1R9B
GO Function	GO:0035639	Purine ribonucleoside triphosphate binding	160	1834	0.13	0.0180	9606.ENSP00000176763,9606.ENSP00000216122,9606.ENSP00000216277,9606.ENSP00000216639,9606.ENSP00000217133,9606.ENSP00000218104,9606.ENSP00000225792,9606.ENSP00000228510,9606.ENSP00000233057,9606.ENSP00000233146,9606.ENSP00000234420,9606.ENSP00000238497,9606.ENSP00000244040,9606.ENSP00000246548,9606.ENSP00000246792,9606.ENSP00000249071,9606.ENSP00000251607,9606.ENSP00000254963,9606.ENSP00000256443,…	STK10,MCM5,PAPOLA,VRK1,TUBB1,ABCD1,DDX5,MVK,EIF2AK2,MSH2,MSH6,VPS4B,RAB22A,UBA2,RRAS,RAC2,TRNT1,HSPA12B,CDK7,NAT10,DDX56,MYO1G,TUBB2B,ARL3,PIK3C3,MCM4,GNAO1,DDX18,LIG1,EHD2,MCM6,GFM1,RAB10,MCM2,CDK2,ITPK1,DHX38,SLC27A3,ATM,NARS2,NVL,HSPA13,RHOC,SMC2,CLPB,GBP7,GUCY1A1,CKB,HSP90B1,SLFN5,GIMAP1,GIMAP8,MCM7,MLKL,DHX37,NAXD,RAB8B,GNAI2,PFAS,ROCK2,YME1L1,TUBB3,PNKP,UBE2O,DDX54,SEPTIN1,ATP13A4,ACSL4,SEP…
[truncated: 1,239 more rows]

## Sheet: Dataset EV3C
Dataset EV3C: Enrichment of exclusively up-regulated DAPs GERD vs Normal
#category	term ID	term description	observed gene count	background gene count	strength	false discovery rate	matching proteins in your network (IDs)	matching proteins in your network (labels)
[truncated: 169 more rows]

## Sheet: Dataset EV3D
Dataset EV3D: Enrichment of exclusively down-regulated DAPs GERD vs Normal
[truncated: 29 more rows]

## Sheet: Legends
Dataset EV3A: Differentially altered proteins GERD vs Normal
[truncated: 3 more rows]
