# Supplementary material for: An AI-assisted morphoproteomic approach is a supportive tool in esophagitis-related precision medicine
Source: EMBO Mol Med. 2025 Feb 3;17(3):441–68. doi: 10.1038/s44321-025-00194-7 (PMC11903792; doi:10.1038/s44321-025-00194-7)
Supplement: Supplementary file 6 — Dataset EV4 [file 44321_2025_194_MOESM6_ESM.xlsx]

## Sheet: Dataset EV4A
Dataset EV4A: Differentially altered proteins Crohn's Disease vs Normal
UniProt ID	Protein Names	Gene Names	q value CD_N	log2FC CD_N	q value EoE_N	log2FC EoE_N	q value GERD_N	log2FC GERD_N	q value CD_EoE	log2FC CD_EoE	q value CD_GERD	log2FC CD_GERD	q value EoE_GERD	log2FC EoE_GERD	Exclusive
Q01995	Transgelin	TAGLN	0.0032	8.19272	0.0429977	3.2689	0.000666667	8.96313	0.0278893	4.92382	0.713562	-0.770412	0.0853617	-5.69424
Q05707	Collagen alpha-1(XIV) chain	COL14A1	0.00165455	7.33544	0.0123474	5.55	0.00316608	6.45114	0.105356	1.78544	0.617557	0.884306	0.573904	-0.901134
P21980	Protein-glutamine gamma-glutamyltransferase 2	TGM2	0.00114286	6.48849	0.0128325	3.75048	0.00115493	6.62032	0.0220374	2.73801	0.949162	-0.131826	0.109566	-2.86984
P07585	Decorin	DCN	0.00124691	6.42452	0.0107914	5.74391	0.00176978	6.19558	0.551403	0.680613	0.90497	0.228943	0.783351	-0.45167
P08311	Cathepsin G	CTSG	0.00114943	6.34176	0.00940741	3.8379	0.00123404	5.55392	0.0181401	2.50386	0.554465	0.787839	0.142077	-1.71602
Q07507	Dermatopontin	DPT	0.000947368	6.31035	0.0246344	4.74544	0.001	5.59249	0.46961	1.5649	0.523151	0.717857	0.763037	-0.847048
P20774	Mimecan	OGN	0.00121212	6.30696	0.00832653	5.30744	0.00103896	5.84492	0.42259	0.999527	0.828466	0.462043	0.740244	-0.537484
Q16853	Membrane primary amine oxidase	AOC3	0.00104167	6.23713	0.07812	2.752	0.000952381	6.73115	0.0532099	3.48514	0.792352	-0.494017	0.115618	-3.97915
P51911	Calponin-1	CNN1	0.00411497	6.22526	0.659903	1.05433	0.00467906	6.7362	0.0348436	5.17093	0.829902	-0.510935	0.097275	-5.68187
P08123	Collagen alpha-2(I) chain	COL1A2	0.00113433	6.20827	0.0110606	4.88268	0.00117241	5.33978	0.252749	1.32559	0.416237	0.868494	0.760866	-0.457092
P55083	Microfibril-associated glycoprotein 4	MFAP4	0.000830189	6.10154	0.0116291	3.93943	0.0017	6.78979	0.127877	2.16211	0.751317	-0.688247	0.161719	-2.85036
Q9Y6C2	EMILIN-1	EMILIN1	0.024	6.10078	0.0123747	3.51548	0.00130769	6.58396	0.0460539	2.5853	0.798914	-0.483179	0.125632	-3.06848
P02452	Collagen alpha-1(I) chain	COL1A1	0.00164477	5.93037	0.0147046	4.6777	0.00258296	4.95592	0.279014	1.25267	0.317928	0.974451	0.868688	-0.278218
P51888	Prolargin	PRELP	0.000942966	5.8184	0.0541847	3.81373	0.00112621	5.83391	0.379672	2.00466	0.994895	-0.015519	0.471443	-2.02018
Q13642	Four and a half LIM domains protein 1	FHL1	0.00114286	5.77888	0.0120121	2.70828	0.00124138	6.56245	0.0190714	3.0706	0.70671	-0.783563	0.0843273	-3.85416
P00325	All-trans-retinol dehydrogenase [NAD(+)] ADH1B	ADH1B	0.00173068	5.68392	0.0299433	2.91785	0.00153695	5.812	0.120715	2.76606	0.970967	-0.128086	0.165997	-2.89415
Q9UBX5	Fibulin-5	FBLN5	0.00107763	5.64511	0.0303271	3.77194	0.001728	6.39584	0.300477	1.87317	0.785388	-0.750726	0.308619	-2.6239
P02788	Lactotransferrin	LTF	0.00189147	5.61437	0.0160699	3.37277	0.00197647	5.99603	0.0345072	2.2416	0.8649	-0.381651	0.0867176	-2.62325
P21810	Biglycan	BGN	0.00105634	5.57726	0.0118481	4.77436	0.00112593	5.65192	0.550312	0.802902	0.955689	-0.074662	0.571413	-0.877564
Q8WU39	Marginal zone B- and B1-cell-specific protein	MZB1	0.00216216	5.56714	0.023306	3.7534	0.00197814	5.31174	0.172467	1.81374	0.901521	0.255404	0.271458	-1.55834
P08246	Neutrophil elastase	ELANE	0.00188189	5.46912	0.118653	1.77768	0.00362952	5.71428	0.0389939	3.69143	0.949783	-0.245168	0.11902	-3.9366
Q15124	Phosphoglucomutase-like protein 5	PGM5	0.0011028	5.463	0.451472	1.02398	0.0014	6.07764	0.0247244	4.43903	0.763594	-0.61464	0.0901538	-5.05367
P07951	Tropomyosin beta chain	TPM2	0.00367883	5.44236	0.479356	1.43356	0.00466095	6.04976	0.0534272	4.0088	0.791047	-0.607401	0.110521	-4.6162
P35749	Myosin-11	MYH11	0.0115036	5.42461	0.902995	0.342768	0.0121447	5.92685	0.0271493	5.08184	0.827974	-0.502243	0.0836667	-5.58408
P05107	Integrin beta-2	ITGB2	0.001	5.34153	0.007625	3.45783	0.00111475	4.23366	0.0196322	1.8837	0.272839	1.10787	0.353	-0.775831
P20908	Collagen alpha-1(V) chain	COL5A1	0.001125	5.26051	0.0273699	4.00013	0.00266667	4.8831	0.519066	1.26038	0.743034	0.377407	0.723365	-0.882976
P35555	Fibrillin-1	FBN1	0.00102041	5.24101	0.0101053	3.39966	0.00133333	5.22547	0.0568175	1.84135	0.993721	0.0155399	0.20626	-1.82581
P04216	Thy-1 membrane glycoprotein	THY1	0.00117647	5.19817	0.0128205	2.88312	0.00096	5.54632	0.0224734	2.31505	0.83177	-0.348148	0.0852991	-2.6632
P13498	Cytochrome b-245 light chain	CYBA	0.00121951	5.17294	0.00533333	4.63869	0.00174359	4.38466	0.52215	0.534252	0.563444	0.788282	0.819253	0.254029
P05997	Collagen alpha-2(V) chain	COL5A2	0.00119048	5.1691	0.0116351	3.95202	0.00194286	5.12171	0.254125	1.21708	0.962872	0.0473938	0.399248	-1.16969
Q14112	Nidogen-2	NID2	0.00163285	5.12558	0.156619	2.41875	0.00197765	5.62795	0.118237	2.70683	0.710182	-0.502368	0.167742	-3.2092
Q86UX7	Fermitin family homolog 3	FERMT3	0.00110345	5.04114	0.0109504	3.32735	0.00199388	3.96023	0.019297	1.71378	0.274346	1.0809	0.414059	-0.63288
P04839	Cytochrome b-245 heavy chain	CYBB	0.000962025	4.97751	0.00703448	3.99879	0.00107801	3.87291	0.222931	0.978721	0.382584	1.1046	0.917448	0.125877
P24821	Tenascin	TNC	0.00281943	4.89769	0.0184405	4.89976	0.00260045	5.77152	0.999044	-0.00207596	0.331171	-0.873833	0.614815	-0.871758
P20160	Azurocidin	AZU1	0.00162892	4.88419	0.997695	0.00301304	0.0110162	4.67613	0.0154521	4.88118	0.96	0.208061	0.109251	-4.67311
P51884	Lumican	LUM	0.00109268	4.83098	0.0100813	3.84194	0.000983607	4.32148	0.377047	0.989046	0.766867	0.509507	0.746852	-0.47954
P02745	Complement C1q subcomponent subunit A	C1QA	0.00220165	4.82666	0.108968	2.69682	0.00333333	4.22711	0.185278	2.12984	0.466169	0.599546	0.439906	-1.5303
Q53GG5	PDZ and LIM domain protein 3	PDLIM3	0.00140845	4.78956	0.0234884	2.02653	0.000967742	5.78685	0.0281212	2.76303	0.600062	-0.997289	0.0849912	-3.76032
P15153	Ras-related C3 botulinum toxin substrate 2	RAC2	0.00119298	4.7764	0.00853846	3.80854	0.00128571	4.26051	0.0590153	0.967859	0.447065	0.515884	0.503512	-0.451975
P15088	Mast cell carboxypeptidase A	CPA3	0.00488849	4.76522	0.111979	2.23573	0.0136763	3.3799	0.0428561	2.52949	0.278662	1.38533	0.262854	-1.14417
P14543	Nidogen-1	NID1	0.00102165	4.73826	0.0193405	2.7323	0.00164898	5.22583	0.0240508	2.00595	0.743871	-0.487575	0.103413	-2.49353
Q15582	Transforming growth factor-beta-induced protein ig-h3	TGFBI	0.00236723	4.7382	0.0287718	3.47998	0.00270175	4.97106	0.18848	1.25822	0.82339	-0.232862	0.207647	-1.49108
P13727	Bone marrow proteoglycan	PRG2	0.000912281	4.73399	0.008	8.40627	0.00114286	6.04864	0.0178065	-3.67228	0.146646	-1.31465	0.0869778	2.35762
P55268	Laminin subunit beta-2	LAMB2	0.00147851	4.70285	0.0364944	2.43779	0.00280508	5.13845	0.0224	2.26506	0.81892	-0.4356	0.112082	-2.70066
P05164	Myeloperoxidase	MPO	0.00227245	4.65427	0.429032	0.913562	0.00320979	4.2071	0.0365714	3.74071	0.857762	0.447176	0.112579	-3.29353
P10153	Non-secretory ribonuclease	RNASE2	0.00224809	4.6507	0	8.5236	0.00133333	6.09358	0.0222673	-3.8729	0.443043	-1.44288	0.084	2.43002
Q969G5	Caveolae-associated protein 3	CAVIN3	0.004	4.64598	0.00706667	3.65278	0.000857143	5.25523	0.0927141	0.9932	0.423907	-0.60925	0.11294	-1.60245
Q14195	Dihydropyrimidinase-related protein 3	DPYSL3	0.00544724	4.64234	0.139138	2.12755	0.00814483	4.61434	0.0201739	2.51479	0.985843	0.0280029	0.0898734	-2.48679
P02461	Collagen alpha-1(III) chain	COL3A1	0.00284121	4.60792	0.00988991	4.63008	0.00313012	4.10784	0.990614	-0.022155	0.806856	0.500085	0.729622	0.52224
P09382	Galectin-1	LGALS1	0.00116129	4.5938	0.00930435	2.95086	0.00108108	4.929	0.0281231	1.64294	0.813887	-0.3352	0.11245	-1.97814
Q15746	Myosin light chain kinase. smooth muscle	MYLK	0.0011875	4.57695	0.193107	1.29901	0.00243925	5.16235	0.0193412	3.27794	0.781895	-0.5854	0.0835517	-3.86334
P40261	Nicotinamide N-methyltransferase	NNMT	0.00105172	4.5279	0.424801	0.733416	0.00101754	5.27549	0.0257588	3.79449	0.717143	-0.74759	0.0934783	-4.54208
P53814	Smoothelin	SMTN	0.0012987	4.52104	0.170993	1.0765	0.00134146	5.1752	0.0177103	3.44454	0.736854	-0.654157	0.0913651	-4.0987
P14317	Hematopoietic lineage cell-specific protein	HCLS1	0.00315084	4.51392	0.0303385	3.04682	0.00935663	3.53262	0.0161778	1.4671	0.208756	0.9813	0.412368	-0.485798
P32455	Guanylate-binding protein 1	GBP1	0.00604403	4.49241	0.388311	1.1503	0.0684898	2.35279	0.024816	3.34211	0.23513	2.13961	0.397524	-1.20249	x
P23142	Fibulin-1	FBLN1	0.00161404	4.48931	0.0177259	3.03939	0.00217143	4.95481	0.0269697	1.44992	0.707052	-0.465496	0.115583	-1.91542
P11678	Eosinophil peroxidase	EPX	0.00435674	4.48104	0.00533333	8.68751	0.000727273	6.14206	0.0319788	-4.20647	0.468081	-1.66102	0.0922	2.54545
Q96CX2	BTB/POZ domain-containing protein KCTD12	KCTD12	0.00160212	4.45169	0.0124444	3.16503	0.00257273	4.20618	0.0141935	1.28666	0.802814	0.245508	0.171086	-1.04115
P02462	Collagen alpha-1(IV) chain	COL4A1	0.00111443	4.44797	0.0274403	2.39393	0.00123871	4.65703	0.026616	2.05403	0.837047	-0.209061	0.0965419	-2.2631
O43516	WAS/WASL-interacting protein family member 1	WIPF1	0.000995918	4.44415	0.0363157	2.2434	0.00302368	3.39775	0.0390121	2.20075	0.345529	1.0464	0.360497	-1.15435
P49961	Ectonucleoside triphosphate diphosphohydrolase 1	ENTPD1	0.0017286	4.43778	0.100436	2.45685	0.00198901	4.7469	0.153914	1.98092	0.744955	-0.309119	0.206867	-2.29004
P20701	Integrin alpha-L	ITGAL	0.00188235	4.43189	1	0	0.0786892	2.13549	0.0106667	3.8567	0.312452	2.2964	0.444592	-1.5603	x
P00488	Coagulation factor XIII A chain	F13A1	0.00568264	4.41394	0.0311089	3.61179	0.00904348	4.10902	0.171443	0.802153	0.741214	0.304923	0.566394	-0.497231
Q16363	Laminin subunit alpha-4	LAMA4	0.00109091	4.40679	0.116468	1.55144	0.00114851	4.9217	0.0341985	2.85535	0.733209	-0.514901	0.098328	-3.37025
P12109	Collagen alpha-1(VI) chain	COL6A1	0.00145455	4.39068	0.0093	3.97484	0.00228571	4.62527	0.703799	0.415834	0.855615	-0.234593	0.644472	-0.650428
P13284	Gamma-interferon-inducible lysosomal thiol reductase	IFI30	0.00121951	4.38146	0.00671429	3.20488	0.00121053	3.22922	0.104952	1.17658	0.31808	1.15224	0.982022	-0.0243408
Q709C8	Intermembrane lipid transfer protein VPS13C	VPS13C	0.00118519	4.36808	0.0118896	2.26972	0.00109091	3.91384	0.0215661	2.09837	0.5369	0.45424	0.107789	-1.64413
Q96C23	Galactose mutarotase	GALM	0.00138889	4.34383	0.23181	1.21708	0.0178465	3.40714	0.0345938	3.12674	0.739742	0.936689	0.371605	-2.19006
P04275	von Willebrand factor	VWF	0.000972973	4.31649	0.0171266	2.50546	0.00111765	3.80819	0.0644494	1.81103	0.643412	0.508299	0.310837	-1.30273
P12110	Collagen alpha-2(VI) chain	COL6A2	0.00123077	4.29156	0.0099726	3.88301	0.00183784	4.52885	0.694923	0.408548	0.854008	-0.237291	0.633771	-0.64584
Q06828	Fibromodulin	FMOD	0.00115607	4.28889	0.0493663	2.58797	0.00101695	3.94842	0.219021	1.70092	0.778866	0.340468	0.437833	-1.36045
P08648	Integrin alpha-5	ITGA5	0.00116279	4.28081	0.868442	-0.258578	0.00107407	4.39939	0.0277352	4.53939	0.944511	-0.118581	0.0855194	-4.65797
P30837	Aldehyde dehydrogenase X. mitochondrial	ALDH1B1	0.00143109	4.26325	0.097566	1.8505	0.0019435	5.29553	0.0708798	2.41274	0.592151	-1.03228	0.112752	-3.44503
Q9UMS6	Synaptopodin-2	SYNPO2	0.006331	4.25902	0.633955	0.914848	0.00681853	4.91161	0.069264	3.34418	0.72635	-0.652587	0.116393	-3.99676
P08133	Annexin A6	ANXA6	0.0048	4.24274	0.0105389	2.50689	0.00206061	4.39887	0.0271655	1.73585	0.897727	-0.156133	0.111162	-1.89198
P23946	Chymase	CMA1	0.00315342	4.2401	0.908264	0.182713	0.0109369	2.6834	0.0269963	4.05738	0.229336	1.5567	0.126848	-2.50068
P24158	Myeloblastin	PRTN3	0.0159854	4.23619	1	0	0.0194046	4.30796	0.0631238	4.30928	0.988852	-0.0717752	0.123765	-4.38106
P04440	HLA class II histocompatibility antigen. DP beta 1 chain	HLA-DPB1	0.00101245	4.22685	0.0780935	1.91977	0.549737	0.687265	0.0690412	2.30709	0.145674	3.53959	0.578583	1.2325	x
P43121	Cell surface glycoprotein MUC18	MCAM	0.000862745	4.22513	0.283214	1.10368	0.00120635	4.98857	0.034993	3.12145	0.556577	-0.763443	0.0853782	-3.88489
P12111	Collagen alpha-3(VI) chain	COL6A3	0.00133333	4.21804	0.0111045	3.75177	0.00165854	4.42139	0.671066	0.46627	0.868009	-0.203342	0.642458	-0.669612
P41218	Myeloid cell nuclear differentiation antigen	MNDA	0.00345631	4.21058	0.0259168	2.77806	0.0159091	3.30161	0.0800186	1.43252	0.640487	0.908963	0.725864	-0.523556
P55160	Nck-associated protein 1-like	NCKAP1L	0.000983607	4.20753	0.00969369	3.06142	0.00114685	3.3652	0.064	1.14611	0.197625	0.842333	0.748024	-0.30378
Q14956	Transmembrane glycoprotein NMB	GPNMB	0.00676484	4.19478	0.27429	2.03598	0.011101	3.80311	0.186197	2.1588	0.464289	0.391673	0.375873	-1.76713
Q14019	Coactosin-like protein	COTL1	0.00145352	4.19125	0.0166554	2.71939	0.00274678	3.45001	0.0286424	1.47187	0.237036	0.741242	0.294969	-0.730624
Q14005	Pro-interleukin-16	IL16	0.0008	4.18881	0.0470774	1.98681	0.00122727	3.23751	0.0603036	2.202	0.234249	0.951307	0.350813	-1.2507
P01903	HLA class II histocompatibility antigen. DR alpha chain	HLA-DRA	0.00126554	4.17859	0.0102739	1.39791	0.00196629	2.17279	0.0145926	2.78068	0.134913	2.0058	0.18678	-0.774876
P12724	Eosinophil cationic protein	RNASE3	0.00752958	4.1741	0.006	8.17458	0.001	5.57048	0.0437528	-4.00048	0.577818	-1.39639	0.084	2.60409
O95319	CUGBP Elav-like family member 2	CELF2	0.00131579	4.13877	0.0118857	1.82118	0.00136416	3.1712	0.0184828	2.31759	0.28072	0.967567	0.114543	-1.35002
O43294	Transforming growth factor beta-1-induced transcript 1 protein	TGFB1I1	0.00100662	4.13526	0.164575	1.31426	0.00196296	4.78391	0.0313226	2.821	0.734572	-0.648645	0.10231	-3.46965
Q9H3G5	Probable serine carboxypeptidase CPVL	CPVL	0.00219672	4.1338	0.0201562	2.7887	0.00848555	2.8679	0.0138983	1.3451	0.1405	1.2659	0.907448	-0.0791954
Q96D96	Voltage-gated hydrogen channel 1	HVCN1	0.00108571	4.1048	0.0109863	3.0363	0.00125581	3.12784	0.226815	1.06851	0.318934	0.976963	0.9413	-0.0915462
P06312	Immunoglobulin kappa variable 4-1	IGKV4-1	0.00623888	4.09314	0.198876	2.07112	0.126428	2.51352	0.249498	2.02202	0.621221	1.57962	0.907312	-0.442405	x
P32942	Intercellular adhesion molecule 3	ICAM3	0.00107273	4.0642	0.00871429	3.23064	0.0032812	3.06899	0.15787	0.833561	0.416086	0.995213	0.89345	0.161652
P05161	Ubiquitin-like protein ISG15	ISG15	0.0165697	4.06227	0.324093	1.70414	0.134031	2.60288	0.0726329	2.35813	0.557745	1.4594	0.718996	-0.898736	x
Q7RTV0	PHD finger-like domain-containing protein 5A	PHF5A	0.00310148	4.04023	0.0676088	3.26636	0.0509114	3.14306	0.669376	0.773869	0.746671	0.897174	0.974295	0.123305	x
Q9BX66	Sorbin and SH3 domain-containing protein 1	SORBS1	0.00172308	4.03278	0.147859	2.20676	0.00326712	4.55387	0.288105	1.82602	0.809251	-0.52109	0.327706	-2.34711
O00182	Galectin-9	LGALS9	0.015033	4.03188	0.0585186	3.1727	0.0608905	2.75415	0.143397	0.859181	0.231881	1.27774	0.52654	0.418555	x
Q6UWY5	Olfactomedin-like protein 1	OLFML1	0.00102954	4.01883	0.031369	2.11452	0.00224685	2.77329	0.0860437	1.90431	0.281268	1.24555	0.613996	-0.658767
Q99715	Collagen alpha-1(XII) chain	COL12A1	0.00317608	4.00131	0.034258	3.34349	0.00468376	4.00121	0.567624	0.657825	0.999915	0.000108337	0.674556	-0.657717
Q9H4G4	Golgi-associated plant pathogenesis-related protein 1	GLIPR2	0.00114089	3.98846	0.0228718	2.11209	0.00197516	3.59477	0.0162553	1.87637	0.591046	0.393688	0.0845574	-1.48268
P29536	Leiomodin-1	LMOD1	0.00116883	3.97282	0.697413	0.40532	0.00240749	4.63177	0.0224314	3.5675	0.751114	-0.65895	0.0877753	-4.22645
Q9UI08	Ena/VASP-like protein	EVL	0.0010989	3.96713	0.0112115	2.0373	0.00215223	2.54174	0.0156923	1.92983	0.132174	1.42539	0.405365	-0.504443
Q92835	Phosphatidylinositol 3.4.5-trisphosphate 5-phosphatase 1	INPP5D	0.00088	3.96613	0.0238316	2.34608	0.00114286	3.27466	0.0932651	1.62005	0.144584	0.691478	0.403514	-0.928575
Q13868	Exosome complex component RRP4	EXOSC2	0.00101667	3.96576	0.00696296	3.86428	0.00154545	3.98064	0.895814	0.101484	0.988211	-0.0148808	0.846616	-0.116365
P39059	Collagen alpha-1(XV) chain	COL15A1	0.0011236	3.96566	0.0772933	2.06653	0.0013012	4.24706	0.12393	1.89914	0.769347	-0.281392	0.186997	-2.18053
O75594	Peptidoglycan recognition protein 1	PGLYRP1	0.00753835	3.96471	0.273504	1.4962	0.0271555	2.91786	0.237339	2.46851	0.76536	1.04685	0.600281	-1.42166
Q9NUV9	GTPase IMAP family member 4	GIMAP4	0.00188781	3.95838	0.0301506	2.20782	0.00382048	3.35552	0.0161455	1.75056	0.475823	0.602862	0.122779	-1.1477
Q9BQE5	Apolipoprotein L2	APOL2	0.00340821	3.9546	0.0238217	2.33647	0.0430541	2.00634	0.0906908	1.61813	0.248269	1.94826	0.795495	0.330125
P20036	HLA class II histocompatibility antigen. DP alpha 1 chain	HLA-DPA1	0.00102703	3.94564	0.00910638	2.13934	0.00242857	2.27312	0.0236724	1.8063	0.145955	1.67252	0.877497	-0.133777
Q13094	Lymphocyte cytosolic protein 2	LCP2	0.00187451	3.92835	0.26848	1.30331	0.026029	2.30381	0.0407137	2.62504	0.202236	1.62454	0.559888	-1.0005
P14598	Neutrophil cytosol factor 1	NCF1	0.0010411	3.91863	0.00925	2.73267	0.0725677	1.71588	0.0925893	1.18596	0.224499	2.20275	0.529244	1.01679
O95236	Apolipoprotein L3	APOL3	0.00105263	3.91493	0.387579	0.716152	0.293912	1.00998	0.0171475	3.19878	0.150503	2.90494	0.903749	-0.293831	x
P01920	HLA class II histocompatibility antigen. DQ beta 1 chain	HLA-DQB1	0.00193896	3.9093	0.0122584	3.03738	0.00775865	2.54322	0.0867056	0.87192	0.160211	1.36608	0.298287	0.494162
Q96P44	Collagen alpha-1(XXI) chain	COL21A1	0.00278217	3.90233	0.0688509	2.92881	0.00588865	3.74651	0.590675	0.973524	0.941411	0.155825	0.739342	-0.817699
Q08AF3	Schlafen family member 5	SLFN5	0.00156072	3.90024	0.0160691	2.52386	0.00319861	2.94817	0.0279484	1.37638	0.142645	0.952069	0.437663	-0.424315
Q9GZM7	Tubulointerstitial nephritis antigen-like	TINAGL1	0.000923077	3.89286	0.0194663	2.67904	0.00127473	4.61931	0.274567	1.21382	0.611532	-0.726447	0.22774	-1.94027
P30511	HLA class I histocompatibility antigen. alpha chain F	HLA-F	0.00411462	3.89007	0.275607	1.47206	0.118337	1.66652	0.0815624	2.41801	0.172052	2.22355	0.93747	-0.194461	x
P56199	Integrin alpha-1	ITGA1	0.00118261	3.84917	0.179714	1.3418	0.00135632	4.58547	0.0543961	2.50737	0.594376	-0.736295	0.106241	-3.24367
Q13361	Microfibrillar-associated protein 5	MFAP5	0.00226452	3.84295	0.0626611	2.14391	0.00552759	3.76893	0.262674	1.69905	0.980887	0.0740234	0.458209	-1.62502
P50151	Guanine nucleotide-binding protein G(I)/G(S)/G(O) subunit gamma-10	GNG10	0.00116923	3.83434	0.0085	2.69054	0.00134857	2.8701	0.0164348	1.14381	0.15313	0.964243	0.573575	-0.179564
O60711	Leupaxin	LPXN	0.00105882	3.83379	0.0424202	1.67259	0.00164706	2.33343	0.0310682	2.1612	0.136909	1.50036	0.550908	-0.660842
O14556	Glyceraldehyde-3-phosphate dehydrogenase. testis-specific	GAPDHS	0.00762108	3.83207	0.0351254	3.55293	0.0293524	2.89278	0.840169	0.279133	0.482575	0.939286	0.695317	0.660153
O43491	Band 4.1-like protein 2	EPB41L2	0.00141742	3.81528	0.0104494	3.03745	0.00291255	3.60652	0.0247764	0.777834	0.853826	0.208759	0.485655	-0.569075
Q14314	Fibroleukin	FGL2	0.00710882	3.81469	0.0436657	2.65868	0.0148907	2.99614	0.603205	1.15602	0.816388	0.818549	0.913447	-0.337466
P11117	Lysosomal acid phosphatase	ACP2	0.00393921	3.80141	0.0305231	2.76919	0.00823691	3.18054	0.0531466	1.03222	0.301706	0.620861	0.464348	-0.411356
P08670	Vimentin	VIM	0.00152381	3.78952	0.00931646	2.25281	0.002	3.62386	0.0161681	1.53672	0.850226	0.165668	0.10673	-1.37105
P05362	Intercellular adhesion molecule 1	ICAM1	0.000983871	3.78006	0.0321213	1.59939	0.00148744	2.55182	0.038553	2.18067	0.257955	1.22824	0.311017	-0.952436
P08571	Monocyte differentiation antigen CD14	CD14	0.00115152	3.77152	0.0976579	1.51812	0.00114286	2.89032	0.0685952	2.25339	0.331432	0.881199	0.298444	-1.37219
Q96S97	Myeloid-associated differentiation marker	MYADM	0.00216582	3.7706	0.0287489	2.45492	0.00278661	4.12541	0.0392974	1.31569	0.744782	-0.354809	0.112327	-1.67049
P55008	Allograft inflammatory factor 1	AIF1	0.00100412	3.75641	0.0802496	1.50386	0.0146812	2.19564	0.0444658	2.25255	0.28005	1.56077	0.667552	-0.691778
Q93084	Sarcoplasmic/endoplasmic reticulum calcium ATPase 3	ATP2A3	0.006	3.75409	0.012	3.07055	0.004	3.21711	0.0729027	0.683537	0.302136	0.536981	0.768884	-0.146556
P98171	Rho GTPase-activating protein 4	ARHGAP4	0.00151532	3.75187	0.0352144	2.33183	0.0177356	2.53976	0.146329	1.42004	0.438064	1.21211	0.922662	-0.207931
O95466	Formin-like protein 1	FMNL1	0.001	3.73628	0.0118164	2.35881	0.00448546	2.78195	0.0220845	1.37748	0.353135	0.954329	0.657744	-0.423147
Q14761	Protein tyrosine phosphatase receptor type C-associated protein	PTPRCAP	0.000897959	3.73421	0.070709	1.55097	0.00134091	2.96307	0.0341159	2.18324	0.245761	0.771143	0.233753	-1.4121
Q9HBL0	Tensin-1	TNS1	0.0116399	3.729	0.375097	1.26144	0.0170597	4.06886	0.0145143	2.46756	0.870383	-0.339854	0.106615	-2.80741
O14684	Prostaglandin E synthase	PTGES	0.00512652	3.71513	0.0461433	2.5739	0.00718889	3.72999	0.0733449	1.14123	0.989541	-0.0148632	0.217782	-1.15609
P42768	Actin nucleation-promoting factor WAS	WAS	0.00177778	3.70491	0.0202836	1.82158	0.00193803	2.68278	0.0429618	1.88333	0.353716	1.02213	0.491059	-0.861202
P14780	Matrix metalloproteinase-9	MMP9	0.00831436	3.69928	0.852952	-0.280123	0.0468095	3.21324	0.0329949	3.9794	0.901442	0.486039	0.182911	-3.49336
P30273	High affinity immunoglobulin epsilon receptor subunit gamma	FCER1G	0.00230818	3.68328	0.808568	0.205662	0.0279689	2.18288	0.0237082	3.47762	0.464454	1.5004	0.231221	-1.97722
Q9UBR2	Cathepsin Z	CTSZ	0.00189432	3.68258	0.0203994	2.23533	0.00281148	3.28017	0.0433534	1.44725	0.70635	0.402411	0.16304	-1.04484
Q05682	Caldesmon	CALD1	0.00128	3.63879	0.0158574	1.6824	0.00126708	4.22145	0.0276883	1.95639	0.706641	-0.582657	0.100844	-2.53905
P50281	Matrix metalloproteinase-14	MMP14	0.00228571	3.63672	0.00494118	3.11563	0.000888889	3.76962	0.177703	0.521087	0.834703	-0.1329	0.207504	-0.653987
P01701	Immunoglobulin lambda variable 1-51	IGLV1-51	0.00297751	3.62362	0.997772	0.00392532	0.917526	-0.12349	0.0167273	3.61969	0.1604	3.74711	0.947065	0.127415	x
P13611	Versican core protein	VCAN	0.00101695	3.61263	0.130188	1.13974	0.00149282	4.1249	0.02875	2.47289	0.748359	-0.512271	0.0970387	-2.98516
P01861;P0DOX5	Immunoglobulin heavy constant gamma 4	IGHG4	0.00141593	3.60991	0.0818022	1.55157	0.120064	1.59118	0.0951228	2.05834	0.354804	2.01873	0.988244	-0.0396137	x
O60568	Multifunctional procollagen lysine hydroxylase and glycosyltransferase LH3	PLOD3	0.00154011	3.58457	0.066835	2.40982	0.00113725	3.98158	0.463174	1.17474	0.794075	-0.397017	0.400208	-1.57176
P07357	Complement component C8 alpha chain	C8A	0.00125077	3.58394	0.666046	0.702807	0.00196904	3.32815	0.114333	2.88113	0.778959	0.255786	0.234594	-2.62534
Q86YV0	RAS protein activator like-3	RASAL3	0.00142012	3.57696	0.145782	1.37832	0.00586896	2.54054	0.046795	2.19865	0.305861	1.03642	0.3778	-1.16222
Q9NYL4	Peptidyl-prolyl cis-trans isomerase FKBP11	FKBP11	0.00216867	3.5752	0.017289	2.71021	0.00323649	3.61748	0.226275	0.864989	0.978441	-0.0422794	0.397636	-0.907269
P23381	Tryptophan--tRNA ligase. cytoplasmic	WARS1	0.00277949	3.55461	0.568376	0.171583	0.0146118	1.62904	0.0177949	3.38302	0.26977	1.92557	0.119518	-1.45745
Q16873	Leukotriene C4 synthase	LTC4S	0.00226543	3.55271	0.0651049	3.353	0.00218277	2.92839	0.949191	0.199715	0.751328	0.624321	0.899245	0.424606
Q8TD55	Pleckstrin homology domain-containing family O member 2	PLEKHO2	0.00124771	3.54595	0.00996667	2.40603	0.00115152	2.87851	0.0414826	1.13992	0.190667	0.667444	0.389054	-0.472478
P59768	Guanine nucleotide-binding protein G(I)/G(S)/G(O) subunit gamma-2	GNG2	0.00133333	3.53766	0.035656	1.56226	0.00116923	2.92457	0.0228959	1.9754	0.327234	0.61309	0.148554	-1.36231
P16284	Platelet endothelial cell adhesion molecule	PECAM1	0.00116667	3.53328	0.0173496	2.06809	0.00142731	3.51332	0.0247097	1.46519	0.983528	0.019968	0.117617	-1.44522
O60234	Glia maturation factor gamma	GMFG	0.00101863	3.53277	0.274567	1.45435	0.0231581	2.51486	0.188202	2.07843	0.595302	1.01792	0.694883	-1.06051
P24557	Thromboxane-A synthase	TBXAS1	0.00107042	3.52024	0.0085614	2.40924	0.00103448	3.09925	0.028236	1.111	0.600012	0.420991	0.206757	-0.690004
Q05315	Galectin-10	CLC	0.0102264	3.51614	0.0096	7.39937	0.008	4.97343	0.0391566	-3.88322	0.515363	-1.45729	0.0952	2.42593
Q96B97	SH3 domain-containing kinase-binding protein 1	SH3KBP1	0.00127103	3.50573	0.0298462	1.67845	0.0013913	2.76536	0.0225419	1.82728	0.181765	0.740374	0.186255	-1.08691
P08575	Receptor-type tyrosine-protein phosphatase C	PTPRC	0.00114286	3.49316	0.0136548	1.96495	0.00293032	2.43243	0.0279866	1.52822	0.207766	1.06074	0.557812	-0.467479
P49863	Granzyme K	GZMK	0.00323872	3.48421	0.192654	1.24071	0.0836886	2.20034	0.0281486	2.2435	0.567656	1.28386	0.632224	-0.959634	x
O00478	Butyrophilin subfamily 3 member A3	BTN3A3	0.00104659	3.4838	1	0	0.0638184	1.50686	0.012	3.43063	0.168473	1.97694	0.18769	-1.45369	x
O15230	Laminin subunit alpha-5	LAMA5	0.00108257	3.48205	0.0405205	1.74577	0.00284127	3.81761	0.0316267	1.73628	0.834898	-0.335562	0.139697	-2.07184
O15247	Chloride intracellular channel protein 2	CLIC2	0.00342857	3.47681	0.396567	0.76592	0.0008	3.28965	0.0318522	2.71089	0.537898	0.187153	0.102536	-2.52373
Q12805	EGF-containing fibulin-like extracellular matrix protein 1	EFEMP1	0.0162138	3.47363	0.197898	2.02071	0.0126922	4.37438	0.256043	1.45292	0.667894	-0.900749	0.225875	-2.35366
P52566	Rho GDP-dissociation inhibitor 2	ARHGDIB	0.000987013	3.45588	0.0105055	2.11711	0.002775	2.71625	0.0193684	1.33877	0.41316	0.73963	0.458766	-0.599141
Q99683	Mitogen-activated protein kinase kinase kinase 5	MAP3K5	0.0138854	3.44943	0.0361324	3.34085	0.0167494	3.3853	0.835841	0.10858	0.913646	0.0641323	0.953487	-0.0444477
Q8N2S1	Latent-transforming growth factor beta-binding protein 4	LTBP4	0.00187692	3.4435	0.0254396	2.48747	0.035233	3.54945	0.356296	0.956032	0.979467	-0.105941	0.723661	-1.06197
P18428	Lipopolysaccharide-binding protein	LBP	0.000955975	3.43416	0.848302	0.179085	0.0172743	2.62062	0.022132	3.25508	0.70668	0.813544	0.204736	-2.44153
P08572	Collagen alpha-2(IV) chain	COL4A2	0.004	3.42566	0.0175316	1.68875	0.00123636	3.83526	0.0280268	1.73691	0.689733	-0.409607	0.0975385	-2.14652
Q9GZN8	Adipose-secreted signaling protein	ADISSP	0.0036333	3.42537	0.022953	2.76562	0.005184	3.43381	0.0590545	0.659752	0.99151	-0.00843925	0.297272	-0.668191
Q8TDZ2	[F-actin]-monooxygenase MICAL1	MICAL1	0.000987854	3.39342	0.415265	0.802891	0.00119588	3.34182	0.0393638	2.59053	0.953129	0.0516068	0.102063	-2.53892
O95400	CD2 antigen cytoplasmic tail-binding protein 2	CD2BP2	0.00569836	3.3876	0.0194801	3.35836	0.00588639	3.48841	0.971535	0.0292339	0.825169	-0.100811	0.863116	-0.130045
Q9UNN8	Endothelial protein C receptor	PROCR	0.00946753	3.38429	0.0381006	2.78477	0.00757895	3.67682	0.115225	0.599516	0.666182	-0.292532	0.0961356	-0.892048
P02741	C-reactive protein	CRP	0.0139278	3.38183	0.538846	-0.756434	0.775613	0.580153	0.0228571	4.13827	0.378067	2.80168	0.632521	-1.33659	x
P0DJI8	Serum amyloid A-1 protein	SAA1	0.0153376	3.37934	1	0	0.126096	2.02077	0.0926474	3.01026	0.73846	1.35857	0.489225	-1.65169	x
P35754	Glutaredoxin-1	GLRX	0.00236389	3.37928	0.0248571	1.8367	0.00294382	3.13053	0.0404479	1.54258	0.859436	0.24875	0.101782	-1.29383
P13942	Collagen alpha-2(XI) chain	COL11A2	0.002	3.37735	0.137414	0.85281	0.0106606	2.58569	0.0149091	2.52454	0.634318	0.791656	0.245918	-1.73288
P25774	Cathepsin S	CTSS	0.0150776	3.37191	0.0809044	2.45129	0.388621	1.46993	0.0489151	0.920621	0.450863	1.90198	0.678313	0.98136	x
Q6NYC8	Phostensin	PPP1R18	0.00387755	3.37138	0.0330019	2.38794	0.00642643	2.93714	0.0748606	0.983441	0.429199	0.434243	0.286781	-0.549197
P0DOX8	Immunoglobulin lambda-1 light chain	IGL1	0.0290164	3.3666	0.748068	0.697778	0.0487363	2.69916	0.161524	2.66882	0.61077	0.667439	0.33371	-2.00138
A0A0J9YX35	Immunoglobulin heavy variable 3-64D	IGHV3-64D	0.00114286	3.36136	1	0	0.0237613	1.53074	0.016	3.63853	0.155083	1.83063	0.0938158	-1.80791
P55899	IgG receptor FcRn large subunit p51	FCGRT	0.00103093	3.35399	0.0108732	1.94009	0.00168182	2.78338	0.0167273	1.41389	0.450343	0.570605	0.206453	-0.843288
P31146	Coronin-1A	CORO1A	0.000967742	3.35207	0.00965714	2.17815	0.00116216	2.56562	0.0270963	1.17393	0.229398	0.786448	0.540801	-0.387477
Q96PP8	Guanylate-binding protein 5	GBP5	0.0239091	3.34674	1	0	0.4792	0.636004	0.0692069	3.43429	0.345251	2.71074	0.600996	-0.72355	x
P0DPB6	DNA-directed RNA polymerases I and III subunit RPAC2	POLR1D	0.0166602	3.34558	0.0783708	2.45309	0.0245714	3.01391	0.120948	0.892494	0.744866	0.331675	0.269611	-0.560819
P13796	Plastin-2	LCP1	0.0009	3.3431	0.00921739	1.79201	0.00148	2.29472	0.0165867	1.55109	0.182253	1.04838	0.421327	-0.502706
P98160	Basement membrane-specific heparan sulfate proteoglycan core protein	HSPG2	0.001	3.33669	0.0216205	1.75588	0.00150725	3.71755	0.0352511	1.58081	0.773049	-0.380861	0.118656	-1.96167
P27487	Dipeptidyl peptidase 4	DPP4	0.00121429	3.32687	0.172822	1.49377	0.199335	1.57834	0.149278	1.83311	0.463893	1.74853	0.981648	-0.0845739	x
P10321	HLA class I histocompatibility antigen. C alpha chain	HLA-C	0.0123224	3.32402	0.114536	2.04314	0.25824	1.53328	0.0355146	1.28088	0.312545	1.79073	0.768285	0.509858	x
P53985	Monocarboxylate transporter 1	SLC16A1	0.00604107	3.31669	0.00506667	4.39568	0.0306473	3.54971	0.403442	-1.079	0.957447	-0.233025	0.763098	0.845973
P09467	Fructose-1.6-bisphosphatase 1	FBP1	0.00600952	3.31592	0.02282	2.31017	0.00475962	1.69776	0.520318	1.00575	0.368036	1.61816	0.623971	0.612412
Q16555	Dihydropyrimidinase-related protein 2	DPYSL2	0.00115254	3.31487	0.0155431	1.72153	0.00138144	3.35069	0.018225	1.59333	0.976895	-0.035825	0.108181	-1.62916
O00160	Unconventional myosin-If	MYO1F	0.00114943	3.2993	0.00975785	1.94511	0.00361494	2.26764	0.0384896	1.35419	0.314466	1.03166	0.739063	-0.32253
Q53TN4	Plasma membrane ascorbate-dependent reductase CYBRD1	CYBRD1	0.00228293	3.29795	0.0294206	2.22503	0.0533256	2.5552	0.209924	1.07292	0.791173	0.742746	0.90149	-0.330174
O00453	Leukocyte-specific transcript 1 protein	LST1	0.00158974	3.2793	0.160409	1.27516	0.275134	0.875764	0.0625131	2.00414	0.146594	2.40354	0.832741	0.399398	x
P85037	Forkhead box protein K1	FOXK1	0.0106164	3.26889	0.0259097	3.30923	0.014508	3.15112	0.899037	-0.0403427	0.809574	0.117773	0.717969	0.158115
P98095	Fibulin-2	FBLN2	0.00173222	3.25977	0.018471	2.38884	0.00223559	3.3007	0.452009	0.870933	0.983701	-0.0409321	0.536687	-0.911865
B0I1T2	Unconventional myosin-Ig	MYO1G	0.00222088	3.25794	0.0335047	2.06325	0.0129932	2.27845	0.0344571	1.19469	0.205984	0.979491	0.82157	-0.215197
Q9BWM7	Sideroflexin-3	SFXN3	0.00814188	3.25554	0.0519652	2.39333	0.0106446	3.29832	0.0158095	0.862213	0.957463	-0.0427784	0.118358	-0.904991
Q8NF50	Dedicator of cytokinesis protein 8	DOCK8	0.00284211	3.25327	0.145285	1.42464	0.0118798	2.36768	0.0307086	1.82863	0.172959	0.885588	0.298062	-0.943046
P31323	cAMP-dependent protein kinase type II-beta regulatory subunit	PRKAR2B	0.00142857	3.24011	0.376605	0.609896	0.00233171	3.19501	0.0222312	2.63021	0.979311	0.0450985	0.108245	-2.58511
O75791	GRB2-related adapter protein 2	GRAP2	0.00355556	3.23522	0.0604074	1.54272	0.0148821	1.7089	0.0724567	1.6925	0.183552	1.52632	0.928649	-0.166182
P80217	Interferon-induced 35 kDa protein	IFI35	0.00340324	3.22581	0.019622	2.29775	0.061042	1.52709	0.180492	0.928051	0.193058	1.69872	0.394277	0.770665
Q9NUU6	Inactive ubiquitin thioesterase OTULINL	OTULINL	0.0010583	3.20656	0.0105697	2.63824	0.0118971	2.52392	0.255631	0.568316	0.652	0.682642	0.948666	0.114326
P11047	Laminin subunit gamma-1	LAMC1	0.0010101	3.20246	0.059968	1.3154	0.00197576	3.71662	0.0271886	1.88706	0.706997	-0.514165	0.108958	-2.40122
Q9NY15	Stabilin-1	STAB1	0.00147059	3.19804	0.0172421	2.00143	0.00152195	2.75223	0.0994677	1.19662	0.579237	0.445816	0.464875	-0.750801
P08631	Tyrosine-protein kinase HCK	HCK	0.0011875	3.19402	0.0201446	1.65667	0.0533985	1.73361	0.0547097	1.53735	0.39027	1.46041	0.971836	-0.0769394
P08567	Pleckstrin	PLEK	0.00414159	3.185	0.118755	0.689821	0.105129	1.27434	0.0494608	2.49518	0.363224	1.91066	0.708085	-0.584523	x
O14933	Ubiquitin/ISG15-conjugating enzyme E2 L6	UBE2L6	0.0163731	3.18234	0.615804	0.810906	0.150302	1.55897	0.0910782	2.37143	0.147908	1.62337	0.650863	-0.748063	x
P01889	HLA class I histocompatibility antigen. B alpha chain	HLA-B	0.00219104	3.18192	0.0446969	1.69089	0.128154	1.29471	0.0216684	1.49103	0.171605	1.88721	0.747817	0.396182
P07686	Beta-hexosaminidase subunit beta	HEXB	0.00218792	3.18081	0.01168	2.86009	0.0028728	3.11021	0.23252	0.320723	0.846369	0.0705994	0.550897	-0.250123
Q92629	Delta-sarcoglycan	SGCD	0.00116239	3.17832	0.216265	0.757195	0.00196011	3.80281	0.0211844	2.42113	0.692739	-0.624489	0.0859512	-3.04562
Q460N5	Protein mono-ADP-ribosyltransferase PARP14	PARP14	0.00980256	3.17829	0.129182	1.66158	0.0699713	1.95418	0.0169362	1.51671	0.24376	1.22411	0.726285	-0.292605	x
Q13952	Nuclear transcription factor Y subunit gamma	NFYC	0.0241654	3.17326	0.300637	1.76629	0.232317	1.73641	0.42484	1.40696	0.562016	1.43685	0.991626	0.029888	x
P52292	Importin subunit alpha-1	KPNA2	0.00116031	3.15755	0.0332469	3.04602	0.0008	4.02947	0.956235	0.111527	0.116	-0.871923	0.574723	-0.983449
Q14554	Protein disulfide-isomerase A5	PDIA5	0.00112563	3.13471	0.279981	0.809509	0.00110145	3.24849	0.0326458	2.3252	0.928295	-0.113776	0.0973165	-2.43898
Q13033	Striatin-3	STRN3	0.0225637	3.12635	0.0860646	2.49076	0.0275922	3.01477	0.0925428	0.635591	0.828141	0.111587	0.115569	-0.524004
O94804	Serine/threonine-protein kinase 10	STK10	0.000956522	3.12144	0.0307445	1.36853	0.00116923	2.57665	0.027875	1.75291	0.389571	0.54479	0.157375	-1.20812
Q14766	Latent-transforming growth factor beta-binding protein 1	LTBP1	0.00171554	3.11661	0.26922	1.00566	0.00320423	4.22005	0.0344423	2.11095	0.448039	-1.10344	0.098023	-3.21439
P0DOX6	Immunoglobulin mu heavy chain	IGM	0.0154703	3.10894	0.775995	0.57314	0.159222	2.0144	0.132903	2.5358	0.588769	1.09454	0.594702	-1.44126	x
Q96AC1	Fermitin family homolog 2	FERMT2	0.00512446	3.1032	0.173627	1.23498	0.00684615	3.69234	0.0162936	1.86822	0.715457	-0.589134	0.0982716	-2.45735
Q86TM6	E3 ubiquitin-protein ligase synoviolin	SYVN1	0.000952381	3.09269	0.00622222	2.62781	0.00147826	2.79091	0.0931142	0.464874	0.595908	0.301777	0.722788	-0.163097
P78324	Tyrosine-protein phosphatase non-receptor type substrate 1	SIRPA	0.000946565	3.08836	0.327238	1.0362	0.00141667	3.3334	0.127917	2.05216	0.829909	-0.245037	0.163389	-2.2972
P49407	Beta-arrestin-1	ARRB1	0.0154944	3.08604	0.562829	0.999037	0.00915016	3.79589	0.164564	2.087	0.479761	-0.709844	0.156297	-2.79685
P08962	CD63 antigen	CD63	0.0166516	3.07794	0.0333856	3.20897	0.0241605	2.9025	0.783508	-0.131034	0.809645	0.17543	0.615979	0.306464
P28676	Grancalcin	GCA	0.0130526	3.07509	0.0659063	2.24888	0.0181281	2.95102	0.146456	0.82621	0.929207	0.124073	0.358347	-0.702136
Q8N3U4	Cohesin subunit SA-2	STAG2	0.00476619	3.07001	0.0217318	2.69096	0.00775177	2.76705	0.362993	0.379048	0.55822	0.302955	0.903856	-0.0760929
Q8ND71	GTPase IMAP family member 8	GIMAP8	0.00283173	3.06909	1	0	0.00216359	2.96653	0.027947	2.25118	0.925426	0.102562	0.088	-2.14862
A0A0B4J1U7	Immunoglobulin heavy variable 6-1	IGHV6-1	0.040775	3.06255	0.247077	1.79166	0.153436	1.95366	0.0733153	1.27089	0.232953	1.10889	0.822159	-0.161999	x
A1X283	SH3 and PX domain-containing protein 2B	SH3PXD2B	0.000923077	3.06218	0.002	2.95586	0.00116667	3.73344	0.817616	0.106321	0.447258	-0.671262	0.2416	-0.777584
P19878	Neutrophil cytosol factor 2	NCF2	0.00278927	3.05765	0.00824242	3.00392	0.0106867	2.08926	0.968707	0.0537312	0.572828	0.968391	0.397613	0.91466
P79483	HLA class II histocompatibility antigen. DR beta 3 chain	HLA-DRB3	0.0371333	3.04592	0.0844383	2.22278	0.380684	1.54324	0.730273	0.823137	0.749245	1.50268	0.862367	0.679539	x
Q14141	Septin-6	SEPTIN6	0.00149862	3.04082	0.0233122	1.61375	0.00338838	2.40683	0.0165517	1.42707	0.375254	0.633996	0.187586	-0.793076
P22223	Cadherin-3	CDH3	0.0188233	3.03639	0.0305688	3.44552	0.0597318	2.4011	0.355894	-0.40913	0.499934	0.635294	0.257604	1.04442
P04233	HLA class II histocompatibility antigen gamma chain	CD74	0.00119094	3.0358	0.0136822	1.52313	0.0154026	1.47047	0.0273333	1.51267	0.16131	1.56533	0.959979	0.0526684
P11215	Integrin alpha-M	ITGAM	0.00303353	3.03076	0.0136226	2.33721	0.00449123	2.82367	0.460822	0.693542	0.919504	0.207085	0.69763	-0.486457
Q14BN4	Sarcolemmal membrane-associated protein	SLMAP	0.00395161	3.02948	0.961851	0.0697615	0.00534533	3.54674	0.044367	2.95972	0.777935	-0.517259	0.103577	-3.47698
P15498	Proto-oncogene vav	VAV1	0.00299061	3.02644	0.193195	1.20075	0.00699343	2.44437	0.0416846	1.82569	0.37061	0.58207	0.193956	-1.24362
P49006	MARCKS-related protein	MARCKSL1	0.0011976	3.02394	0.00877419	1.85395	0.000631579	2.69604	0.0560445	1.16999	0.69994	0.327904	0.116115	-0.842088
P35542	Serum amyloid A-4 protein	SAA4	0.0383789	3.02341	0.477477	1.18372	0.323258	1.56297	0.244008	1.8397	0.596259	1.46045	0.901646	-0.379248	x
Q9NRN5	Olfactomedin-like protein 3	OLFML3	0.00338328	3.02112	0.786438	0.276715	0.0406076	1.8538	0.0270441	2.74441	0.416891	1.16732	0.262845	-1.57709
O00115	Deoxyribonuclease-2-alpha	DNASE2	0.00959329	3.01497	0.036133	2.61903	0.0117746	2.7024	0.838136	0.395935	0.910969	0.312568	0.974409	-0.0833664
P36269	Glutathione hydrolase 5 proenzyme	GGT5	0.00189062	3.01427	0.250944	0.956174	0.00363529	3.09788	0.0341687	2.05809	0.953833	-0.0836094	0.115126	-2.1417
P12277	Creatine kinase B-type	CKB	0.0054518	3.01228	0.879928	-0.193762	0.00736101	3.6626	0.0281656	3.20604	0.765504	-0.650323	0.0876571	-3.85637
P09917	Polyunsaturated fatty acid 5-lipoxygenase	ALOX5	0.00108571	3.01075	0.0404886	1.13626	0.0917755	1.25592	0.0178378	1.87449	0.217642	1.75483	0.945921	-0.119656
Q86VB7	Scavenger receptor cysteine-rich type 1 protein M130	CD163	0.00246154	3.00947	0.874238	0.140128	0.046796	2.30111	0.0217083	2.86935	0.781751	0.708359	0.30387	-2.16099
O60262	Guanine nucleotide-binding protein G(I)/G(S)/G(O) subunit gamma-7	GNG7	0.00121739	3.00923	0.564992	0.212491	0.0229304	2.29922	0.0210909	2.79674	0.741221	0.710008	0.180852	-2.08673
P54289	Voltage-dependent calcium channel subunit alpha-2/delta-1	CACNA2D1	0.00267529	3.00832	1	0	0.143901	1.95971	0.0165825	2.68994	0.728156	1.04861	0.464335	-1.64134	x
Q13325	Interferon-induced protein with tetratricopeptide repeats 5	IFIT5	0.00230568	2.99995	0.209711	1.29861	0.123617	1.35288	0.122933	1.70134	0.258244	1.64707	0.981763	-0.0542639	x
Q8WYJ6	Septin-1	SEPTIN1	0.00119497	2.99946	0.0861211	1.07256	0.0269244	1.82113	0.0159643	1.9269	0.345867	1.17833	0.522943	-0.748565
Q16595	Frataxin. mitochondrial	FXN	0.00169231	2.99718	1	0	0.00223797	2.84437	0.0188957	1.88271	0.864911	0.152815	0.0936812	-1.72989
Q9UMS0	NFU1 iron-sulfur cluster scaffold homolog. mitochondrial	NFU1	0.00217875	2.99335	0.0884836	1.90304	0.0371012	2.14644	0.296147	1.09031	0.59001	0.846906	0.917442	-0.2434
Q8IYM9	E3 ubiquitin-protein ligase TRIM22	TRIM22	0.000952381	2.99001	0.00921951	2.43546	0.00836824	2.1077	0.26116	0.554558	0.442012	0.882317	0.754777	0.327759
Q15052	Rho guanine nucleotide exchange factor 6	ARHGEF6	0.00136986	2.98681	0.0779947	1.3535	0.00288932	1.69185	0.0664707	1.63331	0.151636	1.29496	0.777443	-0.338352
Q9UPN6	SR-related and CTD-associated factor 8	SCAF8	0.000993464	2.98603	0.0335079	2.20508	0.00144	2.8023	0.463228	0.780951	0.729569	0.18373	0.647474	-0.597221
Q8NBQ5	Estradiol 17-beta-dehydrogenase 11	HSD17B11	0.00143353	2.98586	0.0450286	1.71199	0.00221538	3.06306	0.0975119	1.27387	0.949108	-0.0772003	0.207025	-1.35107
P02751	Fibronectin	FN1	0.000909091	2.98448	0.0325846	1.8244	0.00144681	3.67621	0.164574	1.16009	0.382626	-0.691723	0.130713	-1.85181
Q8TDB6	E3 ubiquitin-protein ligase DTX3L	DTX3L	0.0101082	2.98098	0.149158	1.59051	0.203139	1.39137	0.0270982	1.39047	0.217721	1.58961	0.892766	0.19914	x
Q9HD89	Resistin	RETN	0.0197814	2.97877	1	0	0.127899	1.79268	0.121329	2.39215	0.726765	1.18609	0.551075	-1.20606	x
P09471	Guanine nucleotide-binding protein G(o) subunit alpha	GNAO1	0.0114237	2.97854	0.15417	1.27785	0.0136063	3.36732	0.244095	1.70069	0.911343	-0.388778	0.297709	-2.08947
Q4G176	Malonate--CoA ligase ACSF3. mitochondrial	ACSF3	0.00131307	2.96591	0.0306734	2.02855	0.0173067	2.18649	0.225678	0.937365	0.5714	0.779424	0.932822	-0.157941
Q8N1G2	Cap-specific mRNA (nucleoside-2'-O-)-methyltransferase 1	CMTR1	0.00181162	2.95868	0.098337	1.82193	0.144134	1.41287	0.283001	1.13675	0.334395	1.5458	0.862869	0.409054	x
Q02318	Sterol 26-hydroxylase. mitochondrial	CYP27A1	0.00228664	2.95206	0.224673	0.812288	0.00148624	2.72516	0.0284985	2.13977	0.828012	0.226902	0.0979535	-1.91287
O15117	FYN-binding protein 1	FYB1	0.00112593	2.94966	0.346479	0.788929	0.0552895	1.36752	0.0648473	2.16073	0.257971	1.58213	0.75211	-0.578593	x
P07948	Tyrosine-protein kinase Lyn	LYN	0.00225499	2.94824	0.0625374	1.36167	0.012604	1.71658	0.0401969	1.58657	0.18147	1.23165	0.652059	-0.354912
Q9BZG1	Ras-related protein Rab-34	RAB34	0.00125843	2.93283	0.982941	0.0304993	0.0437437	2.13996	0.0491203	2.90233	0.706532	0.79287	0.34051	-2.10946
Q9NR12	PDZ and LIM domain protein 7	PDLIM7	0.00104286	2.93011	0.708042	0.280972	0.00379155	3.57057	0.0216373	2.64913	0.736739	-0.640459	0.0948993	-3.28959
P29350	Tyrosine-protein phosphatase non-receptor type 6	PTPN6	0.0016211	2.9276	0.0119122	1.94848	0.00601695	1.97618	0.0529272	0.979122	0.234325	0.951418	0.972491	-0.0277046
Q7Z5L7	Podocan	PODN	0.00230941	2.92342	0.0929062	1.5909	0.0391431	2.43179	0.217671	1.33252	0.849683	0.491628	0.714753	-0.840888
Q03518	Antigen peptide transporter 1	TAP1	0.0031	2.91609	0.0591946	1.29243	0.157776	1.07478	0.0312376	1.62366	0.193928	1.84131	0.862986	0.217647	x
Q96BX8	MOB kinase activator 3A	MOB3A	0.0010339	2.91535	0.127252	1.39611	0.00122667	2.63848	0.126376	1.51924	0.476952	0.276875	0.29151	-1.24236
Q9UBW5	Bridging integrator 2	BIN2	0.0022344	2.91202	0.19	1.21322	0.0279553	1.78593	0.128314	1.6988	0.412674	1.12609	0.737109	-0.572714
P21333	Filamin-A	FLNA	0.00122404	2.90833	0.0301236	1.41485	0.00188462	3.54652	0.0710615	1.49348	0.6767	-0.63819	0.119497	-2.13167
P61218	DNA-directed RNA polymerases I. II. and III subunit RPABC2	POLR2F	0.0123244	2.9033	0.39025	1.28048	0.497803	0.942588	0.237402	1.62283	0.353865	1.96072	0.913711	0.337888	x
Q8NBX0	Saccharopine dehydrogenase-like oxidoreductase	SCCPDH	0.00577306	2.89166	0.0267145	2.52984	0.00747122	3.022	0.357446	0.361819	0.897669	-0.130345	0.509838	-0.492164
P16885	1-phosphatidylinositol 4.5-bisphosphate phosphodiesterase gamma-2	PLCG2	0.00126582	2.88796	0.0102456	1.64884	0.00176344	2.3026	0.0629528	1.23912	0.557997	0.585361	0.466219	-0.653763
P09104	Gamma-enolase	ENO2	0.00775749	2.87667	0.0744515	2.10683	0.00109434	3.66557	0.696522	0.769838	0.700216	-0.788903	0.375749	-1.55874
Q9Y3Z3	Deoxynucleoside triphosphate triphosphohydrolase SAMHD1	SAMHD1	0.00116279	2.873	0.010656	1.3291	0.00915243	1.52391	0.0164396	1.5439	0.181606	1.34909	0.812253	-0.19481
Q969E2	Secretory carrier-associated membrane protein 4	SCAMP4	0.00117895	2.86887	0.0160696	2.34282	0.00104348	2.96468	0.592707	0.526053	0.921364	-0.0958084	0.563665	-0.621861
P20292	Arachidonate 5-lipoxygenase-activating protein	ALOX5AP	0.0155469	2.86236	0.0655967	2.24511	0.0621519	2.05894	0.210028	0.617253	0.408107	0.803422	0.847555	0.186169	x
O94925	Glutaminase kidney isoform. mitochondrial	GLS	0.00230094	2.85807	0.10725	1.88243	0.00240941	3.12497	0.405676	0.975637	0.674115	-0.266903	0.396219	-1.24254
P40306	Proteasome subunit beta type-10	PSMB10	0.0158957	2.8567	0.133151	1.75282	0.263423	1.14081	0.0307622	1.10387	0.137524	1.71589	0.314186	0.612014	x
P10301	Ras-related protein R-Ras	RRAS	0.00230303	2.85219	0.0234803	1.95061	0.00657848	2.98909	0.0245	0.901577	0.929695	-0.136907	0.297279	-1.03848
P27658	Collagen alpha-1(VIII) chain	COL8A1	0.00188624	2.84435	0.186142	1.27729	0.00199449	4.60535	0.194965	1.56705	0.312701	-1.761	0.110256	-3.32806
O75923	Dysferlin	DYSF	0.00282294	2.84356	0.336192	1.00929	0.00319859	3.03159	0.103591	1.83427	0.860076	-0.188026	0.15773	-2.0223
Q96ME7	Zinc finger protein 512	ZNF512	0.00301754	2.84	0.014449	2.23347	0.0237785	2.71582	0.550339	0.606523	0.967471	0.12418	0.823545	-0.482343
P48059	LIM and senescent cell antigen-like-containing domain protein 1	LIMS1	0.013052	2.8357	0.088028	1.93328	0.0151206	3.07789	0.0170769	0.902423	0.829973	-0.242185	0.153431	-1.14461
P09913	Interferon-induced protein with tetratricopeptide repeats 2	IFIT2	0.00188971	2.83028	0.35543	0.528457	0.348801	0.842673	0.0359912	2.30182	0.319802	1.98761	0.883359	-0.314215	x
Q5TEJ8	Protein THEMIS2	THEMIS2	0.0010807	2.82844	0.749409	0.173121	0.210553	0.844602	0.0242857	2.65532	0.163746	1.98384	0.563503	-0.671481	x
P11169	Solute carrier family 2. facilitated glucose transporter member 3	SLC2A3	0.00173836	2.82515	0.0470752	1.82971	0.00424416	2.03932	0.35627	0.995445	0.485792	0.785829	0.900436	-0.209616
Q6PCB0	von Willebrand factor A domain-containing protein 1	VWA1	0.00187591	2.82512	0.0741258	1.41615	0.00328758	3.20867	0.0543793	1.40898	0.764268	-0.383547	0.124509	-1.79252
P07942	Laminin subunit beta-1	LAMB1	0.00144928	2.82471	0.117836	1.18121	0.00142169	3.39408	0.0693438	1.6435	0.55608	-0.569377	0.11252	-2.21288
Q15819	Ubiquitin-conjugating enzyme E2 variant 2	UBE2V2	0.0296663	2.82217	0.0901295	2.53413	0.02829	2.964	0.694119	0.288039	0.798803	-0.141825	0.612108	-0.429865
P20851	C4b-binding protein beta chain	C4BPB	0.00147009	2.82136	0.181685	1.05076	0.96675	-0.0366362	0.0953696	1.7706	0.139059	2.85799	0.51192	1.08739	x
P50454	Serpin H1	SERPINH1	0.00114879	2.81828	0.141375	1.06057	0.00147264	3.06845	0.068655	1.75771	0.839426	-0.250172	0.115953	-2.00788
Q9H492	Microtubule-associated proteins 1A/1B light chain 3A	MAP1LC3A	0.00430622	2.81641	0.151021	1.71213	0.00391747	3.34806	0.299891	1.10427	0.463385	-0.531657	0.253981	-1.63593
P07766	T-cell surface glycoprotein CD3 epsilon chain	CD3E	0.00106294	2.81605	1	0	0.239536	0.956604	0.0161143	2.87077	0.258212	1.85945	0.516094	-1.01132	x
Q70UQ0	Inhibitor of nuclear factor kappa-B kinase-interacting protein	IKBIP	0.00170806	2.80993	0.310061	0.879107	0.00122293	3.20288	0.0928181	1.93082	0.746345	-0.392945	0.111622	-2.32377
P12314	High affinity immunoglobulin gamma Fc receptor I	FCGR1A	0.00467334	2.80922	1	0	0.765454	0.240988	0.0351569	2.47649	0.204839	2.56824	0.96061	0.0917507	x
Q9BQA9	Cytochrome b-245 chaperone 1	CYBC1	0.00108738	2.80899	0.0120359	1.57052	0.0131697	1.83922	0.0418503	1.23847	0.419215	0.969772	0.827395	-0.268695
P41212	Transcription factor ETV6	ETV6	0.00167043	2.80823	0.00978947	2.64078	0.00418543	2.09313	0.488979	0.167449	0.135956	0.715104	0.103188	0.547655
Q8NCN5	Pyruvate dehydrogenase phosphatase regulatory subunit. mitochondrial	PDPR	0.0100179	2.80706	0.0517183	2.17227	0.0118653	2.85554	0.01708	0.634789	0.933623	-0.0484753	0.110646	-0.683264
Q8N6Q3	CD177 antigen	CD177	0.00879303	2.79933	0.789349	-0.252589	0.571081	0.601595	0.0152941	3.05192	0.21202	2.19773	0.536948	-0.854185	x
P09326	CD48 antigen	CD48	0.00561992	2.79843	0.949226	0.0759605	0.547174	0.684929	0.0170638	2.72247	0.217451	2.1135	0.742612	-0.608968	x
P14649	Myosin light chain 6B	MYL6B	0.00865905	2.79487	0.864456	0.263384	0.360798	1.39796	0.177312	2.53148	0.709896	1.39691	0.748577	-1.13458	x
O76024	Wolframin	WFS1	0.001	2.79235	0.426792	0.670971	0.00147867	3.11825	0.0494446	2.12138	0.752572	-0.325895	0.112192	-2.44727
P14902	Indoleamine 2.3-dioxygenase 1	IDO1	0.0140931	2.79199	0.305003	0.484911	0.0959021	0.736797	0.103895	2.30708	0.302108	2.0552	0.812321	-0.251887	x
O15533	Tapasin	TAPBP	0.00282647	2.78338	0.0371429	1.31087	0.231047	0.883497	0.0467758	1.47251	0.20427	1.89989	0.724834	0.427374
Q15434	RNA-binding motif. single-stranded-interacting protein 2	RBMS2	0.0390747	2.78333	0.26087	1.54805	0.0526476	2.72423	0.0983315	1.23527	0.976709	0.0591007	0.271651	-1.17617	x
O60831	PRA1 family protein 2	PRAF2	0.00164762	2.78181	0.711249	0.455395	0.00226303	2.90849	0.0816773	2.32642	0.884024	-0.126673	0.143698	-2.45309
P01703	Immunoglobulin lambda variable 1-40	IGLV1-40	0.0318909	2.78163	0.861511	0.266517	0.547202	0.829885	0.0385544	2.51511	0.327605	1.95174	0.763172	-0.563368	x
P04179	Superoxide dismutase [Mn]. mitochondrial	SOD2	0.0017193	2.77772	0.0328391	0.517999	0.00470133	2.18814	0.0170145	2.25973	0.706334	0.589583	0.108304	-1.67014
P48426	Phosphatidylinositol 5-phosphate 4-kinase type-2 alpha	PIP4K2A	0.00102013	2.7768	0.613936	0.518538	0.0631336	1.85837	0.0720051	2.25827	0.644982	0.918436	0.531784	-1.33983	x
Q03519	Antigen peptide transporter 2	TAP2	0.0051364	2.77112	0.0747567	1.26684	0.223595	0.9481	0.0462174	1.50428	0.205399	1.82302	0.773472	0.318739	x
P42025	Beta-centractin	ACTR1B	0.0133924	2.76819	0.0290811	2.91023	0.597156	0.871334	0.7268	-0.142048	0.458186	1.89685	0.354178	2.0389
P17213	Bactericidal permeability-increasing protein	BPI	0.0197893	2.76083	0.017078	2.22851	0.0369878	3.00367	0.734857	0.532317	0.95301	-0.242844	0.744278	-0.775161
Q9Y6F6	Inositol 1.4.5-triphosphate receptor associated 1	IRAG1	0.00365762	2.76047	0.153458	0.891503	0.00588462	3.43823	0.0835861	1.86897	0.780582	-0.677759	0.134013	-2.54673
Q9Y305	Acyl-coenzyme A thioesterase 9. mitochondrial	ACOT9	0.00123457	2.75932	0.0107733	1.59961	0.00120833	2.70575	0.01952	1.15971	0.952903	0.0535694	0.111259	-1.10615
O60488	Long-chain-fatty-acid--CoA ligase 4	ACSL4	0.001152	2.7578	0.0268265	1.71482	0.00109677	2.98172	0.109898	1.04298	0.655329	-0.223919	0.150316	-1.2669
Q9NUP1	Biogenesis of lysosome-related organelles complex 1 subunit 4	BLOC1S4	0.000857143	2.75447	0.0062	2.1814	0.0244706	1.50885	0.0798699	0.573069	0.274813	1.24562	0.502853	0.672553
P15144	Aminopeptidase N	ANPEP	0.0015567	2.74652	0.0599336	1.44589	0.00493647	2.30586	0.186451	1.30062	0.782638	0.440654	0.533605	-0.859967
P08637	Low affinity immunoglobulin gamma Fc region receptor III-A	FCGR3A	0.00450368	2.73934	0.900406	0.0866661	0.0854716	1.48424	0.0166923	2.65267	0.461648	1.2551	0.246604	-1.39757	x
Q03135	Caveolin-1	CAV1	0.0088016	2.73883	0.0364871	2.02403	0.00340031	3.4996	0.40644	0.714802	0.584559	-0.760769	0.123856	-1.47557
P33241	Lymphocyte-specific protein 1	LSP1	0.00156477	2.73674	0.0235642	1.50054	0.00682512	1.77389	0.0235419	1.2362	0.181603	0.96285	0.653336	-0.273349
P15586	N-acetylglucosamine-6-sulfatase	GNS	0.00230207	2.72116	0.0462419	1.6914	0.00245192	2.7543	0.103638	1.02976	0.953299	-0.0331375	0.160118	-1.06289
P09871	Complement C1s subcomponent	C1S	0.0181735	2.71902	0.232362	1.39811	0.0407108	2.26925	0.0572651	1.32092	0.581427	0.449773	0.286615	-0.871146
Q9H1C7	Cysteine-rich and transmembrane domain-containing protein 1	CYSTM1	0.0304467	2.7185	1	0	0.155295	1.23391	0.117891	2.50543	0.595427	1.4846	0.493348	-1.02083	x
Q92979	Ribosomal RNA small subunit methyltransferase NEP1	EMG1	0.0150216	2.7175	0.0281298	2.95232	0.0125376	2.9688	0.521421	-0.234814	0.599207	-0.2513	0.980219	-0.0164864
Q96RQ9	L-amino-acid oxidase	IL4I1	0.00110891	2.71713	0.585867	-0.258012	0.328698	0.729459	0.0206667	2.97515	0.182824	1.98767	0.444778	-0.987471	x
Q9BXX0	EMILIN-2	EMILIN2	0.00131707	2.71327	0.677795	0.249776	0.0140654	2.04164	0.0152632	2.4635	0.595797	0.671629	0.128987	-1.79187
Q8WWP7	GTPase IMAP family member 1	GIMAP1	0.000955882	2.70811	0.173182	0.634162	0.0130636	1.90537	0.0153333	2.07394	0.462966	0.802736	0.183001	-1.27121
P23471	Receptor-type tyrosine-protein phosphatase zeta	PTPRZ1	0.002469	2.70073	0.633711	0.537406	0.0170379	2.70919	0.08192	2.16332	0.996805	-0.00846062	0.257806	-2.17178
Q16576	Histone-binding protein RBBP7	RBBP7	0.0154495	2.70022	0.0316805	2.75585	0.0299509	2.39909	0.9204	-0.055629	0.761809	0.30113	0.614585	0.356759
Q63ZY3	KN motif and ankyrin repeat domain-containing protein 2	KANK2	0.0373287	2.69946	0.725897	0.615507	0.0435768	2.98471	0.0879482	2.08395	0.871448	-0.285253	0.186215	-2.3692
Q13637	Ras-related protein Rab-32	RAB32	0.001	2.69873	0.535641	0.464565	0.175907	1.11945	0.0319579	2.23416	0.33182	1.57928	0.728716	-0.654883	x
A0A0C4DH25	Immunoglobulin kappa variable 3D-20	IGKV3D-20	0.0195973	2.69612	0.86155	0.312789	0.821675	0.370602	0.139343	2.38333	0.36313	2.32552	0.986893	-0.0578135	x
O14495	Phospholipid phosphatase 3	PLPP3	0.00302653	2.6817	0.278778	0.871394	0.00195455	2.74439	0.098318	1.81031	0.968281	-0.0626869	0.128325	-1.873
P05156	Complement factor I	CFI	0.00586537	2.67485	0.447056	1.06399	0.00961689	2.36415	0.257659	1.61086	0.661304	0.310702	0.466175	-1.30016
O95139	NADH dehydrogenase [ubiquinone] 1 beta subcomplex subunit 6	NDUFB6	0.0154815	2.66846	0.0328449	2.76856	0.0236512	2.47377	0.808855	-0.100104	0.678987	0.194692	0.544839	0.294796
Q96MM6	Heat shock 70 kDa protein 12B	HSPA12B	0.00693155	2.66319	0.170034	1.00183	0.002	3.37649	0.206725	1.66137	0.663168	-0.713294	0.0852903	-2.37466
O75475	PC4 and SFRS1-interacting protein	PSIP1	0.00120482	2.65615	0.0104481	1.68048	0.00327778	2.36454	0.0220952	0.975674	0.76397	0.291612	0.32649	-0.684062
Q9BVT8	Transmembrane and ubiquitin-like domain-containing protein 1	TMUB1	0.000878049	2.65596	0.0175537	2.14352	0.0359469	1.82951	0.563376	0.512436	0.617082	0.826452	0.877493	0.314016
Q13153	Serine/threonine-protein kinase PAK 1	PAK1	0.00197865	2.6558	0.0118205	2.29526	0.0790422	1.70862	0.384265	0.360544	0.584908	0.947182	0.718909	0.586639
Q92556	Engulfment and cell motility protein 1	ELMO1	0.00116959	2.6557	0.35419	0.506434	0.0144568	2.13793	0.0156216	2.14926	0.736143	0.517765	0.203736	-1.6315
P19971	Thymidine phosphorylase	TYMP	0.00511765	2.64601	0.171759	0.933141	0.225545	0.79446	0.0292226	1.71287	0.142737	1.85155	0.877253	0.138681	x
Q9C005	Protein dpy-30 homolog	DPY30	0.022859	2.64206	0.0523026	2.55644	0.0474701	2.17698	0.909114	0.085619	0.500313	0.465081	0.561616	0.379462
Q9HB40	Retinoid-inducible serine carboxypeptidase	SCPEP1	0.00765891	2.63824	0.0257762	2.41423	0.0167548	2.16387	0.441637	0.224003	0.197031	0.474366	0.239292	0.250363
O00461	Golgi integral membrane protein 4	GOLIM4	0.00186083	2.63312	0.148545	1.35379	0.0267362	2.0064	0.160177	1.27933	0.643868	0.626726	0.705583	-0.652605
Q9Y2K2	Serine/threonine-protein kinase SIK3	SIK3	0.00460128	2.63177	0.132133	1.40175	0.00990608	2.14763	0.149112	1.23002	0.549203	0.48414	0.465663	-0.745879
P16150	Leukosialin	SPN	0.00162562	2.62338	0.267122	0.860321	0.00197605	2.2225	0.0724994	1.76306	0.589272	0.400879	0.203995	-1.36218
Q9NRD8	Dual oxidase 2	DUOX2	0.0111848	2.62225	1	0	1	0	0.0476555	2.21103	0.415703	1.25329	1	0	x
Q9H939	Proline-serine-threonine phosphatase-interacting protein 2	PSTPIP2	0.00150276	2.61969	0.0577335	1.24203	0.134068	0.862219	0.0855886	1.37766	0.170199	1.75747	0.765932	0.37981	x
Q63HR2	Tensin-2	TNS2	0.00100826	2.61908	0.668447	0.333979	0.00681827	2.96579	0.0236507	2.2851	0.845435	-0.346709	0.115835	-2.63181
O00533	Neural cell adhesion molecule L1-like protein	CHL1	0.0208545	2.61666	1	0	0.748494	0.314725	0.0555208	2.81941	0.359348	2.30193	0.75241	-0.51748	x
P43246	DNA mismatch repair protein Msh2	MSH2	0.0110642	2.60618	0.0356877	2.46079	0.0115442	2.72193	0.793441	0.145391	0.849335	-0.115749	0.703696	-0.261139
Q8WUP2	Filamin-binding LIM protein 1	FBLIM1	0.00603004	2.6033	0.0190677	2.44956	0.00210298	3.55766	0.849664	0.153746	0.251343	-0.954356	0.119816	-1.1081
Q13576	Ras GTPase-activating-like protein IQGAP2	IQGAP2	0.00104425	2.59346	0.109793	1.15192	0.00197067	2.40638	0.0597489	1.44154	0.758355	0.187079	0.190865	-1.25446
Q8N131	Porimin	TMEM123	0.00378601	2.59265	0.644989	0.586132	0.0892595	1.60239	0.110829	2.00652	0.479581	0.990261	0.613146	-1.01626	x
Q10588	ADP-ribosyl cyclase/cyclic ADP-ribose hydrolase 2	BST1	0.0012129	2.59008	1	0	0.0467906	1.58224	0.0161538	2.59454	0.550053	1.00785	0.237573	-1.5867
Q92930	Ras-related protein Rab-8B	RAB8B	0.00467457	2.58678	0.0453333	1.55829	0.0062834	2.35943	0.0518469	1.02849	0.801521	0.227351	0.115585	-0.801143
Q8IY21	Probable ATP-dependent RNA helicase DDX60	DDX60	0.0223048	2.58574	0.708344	0.403633	0.691237	0.420636	0.0329769	2.18211	0.183421	2.1651	0.98962	-0.0170033	x
Q9BU61	NADH dehydrogenase [ubiquinone] 1 alpha subcomplex assembly factor 3	NDUFAF3	0.00403996	2.57943	0.136354	1.43587	0.0252461	1.74122	0.166777	1.14356	0.216971	0.838211	0.816408	-0.30535
Q13488	V-type proton ATPase 116 kDa subunit a 3	TCIRG1	0.0189336	2.57754	0.0364065	2.5763	0.0458655	2.00724	0.999387	0.00124245	0.47698	0.570299	0.310445	0.569057
P39060	Collagen alpha-1(XVIII) chain	COL18A1	0.00119786	2.57676	0.199741	1.02551	0.00172093	3.57397	0.0926736	1.55125	0.337407	-0.997205	0.109533	-2.54846
Q8IV50	LysM and putative peptidoglycan-binding domain-containing protein 2	LYSMD2	0.00284885	2.57646	0.0254466	1.74216	0.00699812	1.94364	0.0461395	0.834306	0.196386	0.632817	0.50844	-0.201489
O75940	Survival of motor neuron-related-splicing factor 30	SMNDC1	0.0205314	2.57549	0.260998	1.71801	0.0116945	2.98696	0.59079	0.857482	0.620548	-0.411464	0.471473	-1.26895
Q13287	N-myc-interactor	NMI	0.00232853	2.57482	0.00989767	1.77564	0.00551938	1.74054	0.230352	0.799174	0.440844	0.834278	0.970566	0.035104
P09914	Interferon-induced protein with tetratricopeptide repeats 1	IFIT1	0.0356019	2.57447	0.65505	0.609464	0.190264	1.61566	0.123773	1.965	0.669189	0.958808	0.580911	-1.0062	x
Q63HN8	E3 ubiquitin-protein ligase RNF213	RNF213	0.00283681	2.57321	0.0328298	1.36459	0.0823465	1.14429	0.0567975	1.20861	0.221353	1.42891	0.832525	0.220298
Q92619	Rho GTPase-activating protein 45	ARHGAP45	0.0014269	2.57202	0.335918	0.852214	0.00669813	1.72261	0.0941557	1.71981	0.207544	0.849416	0.504775	-0.870395
P51531	Probable global transcription activator SNF2L2	SMARCA2	0.00586235	2.5649	0.0445966	1.85297	0.0161311	2.05311	0.0172222	0.711927	0.151097	0.511792	0.550178	-0.200135
Q9NXH8	Torsin-4A	TOR4A	0.00229017	2.55961	0.397606	0.785584	0.00306306	2.37176	0.104036	1.77403	0.854079	0.187858	0.216124	-1.58617
Q16647	Prostacyclin synthase	PTGIS	0.0243652	2.5572	0.0577598	0.855572	0.0166117	2.82499	0.235662	1.70162	0.941568	-0.267798	0.246434	-1.96942
O00499	Myc box-dependent-interacting protein 1	BIN1	0.00119149	2.55534	0.984693	0.0106667	0.0462483	1.39577	0.0242222	2.54468	0.368269	1.15958	0.230924	-1.3851
Q13683	Integrin alpha-7	ITGA7	0.00144538	2.5536	0.501779	0.456846	0.00467571	2.9066	0.0356091	2.09676	0.843791	-0.352998	0.116387	-2.44975
O00592	Podocalyxin	PODXL	0.00483229	2.55191	0.103682	1.62005	0.00466995	2.96001	0.258092	0.931865	0.648719	-0.408103	0.241927	-1.33997
Q93052	Lipoma-preferred partner	LPP	0.00123757	2.54067	0.0121899	0.779592	0.00466421	2.98152	0.0163373	1.76108	0.817496	-0.440848	0.111477	-2.20193
O00339	Matrilin-2	MATN2	0.000956863	2.53938	0.512616	0.766949	0.0109026	2.3476	0.206015	1.77243	0.9232	0.191778	0.444157	-1.58065
Q6ZS81	WD repeat- and FYVE domain-containing protein 4	WDFY4	0.0018107	2.5362	0.420616	0.573314	0.208792	0.623737	0.0413903	1.96289	0.152766	1.91246	0.974393	-0.0504227	x
Q15118	[Pyruvate dehydrogenase (acetyl-transferring)] kinase isozyme 1. mitochondrial	PDK1	0.00167797	2.53388	0.0693685	1.19465	0.00364964	2.00458	0.0282368	1.33922	0.213408	0.529294	0.187332	-0.809929
Q8IUX7	Adipocyte enhancer-binding protein 1	AEBP1	0.00150409	2.52911	0.167737	1.01499	0.00171642	2.77405	0.0778787	1.51412	0.791638	-0.244941	0.121298	-1.75906
Q9NVD7	Alpha-parvin	PARVA	0.00148276	2.52876	0.566596	0.518709	0.00327022	2.92778	0.0648264	2.01005	0.766604	-0.399025	0.121901	-2.40908
P20702	Integrin alpha-X	ITGAX	0.00102092	2.52819	1	0	0.721813	0.228773	0.012	3.20015	0.130824	2.29942	0.351204	-0.900733	x
Q13043	Serine/threonine-protein kinase 4	STK4	0.00165919	2.52732	0.0713318	1.21531	0.00342679	2.00453	0.0341268	1.31201	0.181847	0.522785	0.213691	-0.789222
P23497	Nuclear autoantigen Sp-100	SP100	0.00282178	2.52681	0.0434286	1.27143	0.0126835	1.69763	0.0311485	1.25538	0.327091	0.829173	0.461673	-0.426207
P12829	Myosin light chain 4	MYL4	0.00430887	2.52321	0.744865	0.233965	0.0086169	1.50201	0.03378	2.28925	0.33169	1.0212	0.138069	-1.26804
P31350	Ribonucleoside-diphosphate reductase subunit M2	RRM2	0.00310306	2.5204	0.0135524	2.75153	0.00175089	3.10952	0.803757	-0.231133	0.416572	-0.589116	0.72251	-0.357983
Q16527	Cysteine and glycine-rich protein 2	CSRP2	0.0139501	2.52012	0.115888	1.56094	0.0109541	3.20239	0.0178039	0.959182	0.546996	-0.682274	0.10949	-1.64146
Q86WV6	Stimulator of interferon genes protein	STING1	0.0267479	2.5177	0.0755811	2.24947	0.0693722	1.95826	0.500767	0.268225	0.21479	0.559439	0.57103	0.291214	x
P49023	Paxillin	PXN	0.00150943	2.51197	0.0307457	1.61373	0.00162712	2.6553	0.132812	0.89824	0.838727	-0.14333	0.186017	-1.04157
P22894	Neutrophil collagenase	MMP8	0.0117561	2.50399	0.213133	1.23053	0.134203	1.78459	0.434378	1.27345	0.834817	0.719398	0.85707	-0.554055	x
P04439	HLA class I histocompatibility antigen. A alpha chain	HLA-A	0.00625857	2.50087	0.308706	0.763728	0.116071	1.17603	0.0312767	1.73714	0.252504	1.32483	0.695159	-0.412306	x
P42224	Signal transducer and activator of transcription 1-alpha/beta	STAT1	0.00640185	2.50019	0.949911	-0.0433933	0.451802	0.550409	0.016186	2.54358	0.187616	1.94978	0.524259	-0.593802	x
Q7Z7G0	Target of Nesh-SH3	ABI3BP	0.00114478	2.49961	0.413718	0.51054	0.0668108	1.25286	0.0285732	1.98907	0.32775	1.24676	0.573869	-0.742315	x
Q14767	Latent-transforming growth factor beta-binding protein 2	LTBP2	0.000940299	2.4981	0.108447	1.37194	0.00144	3.65954	0.24961	1.12616	0.312253	-1.16143	0.133471	-2.2876
O75376	Nuclear receptor corepressor 1	NCOR1	0.00128302	2.49795	0.0184691	1.94348	0.00980077	2.44861	0.412747	0.554474	0.979397	0.0493483	0.750591	-0.505126
Q13303	Voltage-gated potassium channel subunit beta-2	KCNAB2	0.00113706	2.49416	0.434634	0.5166	0.00409202	1.17645	0.0385167	1.97756	0.150571	1.31772	0.511795	-0.659846
P27105	Stomatin	STOM	0.001025	2.49246	0.00573913	1.68154	0.00194937	2.2128	0.0567085	0.810922	0.792195	0.27966	0.402431	-0.531262
Q15113	Procollagen C-endopeptidase enhancer 1	PCOLCE	0.00224633	2.48956	0.197322	0.579674	0.0595967	1.68347	0.0338182	1.90989	0.694476	0.806094	0.463714	-1.1038	x
P15104	Glutamine synthetase	GLUL	0.023333	2.48861	0.216027	1.29112	0.15565	1.37682	0.0965096	1.19749	0.340837	1.11179	0.939378	-0.0857006	x
P80723	Brain acid soluble protein 1	BASP1	0.00121019	2.48613	0.0401586	1.19162	0.00340439	2.75341	0.0526036	1.2945	0.853971	-0.267285	0.161167	-1.56179
Q6NZI2	Caveolae-associated protein 1	CAVIN1	0.000968153	2.48311	0.0161008	1.39168	0.00172285	3.09113	0.0586975	1.09142	0.584905	-0.608028	0.114761	-1.69945
Q6ZMP0	Thrombospondin type-1 domain-containing protein 4	THSD4	0.0204976	2.48066	0.0665569	2.13166	0.0160588	2.87451	0.63376	0.349	0.758148	-0.393853	0.440368	-0.742853
P61769	Beta-2-microglobulin	B2M	0.00781628	2.47628	0.0216865	1.68469	0.147024	0.95666	0.332697	0.791592	0.294716	1.51962	0.398043	0.728031
P02748	Complement component C9	C9	0.00191667	2.47567	0.444977	-0.784492	0.0117871	1.8739	0.0277388	3.26016	0.58498	0.601774	0.118663	-2.65839
O00754	Lysosomal alpha-mannosidase	MAN2B1	0.0174975	2.47197	0.0563967	2.17168	0.0231314	2.33451	0.447868	0.300296	0.770821	0.137461	0.720647	-0.162834
Q9NZK5	Adenosine deaminase 2	ADA2	0.00149254	2.46974	0.47924	0.367887	0.33229	0.643826	0.0166095	2.10185	0.180847	1.82591	0.863008	-0.275939	x
Q9HBI0	Gamma-parvin	PARVG	0.0303304	2.46308	0.694199	0.406731	0.134674	1.26796	0.223462	2.05635	0.649817	1.19512	0.661981	-0.86123	x
P26447	Protein S100-A4	S100A4	0.00112621	2.45753	0.0104804	1.34309	0.00149309	1.98782	0.0180126	1.11444	0.438321	0.46971	0.21265	-0.644733
O94855	Protein transport protein Sec24D	SEC24D	0.0024509	2.45695	0.128689	1.30413	0.00296133	2.3674	0.150578	1.15282	0.835873	0.0895454	0.259166	-1.06328
Q9NZN4	EH domain-containing protein 2	EHD2	0.000938462	2.45627	0.0170511	1.61128	0.0026841	2.94272	0.0884807	0.84499	0.667839	-0.486446	0.183066	-1.33144
P28065	Proteasome subunit beta type-9	PSMB9	0.0016621	2.45353	0.0301875	1.23796	0.0707535	1.00415	0.0230578	1.21557	0.146405	1.44938	0.782022	0.233815
Q9HAV0	Guanine nucleotide-binding protein subunit beta-4	GNB4	0.00395152	2.45223	0.210419	1.22183	0.0117567	1.87116	0.192646	1.2304	0.269209	0.581072	0.587979	-0.649329
Q96PP9	Guanylate-binding protein 4	GBP4	0.0134014	2.44778	0.449402	0.925739	0.821279	0.261861	0.123776	1.52204	0.146912	2.18592	0.717878	0.663878	x
Q9UL18	Protein argonaute-1	AGO1	0.0310242	2.4473	0.360187	1.33385	0.0306018	2.6122	0.298824	1.11345	0.843536	-0.164907	0.359722	-1.27835
O15143	Actin-related protein 2/3 complex subunit 1B	ARPC1B	0.00102521	2.44165	0.0106563	1.58463	0.00128302	2.03418	0.0321785	0.857025	0.417361	0.407471	0.156783	-0.449554
Q9GZU7	Carboxy-terminal domain RNA polymerase II polypeptide A small phosphatase 1	CTDSP1	0.0117516	2.44162	0.029546	2.42835	0.000666667	3.0764	0.994895	0.0132658	0.713504	-0.63478	0.645227	-0.648046
Q0VD83	Apolipoprotein B receptor	APOBR	0.00257405	2.43947	0.0103636	1.74256	0.101472	1.19999	0.372959	0.696912	0.456014	1.23948	0.704913	0.542568
P09486	SPARC	SPARC	0.00283514	2.43651	0.460328	0.561604	0.123814	1.53601	0.0546731	1.87491	0.671594	0.900503	0.600862	-0.974405	x
P61244	Protein max	MAX	0.00182258	2.43156	0.0105736	2.45513	0.00498361	1.80613	0.94167	-0.0235775	0.135167	0.625426	0.0864615	0.649004
P14384	Carboxypeptidase M	CPM	0.00601908	2.42923	0.124408	1.23729	0.00481049	2.39615	0.249946	1.19194	0.985467	0.0330862	0.317694	-1.15886
Q9BY50	Signal peptidase complex catalytic subunit SEC11C	SEC11C	0.00112957	2.42173	0.0201371	1.61907	0.00125926	2.31726	0.258876	0.802665	0.914484	0.104467	0.3712	-0.698198
Q9H488	GDP-fucose protein O-fucosyltransferase 1	POFUT1	0.000974359	2.41873	0.00723077	2.14216	0.00132584	2.31685	0.206193	0.276563	0.896427	0.101881	0.723518	-0.174681
O43924	Retinal rod rhodopsin-sensitive cGMP 3'.5'-cyclic phosphodiesterase subunit delta	PDE6D	0.00132923	2.41767	0.218465	1.12898	0.00718669	1.5921	0.218901	1.28868	0.224271	0.825568	0.760516	-0.463116
P00813	Adenosine deaminase	ADA	0.0121318	2.41427	0.0667494	1.47202	0.0124361	2.06993	0.235721	0.942252	0.806123	0.344343	0.341192	-0.59791
P32121	Beta-arrestin-2	ARRB2	0.00823066	2.41162	0.232918	1.0029	0.271444	1.07266	0.0807705	1.40872	0.42198	1.33896	0.973079	-0.0697588	x
Q12765	Secernin-1	SCRN1	0.00277157	2.40904	0.109958	1.26003	0.00731324	2.25624	0.180481	1.14901	0.920652	0.152808	0.411404	-0.996206
Q96F15	GTPase IMAP family member 5	GIMAP5	0.00237307	2.40801	1	0	0.049515	1.293	0.0299302	1.8831	0.318744	1.11501	0.480686	-0.768088
O43818	U3 small nucleolar RNA-interacting protein 2	RRP9	0.017708	2.40501	0.0830261	1.91305	0.0146333	2.63737	0.218866	0.491961	0.237354	-0.23236	0.165385	-0.724321
P32456	Guanylate-binding protein 2	GBP2	0.00223907	2.4047	0.10541	0.783385	0.10565	0.881665	0.0301671	1.62131	0.188272	1.52303	0.929076	-0.0982792	x
A0A0B4J1V0	Immunoglobulin heavy variable 3-15	IGHV3-15	0.0236543	2.40432	1	0	0.312258	0.586301	0.0932947	2.28741	0.370549	1.81802	0.654701	-0.469392	x
Q969Q5	Ras-related protein Rab-24	RAB24	0.00218452	2.40401	0.311402	0.875869	0.699085	0.322275	0.0930868	1.52814	0.14776	2.08174	0.738804	0.553594	x
P48723	Heat shock 70 kDa protein 13	HSPA13	0.0158265	2.40353	0.179794	1.27254	0.0231442	2.20138	0.035167	1.13099	0.802814	0.202158	0.108949	-0.928835
A0A0C4DH31	Immunoglobulin heavy variable 1-18	IGHV1-18	0.022894	2.40051	0.103665	1.34323	0.0858616	1.14513	0.470565	1.05729	0.537579	1.25539	0.906784	0.198101	x
Q96SB3	Neurabin-2	PPP1R9B	0.0124927	2.39171	0.0405611	2.13802	0.0272161	2.00052	0.452817	0.253692	0.366491	0.391188	0.770218	0.137495
Q96RU3	Formin-binding protein 1	FNBP1	0.00603928	2.38756	0.732658	0.38112	0.02901	1.71792	0.0531053	2.00644	0.302009	0.669644	0.264357	-1.3368
P38571	Lysosomal acid lipase/cholesteryl ester hydrolase	LIPA	0.00219333	2.38669	0.218994	1.23501	0.0111114	1.97525	0.296841	1.15167	0.703278	0.411441	0.65171	-0.740232
Q9Y2I8	WD repeat-containing protein 37	WDR37	0.00290909	2.38601	0.262858	1.10492	0.0235008	1.64473	0.282968	1.28109	0.567859	0.741281	0.799233	-0.539808
P29590	Protein PML	PML	0.00226194	2.38365	0.0568668	0.974011	0.0271803	1.16109	0.0173427	1.40964	0.143827	1.22256	0.720165	-0.187078
Q53T59	HCLS1-binding protein 3	HS1BP3	0.0168184	2.3821	0.337474	1.21801	0.0264925	2.26564	0.283548	1.16409	0.914572	0.116466	0.468391	-1.04762
Q9NTM9	Copper homeostasis protein cutC homolog	CUTC	0.01726	2.38186	0.93077	0.142522	0.367314	0.967997	0.181569	2.23934	0.530341	1.41386	0.751574	-0.825475	x
Q9H173	Nucleotide exchange factor SIL1	SIL1	0.0046075	2.37875	0.927941	0.123013	0.376827	0.6973	0.0615132	2.25574	0.157965	1.68145	0.747745	-0.574287	x
Q92844	TRAF family member-associated NF-kappa-B activator	TANK	0.0173575	2.37741	0.0416174	2.01242	0.151622	1.51133	0.839688	0.364993	0.777642	0.866079	0.844386	0.501086
Q96IY4	Carboxypeptidase B2	CPB2	0.0015527	2.37275	0.236309	1.12109	0.00248848	2.93891	0.236096	1.25166	0.558065	-0.566154	0.217849	-1.81782
Q9NZU5	LIM and cysteine-rich domains protein 1	LMCD1	0.00450782	2.36901	0.0907047	1.08717	0.00434271	3.38611	0.0479373	1.28184	0.486554	-1.0171	0.099797	-2.29894
P46013	Proliferation marker protein Ki-67	MKI67	0.00174222	2.36899	0.0171234	2.16809	0.00427979	2.34259	0.798116	0.200899	0.980515	0.0264019	0.892445	-0.174497
Q9BT09	Protein canopy homolog 3	CNPY3	0.00381576	2.3629	0.20367	0.938163	0.0360865	1.81978	0.0601373	1.42474	0.713727	0.543121	0.492893	-0.881619
P30154	Serine/threonine-protein phosphatase 2A 65 kDa regulatory subunit A beta isoform	PPP2R1B	0.00410359	2.35628	0.0316881	2.51751	0.0161431	1.83837	0.924076	-0.161239	0.764373	0.517903	0.715122	0.679142
P50895	Basal cell adhesion molecule	BCAM	0.0154791	2.35236	0.233229	1.33155	0.0115022	2.90147	0.254243	1.02081	0.610424	-0.549115	0.214774	-1.56992
Q9Y2D5	PALM2-AKAP2 fusion protein	PALM2AKAP2	0.00996805	2.34567	0.595243	-0.532402	0.0133448	2.35403	0.0222	2.87807	0.989396	-0.00835876	0.0775385	-2.88643
Q9ULC3	Ras-related protein Rab-23	RAB23	0.0196617	2.34383	1	0	0.0666714	2.58886	0.0638085	2.17543	0.950566	-0.245028	0.264623	-2.42046	x
P06493	Cyclin-dependent kinase 1	CDK1	0.0282375	2.32533	0.0332884	2.89781	0.0125953	2.96571	0.296005	-0.572485	0.182875	-0.640388	0.937547	-0.0679031
P09668	Pro-cathepsin H	CTSH	0.00410246	2.3244	0.0555856	1.37982	0.0121644	1.93691	0.0167451	0.944576	0.500859	0.387481	0.269396	-0.557094
P28068	HLA class II histocompatibility antigen. DM beta chain	HLA-DMB	0.00161067	2.32314	0.876826	-0.124938	0.754269	0.199186	0.0276375	2.44808	0.143317	2.12395	0.844052	-0.324124	x
P02743	Serum amyloid P-component	APCS	0.00453627	2.32081	0.222514	1.02047	0.0109815	2.74492	0.104787	1.30034	0.798269	-0.42411	0.219659	-1.72445
Q96BY6	Dedicator of cytokinesis protein 10	DOCK10	0.0019203	2.32013	0.913577	0.0814375	0.330469	0.625342	0.0231712	2.23869	0.195145	1.69478	0.689325	-0.543905	x
Q9Y6D6	Brefeldin A-inhibited guanine nucleotide-exchange protein 1	ARFGEF1	0.0441355	2.31839	0.0624745	2.50369	0.27497	1.44775	0.74443	-0.185295	0.63444	0.870645	0.471527	1.05594	x
Q9NX00	Transmembrane protein 160	TMEM160	0.00158947	2.31799	0.0109076	1.94068	0.0132435	1.78504	0.624513	0.377302	0.710926	0.532949	0.916177	0.155647
Q8N5M9	Protein jagunal homolog 1	JAGN1	0.0465148	2.31689	0.0475274	3.01797	0.402665	0.803472	0.778955	-0.70108	0.576436	1.51342	0.344953	2.2145
P02792	Ferritin light chain	FTL	0.00181967	2.31663	0.0122486	1.76391	0.00137209	3.34269	0.413971	0.552714	0.357983	-1.02606	0.122476	-1.57878
Q8TEB9	Rhomboid-related protein 4	RHBDD1	0.00496831	2.30737	0.101099	1.33206	0.0237886	1.94913	0.399803	0.975308	0.871001	0.358235	0.730503	-0.617073
P61964	WD repeat-containing protein 5	WDR5	0.00162061	2.29926	0.0103489	2.08029	0.050257	1.57154	0.716584	0.218976	0.629398	0.727724	0.719124	0.508748
Q9UHF7	Zinc finger transcription factor Trps1	TRPS1	0.0351192	2.29171	0.255568	1.59859	0.178183	1.60403	0.539393	0.693121	0.642264	0.687677	0.997468	-0.00544395	x
Q9BU76	Multiple myeloma tumor-associated protein 2	MMTAG2	0.0289369	2.28799	0.598961	0.787082	0.691226	0.590608	0.228802	1.50091	0.424148	1.69738	0.95167	0.196474	x
O95810	Caveolae-associated protein 2	CAVIN2	0.00472432	2.2812	0.0520294	1.12982	0.00859918	2.57255	0.102695	1.15138	0.884386	-0.291354	0.21376	-1.44273
Q96P48	Arf-GAP with Rho-GAP domain. ANK repeat and PH domain-containing protein 1	ARAP1	0.0112234	2.27923	0.43872	1.01033	0.0245069	2.01671	0.298663	1.2689	0.733245	0.262522	0.535978	-1.00638
O95340	Bifunctional 3'-phosphoadenosine 5'-phosphosulfate synthase 2	PAPSS2	0.0148945	2.27554	0.0253464	2.97828	0.190789	1.39156	0.39466	-0.702745	0.594564	0.883979	0.313052	1.58672
P51608	Methyl-CpG-binding protein 2	MECP2	0.00101333	2.27147	0.0336488	0.751329	0.00162025	1.98138	0.0191807	1.52014	0.757212	0.29009	0.108	-1.23005
Q9HCB6	Spondin-1	SPON1	0.00164371	2.25944	0.310482	0.993018	0.00321541	3.23039	0.255546	1.26642	0.431472	-0.970951	0.188197	-2.23737
Q5K4L6	Long-chain fatty acid transport protein 3	SLC27A3	0.0141274	2.25504	0.164386	1.41203	0.0148828	2.17859	0.286973	0.843013	0.921124	0.0764526	0.388917	-0.766561
Q9P2A4	ABI gene family member 3	ABI3	0.0023131	2.25435	0.749809	-0.225378	0.070272	0.726245	0.0236491	2.47973	0.138058	1.52811	0.314375	-0.951624	x
O95816	BAG family molecular chaperone regulator 2	BAG2	0.00119048	2.2516	0.913933	0.0810024	0.00227586	2.99132	0.027191	2.17059	0.54396	-0.739724	0.0842828	-2.91032
Q9UGP4	LIM domain-containing protein 1	LIMD1	0.00823625	2.2503	0.0849364	1.51924	0.0109288	2.27363	0.109929	0.731062	0.971034	-0.0233337	0.237241	-0.754396
Q9H7M9	V-type immunoglobulin domain-containing suppressor of T-cell activation	VSIR	0.00188454	2.24858	0.0194809	1.47347	0.00433716	1.90275	0.118104	0.77511	0.689891	0.345831	0.528465	-0.429279
O95786	Antiviral innate immune response receptor RIG-I	RIGI	0.0181842	2.2425	0.0295326	2.2036	0.103514	1.3319	0.974258	0.0389027	0.486711	0.910601	0.332264	0.871699
O60237	Protein phosphatase 1 regulatory subunit 12B	PPP1R12B	0.0174782	2.24102	0.590369	0.279842	0.00620417	3.1509	0.0960039	1.96117	0.706612	-0.909886	0.0987294	-2.87106
P28838	Cytosol aminopeptidase	LAP3	0.00254545	2.24051	0.0713615	0.440531	0.0500606	0.892999	0.0237403	1.79997	0.234297	1.34751	0.501539	-0.452468	x
Q8N8S7	Protein enabled homolog	ENAH	0.0118096	2.24041	0.304854	1.13557	0.00726007	2.78072	0.240759	1.10484	0.401134	-0.540312	0.187088	-1.64516
P62875	DNA-directed RNA polymerases I. II. and III subunit RPABC5	POLR2L	0.025587	2.24009	0.0434381	2.41557	0.0286587	2.2241	0.689699	-0.175483	0.975229	0.0159912	0.698443	0.191474
O75718	Cartilage-associated protein	CRTAP	0.00227922	2.23914	0.819034	0.185233	0.00251716	2.57531	0.0444485	2.05391	0.792247	-0.336162	0.0976229	-2.39007
P52701	DNA mismatch repair protein Msh6	MSH6	0.0205217	2.23156	0.0624567	2.00525	0.0164765	2.41783	0.604883	0.226311	0.586621	-0.18627	0.348615	-0.41258
Q16656	Nuclear respiratory factor 1	NRF1	0.00359703	2.22768	0.01917	1.92509	0.00420267	2.17885	0.341923	0.302593	0.887829	0.0488327	0.480837	-0.25376
Q5VTL8	Pre-mRNA-splicing factor 38B	PRPF38B	0.0110658	2.2237	0.0473464	1.91364	0.0146273	2.13785	0.492202	0.310064	0.847317	0.0858505	0.701642	-0.224213
Q9H0L4	Cleavage stimulation factor subunit 2 tau variant	CSTF2T	0.00244134	2.22061	0.0453845	1.4928	0.00291871	2.28007	0.173569	0.727817	0.905415	-0.0594543	0.239399	-0.787271
Q14161	ARF GTPase-activating protein GIT2	GIT2	0.00103509	2.22054	0.241472	0.737202	0.00325901	1.69613	0.0499322	1.48334	0.278571	0.524414	0.277831	-0.958928
Q7Z5R6	Amyloid beta A4 precursor protein-binding family B member 1-interacting protein	APBB1IP	0.0259712	2.21253	0.250872	0.892683	0.0469452	1.60286	0.312365	1.31985	0.798395	0.609667	0.625942	-0.710179
Q00653	Nuclear factor NF-kappa-B p100 subunit	NFKB2	0.00567848	2.20964	0.0254334	1.80632	0.00640481	2.11328	0.290439	0.403325	0.896331	0.0963642	0.388874	-0.306961
P06239	Tyrosine-protein kinase Lck	LCK	0.00169593	2.2071	0.992765	0.00772038	0.9658	-0.0233189	0.0223333	2.19938	0.164444	2.23042	0.981809	0.0310392	x
Q66K74	Microtubule-associated protein 1S	MAP1S	0.00310102	2.20309	0.109439	1.02227	0.00989815	1.88819	0.0169109	1.18082	0.609934	0.314904	0.167342	-0.865914
Q02809	Procollagen-lysine.2-oxoglutarate 5-dioxygenase 1	PLOD1	0.00981422	2.20304	0.572869	0.520764	0.00187541	2.85638	0.184802	1.68227	0.664532	-0.65334	0.116199	-2.33561
P11388	DNA topoisomerase 2-alpha	TOP2A	0.0019823	2.19873	0.0151597	2.38066	0.00429457	2.34543	0.844256	-0.181936	0.905077	-0.1467	0.981747	0.035236
Q13418	Integrin-linked protein kinase	ILK	0.000818182	2.19588	0.0112687	0.953209	0.00277516	2.46953	0.0170667	1.24268	0.829599	-0.27365	0.115848	-1.51632
P83916	Chromobox protein homolog 1	CBX1	0.0106098	2.19257	0.301945	0.96777	0.100141	1.63376	0.127101	1.2248	0.758277	0.558807	0.694023	-0.665994	x
O15460	Prolyl 4-hydroxylase subunit alpha-2	P4HA2	0.0289037	2.18656	0.65358	0.733059	0.0124983	2.87478	0.322344	1.4535	0.28073	-0.688218	0.239206	-2.14172
P42898	Methylenetetrahydrofolate reductase (NADPH)	MTHFR	0.0177561	2.18598	0.913483	0.198343	0.14807	1.51454	0.244302	1.98764	0.76533	0.671444	0.601293	-1.3162	x
Q6PCB7	Long-chain fatty acid transport protein 1	SLC27A1	0.00421769	2.18475	0.846327	0.245351	0.341889	1.28354	0.0956128	1.9394	0.758364	0.901211	0.717318	-1.03819	x
Q14149	MORC family CW-type zinc finger protein 3	MORC3	0.00852866	2.18355	0.0235891	2.05542	0.023729	1.77242	0.729299	0.12813	0.563707	0.411127	0.570613	0.282997
Q8NHP8	Putative phospholipase B-like 2	PLBD2	0.00590887	2.17917	0.0789018	1.32145	0.0100397	1.91727	0.0567726	0.857716	0.478307	0.261897	0.186591	-0.595819
Q01628	Interferon-induced transmembrane protein 3	IFITM3	0.00473447	2.1789	0.180972	0.878968	0.0147577	1.55261	0.197822	1.29993	0.679361	0.626285	0.589216	-0.673643
Q15003	Condensin complex subunit 2	NCAPH	0.0154546	2.17313	0.027378	2.28851	0.00900404	2.33747	0.924202	-0.115388	0.92098	-0.164344	0.971981	-0.0489563
P43403	Tyrosine-protein kinase ZAP-70	ZAP70	0.0127857	2.16832	0.96183	0.0399195	0.0549767	2.27612	0.050936	2.1284	0.974098	-0.107802	0.228792	-2.2362	x
Q13884	Beta-1-syntrophin	SNTB1	0.0138664	2.16488	0.876421	0.173633	0.0101142	2.53981	0.0286925	1.99125	0.690745	-0.374931	0.0918333	-2.36618
Q9UPT8	Zinc finger CCCH domain-containing protein 4	ZC3H4	0.00234659	2.15972	0.028778	1.56995	0.00417824	1.90429	0.169127	0.589769	0.514292	0.255421	0.541959	-0.334348
Q6NZY4	Zinc finger CCHC domain-containing protein 8	ZCCHC8	0.025847	2.15904	0.0718429	1.9139	0.270549	1.25362	0.156443	0.245144	0.562572	0.905427	0.626108	0.660283	x
Q8N4X5	Actin filament-associated protein 1-like 2	AFAP1L2	0.00118343	2.1469	0.0146667	1.55422	0.0022069	2.43567	0.261093	0.592684	0.579274	-0.288767	0.184091	-0.881451
Q9H0J9	Protein mono-ADP-ribosyltransferase PARP12	PARP12	0.027433	2.14341	0.304295	1.01014	0.173213	1.20248	0.0231607	1.13328	0.1801	0.940937	0.736418	-0.192342	x
Q8IY95	Transmembrane protein 192	TMEM192	0.0171423	2.13979	0.411353	0.875339	0.0250132	1.89272	0.150659	1.26445	0.671296	0.247061	0.301896	-1.01739
O15162	Phospholipid scramblase 1	PLSCR1	0.0343927	2.13235	0.260879	1.14506	0.242295	1.09601	0.0351613	0.987288	0.208227	1.03633	0.949555	0.0490452	x
P09496	Clathrin light chain A	CLTA	0.0362341	2.1264	0.178588	1.41698	0.032896	2.22582	0.0729005	0.70942	0.898642	-0.0994282	0.0842783	-0.808848
O95428	Papilin	PAPLN	0.00284827	2.12361	0.19269	0.754924	0.0129605	1.88813	0.0214526	1.36868	0.835067	0.235479	0.188197	-1.13321
P07311	Acylphosphatase-1	ACYP1	0.00441729	2.11936	0.01	1.84573	0.00113103	2.44385	0.762902	0.273634	0.799216	-0.324492	0.353523	-0.598126
Q8IY67	Ribonucleoprotein PTB-binding 1	RAVER1	0.00144134	2.11874	0.0345305	1.13295	0.00246296	1.81935	0.0169624	0.985786	0.187314	0.299393	0.11181	-0.686393
Q15276	Rab GTPase-binding effector protein 1	RABEP1	0.0341953	2.11416	0.120843	0.752136	0.345853	0.888041	0.32046	1.36203	0.666868	1.22612	0.956982	-0.135905	x
Q8TB61	Adenosine 3'-phospho 5'-phosphosulfate transporter 1	SLC35B2	0.0284862	2.11348	0.311209	1.23784	0.00286705	2.75329	0.627557	0.875641	0.68856	-0.639814	0.350616	-1.51546
Q8TCU6	Phosphatidylinositol 3.4.5-trisphosphate-dependent Rac exchanger 1 protein	PREX1	0.00173585	2.10551	0.15226	0.67287	0.0165195	1.25745	0.0377399	1.43264	0.348786	0.84806	0.489385	-0.584579
Q8IV08	5'-3' exonuclease PLD3	PLD3	0.00122523	2.1032	0.00928889	1.81351	0.00381513	1.59947	0.458855	0.289695	0.45291	0.50373	0.780175	0.214035
Q4VC31	Protein MIX23	MIX23	0.0171049	2.10213	0.0398175	2.06396	0.0179977	2.08408	0.948014	0.0381699	0.976627	0.0180527	0.973153	-0.0201172
P19387	DNA-directed RNA polymerase II subunit RPB3	POLR2C	0.0374709	2.09821	0.054199	2.25671	0.0196858	2.67635	0.761998	-0.158498	0.500002	-0.578144	0.546719	-0.419647
P29728	2'-5'-oligoadenylate synthase 2	OAS2	0.0270017	2.09444	0.663704	0.354095	0.444382	0.685649	0.0487876	1.74035	0.369286	1.40879	0.78325	-0.331554	x
P26038	Moesin	MSN	0.00169697	2.0911	0.0307912	1.19372	0.00186408	1.8976	0.0590274	0.897375	0.692931	0.193493	0.136924	-0.703882
Q8WWX9	Selenoprotein M	SELENOM	0.00104828	2.08682	1	0	0.00246377	2.40714	0.02	2.18523	0.747658	-0.320317	0.0708889	-2.50555
Q9Y696	Chloride intracellular channel protein 4	CLIC4	0.00247154	2.08139	0.0612874	1.21845	0.00292481	2.51044	0.100496	0.862943	0.568275	-0.429043	0.12211	-1.29199
P32519	ETS-related transcription factor Elf-1	ELF1	0.00939346	2.08019	0.0229394	2.07703	0.0242278	1.7325	0.99451	0.00315933	0.61007	0.347683	0.500137	0.344523
P06865	Beta-hexosaminidase subunit alpha	HEXA	0.0121457	2.07611	0.066798	1.6203	0.0156944	2.03358	0.207633	0.455811	0.925776	0.0425308	0.397799	-0.41328
Q9Y2J8	Protein-arginine deiminase type-2	PADI2	0.00304258	2.07544	0.0332383	2.58274	0.459763	0.626704	0.729796	-0.507304	0.381952	1.44874	0.307167	1.95604
Q99986	Serine/threonine-protein kinase VRK1	VRK1	0.00217804	2.07083	0.0307748	1.90035	0.00417989	2.24731	0.850546	0.170476	0.85297	-0.176479	0.770348	-0.346955
Q9UL26	Ras-related protein Rab-22A	RAB22A	0.00617357	2.0702	0.0196914	1.58921	0.0485188	1.5366	0.649775	0.48099	0.798847	0.533605	0.977595	0.0526152
Q9NWT6	Hypoxia-inducible factor 1-alpha inhibitor	HIF1AN	0.0267405	2.0662	0.339973	1.01145	0.0433281	1.94233	0.109292	1.05475	0.89042	0.123877	0.299281	-0.930877
Q9Y490	Talin-1	TLN1	0.00111111	2.0656	0.00854545	1.03726	0.00283164	2.1942	0.0170219	1.02834	0.921146	-0.128601	0.142926	-1.15694
Q8NBS9	Thioredoxin domain-containing protein 5	TXNDC5	0.00214651	2.06433	0.0330085	1.14592	0.00109353	2.08854	0.202444	0.918409	0.983367	-0.0242077	0.220122	-0.942616
Q96D15	Reticulocalbin-3	RCN3	0.00940144	2.06325	0.576353	0.451991	0.0299915	1.95007	0.179023	1.61126	0.965006	0.113182	0.372985	-1.49808
Q8WUH2	Transforming growth factor-beta receptor-associated protein 1	TGFBRAP1	0.0151011	2.05803	0.589182	0.593998	0.0858543	1.58377	0.123898	1.46403	0.744616	0.474261	0.513341	-0.989769	x
P23469	Receptor-type tyrosine-protein phosphatase epsilon	PTPRE	0.00190114	2.05483	0.0107874	1.68592	0.00325597	1.81315	0.269214	0.368915	0.697464	0.241685	0.801166	-0.12723
C9JLW8	Mapk-regulated corepressor-interacting protein 1	MCRIP1	0.0208264	2.05293	0.454205	0.856748	0.0175579	2.19754	0.183966	1.19618	0.736007	-0.144605	0.219264	-1.34079
Q9Y5J7	Mitochondrial import inner membrane translocase subunit Tim9	TIMM9	0.00728551	2.05222	0.0809444	1.36287	0.00685934	1.98117	0.288889	0.689345	0.929502	0.0710442	0.374508	-0.618301
Q06546	GA-binding protein alpha chain	GABPA	0.0359296	2.04706	0.04706	2.14261	0.00654257	2.35696	0.956638	-0.0955469	0.849817	-0.309904	0.862494	-0.214357
P02746	Complement C1q subcomponent subunit B	C1QB	0.00224465	2.04672	0.0843105	0.831163	0.00485308	1.43628	0.0693193	1.21556	0.446467	0.610439	0.360174	-0.605116
Q12929	Epidermal growth factor receptor kinase substrate 8	EPS8	0.00277468	2.04059	0.0779584	1.10006	0.00621712	1.98193	0.232502	0.940536	0.971141	0.0586651	0.415341	-0.881871
Q99102	Mucin-4	MUC4	0.0188451	2.04016	0.371384	1.44525	0.37835	-0.982644	0.776732	0.594911	0.144331	3.0228	0.338151	2.42789	x
Q9H6K4	Optic atrophy 3 protein	OPA3	0.00487979	2.03486	0.0873818	1.39982	0.0051052	1.99561	0.398776	0.635037	0.954658	0.0392517	0.50973	-0.595786
Q8N8A2	Serine/threonine-protein phosphatase 6 regulatory ankyrin repeat subunit B	ANKRD44	0.00267183	2.03269	0.686954	0.302338	0.180848	0.60547	0.0278639	1.73035	0.096	1.42722	0.736278	-0.303131	x
Q96T60	Bifunctional polynucleotide phosphatase/kinase	PNKP	0.0130776	2.03111	0.037608	1.87272	0.0388301	1.58737	0.251113	0.158395	0.209711	0.443744	0.352924	0.285349
Q687X5	Metalloreductase STEAP4	STEAP4	0.0101673	2.02845	0.644576	0.523434	0.123271	1.76301	0.324043	1.50501	0.936639	0.265437	0.639143	-1.23957	x
Q96GQ5	RUS family member 1	RUSF1	0.0205873	2.02842	0.815955	0.279213	0.0316952	1.88543	0.108806	1.7492	0.925677	0.142992	0.224502	-1.60621
Q96P16	Regulation of nuclear pre-mRNA domain-containing protein 1A	RPRD1A	0.00516796	2.02591	0.097548	1.45751	0.0376874	1.60601	0.46977	0.568398	0.701206	0.419896	0.926795	-0.148502
P02458	Collagen alpha-1(II) chain	COL2A1	0.0271652	2.01851	0.101804	1.60262	0.0139357	1.50562	0.819607	0.415891	0.802646	0.512895	0.96253	0.0970039
Q8IWV8	E3 ubiquitin-protein ligase UBR2	UBR2	0.00670792	2.01694	0.458219	0.755489	0.427082	0.648389	0.348727	1.26145	0.444544	1.36855	0.969392	0.1071	x
Q14192	Four and a half LIM domains protein 2	FHL2	0.0242221	2.01602	0.917215	-0.182373	0.0183621	2.47681	0.127239	2.1984	0.679091	-0.460784	0.16511	-2.65918
Q8WU79	Stromal membrane-associated protein 2	SMAP2	0.0310874	2.00977	0.159763	1.38074	0.036542	2.01733	0.0318942	0.629026	0.988986	-0.00756454	0.138814	-0.636591
P26006	Integrin alpha-3	ITGA3	0.0152681	2.00965	0.109681	1.54032	0.00364431	3.04546	0.609427	0.469337	0.209556	-1.03581	0.148561	-1.50514
P52788	Spermine synthase	SMS	0.0107767	2.00964	0.0286311	1.8863	0.180019	1.18688	0.729208	0.123338	0.562042	0.822759	0.545077	0.699421
Q13315	Serine-protein kinase ATM	ATM	0.00795031	2.00863	0.324046	0.735461	0.00816193	2.09554	0.0385906	1.27317	0.905206	-0.0869041	0.0971333	-1.36008
P13686	Tartrate-resistant acid phosphatase type 5	ACP5	0.00529241	2.00628	0.117775	0.934816	0.0239298	1.37109	0.0237787	1.07146	0.266801	0.635187	0.322025	-0.436275
O00214	Galectin-8	LGALS8	0.00889834	2.00597	0.0267642	2.03691	0.115317	1.53005	0.957473	-0.0309444	0.796201	0.475913	0.73943	0.506857
Q9NWS0	PIH1 domain-containing protein 1	PIH1D1	0.00779109	2.00419	0.0300335	2.01756	0.0350138	1.88792	0.986211	-0.0133732	0.938885	0.116267	0.928895	0.12964
Q9BRR6	ADP-dependent glucokinase	ADPGK	0.00187755	2.00119	0.0519136	1.03845	0.00876533	1.63615	0.0929878	0.962744	0.726625	0.365041	0.489744	-0.597704
Q9BX59	Tapasin-related protein	TAPBPL	0.0149371	1.99988	0.127753	1.21915	0.0970777	1.13357	0.462648	0.780733	0.564322	0.866306	0.961413	0.0855728	x
O75380	NADH dehydrogenase [ubiquinone] iron-sulfur protein 6. mitochondrial	NDUFS6	0.0304543	1.99724	0.0454147	2.08861	0.0360776	1.87349	0.880291	-0.0913727	0.881956	0.123749	0.579401	0.215122
P16220	Cyclic AMP-responsive element-binding protein 1	CREB1	0.00248054	1.9929	0.0287464	1.34195	0.00934179	1.44645	0.0398182	0.65095	0.166115	0.546452	0.809049	-0.104499
Q8TCB0	Interferon-induced protein 44	IFI44	0.0076636	1.99152	0.889511	-0.107693	0.379126	0.518244	0.0311913	2.09922	0.215028	1.47328	0.546754	-0.625937	x
P33908	Mannosyl-oligosaccharide 1.2-alpha-mannosidase IA	MAN1A1	0.00590829	1.99026	0.645464	0.275549	0.03441	1.70995	0.096803	1.71471	0.904916	0.280307	0.327654	-1.4344
Q9H4B7	Tubulin beta-1 chain	TUBB1	0.0201311	1.98927	0.015674	2.22559	0.0062695	2.23686	0.883212	-0.23632	0.918874	-0.247588	0.993	-0.0112677
O75112	LIM domain-binding protein 3	LDB3	0.0252195	1.98653	0.756826	0.214739	0.0990822	1.83703	0.11611	1.77179	0.96359	0.149498	0.385006	-1.62229	x
Q96FS4	Signal-induced proliferation-associated protein 1	SIPA1	0.0171587	1.98518	0.0573958	1.1205	0.00362996	1.9337	0.379326	0.864677	0.978185	0.0514807	0.247576	-0.813197
O14521	Succinate dehydrogenase [ubiquinone] cytochrome b small subunit. mitochondrial	SDHD	0.0419061	1.98488	0.0321447	2.46734	0.475271	0.890434	0.502011	-0.482463	0.611208	1.09444	0.327503	1.57691
Q12913	Receptor-type tyrosine-protein phosphatase eta	PTPRJ	0.0068024	1.98108	0.151099	0.434938	0.396632	0.595234	0.0542244	1.54614	0.399101	1.38584	0.913997	-0.160297	x
Q4KMQ2	Anoctamin-6	ANO6	0.00161765	1.98103	0.0184506	1.17335	0.00684785	1.36551	0.0297947	0.807677	0.260604	0.615524	0.703838	-0.192153
Q15007	Pre-mRNA-splicing regulator WTAP	WTAP	0.00303908	1.97954	0.0320039	1.69035	0.104869	1.28371	0.650255	0.289193	0.620903	0.695838	0.785129	0.406646
Q9NRW3	DNA dC->dU-editing enzyme APOBEC-3C	APOBEC3C	0.0101779	1.97946	0.14589	1.18999	0.0472993	1.41955	0.124041	0.789471	0.278437	0.559913	0.786927	-0.229558
P52756	RNA-binding protein 5	RBM5	0.0226581	1.97688	0.113123	1.51693	0.0312452	1.85425	0.260293	0.459945	0.55073	0.122629	0.505552	-0.337316
Q16799	Reticulon-1	RTN1	0.00556608	1.97364	0.0177288	-1.02583	0.979036	-0.010885	0.0141053	2.99948	0.143	1.98453	0.131198	-1.01495	x
Q8NI60	Atypical kinase COQ8A. mitochondrial	COQ8A	0.00097992	1.97295	0.37649	0.600731	0.00117073	2.05233	0.0844071	1.37222	0.774888	-0.0793758	0.130664	-1.4516
Q9H3Q1	Cdc42 effector protein 4	CDC42EP4	0.00172687	1.96919	0.0301894	1.72518	0.733213	0.370233	0.766363	0.244009	0.402442	1.59896	0.4628	1.35495
P00751	Complement factor B	CFB	0.00119874	1.96915	0.253386	0.443071	0.0259317	1.06935	0.017037	1.52608	0.257541	0.899802	0.393613	-0.626274
O75150	E3 ubiquitin-protein ligase BRE1B	RNF40	0.0113512	1.96812	0.0589542	1.58327	0.080004	1.42377	0.348926	0.384846	0.605159	0.544345	0.892399	0.159499	x
Q92522	Histone H1.10	H1-10	0.00093617	1.96625	0.0108613	0.846279	0.00285259	1.49188	0.0225	1.11997	0.440461	0.474373	0.206808	-0.645597
O43293	Death-associated protein kinase 3	DAPK3	0.00181595	1.96018	0.109445	1.2375	0.00268996	3.02966	0.469386	0.722676	0.408055	-1.06948	0.213583	-1.79215
P05556	Integrin beta-1	ITGB1	0.00135135	1.95954	0.0104416	0.98357	0.00187205	2.40142	0.0313531	0.975966	0.656925	-0.441887	0.11099	-1.41785
P05771	Protein kinase C beta type	PRKCB	0.0257328	1.95828	0.0316914	0.822903	0.00689839	1.74466	0.307168	1.13538	0.929302	0.213622	0.283138	-0.921759
Q86WV1	Src kinase-associated phosphoprotein 1	SKAP1	0.0100779	1.95769	1	0	0.84643	0.130601	0.0434146	1.88365	0.212902	1.82709	0.968772	-0.0565687	x
P57678	Gem-associated protein 4	GEMIN4	0.00432	1.95353	0.0191687	1.94817	0.00207407	2.82461	0.996732	0.00535583	0.281139	-0.871081	0.286887	-0.876437
Q13643	Four and a half LIM domains protein 3	FHL3	0.0171582	1.9501	0.00949533	1.85443	0.0011875	3.27407	0.944621	0.095669	0.402408	-1.32397	0.119024	-1.41964
Q9NZ08	Endoplasmic reticulum aminopeptidase 1	ERAP1	0.00103915	1.94923	0.0217238	0.874173	0.0066811	1.27042	0.0179097	1.07506	0.295089	0.678809	0.436274	-0.396246
Q8IW45	ATP-dependent (S)-NAD(P)H-hydrate dehydratase	NAXD	0.0118814	1.94769	0.15662	1.19657	0.0121443	2.00913	0.258112	0.751121	0.941631	-0.0614395	0.317042	-0.81256
Q96KA5	Lipid scramblase CLPTM1L	CLPTM1L	0.00640123	1.94068	0.351246	1.00647	0.00896091	1.80736	0.450048	0.934207	0.884056	0.133318	0.60099	-0.800889
Q86V48	Leucine zipper protein 1	LUZP1	0.00513542	1.94037	0.0218372	1.86384	0.00591898	1.9941	0.883238	0.076532	0.923344	-0.0537296	0.839319	-0.130262
Q969S3	Cytoplasmic 60S subunit biogenesis factor ZNF622	ZNF622	0.0243159	1.93926	0.0626675	1.83401	0.0252515	2.09111	0.784735	0.105247	0.828034	-0.151852	0.694759	-0.257099
Q16881	Thioredoxin reductase 1. cytoplasmic	TXNRD1	0.0186706	1.93165	0.159567	1.13564	0.0195804	2.03172	0.0248097	0.796016	0.901077	-0.100069	0.10788	-0.896085
Q9H098	Protein FAM107B	FAM107B	0.00774157	1.9283	1	0	0.128786	1.2112	0.0161951	2.25851	0.655098	0.717095	0.187019	-1.54142	x
P55957	BH3-interacting domain death agonist	BID	0.00105797	1.92674	0.00820513	1.83613	0.00915152	1.46009	0.849463	0.0906052	0.62075	0.466645	0.619944	0.37604
Q6PD62	RNA polymerase-associated protein CTR9 homolog	CTR9	0.00603785	1.92485	0.0187628	1.77255	0.00173333	2.20398	0.898843	0.1523	0.837431	-0.279136	0.661834	-0.431436
Q96LD4	E3 ubiquitin-protein ligase TRIM47	TRIM47	0.0121318	1.92354	0.0405399	1.65089	0.0122831	2.04257	0.21921	0.272644	0.850886	-0.11903	0.282811	-0.391674
Q05048	Cleavage stimulation factor subunit 1	CSTF1	0.0163894	1.92006	0.0517429	1.7455	0.0398121	1.57533	0.551801	0.174562	0.284301	0.344732	0.713656	0.170169
P01591	Immunoglobulin J chain	JCHAIN	0.030926	1.92002	0.126918	1.55478	0.175199	1.03448	0.836924	0.365239	0.668292	0.885538	0.793684	0.520299	x
Q99538	Legumain	LGMN	0.0317278	1.91233	0.0695302	1.51632	0.0231139	1.45325	0.78013	0.39601	0.797889	0.459083	0.966105	0.0630728
Q12788	Transducin beta-like protein 3	TBL3	0.0235124	1.91003	0.0574316	1.87259	0.0144352	2.26611	0.941686	0.0374435	0.182374	-0.356085	0.389051	-0.393528
P48960	Adhesion G protein-coupled receptor E5	ADGRE5	0.00603619	1.90979	0.993306	0.0106396	0.041798	1.51088	0.107944	1.89915	0.817851	0.39891	0.344679	-1.50024
Q02952	A-kinase anchor protein 12	AKAP12	0.0384367	1.9051	0.943972	-0.0853714	0.0346106	2.23521	0.0344821	1.99047	0.845753	-0.330111	0.102152	-2.32058
Q16512	Serine/threonine-protein kinase N1	PKN1	0.00520548	1.90393	0.345503	0.701182	0.0889646	0.919666	0.145605	1.20274	0.257594	0.984261	0.868026	-0.218484	x
P41226	Ubiquitin-like modifier-activating enzyme 7	UBA7	0.0337483	1.90307	0.100525	1.49288	0.60126	0.623326	0.471341	0.410192	0.490999	1.27974	0.573848	0.869551	x
Q12972	Nuclear inhibitor of protein phosphatase 1	PPP1R8	0.0139333	1.90234	0.0452711	1.66379	0.0224261	1.76923	0.344346	0.238547	0.827329	0.133105	0.826714	-0.105441
Q9UNQ2	Probable dimethyladenosine transferase	DIMT1	0.0343475	1.90082	0.0450837	1.88181	0.00436735	2.58658	0.989152	0.0190115	0.56347	-0.685758	0.30583	-0.70477
Q8IVM0	Coiled-coil domain-containing protein 50	CCDC50	0.0193369	1.89963	0.321828	0.703478	0.00334944	2.26047	0.2225	1.19615	0.802039	-0.360839	0.11241	-1.55699
A0A075B6Q5	Immunoglobulin heavy variable 3-64	IGHV3-64	0.00775122	1.89954	0.567018	0.522363	0.333269	0.708726	0.162794	1.37717	0.360326	1.19081	0.92252	-0.186363	x
O14786	Neuropilin-1	NRP1	0.0268942	1.89914	1	0	0.0802881	1.46976	0.105348	1.92355	0.864619	0.429375	0.308646	-1.49417	x
Q92785	Zinc finger protein ubi-d4	DPF2	0.00441016	1.899	0.0260237	1.52735	0.0108631	1.59548	0.152417	0.371651	0.462705	0.303516	0.886306	-0.0681351
Q13751	Laminin subunit beta-3	LAMB3	0.00265974	1.8955	0.120731	1.13632	0.00195965	1.98561	0.379521	0.75918	0.92318	-0.0901089	0.39754	-0.849289
Q9Y4J8	Dystrobrevin alpha	DTNA	0.0039556	1.89514	0.427226	0.422988	0.0236217	2.19117	0.0686262	1.47215	0.899963	-0.296034	0.237225	-1.76818
Q14155	Rho guanine nucleotide exchange factor 7	ARHGEF7	0.00108756	1.89465	0.0216787	1.21021	0.00668374	1.74723	0.103247	0.684433	0.896856	0.147421	0.533392	-0.537013
Q9BTE3	Mini-chromosome maintenance complex-binding protein	MCMBP	0.0108671	1.8916	0.0453587	1.77187	0.00822985	2.05178	0.856123	0.119728	0.59644	-0.160188	0.675839	-0.279916
P25208	Nuclear transcription factor Y subunit beta	NFYB	0.00227184	1.88764	0.201688	1.01326	0.00493897	1.73406	0.313257	0.874389	0.83657	0.153581	0.537339	-0.720808
P12814	Alpha-actinin-1	ACTN1	0.0013211	1.88741	0.0304758	0.984675	0.00290702	2.55584	0.0850242	0.902737	0.558066	-0.66843	0.122085	-1.57117
Q9HAN9	Nicotinamide/nicotinic acid mononucleotide adenylyltransferase 1	NMNAT1	0.00213889	1.88578	0.0388934	1.40975	0.00170769	1.84385	0.571784	0.476023	0.967235	0.0419266	0.653299	-0.434096
Q8N6T3	ADP-ribosylation factor GTPase-activating protein 1	ARFGAP1	0.0274565	1.88445	0.425804	0.915061	0.0371304	1.75183	0.315256	0.969392	0.834541	0.13262	0.488075	-0.836772
P08294	Extracellular superoxide dismutase [Cu-Zn]	SOD3	0.0101837	1.88234	0.546827	-0.369016	0.0601951	1.70492	0.01952	2.25135	0.929464	0.177421	0.117909	-2.07393	x
Q14156	Protein EFR3 homolog A	EFR3A	0.029635	1.87901	0.116722	1.57732	0.0121693	2.11946	0.804007	0.301688	0.838566	-0.240452	0.613447	-0.54214
Q09472	Histone acetyltransferase p300	EP300	0.0106817	1.87822	0.0210951	2.01894	0.0125462	1.8589	0.448115	-0.140721	0.959317	0.0193176	0.441823	0.160038
P55001	Microfibrillar-associated protein 2	MFAP2	0.00568126	1.87573	0.963124	0.0447876	0.03718	2.14558	0.0613136	1.83094	0.905722	-0.269855	0.219791	-2.10079
Q8N3V7	Synaptopodin	SYNPO	0.0160895	1.87535	0.0190253	2.56674	0.0443029	1.56383	0.21295	-0.691393	0.717354	0.31152	0.21972	1.00291
O00468	Agrin	AGRN	0.0309103	1.87097	0.325421	0.999455	0.0181349	2.38352	0.168395	0.871513	0.460361	-0.512548	0.149579	-1.38406
Q13459	Unconventional myosin-IXb	MYO9B	0.0066	1.86976	0.0334725	1.46142	0.0117534	1.82497	0.229317	0.408344	0.962498	0.0447926	0.533353	-0.363551
P21291	Cysteine and glycine-rich protein 1	CSRP1	0.01022	1.86968	0.329114	0.593153	0.0142813	2.25834	0.102027	1.27653	0.835054	-0.388657	0.180906	-1.66519
Q14692	Ribosome biogenesis protein BMS1 homolog	BMS1	0.0271535	1.86878	0.0562471	1.87141	0.019871	2.09872	0.996836	-0.002631	0.738433	-0.229947	0.72411	-0.227316
Q15942	Zyxin	ZYX	0.000933333	1.86743	0.00982759	1.14618	0.0019823	2.09765	0.069004	0.721248	0.820362	-0.230212	0.148545	-0.95146
P62341	Thioredoxin reductase-like selenoprotein T	SELENOT	0.0134941	1.86612	0.0240151	2.28882	0.0572948	1.51237	0.392919	-0.422703	0.722298	0.353749	0.396874	0.776452
Q9NPF4	tRNA N6-adenosine threonylcarbamoyltransferase	OSGEP	0.0289229	1.86459	0.211493	1.10521	0.0427656	1.66221	0.0956589	0.759377	0.70674	0.202385	0.190381	-0.556991
Q9UI30	Multifunctional methyltransferase subunit TRM112-like protein	TRMT112	0.031347	1.86288	0.0497802	1.99538	0.0245708	2.05994	0.701054	-0.132502	0.652012	-0.197063	0.892781	-0.0645618
Q96FN4	Copine-2	CPNE2	0.00888149	1.86135	0.318818	0.865942	0.227206	0.675093	0.337254	0.995411	0.264182	1.18626	0.907064	0.190849	x
P52564	Dual specificity mitogen-activated protein kinase kinase 6	MAP2K6	0.0189771	1.85405	0.0362292	1.94463	0.0438976	1.47656	0.869292	-0.0905777	0.454856	0.377493	0.322944	0.46807
Q8IWB7	WD repeat and FYVE domain-containing protein 1	WDFY1	0.00244505	1.85142	0.712044	-0.279153	0.0184949	1.03558	0.0351792	2.13058	0.264459	0.815845	0.206411	-1.31473
Q14699	Raftlin	RFTN1	0.00145763	1.85077	0.711544	-0.316839	0.00167364	1.97219	0.0428151	2.16761	0.858689	-0.121421	0.103379	-2.28903
O60496	Docking protein 2	DOK2	0.0177143	1.84897	0.724621	-0.251682	0.816106	0.152787	0.0269927	2.10065	0.161213	1.69618	0.604571	-0.404468	x
P04920	Anion exchange protein 2	SLC4A2	0.0433619	1.84733	0.118149	1.56817	0.0540683	1.74508	0.590673	0.279156	0.901695	0.102249	0.757721	-0.176907	x
P19256	Lymphocyte function-associated antigen 3	CD58	0.00801098	1.84542	0.036469	1.5132	0.0107145	1.80441	0.299482	0.332225	0.952266	0.0410133	0.501755	-0.291212
P15121	Aldo-keto reductase family 1 member B1	AKR1B1	0.00107177	1.84327	0.402302	0.325641	0.00251142	1.94415	0.01544	1.51763	0.904234	-0.100882	0.094303	-1.61851
Q9HCN8	Stromal cell-derived factor 2-like protein 1	SDF2L1	0.00607221	1.84264	0.0665874	1.10044	0.020333	1.44886	0.204678	0.742197	0.711841	0.393781	0.685168	-0.348417
P01599	Immunoglobulin kappa variable 1-17	IGKV1-17	0.0352525	1.83698	0.944121	-0.105926	0.415405	0.844627	0.101461	1.94291	0.499359	0.992354	0.612657	-0.950553	x
Q8TDX7	Serine/threonine-protein kinase Nek7	NEK7	0.0123179	1.83619	0.107711	1.14253	0.0169627	1.76781	0.0776019	0.693664	0.929341	0.0683788	0.205585	-0.625285
P02786	Transferrin receptor protein 1	TFRC	0.00214634	1.83439	0.0742842	1.09386	0.00836088	1.4118	0.20267	0.740533	0.479998	0.422586	0.723413	-0.317947
O60232	Protein ZNRD2	ZNRD2	0.0333574	1.83336	0.0820268	1.78989	0.0389128	1.81409	0.951058	0.043478	0.96899	0.0192768	0.977108	-0.0242012
P04899	Guanine nucleotide-binding protein G(i) subunit alpha-2	GNAI2	0.00106667	1.82811	0.00938182	0.80461	0.00113433	1.31374	0.015907	1.0235	0.189951	0.514377	0.12363	-0.509127
Q01484	Ankyrin-2	ANK2	0.0236197	1.82476	0.653607	0.333223	0.0441287	1.85089	0.156522	1.49153	0.990489	-0.0261339	0.303441	-1.51767
Q9HC16	DNA dC->dU-editing enzyme APOBEC-3G	APOBEC3G	0.032209	1.82098	0.227465	0.685159	0.220046	0.983167	0.258005	1.13582	0.698545	0.837816	0.855124	-0.298008	x
P61626	Lysozyme C	LYZ	0.0463968	1.8147	0.999127	0.00126839	0.0563846	1.69747	0.0788849	1.81343	0.960993	0.117227	0.148818	-1.6962	x
O00712	Nuclear factor 1 B-type	NFIB	0.00329258	1.81411	0.922797	0.100825	0.00342146	2.3021	0.104313	1.71329	0.655038	-0.487982	0.122667	-2.20127
O75391	Sperm-associated antigen 7	SPAG7	0.0221696	1.81264	0.0165085	2.01708	0.00969339	1.94382	0.838377	-0.204446	0.93631	-0.131186	0.942013	0.0732594
Q9H2P0	Activity-dependent neuroprotector homeobox protein	ADNP	0.0210374	1.80671	0.0625383	1.63194	0.01524	2.03571	0.512358	0.174768	0.182381	-0.229001	0.188882	-0.403769
Q9UJV9	Probable ATP-dependent RNA helicase DDX41	DDX41	0.0288732	1.80666	0.639633	0.538777	0.527512	0.690229	0.181328	1.26789	0.494537	1.11643	0.949552	-0.151452	x
O75683	Surfeit locus protein 6	SURF6	0.032689	1.8042	0.475639	0.997243	0.0155993	2.29168	0.566828	0.806956	0.149436	-0.487481	0.421126	-1.29444
P23368	NAD-dependent malic enzyme. mitochondrial	ME2	0.00103057	1.8027	0.0137087	0.905538	0.00185806	1.31784	0.0161429	0.897158	0.201894	0.484853	0.125192	-0.412304
O95104	SR-related and CTD-associated factor 4	SCAF4	0.00307306	1.80188	0.0404752	1.46749	0.104429	1.18925	0.57422	0.334389	0.644087	0.612629	0.856146	0.27824
Q9BYG3	MKI67 FHA domain-interacting nucleolar phosphoprotein	NIFK	0.00429971	1.80067	0.0123799	2.10065	0.00380337	2.04121	0.590341	-0.299976	0.740933	-0.240544	0.948381	0.0594322
P02747	Complement C1q subcomponent subunit C	C1QC	0.00160199	1.80026	0.395082	0.417244	0.00379066	1.30919	0.0645056	1.38301	0.536813	0.491068	0.278156	-0.891944
P42331	Rho GTPase-activating protein 25	ARHGAP25	0.00720879	1.79562	0.872899	-0.127191	0.288871	0.6582	0.0221818	1.92281	0.23661	1.13742	0.429043	-0.785391	x
Q9UIG0	Tyrosine-protein kinase BAZ1B	BAZ1B	0.00577778	1.79337	0.236112	1.03797	0.00518485	1.91205	0.396829	0.755396	0.784735	-0.118681	0.42159	-0.874077
A0A0A0MS15	Immunoglobulin heavy variable 3-49	IGHV3-49	0.029151	1.792	0.726348	-0.281137	0.343543	0.704647	0.0223927	2.07314	0.367988	1.08736	0.239434	-0.985785	x
P63267	Actin. gamma-enteric smooth muscle	ACTG2	0.00494681	1.79133	0.44988	-0.320547	0.0130627	2.16984	0.0281351	2.11188	0.849408	-0.378503	0.103573	-2.49038
P50749	Ras association domain-containing protein 2	RASSF2	0.0169563	1.79118	1	0	0.332867	0.637574	0.0567762	1.87255	0.478592	1.1536	0.529378	-0.718947	x
Q92608	Dedicator of cytokinesis protein 2	DOCK2	0.00947917	1.79103	0.524484	0.413417	0.109964	0.922521	0.0269585	1.37761	0.236578	0.868507	0.440844	-0.509104	x
Q9Y580	RNA-binding protein 7	RBM7	0.0495425	1.78462	0.0246766	2.22723	0.276058	1.24551	0.612505	-0.442607	0.836984	0.539115	0.558157	0.981722
P01619	Immunoglobulin kappa variable 3-20	IGKV3-20	0.0158747	1.78384	0.646616	0.418583	0.377076	0.472425	0.195567	1.36526	0.214131	1.31141	0.974343	-0.0538418	x
O14929	Histone acetyltransferase type B catalytic subunit	HAT1	0.0309712	1.78322	0.071522	1.82349	0.0235183	2.07292	0.956139	-0.0402748	0.58959	-0.289704	0.759077	-0.249429
Q2PPJ7	Ral GTPase-activating protein subunit alpha-2	RALGAPA2	0.01241	1.78158	0.21705	1.20954	0.70242	0.391722	0.575605	0.572032	0.370843	1.38985	0.661155	0.817822	x
Q07954	Prolow-density lipoprotein receptor-related protein 1	LRP1	0.00220896	1.77671	0.599262	0.218959	0.00588235	1.83932	0.0163704	1.55775	0.957362	-0.0626141	0.0924414	-1.62037
Q6PIU2	Neutral cholesterol ester hydrolase 1	NCEH1	0.0240712	1.77476	0.0922734	1.14303	0.0418731	1.31634	0.386186	0.631729	0.706728	0.458417	0.809485	-0.173312
Q86TX2	Acyl-coenzyme A thioesterase 1	ACOT1	0.0124724	1.77461	0.178086	0.840215	0.0162369	1.96907	0.0385219	0.934399	0.876799	-0.194451	0.149467	-1.12885
P19525	Interferon-induced. double-stranded RNA-activated protein kinase	EIF2AK2	0.0134166	1.77259	0.0844814	1.18664	0.0358245	1.3797	0.0590549	0.585943	0.423966	0.392884	0.5472	-0.19306
P02675	Fibrinogen beta chain	FGB	0.00246111	1.76822	0.300285	0.504356	0.048829	1.5284	0.0351111	1.26386	0.895809	0.239814	0.402997	-1.02405
P28062	Proteasome subunit beta type-8	PSMB8	0.00107692	1.76767	0.0115862	1.14932	0.357434	0.433211	0.0643541	0.618353	0.170252	1.33446	0.360421	0.716109
P55210	Caspase-7	CASP7	0.00117264	1.76371	0.0589734	0.878152	0.70482	0.199911	0.116711	0.88556	0.161578	1.5638	0.49919	0.678242	x
Q9UDT6	CAP-Gly domain-containing linker protein 2	CLIP2	0.0022071	1.76319	0.88531	0.137623	0.0332734	1.53426	0.0798558	1.62557	0.868602	0.22893	0.314828	-1.39664
Q96PU8	KH domain-containing RNA-binding protein QKI	QKI	0.00121406	1.76179	0.0829497	0.749554	0.0028202	1.28986	0.0325596	1.01223	0.147302	0.471931	0.241878	-0.540303
P01780	Immunoglobulin heavy variable 3-7	IGHV3-7	0.0130537	1.75913	0.599282	0.540423	0.951844	-0.0551489	0.332114	1.2187	0.265656	1.81427	0.768321	0.595572	x
P01893	Putative HLA class I histocompatibility antigen. alpha chain H	HLA-H	0.0308529	1.75806	0.608198	0.32162	0.238521	0.645636	0.14558	1.43644	0.440231	1.11242	0.732885	-0.324016	x
Q9NXG2	THUMP domain-containing protein 1	THUMPD1	0.0369911	1.75627	0.210111	1.17496	0.0491892	1.69189	0.238491	0.58131	0.931843	0.0643845	0.439957	-0.516926
Q6UVK1	Chondroitin sulfate proteoglycan 4	CSPG4	0.0234353	1.75184	0.202982	1.83301	0.00164228	2.93102	0.979334	-0.0811647	0.400857	-1.17918	0.635027	-1.09801
Q13190	Syntaxin-5	STX5	0.0372571	1.75036	0.401426	0.783927	0.908183	-0.168266	0.0941383	0.966433	0.362596	1.91863	0.627516	0.952193	x
Q9NTI5	Sister chromatid cohesion protein PDS5 homolog B	PDS5B	0.00860337	1.75023	0.0577662	1.29629	0.0160489	1.54652	0.0849329	0.453935	0.372962	0.203705	0.444099	-0.25023
Q96J88	Epithelial-stromal interaction protein 1	EPSTI1	0.0144175	1.74695	1	0	1	0	0.169232	1.15989	0.353485	1.04532	1	0	x
Q06033	Inter-alpha-trypsin inhibitor heavy chain H3	ITIH3	0.0427161	1.74536	0.0365293	2.74047	0.0637172	1.83249	0.352466	-0.99511	0.962997	-0.0871361	0.567097	0.907974
O00584	Ribonuclease T2	RNASET2	0.00281829	1.74444	0.0264366	1.20895	0.0101352	1.37744	0.072776	0.535484	0.479822	0.366992	0.735279	-0.168492
Q8WWM9	Cytoglobin	CYGB	0.0016887	1.74333	0.285273	0.64063	0.009	2.06645	0.108793	1.1027	0.815454	-0.323115	0.237373	-1.42582
P10643	Complement component C7	C7	0.00303129	1.74284	0.440619	-0.601224	0.011754	1.66762	0.0311515	2.34406	0.952695	0.0752205	0.113444	-2.26884
Q9Y385	Ubiquitin-conjugating enzyme E2 J1	UBE2J1	0.003675	1.73987	0.518862	0.432405	0.0787559	1.27585	0.107569	1.30747	0.779688	0.464021	0.551023	-0.843446	x
Q14289	Protein-tyrosine kinase 2-beta	PTK2B	0.0193565	1.73958	0.585881	0.446648	0.345437	0.695359	0.0799906	1.29293	0.341811	1.04422	0.847558	-0.248711	x
Q9P107	GEM-interacting protein	GMIP	0.00319912	1.7393	0.0171148	0.718189	0.0549496	0.629322	0.0690277	1.02111	0.20954	1.10997	0.878728	0.0888664	x
Q9NZD8	Maspardin	SPG21	0.00316352	1.7333	0.583256	0.368653	0.00744194	1.43018	0.0428918	1.36465	0.258348	0.30312	0.161542	-1.06153
P00740	Coagulation factor IX	F9	0.012	1.73182	0.883125	0.250193	0.00902258	2.83567	0.3583	1.48163	0.384634	-1.10385	0.243515	-2.58548
O60934	Nibrin	NBN	0.0299585	1.73172	0.117517	1.33007	0.0618626	1.48985	0.0461588	0.401647	0.644118	0.241867	0.724906	-0.159781	x
Q13451	Peptidyl-prolyl cis-trans isomerase FKBP5	FKBP5	0.0350677	1.73059	0.95439	-0.0858753	0.39429	1.04453	0.113902	1.81646	0.767831	0.686059	0.614118	-1.1304	x
P54922	ADP-ribosylhydrolase ARH1	ADPRH	0.00353419	1.72884	0.789532	0.236884	0.566682	0.52697	0.0938882	1.49195	0.463124	1.20187	0.893487	-0.290086	x
Q8NEY8	Periphilin-1	PPHLN1	0.00466909	1.72712	0.227079	1.05765	0.00333868	1.78548	0.564214	0.669478	0.954553	-0.0583555	0.580003	-0.727834
P01860	Immunoglobulin heavy constant gamma 3	IGHG3	0.015093	1.72675	0.238383	0.618588	0.0698727	1.2932	0.066636	1.10816	0.777593	0.433549	0.45088	-0.67461	x
Q9Y3B9	RRP15-like protein	RRP15	0.00226817	1.72525	0.340139	0.804941	0.00625892	1.82224	0.357144	0.920312	0.933121	-0.0969925	0.461829	-1.0173
Q9NRS6	Sorting nexin-15	SNX15	0.0495059	1.72402	0.123004	1.51209	0.0730918	1.533	0.615215	0.211938	0.677267	0.191027	0.970601	-0.0209118	x
Q0ZGT2	Nexilin	NEXN	0.0181687	1.72297	0.369484	0.505933	0.00476351	3.33879	0.1692	1.21704	0.369059	-1.61582	0.0972429	-2.83286
P13612	Integrin alpha-4	ITGA4	0.00440672	1.72295	1	0	1	0	0.0190732	1.71921	0.631921	0.765288	1	0	x
O60879	Protein diaphanous homolog 2	DIAPH2	0.0382735	1.7228	0.992647	-0.018824	0.0265047	2.10531	0.249488	1.74162	0.632951	-0.382511	0.269261	-2.12413
P16455	Methylated-DNA--protein-cysteine methyltransferase	MGMT	0.0192748	1.72261	0.0732856	1.30435	0.0122386	1.75274	0.550943	0.418267	0.978672	-0.0301224	0.457637	-0.448389
P48200	Iron-responsive element-binding protein 2	IREB2	0.00606745	1.71903	0.38891	0.600062	0.361044	0.37568	0.249399	1.11896	0.21382	1.34335	0.873543	0.224383	x
Q96DH6	RNA-binding protein Musashi homolog 2	MSI2	0.0199885	1.71877	0.928595	0.120311	0.0696252	1.35477	0.12225	1.59846	0.622235	0.364001	0.360305	-1.23445	x
P08236	Beta-glucuronidase	GUSB	0.00186561	1.71816	0.0117929	1.4578	0.00283564	1.6078	0.251292	0.260366	0.765458	0.110365	0.657802	-0.15
Q9Y5J6	Mitochondrial import inner membrane translocase subunit Tim10 B	TIMM10B	0.00616875	1.7153	0.0525695	1.1235	0.0399846	1.4454	0.0834525	0.591798	0.828069	0.269901	0.729992	-0.321897
Q96NB2	Sideroflexin-2	SFXN2	0.0122692	1.71515	0.0155366	2.01029	0.112237	1.24179	0.8053	-0.295141	0.833546	0.473354	0.632128	0.768496
Q6JBY9	CapZ-interacting protein	RCSD1	0.0110476	1.71357	0.57539	-0.19669	0.00244604	1.43259	0.0351759	1.91026	0.834708	0.28098	0.0735	-1.62928
Q96GY0	Zinc finger C2HC domain-containing protein 1A	ZC2HC1A	0.0148506	1.7121	0.0139863	2.05793	0.0117549	1.79502	0.620225	-0.345831	0.952317	-0.0829277	0.739276	0.262904
P06400	Retinoblastoma-associated protein	RB1	0.00411089	1.71142	0.106485	1.38233	0.0751166	1.23444	0.783325	0.329081	0.76069	0.476979	0.942523	0.147899	x
Q86UK7	E3 ubiquitin-protein ligase ZNF598	ZNF598	0.0285095	1.71038	0.135184	1.65786	0.0482063	1.84514	0.975168	0.0525209	0.941361	-0.134756	0.928754	-0.187277
Q15293	Reticulocalbin-1	RCN1	0.00245179	1.70955	0.066937	0.759129	0.00844482	1.50318	0.0470213	0.950424	0.83697	0.206372	0.264568	-0.744051
Q92626	Peroxidasin homolog	PXDN	0.00280201	1.70868	0.710367	0.358774	0.00116031	2.89598	0.222451	1.34991	0.187949	-1.1873	0.11207	-2.53721
Q8N6L1	Keratinocyte-associated protein 2	KRTCAP2	0.0426607	1.70425	0.128245	1.15406	0.0284513	1.7627	0.464228	0.550189	0.97223	-0.058445	0.352958	-0.608634
Q9P2N5	RNA-binding protein 27	RBM27	0.00773614	1.70033	0.029895	1.61276	0.0152993	1.48975	0.818126	0.0875683	0.448551	0.210582	0.797844	0.123014
P27707	Deoxycytidine kinase	DCK	0.00117073	1.70022	0.0106746	0.899076	0.824856	0.23522	0.0161081	0.801147	0.440207	1.465	0.716626	0.663856	x
Q9C0C9	(E3-independent) E2 ubiquitin-conjugating enzyme	UBE2O	0.033321	1.69643	0.0395477	1.92427	0.0299594	1.97351	0.885773	-0.227841	0.912697	-0.277081	0.981509	-0.0492399
P02679	Fibrinogen gamma chain	FGG	0.00570304	1.69629	0.502007	0.350872	0.0929267	1.32606	0.0270916	1.34541	0.834793	0.370226	0.42703	-0.975188	x
P35610	Sterol O-acyltransferase 1	SOAT1	0.00440075	1.6896	0.207011	0.579761	0.00417437	1.60819	0.054228	1.10984	0.929158	0.0814064	0.10838	-1.02843
Q14241	Elongin-A	ELOA	0.00488414	1.68899	0.0222849	1.45841	0.00621108	1.5939	0.551058	0.230573	0.868077	0.0950882	0.761041	-0.135485
A0A075B6H7	Probable non-functional immunoglobulin kappa variable 3-7	IGKV3-7	0.00284672	1.68816	0.903847	-0.082832	0.42997	0.416343	0.0271571	1.77099	0.188911	1.27181	0.640372	-0.499174	x
Q01432	AMP deaminase 3	AMPD3	0.0158139	1.6853	0.691862	0.281261	0.171344	0.947028	0.0651546	1.40404	0.567615	0.738269	0.541462	-0.665767	x
Q5JSL3	Dedicator of cytokinesis protein 11	DOCK11	0.00362947	1.67804	0.371759	0.461829	0.0054833	1.72328	0.0659918	1.21621	0.969481	-0.0452396	0.138105	-1.26145
Q6DKJ4	Nucleoredoxin	NXN	0.0468484	1.67676	0.0573924	1.92806	0.0235273	2.19293	0.483542	-0.251295	0.411877	-0.516169	0.684019	-0.264875
P12821	Angiotensin-converting enzyme	ACE	0.00280905	1.67553	0.122892	0.806018	0.0991265	0.706284	0.109948	0.869512	0.182829	0.969246	0.918073	0.0997343	x
Q9H9C1	Spermatogenesis-defective protein 39 homolog	VIPAS39	0.0114762	1.67266	0.0399681	1.34448	0.0336617	1.07965	0.706372	0.328178	0.567879	0.593007	0.760785	0.264829
Q9H9Q2	COP9 signalosome complex subunit 7b	COPS7B	0.0169731	1.67251	0.0386076	1.58407	0.0492171	1.29162	0.889597	0.0884335	0.654707	0.380888	0.659769	0.292454
Q96EI5	Transcription elongation factor A protein-like 4	TCEAL4	0.0118909	1.6722	0.323216	0.842704	0.00775726	1.75211	0.416212	0.829496	0.949452	-0.0799053	0.442857	-0.909402
Q8TDP1	Ribonuclease H2 subunit C	RNASEH2C	0.0208537	1.66857	0.0563768	1.49001	0.0161242	1.7846	0.631708	0.178561	0.827446	-0.116035	0.31232	-0.294596
O95478	Ribosome biogenesis protein NSA2 homolog	NSA2	0.00413752	1.66838	0.399932	0.82242	0.0123783	2.06719	0.46336	0.845962	0.776567	-0.398808	0.455952	-1.24477
Q53F19	Nuclear cap-binding protein subunit 3	NCBP3	0.0187472	1.66668	0.0351878	1.72793	0.0186068	1.73729	0.850659	-0.0612514	0.905062	-0.0706116	0.985553	-0.00936012
P55011	Solute carrier family 12 member 2	SLC12A2	0.0108689	1.66364	0.0295822	2.11837	0.00339906	2.40719	0.608865	-0.454737	0.301635	-0.743551	0.804842	-0.288815
Q96ER9	Mitochondrial potassium channel	CCDC51	0.00229477	1.66295	0.0267953	1.74983	0.0117816	1.80204	0.937692	-0.0868822	0.929783	-0.139086	0.975705	-0.0522038
P00738	Haptoglobin	HP	0.0335584	1.66097	0.383943	-0.806269	0.359977	0.811216	0.0225756	2.46724	0.554111	0.849752	0.220623	-1.61749	x
Q15014	Mortality factor 4-like protein 2	MORF4L2	0.0349992	1.6598	0.136609	1.29949	0.626369	0.565996	0.312795	0.360315	0.527594	1.0938	0.642753	0.73349	x
P06681	Complement C2	C2	0.00278663	1.65976	0.747899	-0.239245	0.0325772	1.12796	0.0300638	1.899	0.462188	0.531794	0.186522	-1.36721
Q09161	Nuclear cap-binding protein subunit 1	NCBP1	0.0445296	1.65863	0.145735	1.32954	0.0453181	1.6925	0.253816	0.32909	0.930292	-0.0338711	0.269132	-0.362961
Q99643	Succinate dehydrogenase cytochrome b560 subunit. mitochondrial	SDHC	0.0187367	1.65738	0.0236198	2.02227	0.0613856	1.26368	0.374658	-0.364891	0.577849	0.393704	0.205703	0.758595
Q9Y2X7	ARF GTPase-activating protein GIT1	GIT1	0.0455226	1.65716	0.369856	1.16761	0.415969	0.944936	0.72866	0.48955	0.718481	0.712221	0.937345	0.222672	x
P34810	Macrosialin	CD68	0.0216307	1.6564	0.778932	-0.186941	0.458741	0.57437	0.0838793	1.84334	0.567532	1.08203	0.614297	-0.761311	x
Q9NYH9	U3 small nucleolar RNA-associated protein 6 homolog	UTP6	0.0313968	1.65628	0.198907	1.04263	0.0129639	1.80726	0.59288	0.61365	0.929782	-0.150977	0.497898	-0.764627
P02671	Fibrinogen alpha chain	FGA	0.00710162	1.65488	0.584795	0.309853	0.0751272	1.19859	0.0383564	1.34503	0.741952	0.456291	0.38925	-0.888738	x
P16278	Beta-galactosidase	GLB1	0.00449446	1.65375	0.0129045	1.74444	0.00343214	1.84551	0.819481	-0.0906895	0.658919	-0.191759	0.821389	-0.101069
P61018	Ras-related protein Rab-4B	RAB4B	0.0172607	1.65302	0.415768	0.60252	0.639348	0.444266	0.0283048	1.0505	0.368201	1.20875	0.922539	0.158254	x
Q0VDF9	Heat shock 70 kDa protein 14	HSPA14	0.0348979	1.65089	0.143543	1.42763	0.360671	1.0074	0.797294	0.223259	0.7546	0.643494	0.836278	0.420235	x
Q9H0S4	Probable ATP-dependent RNA helicase DDX47	DDX47	0.0213259	1.64858	0.044117	1.9057	0.00681366	2.30384	0.717791	-0.257124	0.166388	-0.655266	0.597861	-0.398142
Q9H1B7	Probable E3 ubiquitin-protein ligase IRF2BPL	IRF2BPL	0.000972112	1.64715	0.413603	0.578302	0.00282988	1.66289	0.186524	1.06884	0.982143	-0.0157402	0.310386	-1.08458
P01011	Alpha-1-antichymotrypsin	SERPINA3	0.00433492	1.64551	0.394047	-0.404075	0.116701	1.02394	0.0204444	2.04958	0.602977	0.62157	0.160746	-1.42801	x
Q9H4L4	Sentrin-specific protease 3	SENP3	0.00483513	1.64445	0.021512	1.43178	0.00485884	1.813	0.722989	0.212664	0.864636	-0.168558	0.587556	-0.381222
P07902	Galactose-1-phosphate uridylyltransferase	GALT	0.0276183	1.64422	0.27227	0.896035	0.0220591	1.67259	0.299264	0.74818	0.978348	-0.0283791	0.318099	-0.776559
Q8NBL1	Protein O-glucosyltransferase 1	POGLUT1	0.0201064	1.64419	0.229609	1.02052	0.0263177	1.61358	0.29586	0.623669	0.944902	0.0306107	0.455667	-0.593059
Q15080	Neutrophil cytosol factor 4	NCF4	0.0170437	1.64415	0.0507935	1.28976	0.0889379	1.05129	0.655965	0.354386	0.642129	0.59286	0.821731	0.238474	x
P04003	C4b-binding protein alpha chain	C4BPA	0.00440678	1.64405	0.556191	0.266071	0.0535889	0.701041	0.039929	1.37797	0.214125	0.943004	0.487887	-0.43497	x
Q9NUJ1	Palmitoyl-protein thioesterase ABHD10. mitochondrial	ABHD10	0.00651149	1.64403	0.165356	0.892605	0.00976571	1.5462	0.122066	0.751425	0.762189	0.097826	0.270399	-0.653599
P48634	Protein PRRC2A	PRRC2A	0.0114692	1.64332	0.04	1.53863	0.0131719	1.61428	0.807277	0.104688	0.9252	0.029034	0.880352	-0.0756535
Q68CZ2	Tensin-3	TNS3	0.0429567	1.64295	1	0	0.0208297	1.53133	0.0362996	2.6275	0.962983	0.111624	0.0919245	-2.51588
Q96JJ3	Engulfment and cell motility protein 2	ELMO2	0.0125635	1.64064	0.851756	0.156172	0.0386293	1.1942	0.03769	1.48447	0.370609	0.446445	0.162372	-1.03803
P02763	Alpha-1-acid glycoprotein 1	ORM1	0.0176492	1.63876	0.114475	-1.0097	0.143165	0.877459	0.0166667	2.64847	0.535011	0.761305	0.0987152	-1.88716	x
Q8ND24	RING finger protein 214	RNF214	0.0463655	1.63801	0.278173	1.01503	0.0719154	1.46624	0.167399	0.622982	0.654961	0.171776	0.423959	-0.451206	x
Q8IXB1	DnaJ homolog subfamily C member 10	DNAJC10	0.0235032	1.63781	0.447419	0.67692	0.0178855	1.83014	0.121416	0.960888	0.431814	-0.192329	0.143312	-1.15322
P50552	Vasodilator-stimulated phosphoprotein	VASP	0.000942085	1.63646	0.00854237	1.02679	0.00106422	1.45129	0.0628971	0.609661	0.752823	0.185161	0.169333	-0.4245
Q9BTW9	Tubulin-specific chaperone D	TBCD	0.0340208	1.63351	0.0631009	1.6905	0.0133545	2.12659	0.923883	-0.056995	0.228559	-0.493079	0.360015	-0.436084
Q9Y697	Cysteine desulfurase	NFS1	0.0332167	1.63301	0.0765794	1.59617	0.0375174	1.6546	0.948894	0.0368427	0.973238	-0.0215946	0.938076	-0.0584373
Q15599	Na(+)/H(+) exchange regulatory cofactor NHE-RF2	NHERF2	0.0302255	1.63272	0.649019	0.48059	0.016314	2.04446	0.238676	1.15213	0.688713	-0.411744	0.206574	-1.56387
P00450	Ceruloplasmin	CP	0.00230058	1.63267	0.87157	-0.0780037	0.0162081	1.03114	0.027197	1.71067	0.486128	0.601529	0.163381	-1.10914
Q8NB16	Mixed lineage kinase domain-like protein	MLKL	0.0389535	1.63063	0.294081	1.02958	0.0224612	1.52291	0.649842	0.601048	0.940519	0.107716	0.717311	-0.493332
Q9UBG0	C-type mannose receptor 2	MRC2	0.0263692	1.62511	0.912747	0.13584	0.0161409	1.91825	0.176485	1.48927	0.816006	-0.29314	0.189709	-1.78241
P78362	SRSF protein kinase 2	SRPK2	0.0196442	1.62456	0.163496	1.20964	0.191009	1.36467	0.632368	0.414921	0.916918	0.259885	0.948428	-0.155036	x
P49116	Nuclear receptor subfamily 2 group C member 2	NR2C2	0.00188806	1.62382	0.814783	0.195761	0.946965	0.0363489	0.115301	1.42806	0.143925	1.58747	0.923569	0.159412	x
Q6GPH4	XIAP-associated factor 1	XAF1	0.0151799	1.62358	0.749511	-0.229696	0.248765	0.65829	0.0146667	1.85328	0.171278	0.965294	0.158632	-0.887986	x
P10909	Clusterin	CLU	0.0039269	1.62273	0.190167	0.652643	0.00423407	2.04636	0.135577	0.970084	0.711826	-0.42363	0.150158	-1.39371
P46063	ATP-dependent DNA helicase Q1	RECQL	0.00119008	1.62206	0.010864	0.870808	0.00141053	1.40861	0.0163636	0.751254	0.57972	0.213448	0.117594	-0.537806
Q96DE0	U8 snoRNA-decapping enzyme	NUDT16	0.00878337	1.62058	0.769467	0.278386	0.0061574	1.77711	0.148496	1.3422	0.825535	-0.156529	0.182651	-1.49872
Q96C86	m7GpppX diphosphatase	DCPS	0.00344516	1.6204	0.0341778	1.13346	0.00682936	1.59103	0.0565624	0.486946	0.963019	0.0293713	0.310885	-0.457574
Q16666	Gamma-interferon-inducible protein 16	IFI16	0.00120253	1.61812	0.0108254	1.16223	0.00288676	1.3602	0.0956831	0.45589	0.645668	0.257928	0.61885	-0.197962
Q8IV04	Carabin	TBC1D10C	0.0148599	1.61748	1	0	0.116623	0.858312	0.0279737	2.06181	0.602423	0.759167	0.161728	-1.30264	x
P43897	Elongation factor Ts. mitochondrial	TSFM	0.0470204	1.61616	0.123009	1.44962	0.0693371	1.50378	0.735009	0.166538	0.862581	0.112384	0.94708	-0.0541542	x
Q86WB0	Zinc finger C3HC-type protein 1	ZC3HC1	0.0125366	1.61427	0.122792	1.03917	0.0281588	1.37546	0.0821975	0.575102	0.409017	0.238813	0.460229	-0.336288
Q13425	Beta-2-syntrophin	SNTB2	0.00103401	1.61394	0.0874369	0.626362	0.00467244	1.89991	0.0298118	0.987574	0.784563	-0.285976	0.149826	-1.27355
Q7L4I2	Arginine/serine-rich coiled-coil protein 2	RSRC2	0.0023472	1.61077	0.0118868	1.5097	0.00288976	1.3109	0.887319	0.101068	0.66653	0.299862	0.755796	0.198794
Q567U6	Coiled-coil domain-containing protein 93	CCDC93	0.0289849	1.6081	0.082831	1.41516	0.273765	0.81168	0.747624	0.192942	0.39925	0.796423	0.480698	0.603481	x
Q99943	1-acyl-sn-glycerol-3-phosphate acyltransferase alpha	AGPAT1	0.011705	1.60741	0.296767	0.594834	0.0322318	1.35767	0.0157183	1.01258	0.736485	0.249739	0.136282	-0.762838
Q8WWQ0	PH-interacting protein	PHIP	0.0379009	1.60511	0.374938	0.889032	0.0182092	1.74174	0.656004	0.716077	0.952204	-0.136631	0.617932	-0.852708
Q16787	Laminin subunit alpha-3	LAMA3	0.0167799	1.60481	0.327076	0.816984	0.00957244	1.82584	0.301343	0.787824	0.696599	-0.221032	0.257826	-1.00886
Q96C19	EF-hand domain-containing protein D2	EFHD2	0.00107692	1.60457	0.00816	1.29191	0.00327586	0.953108	0.251181	0.312659	0.161617	0.651465	0.186511	0.338806
Q8N118	Cytochrome P450 4X1	CYP4X1	0.0430437	1.60326	0.330338	1.08547	0.733273	0.313402	0.637732	0.517784	0.204759	1.28986	0.592889	0.772072	x
Q92466	DNA damage-binding protein 2	DDB2	0.0103672	1.60269	0.0298717	1.61735	0.139607	0.888964	0.975244	-0.0146591	0.302908	0.713725	0.27151	0.728384
Q96KC8	DnaJ homolog subfamily C member 1	DNAJC1	0.0157948	1.60095	0.113582	1.10777	0.0540936	1.24566	0.286812	0.493186	0.639241	0.355297	0.8701	-0.137889	x
Q9NYL2	Mitogen-activated protein kinase kinase kinase 20	MAP3K20	0.0120071	1.59808	0.222322	0.849023	0.00186319	2.49327	0.465866	0.749054	0.433565	-0.895191	0.157448	-1.64425
P51153	Ras-related protein Rab-13	RAB13	0.0489527	1.59796	0.08801	1.56782	0.037921	1.76971	0.863079	0.0301399	0.464619	-0.171742	0.242567	-0.201882
Q6UXB2	C-X-C motif chemokine 17	CXCL17	0.0158706	1.59789	0.40158	0.471681	0.0995813	0.672767	0.188358	1.12621	0.396767	0.925126	0.839971	-0.201086	x
Q5HYK3	2-methoxy-6-polyprenyl-1.4-benzoquinol methylase. mitochondrial	COQ5	0.0211626	1.59759	0.0819534	1.29395	0.0267698	1.54277	0.551775	0.303632	0.9508	0.0548168	0.701422	-0.248815
P10412	Histone H1.4	H1-4	0.00115464	1.59622	0.00963158	0.858854	0.00285944	1.47032	0.0270681	0.737362	0.88078	0.125892	0.20943	-0.61147
Q96BP3	Peptidylprolyl isomerase domain and WD repeat-containing protein 1	PPWD1	0.0187184	1.59545	0.159041	1.22689	0.0844786	1.24485	0.639252	0.368566	0.701841	0.350599	0.990201	-0.0179661	x
Q13201	Multimerin-1	MMRN1	0.0105384	1.59395	0.806509	0.261976	0.0847099	1.41955	0.235359	1.33198	0.931183	0.174403	0.517258	-1.15757	x
O43805	Microtubule nucleation factor SSNA1	SSNA1	0.034481	1.59295	0.0123979	2.58549	0.147945	1.42275	0.106162	-0.99254	0.94153	0.170202	0.40322	1.16274
P18858	DNA ligase 1	LIG1	0.00907865	1.58381	0.211076	1.07373	0.00848505	1.61119	0.632411	0.510081	0.976606	-0.0273869	0.667235	-0.537468
Q9BX97	Plasmalemma vesicle-associated protein	PLVAP	0.0115208	1.57753	0.232639	0.831141	0.00285602	2.66962	0.19911	0.746387	0.138462	-1.09209	0.0903133	-1.83848
Q86UX2	Inter-alpha-trypsin inhibitor heavy chain H5	ITIH5	0.0114779	1.57676	0.942702	0.0927389	0.116419	1.62777	0.196247	1.48402	0.984038	-0.0510115	0.468508	-1.53504	x
Q00013	55 kDa erythrocyte membrane protein	MPP1	0.00799725	1.57654	0.543116	-0.502328	0.0761881	0.804782	0.0366477	2.07887	0.182525	0.771762	0.204015	-1.30711	x
Q8TEQ6	Gem-associated protein 5	GEMIN5	0.0328606	1.57323	0.294408	1.23618	0.00581542	2.34184	0.830925	0.33705	0.290974	-0.768604	0.46445	-1.10565
P08651	Nuclear factor 1 C-type	NFIC	0.00929126	1.57089	0.13252	1.08928	0.0084921	1.38689	0.571969	0.481615	0.801576	0.184002	0.755684	-0.297613
O60231	Pre-mRNA-splicing factor ATP-dependent RNA helicase DHX16	DHX16	0.0103434	1.56934	0.0535522	1.4001	0.0275818	1.34452	0.795305	0.169236	0.777729	0.224815	0.960031	0.0555784
P05155	Plasma protease C1 inhibitor	SERPING1	0.00280552	1.56707	0.876425	-0.0869888	0.125399	0.83803	0.015823	1.65406	0.447143	0.729045	0.310282	-0.925019	x
Q08AM6	Protein VAC14 homolog	VAC14	0.019179	1.56678	0.159382	0.9624	0.0550781	1.1786	0.0932076	0.604379	0.319679	0.388179	0.609754	-0.2162	x
Q9UNX4	WD repeat-containing protein 3	WDR3	0.0072047	1.56532	0.0307624	1.37157	0.00438023	1.77272	0.679989	0.193752	0.692465	-0.207402	0.361646	-0.401154
P01834	Immunoglobulin kappa constant	IGKC	0.00794483	1.5644	0.981449	-0.0178986	0.0701731	0.780297	0.051311	1.5823	0.298346	0.784105	0.32462	-0.798196	x
Q13113	PDZK1-interacting protein 1	PDZK1IP1	0.00889894	1.56431	0.0184351	1.46615	0.264375	0.47868	0.859328	0.0981586	0.151786	1.08562	0.0882759	0.987466
Q9GZN7	Protein rogdi homolog	ROGDI	0.0023106	1.56378	0.248596	0.821785	0.569189	0.284568	0.434322	0.741995	0.219983	1.27921	0.713907	0.537217	x
Q5RKV6	Exosome complex component MTR3	EXOSC6	0.00235926	1.5624	0.0187584	1.09487	0.00185953	1.30206	0.330729	0.467534	0.670839	0.260342	0.667254	-0.207192
Q7Z4H8	Protein O-glucosyltransferase 3	POGLUT3	0.00940314	1.56008	1	0	0.175675	1.1497	0.0440821	1.28628	0.850367	0.410373	0.541337	-0.875908	x
O94819	Kelch repeat and BTB domain-containing protein 11	KBTBD11	0.00684179	1.55852	0.400054	0.516687	0.00937658	1.79353	0.11676	1.04184	0.835252	-0.235011	0.185145	-1.27685
Q9BSY4	Coiled-coil-helix-coiled-coil-helix domain-containing protein 5	CHCHD5	0.0439278	1.55818	0.275352	1.21408	0.370888	0.85762	0.779951	0.344101	0.644519	0.700556	0.86263	0.356455	x
O14656	Torsin-1A	TOR1A	0.0210304	1.55767	0.809995	0.232755	0.025602	1.59649	0.0943677	1.32492	0.966614	-0.0388157	0.177687	-1.36373
Q02818	Nucleobindin-1	NUCB1	0.0017971	1.55615	0.00688	1.47351	0.00121854	1.20864	0.854419	0.0826439	0.517329	0.347511	0.276758	0.264867
Q9NZT2	Opioid growth factor receptor	OGFR	0.00187061	1.55552	0.0217214	0.844135	0.0267514	0.803512	0.0473628	0.711385	0.211931	0.752008	0.946889	0.0406231	x
Q6UW02	Cytochrome P450 20A1	CYP20A1	0.00422222	1.55404	0.151178	0.600466	0.0407105	1.09787	0.0216989	0.95357	0.578986	0.456163	0.448934	-0.497407
Q6GQQ9	OTU domain-containing protein 7B	OTUD7B	0.0397008	1.55372	0.361683	0.976886	0.0412577	1.55141	0.590434	0.576833	0.997714	0.00231056	0.65071	-0.574523
Q6P9B9	Integrator complex subunit 5	INTS5	0.00766408	1.55258	0.0297932	1.52556	0.0166084	1.38808	0.960221	0.0270208	0.744865	0.164503	0.829875	0.137482
P16402	Histone H1.3	H1-3	0.00142274	1.55254	0.0091236	1.02737	0.00537823	1.30655	0.187392	0.525171	0.798931	0.245986	0.679043	-0.279184
Q9NRL2	Bromodomain adjacent to zinc finger domain protein 1A	BAZ1A	0.0273021	1.54912	0.132967	1.5446	0.0734964	1.45536	0.997119	0.00452423	0.940995	0.0937595	0.962196	0.0892353	x
Q9UKV8	Protein argonaute-2	AGO2	0.0155864	1.54479	0.073326	1.21425	0.00994154	1.92483	0.48536	0.33054	0.627204	-0.38004	0.276335	-0.710579
Q96T58	Msx2-interacting protein	SPEN	0.00276071	1.5406	0.0115088	1.43524	0.0035437	1.4007	0.650627	0.105358	0.635253	0.139896	0.867825	0.0345387
Q16719	Kynureninase	KYNU	0.0306711	1.54054	1	0	0.208782	0.789783	0.139808	1.64148	0.712057	0.750756	0.513996	-0.890725	x
P61764	Syntaxin-binding protein 1	STXBP1	0.0247165	1.54045	0.466868	0.242622	0.00798614	1.72922	0.154559	1.29783	0.926612	-0.188771	0.124116	-1.4866
Q8N392	Rho GTPase-activating protein 18	ARHGAP18	0.00163208	1.53926	0.0436471	0.89187	0.0050291	1.10295	0.0614524	0.647386	0.170182	0.436304	0.615402	-0.211082
O00534	von Willebrand factor A domain-containing protein 5A	VWA5A	0.00596335	1.53822	0.0621998	1.03151	0.102657	0.816867	0.055414	0.50671	0.190463	0.721355	0.718998	0.214645	x
Q5JU69	Torsin-2A	TOR2A	0.0117702	1.53755	0.900389	0.104791	0.0847014	1.42113	0.097983	1.43276	0.954308	0.116416	0.371447	-1.31634	x
P12544	Granzyme A	GZMA	0.0382123	1.53617	0.749833	0.343036	0.829818	0.252902	0.372262	1.19314	0.58587	1.28327	0.975148	0.0901337	x
Q96QC0	Serine/threonine-protein phosphatase 1 regulatory subunit 10	PPP1R10	0.0303808	1.53617	0.140827	1.2035	0.0693507	1.27049	0.583632	0.332674	0.724443	0.265682	0.947037	-0.0669924	x
Q96I15	Selenocysteine lyase	SCLY	0.0112264	1.53285	0.749748	0.260615	0.0226218	1.88661	0.165317	1.27223	0.836999	-0.35376	0.249327	-1.62599
P25490	Transcriptional repressor protein YY1	YY1	0.0212533	1.5309	0.11557	0.934831	0.0663717	0.982335	0.221269	0.596074	0.442288	0.548569	0.918531	-0.0475044	x
Q9NP77	RNA polymerase II subunit A C-terminal domain phosphatase SSU72	SSU72	0.0227451	1.52693	0.496735	0.709428	0.00844071	1.91589	0.472093	0.817501	0.609845	-0.388963	0.350812	-1.20646
Q96P47	Arf-GAP with GTPase. ANK repeat and PH domain-containing protein 3	AGAP3	0.0189951	1.52583	0.381122	0.667929	0.031329	1.39273	0.176462	0.857902	0.860511	0.133098	0.363476	-0.724804
P50453	Serpin B9	SERPINB9	0.0182925	1.52545	0.700818	0.255294	0.0398086	1.30468	0.0142143	1.27016	0.742548	0.220771	0.0852211	-1.04939
Q9BYX4	Interferon-induced helicase C domain-containing protein 1	IFIH1	0.0208305	1.52139	0.262862	0.56864	0.577621	0.38519	0.202571	0.952749	0.434815	1.1362	0.893309	0.18345	x
O43865	S-adenosylhomocysteine hydrolase-like protein 1	AHCYL1	0.00528328	1.52073	0.0809615	1.24896	0.012175	1.29978	0.709608	0.271762	0.426494	0.220943	0.964511	-0.050819
Q96AZ6	Interferon-stimulated gene 20 kDa protein	ISG20	0.03193	1.5161	0.167291	-0.914855	0.231052	0.792278	0.033803	2.43096	0.667809	0.723822	0.169622	-1.70713	x
P04004	Vitronectin	VTN	0.0015082	1.51267	0.0566018	0.882832	0.00196979	1.83516	0.201029	0.629839	0.638924	-0.32249	0.187141	-0.952329
Q15554	Telomeric repeat-binding factor 2	TERF2	0.00109804	1.50718	0.0364795	1.06198	0.00211828	1.29567	0.334794	0.445202	0.494669	0.211509	0.733198	-0.233693
Q15629	Translocating chain-associated membrane protein 1	TRAM1	0.0384024	1.50541	0.219099	0.967458	0.101059	1.19866	0.181812	0.537953	0.685303	0.30675	0.743825	-0.231203	x
Q9UKJ3	G patch domain-containing protein 8	GPATCH8	0.0112502	1.50436	0.0449689	1.18192	0.0266872	1.19023	0.27247	0.322437	0.527852	0.31413	0.983768	-0.00830688
P19827	Inter-alpha-trypsin inhibitor heavy chain H1	ITIH1	0.00231181	1.50154	0.00810811	3.43539	0.0124392	1.43869	0.0155	-1.93386	0.948976	0.0628456	0.0895529	1.9967
P09874	Poly [ADP-ribose] polymerase 1	PARP1	0.000950192	1.50117	0.0146549	0.901271	0.00227027	1.43817	0.0306781	0.599899	0.917826	0.0630032	0.18658	-0.536896
Q9Y3C0	WASH complex subunit 3	WASHC3	0.00753934	1.50077	0.0170975	1.44165	0.0379852	0.937505	0.93615	0.0591154	0.500198	0.563261	0.430136	0.504146
P19174	1-phosphatidylinositol 4.5-bisphosphate phosphodiesterase gamma-1	PLCG1	0.015382	1.49898	0.986981	-0.0144686	0.00392265	1.72229	0.084218	1.51345	0.823538	-0.22331	0.0943467	-1.73676
Q9UFW8	CGG triplet repeat-binding protein 1	CGGBP1	0.0110726	1.49232	0.570488	0.44953	0.0511173	1.10248	0.122035	1.04279	0.381821	0.389836	0.477617	-0.652951	x
Q9NX76	CKLF-like MARVEL transmembrane domain-containing protein 6	CMTM6	0.00118421	1.49097	0.931667	-0.0730309	0.00449246	0.932904	0.075011	1.564	0.134364	0.558069	0.311083	-1.00593	x
Q9Y6M1	Insulin-like growth factor 2 mRNA-binding protein 2	IGF2BP2	0.00842162	1.49065	0.0520748	1.39214	0.0413762	1.5106	0.913844	0.0985067	0.98905	-0.0199541	0.942679	-0.118461
Q8WX93	Palladin	PALLD	0.00429942	1.48224	0.319797	0.330663	0.00732246	2.34839	0.0767391	1.15158	0.567761	-0.866147	0.115627	-2.01773
P43378	Tyrosine-protein phosphatase non-receptor type 9	PTPN9	0.00104274	1.4819	0.102328	0.786407	0.00168421	1.40547	0.196268	0.69549	0.887734	0.0764233	0.370065	-0.619067
Q9H6U8	Alpha-1.2-mannosyltransferase ALG9	ALG9	0.0194269	1.47993	0.21146	0.94095	0.0478542	1.20866	0.373926	0.53898	0.621124	0.271267	0.75699	-0.267712
Q8NBJ5	Procollagen galactosyltransferase 1	COLGALT1	0.00142169	1.47809	0.0273173	0.673288	0.00329766	1.34466	0.0413721	0.804801	0.867928	0.133433	0.194946	-0.671368
Q9UBU9	Nuclear RNA export factor 1	NXF1	0.00303559	1.47737	0.0303017	1.13517	0.00914788	1.24732	0.232716	0.342202	0.556844	0.230046	0.836114	-0.112156
Q02083	N-acylethanolamine-hydrolyzing acid amidase	NAAA	0.0154628	1.47675	0.0874011	0.986317	0.0170468	1.37308	0.181286	0.490436	0.87587	0.103677	0.206379	-0.386759
P43007	Neutral amino acid transporter A	SLC1A4	0.0477915	1.47509	0.49111	0.696853	0.130973	1.16348	0.282241	0.778237	0.658453	0.311607	0.681075	-0.46663	x
Q12884	Prolyl endopeptidase FAP	FAP	0.044284	1.4746	1	0	0.119436	0.949293	0.206027	1.12908	0.789107	0.52531	0.533993	-0.603769	x
P17706	Tyrosine-protein phosphatase non-receptor type 2	PTPN2	0.00237975	1.47386	0.0655819	1.00622	0.00104505	1.52523	0.496652	0.467632	0.942781	-0.0513737	0.477029	-0.519006
Q9NUQ9	CYFIP-related Rac1 interactor B	CYRIB	0.00142939	1.47351	0.015314	0.778994	0.00475779	0.82794	0.04288	0.694519	0.170267	0.645573	0.899504	-0.048946	x
Q9BUH6	Protein PAXX	PAXX	0.0296243	1.47325	0.206752	0.919621	0.0650789	1.19948	0.120698	0.553624	0.4558	0.27376	0.529429	-0.279864	x
P29466	Caspase-1	CASP1	0.0022053	1.47324	0.0141868	0.817356	0.0363665	0.616589	0.0697731	0.655886	0.172338	0.856653	0.594445	0.200767	x
Q9BRK5	45 kDa calcium-binding protein	SDF4	0.00696	1.47288	0.00991837	1.67443	0.00327032	1.67721	0.727522	-0.201556	0.825355	-0.204331	0.995445	-0.00277443
P08603	Complement factor H	CFH	0.00190476	1.47283	0.285887	0.483231	0.0114198	1.02456	0.0602742	0.989604	0.352718	0.448277	0.40072	-0.541327
Q96L58	Beta-1.3-galactosyltransferase 6	B3GALT6	0.00795574	1.46516	0.186411	0.637213	0.179512	1.00993	0.161824	0.82795	0.801453	0.455228	0.805752	-0.372721	x
Q99549	M-phase phosphoprotein 8	MPHOSPH8	0.0235018	1.46381	0.0730209	1.23121	0.221872	0.833712	0.438488	0.232597	0.478541	0.630095	0.605248	0.397498	x
Q8TB22	Spermatogenesis-associated protein 20	SPATA20	0.00278571	1.46321	0.112102	0.821831	0.881671	0.046991	0.373936	0.641383	0.14325	1.41622	0.356112	0.77484	x
Q9Y5A7	NEDD8 ultimate buster 1	NUB1	0.0164997	1.46047	0.251183	0.703512	0.0451024	0.995637	0.382522	0.75696	0.705323	0.464835	0.796967	-0.292126	x
O75909	Cyclin-K	CCNK	0.0396813	1.45867	0.0624619	1.51682	0.0233628	1.6414	0.922256	-0.0581512	0.763673	-0.182738	0.78517	-0.124587
P21283	V-type proton ATPase subunit C 1	ATP6V1C1	0.0129524	1.45678	0.0843633	1.00695	0.0164672	1.287	0.367856	0.44983	0.815874	0.169776	0.59752	-0.280054
P0DOX2	Immunoglobulin alpha-2 heavy chain	IGA2	0.0220468	1.45559	0.740256	0.405779	0.109646	0.838623	0.447987	1.04981	0.514561	0.61697	0.821445	-0.432844	x
Q14657	EKC/KEOPS complex subunit LAGE3	LAGE3	0.0373771	1.45541	0.610522	0.575037	0.0438215	1.42403	0.387969	0.880378	0.953179	0.0313831	0.504239	-0.848995
Q562E7	WD repeat-containing protein 81	WDR81	0.0468794	1.45521	0.373002	0.744033	0.0882052	1.10284	0.367205	0.711177	0.711615	0.352365	0.696047	-0.358812	x
P08514	Integrin alpha-IIb	ITGA2B	0.00800551	1.45358	0.227422	0.741732	0.499892	0.291858	0.451445	0.711846	0.302938	1.16172	0.722614	0.449874	x
Q9BTD8	RNA-binding protein 42	RBM42	0.00247568	1.45315	0.01305	1.24841	0.00432432	1.14632	0.677045	0.204742	0.595535	0.306837	0.86248	0.102095
Q9NRF8	CTP synthase 2	CTPS2	0.0059136	1.45246	0.0402625	0.984057	0.0055337	1.46313	0.211482	0.468399	0.987686	-0.010675	0.238163	-0.479074
Q96CW5	Gamma-tubulin complex component 3	TUBGCP3	0.0375575	1.45144	0.128423	1.231	0.0297816	1.59501	0.681698	0.220441	0.793916	-0.143575	0.533239	-0.364016
P08758	Annexin A5	ANXA5	0.000990099	1.44959	0.0483213	0.492106	0.00633803	1.70327	0.0144727	0.957486	0.813702	-0.253676	0.136924	-1.21116
Q8NAV1	Pre-mRNA-splicing factor 38A	PRPF38A	0.0288118	1.44948	0.200807	0.987665	0.756225	0.278584	0.446637	0.461812	0.349921	1.17089	0.570379	0.709082	x
Q9NYY8	FAST kinase domain-containing protein 2. mitochondrial	FASTKD2	0.012794	1.44342	0.385056	0.833303	0.00335484	2.26463	0.66772	0.610121	0.481634	-0.821208	0.351529	-1.43133
Q13330	Metastasis-associated protein MTA1	MTA1	0.00219699	1.44151	0.0996166	1.12795	0.00188158	1.46265	0.730002	0.313562	0.971036	-0.0211403	0.748043	-0.334702
Q9HCU0	Endosialin	CD248	0.0215744	1.44062	1	0	0.0886921	1.25465	0.0302543	1.73473	0.929118	0.185971	0.177864	-1.54875	x
Q96QH2	PML-RARA-regulated adapter molecule 1	PRAM1	0.00883145	1.4394	1	0	0.0444834	0.980185	0.0372148	1.48683	0.737205	0.459217	0.188933	-1.02761	x
Q14847	LIM and SH3 domain protein 1	LASP1	0.00109353	1.43907	0.00584615	1.15103	0.0032649	1.15137	0.288737	0.288041	0.659225	0.287692	0.999433	-0.000348282
Q96GX9	Methylthioribulose-1-phosphate dehydratase	APIP	0.0465095	1.43857	0.156679	1.11661	0.0142182	1.40469	0.805252	0.321954	0.982272	0.0338737	0.811908	-0.288081
Q9NVA2	Septin-11	SEPTIN11	0.00114483	1.4376	0.0631755	0.778403	0.00363059	1.75069	0.117092	0.659195	0.698548	-0.313089	0.203758	-0.972284
O75503	Ceroid-lipofuscinosis neuronal protein 5	CLN5	0.0136426	1.43658	0.261042	0.799724	0.0321806	1.04117	0.376559	0.636856	0.40807	0.395415	0.794604	-0.241442
Q9UHD8	Septin-9	SEPTIN9	0.00146176	1.4347	0.0134356	1.02308	0.00172694	1.42783	0.072705	0.411618	0.985804	0.00686951	0.178848	-0.404749
Q15555	Microtubule-associated protein RP/EB family member 2	MAPRE2	0.0409504	1.43381	0.227876	0.664859	0.0746383	1.38228	0.275901	0.768956	0.980344	0.051535	0.510839	-0.717421	x
P01834;P0DOX7	Immunoglobulin kappa constant	IGKC	0.0173501	1.43254	0.875041	0.0846767	0.0759481	0.55825	0.0953496	1.34787	0.368854	0.874295	0.464627	-0.473573	x
Q9NQC7	Ubiquitin carboxyl-terminal hydrolase CYLD	CYLD	0.0232736	1.4324	0.243839	1.08506	0.138016	0.651554	0.825917	0.347338	0.548208	0.780844	0.803028	0.433506	x
Q9UIS9	Methyl-CpG-binding domain protein 1	MBD1	0.0127014	1.4312	0.479529	0.513113	0.0321256	1.16266	0.187703	0.918092	0.694258	0.268543	0.465074	-0.649549
P0DOX7	Immunoglobulin kappa light chain	IGK	0.0242311	1.4283	0.912299	-0.117249	0.275094	0.65489	0.115398	1.54555	0.44326	0.773406	0.544839	-0.772139	x
P26358	DNA (cytosine-5)-methyltransferase 1	DNMT1	0.00640864	1.42793	0.0490124	1.48007	0.00197101	2.05727	0.959384	-0.052137	0.181951	-0.629342	0.501623	-0.577205
Q9BSD7	Cancer-related nucleoside-triphosphatase	NTPCR	0.0296404	1.42744	0.903915	0.139237	0.0419412	1.36206	0.152576	1.2882	0.925796	0.0653728	0.270763	-1.22283
O14561	Acyl carrier protein. mitochondrial	NDUFAB1	0.0311649	1.42604	0.18702	0.909542	0.595041	0.4797	0.450804	0.516497	0.55804	0.94634	0.775627	0.429843	x
Q96II8	DISP complex protein LRCH3	LRCH3	0.00869577	1.42589	0.347764	0.630864	0.00958685	1.25085	0.257835	0.795031	0.739598	0.175044	0.442549	-0.619987
P19474	E3 ubiquitin-protein ligase TRIM21	TRIM21	0.0145733	1.42547	0.523436	0.331743	0.383292	0.402596	0.0376581	1.09372	0.172744	1.02287	0.908161	-0.0708534	x
Q9BQ70	Ribosome quality control complex subunit TCF25	TCF25	0.0274391	1.42543	0.369931	0.663846	0.0272961	1.48026	0.13932	0.761581	0.931314	-0.0548378	0.203617	-0.816418
P0DOX5	Immunoglobulin gamma-1 heavy chain	IGG1	0.0055208	1.42327	0.281463	0.330117	0.0177289	0.638959	0.0799485	1.09315	0.317218	0.784309	0.547305	-0.308842	x
P07358	Complement component C8 beta chain	C8B	0.0252225	1.42276	0.663121	0.352155	0.164421	0.913655	0.164587	1.0706	0.655656	0.509101	0.627487	-0.5615	x
Q9Y2H6	Fibronectin type-III domain-containing protein 3A	FNDC3A	0.0320439	1.42148	0.549075	0.239499	0.105075	1.05405	0.181712	1.18198	0.858511	0.367437	0.489508	-0.814546	x
P01871;P0DOX6	Immunoglobulin heavy constant mu	IGHM	0.0281563	1.42076	0.936101	-0.0733002	0.82936	0.167373	0.0774676	1.49406	0.307895	1.25339	0.868809	-0.240673	x
Q6I9Y2	THO complex subunit 7 homolog	THOC7	0.00378991	1.4176	0.285998	0.343437	0.00347748	1.03646	0.0690529	1.07417	0.610905	0.381141	0.186427	-0.693026
Q96AQ6	Pre-B-cell leukemia transcription factor-interacting protein 1	PBXIP1	0.00208451	1.41457	0.789707	0.232401	0.00683588	1.31566	0.197015	1.18217	0.90379	0.0989113	0.363369	-1.08326
Q14151	Scaffold attachment factor B2	SAFB2	0.0193401	1.41189	0.584169	0.588432	0.590028	0.617188	0.447756	0.823453	0.717388	0.794698	0.990356	-0.0287556	x
Q99442	Translocation protein SEC62	SEC62	0.00329103	1.41128	0.0409533	0.99543	0.00586667	1.29044	0.355181	0.415853	0.858574	0.120842	0.61791	-0.295011
P48736	Phosphatidylinositol 4.5-bisphosphate 3-kinase catalytic subunit gamma isoform	PIK3CG	0.00529492	1.41012	0.820704	-0.118291	0.431434	0.490368	0.0386449	1.52841	0.481954	0.919747	0.61492	-0.608659	x
Q8TEM1	Nuclear pore membrane glycoprotein 210	NUP210	0.00353241	1.40988	0.0124304	1.61821	0.0350404	0.862356	0.703174	-0.208325	0.375036	0.547527	0.236838	0.755851
Q8NBI5	Equilibrative nucleobase transporter 1	SLC43A3	0.0127769	1.40878	0.0780223	1.33411	0.00617382	1.89814	0.93249	0.0746685	0.407659	-0.489362	0.528742	-0.564031
O14647	Chromodomain-helicase-DNA-binding protein 2	CHD2	0.0150534	1.40797	0.102148	0.959676	0.212917	0.789261	0.144711	0.448298	0.499855	0.618712	0.862943	0.170415	x
Q4L180	Filamin A-interacting protein 1-like	FILIP1L	0.0239089	1.40726	0.469625	0.458702	0.00410796	3.25447	0.37999	0.948561	0.319842	-1.84721	0.111354	-2.79577
P63098	Calcineurin subunit B type 1	PPP3R1	0.00428986	1.40718	0.0471268	0.815196	0.00337291	1.56109	0.127005	0.59198	0.836716	-0.153909	0.130996	-0.745889
Q96RS6	NudC domain-containing protein 1	NUDCD1	0.00811218	1.40526	0.0361323	1.1631	0.0156193	1.21976	0.118448	0.242163	0.368877	0.185502	0.769975	-0.0566608
P05186	Alkaline phosphatase. tissue-nonspecific isozyme	ALPL	0.0075328	1.40489	0.962019	-0.023259	0.00148571	2.10767	0.0648712	1.42815	0.47968	-0.702776	0.0889143	-2.13093
Q8WWY3	U4/U6 small nuclear ribonucleoprotein Prp31	PRPF31	0.00118033	1.40204	0.0103077	1.10912	0.00627879	1.13551	0.112251	0.292916	0.571713	0.266528	0.966276	-0.0263885
P52630	Signal transducer and activator of transcription 2	STAT2	0.0143625	1.40026	0.653533	0.213233	0.134118	0.639461	0.0221651	1.18703	0.227862	0.760801	0.168949	-0.426228	x
Q9UL46	Proteasome activator complex subunit 2	PSME2	0.00170588	1.39552	0.034792	0.437705	0.192888	0.332751	0.0215738	0.957812	0.138812	1.06277	0.821334	0.104954	x
Q15120	[Pyruvate dehydrogenase (acetyl-transferring)] kinase isozyme 3. mitochondrial	PDK3	0.0308583	1.39417	0.992061	0.00980453	0.0336163	1.31449	0.0281661	1.38437	0.895022	0.0796791	0.0902222	-1.30469
Q96ST3	Paired amphipathic helix protein Sin3a	SIN3A	0.00374433	1.39317	0.018828	1.33602	0.0125418	1.13993	0.901519	0.0571404	0.602023	0.253238	0.725193	0.196098
Q7L591	Docking protein 3	DOK3	0.0409003	1.38887	1	0	0.367604	0.505648	0.0690716	1.54441	0.562058	0.883226	0.416347	-0.66118	x
P62805	Histone H4	H4C1	0.00371901	1.38773	0.0246559	0.923246	0.00473165	1.26007	0.26437	0.464483	0.879364	0.127658	0.493695	-0.336825
Q9P0J1	[Pyruvate dehydrogenase [acetyl-transferring]]-phosphatase 1. mitochondrial	PDP1	0.00323536	1.38714	0.0364659	0.789934	0.00448561	1.13869	0.0656448	0.59721	0.557648	0.248452	0.162963	-0.348758
P55290	Cadherin-13	CDH13	0.0492475	1.3848	0.132197	1.12448	0.0491517	1.58086	0.747946	0.260329	0.904514	-0.196051	0.679053	-0.45638
P36955	Pigment epithelium-derived factor	SERPINF1	0.00486225	1.38226	0.271022	0.59067	0.00960937	1.27257	0.1499	0.791594	0.876357	0.109697	0.33335	-0.681897
P53634	Dipeptidyl peptidase 1	CTSC	0.00163981	1.38199	0.006	3.11073	0.00149495	1.33408	0.0164545	-1.72875	0.929526	0.047908	0.0791429	1.77666
Q12872	Splicing factor. suppressor of white-apricot homolog	SFSWAP	0.00248865	1.38153	0.0124456	1.13902	0.00572549	1.17726	0.228895	0.242505	0.620139	0.204267	0.917444	-0.0382378
Q7L775	EPM2A-interacting protein 1	EPM2AIP1	0.0364017	1.38095	1	0	0.0892992	1.18691	0.0287928	1.74973	0.90732	0.194046	0.122048	-1.55569	x
O43665	Regulator of G-protein signaling 10	RGS10	0.0284742	1.37938	0.23088	0.903619	0.169061	0.908103	0.523309	0.475765	0.66619	0.471281	0.996728	-0.00448418	x
Q08431	Lactadherin	MFGE8	0.00761391	1.37936	1	0	0.0173553	1.3258	0.0534183	1.13742	0.971688	0.0535631	0.164854	-1.08386
P50897	Palmitoyl-protein thioesterase 1	PPT1	0.00221084	1.37708	0.0404661	0.849005	0.00278079	1.38633	0.117608	0.528075	0.985419	-0.00925331	0.188447	-0.537328
Q8TDD1	ATP-dependent RNA helicase DDX54	DDX54	0.0270539	1.37667	0.0658296	1.38802	0.0169419	1.64246	0.985041	-0.0113453	0.401764	-0.265785	0.627627	-0.25444
P08579	U2 small nuclear ribonucleoprotein B''	SNRPB2	0.0408681	1.375	0.124447	1.10143	0.0725612	1.19044	0.41807	0.273564	0.791416	0.184556	0.868879	-0.0890079	x
Q6PML9	Proton-coupled zinc antiporter SLC30A9. mitochondrial	SLC30A9	0.0293556	1.37307	0.502495	0.460393	0.451499	0.595725	0.130725	0.912674	0.575339	0.777341	0.928989	-0.135332	x
P55265	Double-stranded RNA-specific adenosine deaminase	ADAR	0.00115254	1.3725	0.0163118	0.778098	0.00825939	0.818181	0.0462054	0.594403	0.208883	0.554319	0.937715	-0.0400837	x
Q8NHZ8	Anaphase-promoting complex subunit CDC26	CDC26	0.00411531	1.37205	0.0564239	0.895928	0.00534537	1.46368	0.127143	0.476127	0.866328	-0.0916279	0.221026	-0.567755
Q15050	Ribosome biogenesis regulatory protein homolog	RRS1	0.0350858	1.36887	0.248466	1.18409	0.0099433	1.95908	0.886122	0.184779	0.151822	-0.590216	0.524017	-0.774995
Q8N2G8	GH3 domain-containing protein	GHDC	0.00730702	1.36615	0.186166	0.607273	0.0268563	1.12233	0.0360716	0.758876	0.70604	0.243815	0.318384	-0.51506
P55212	Caspase-6	CASP6	0.0197875	1.36534	1	0	0.398182	0.374333	0.0265649	2.0255	0.35791	0.991004	0.182443	-1.0345	x
P51610	Host cell factor 1	HCFC1	0.00198582	1.36453	0.0166642	0.987794	0.00307414	1.23081	0.0277931	0.376738	0.398926	0.133718	0.139634	-0.24302
P31483	Cytotoxic granule associated RNA binding protein TIA1	TIA1	0.00106306	1.35947	0.0114021	0.919659	0.00116	1.36546	0.0930417	0.439816	0.987724	-0.0059864	0.162878	-0.445802
P22681	E3 ubiquitin-protein ligase CBL	CBL	0.0328925	1.35944	0.128194	1.00912	0.054298	1.21478	0.238674	0.350322	0.827282	0.144658	0.610537	-0.205663	x
P17813	Endoglin	ENG	0.00117647	1.35524	0.594819	0.319414	0.00128302	2.03486	0.160387	1.03583	0.229762	-0.679616	0.109192	-1.71545
O00423	Echinoderm microtubule-associated protein-like 1	EML1	0.0256529	1.35063	0.977522	-0.0266642	0.00627245	2.44729	0.121825	1.37729	0.353842	-1.09666	0.0969162	-2.47396
P58107	Epiplakin	EPPK1	0.0223166	1.35022	0.0108682	2.82993	0.0912912	0.8971	0.0624486	-1.47972	0.587255	0.453115	0.0848595	1.93283
Q9Y314	Nitric oxide synthase-interacting protein	NOSIP	0.004947	1.35002	0.0160778	1.52162	0.00836735	1.22287	0.772852	-0.171595	0.862471	0.127154	0.650648	0.298749
P01860;P0DOX5	Immunoglobulin heavy constant gamma 3	IGHG3	0.00586257	1.34657	0.523416	0.23172	0.0303824	0.520623	0.0723659	1.11485	0.228889	0.825947	0.574267	-0.288902	x
P24941	Cyclin-dependent kinase 2	CDK2	0.0393919	1.3434	0.0295881	1.63532	0.0124962	1.78359	0.769832	-0.29192	0.766743	-0.440195	0.903661	-0.148274
Q8NEB9	Phosphatidylinositol 3-kinase catalytic subunit type 3	PIK3C3	0.00739579	1.34329	0.0713344	0.970271	0.00868141	1.34601	0.298	0.373014	0.994845	-0.00272789	0.41665	-0.375742
P63010	AP-2 complex subunit beta	AP2B1	0.00114286	1.33941	0.011249	0.774037	0.00185666	1.27075	0.014717	0.565371	0.881054	0.0686619	0.137439	-0.496709
Q96EK4	THAP domain-containing protein 11	THAP11	0.0193839	1.33673	0.672764	0.395973	0.0287518	1.09638	0.342608	0.940757	0.716993	0.240347	0.558277	-0.70041
O14974	Protein phosphatase 1 regulatory subunit 12A	PPP1R12A	0.000939394	1.33639	0.0112741	0.621983	0.0100884	1.49449	0.0310508	0.71441	0.900511	-0.158096	0.257669	-0.872506
O14972	Vacuolar protein sorting-associated protein 26C	VPS26C	0.00547014	1.33551	0.301093	0.653321	0.0091424	1.31559	0.26106	0.682189	0.970842	0.019915	0.412711	-0.662274
P37235	Hippocalcin-like protein 1	HPCAL1	0.0431068	1.33529	0.843378	0.1527	0.134959	0.868281	0.0274386	1.18259	0.405286	0.467007	0.0975796	-0.715581	x
Q86U86	Protein polybromo-1	PBRM1	0.0266262	1.33508	0.0345027	1.56275	0.0275536	1.42507	0.225185	-0.22767	0.852874	-0.0899883	0.734692	0.137681
Q15404	Ras suppressor protein 1	RSU1	0.00114851	1.33428	0.026172	0.46086	0.00934921	1.67831	0.0243471	0.873419	0.781867	-0.344034	0.164952	-1.21745
Q9H814	Phosphorylated adapter RNA export protein	PHAX	0.00186931	1.33415	0.00992593	1.49388	0.00241315	1.48457	0.653077	-0.159723	0.734649	-0.150421	0.988248	0.00930214
P31751	RAC-beta serine/threonine-protein kinase	AKT2	0.0482878	1.33399	0.0600319	1.24407	0.0392808	1.44086	0.91692	0.0899193	0.947027	-0.106869	0.838516	-0.196788
Q71U36	Tubulin alpha-1A chain	TUBA1A	0.0021916	1.332	0.00788889	1.08474	0.00105263	1.45445	0.53294	0.247255	0.867851	-0.122448	0.26867	-0.369703
Q8IUI8	Cytokine receptor-like factor 3	CRLF3	0.0209114	1.32778	0.80802	0.250602	0.0534517	1.24082	0.234357	1.07717	0.929516	0.0869576	0.433728	-0.990217	x
P55789	FAD-linked sulfhydryl oxidase ALR	GFER	0.0210276	1.32703	0.108777	0.816166	0.0271701	1.93732	0.469656	0.510865	0.743984	-0.610288	0.388874	-1.12115
Q9H078	Mitochondrial disaggregase	CLPB	0.0128723	1.32592	0.0217357	1.43398	0.00756951	1.46673	0.776652	-0.10806	0.765812	-0.140817	0.926786	-0.0327568
Q969Z3	Mitochondrial amidoxime reducing component 2	MTARC2	0.0281173	1.32577	0.114531	1.01449	0.132709	1.1825	0.294773	0.311281	0.929712	0.143274	0.897402	-0.168007	x
P45973	Chromobox protein homolog 5	CBX5	0.00693234	1.3239	0.130197	0.916517	0.00618821	1.50772	0.460304	0.407383	0.644049	-0.183818	0.393398	-0.591201
Q14254	Flotillin-2	FLOT2	0.00818776	1.32253	0.0733642	0.816952	0.0464895	0.838646	0.107619	0.505575	0.318589	0.483881	0.967528	-0.0216938	x
P42696	RNA-binding protein 34	RBM34	0.0410458	1.32101	0.0530777	1.50964	0.0207694	1.63808	0.600184	-0.188629	0.427071	-0.317067	0.770639	-0.128438
P10619	Lysosomal protective protein	CTSA	0.0189937	1.32014	0.0625759	1.22824	0.0846282	0.954427	0.85518	0.0919018	0.558696	0.36571	0.693893	0.273809	x
Q6ZSR9	Uncharacterized protein FLJ45252	YJ005	0.0192392	1.31607	0.786785	0.293052	0.0400938	1.09392	0.303155	1.02301	0.50767	0.222147	0.527593	-0.800867
P22694	cAMP-dependent protein kinase catalytic subunit beta	PRKACB	0.00590997	1.31486	0.836122	0.0927876	0.0436836	1.26658	0.0178182	1.22207	0.974095	0.0482817	0.193065	-1.17379
Q9H4A6	Golgi phosphoprotein 3	GOLPH3	0.0196907	1.31483	0.889032	0.125428	0.337193	0.717749	0.0940776	1.1894	0.643876	0.59708	0.669248	-0.59232	x
O14773	Tripeptidyl-peptidase 1	TPP1	0.00182114	1.3139	0.0970273	0.441626	0.0193072	0.86835	0.0258594	0.872269	0.472041	0.445545	0.402964	-0.426723	x
Q9NV56	MRG/MORF4L-binding protein	MRGBP	0.0031796	1.31306	0.323647	0.544982	0.250869	0.605299	0.181608	0.768075	0.444733	0.707757	0.967851	-0.0603176	x
Q86VP3	Phosphofurin acidic cluster sorting protein 2	PACS2	0.0153469	1.31292	0.735807	0.263207	0.396886	0.508011	0.148377	1.04971	0.382865	0.804909	0.858888	-0.244804	x
O43852	Calumenin	CALU	0.00182996	1.31238	0.0295872	0.510385	0.0041396	1.53523	0.0336061	0.801995	0.815873	-0.222853	0.115346	-1.02485
Q9UHR5	SAP30-binding protein	SAP30BP	0.0308868	1.31228	0.0643944	1.21674	0.0301178	1.16299	0.922305	0.0955383	0.905359	0.149291	0.961694	0.0537525
Q86U38	Nucleolar protein 9	NOP9	0.0149343	1.3118	0.17767	0.954359	0.0117666	1.49964	0.603268	0.357437	0.65496	-0.187844	0.504639	-0.545281
Q9H4E7	Differentially expressed in FDCP 6 homolog	DEF6	0.0464925	1.30907	0.164587	0.975613	0.112698	0.96787	0.301985	0.333458	0.409105	0.341201	0.985436	0.00774307	x
Q13976	cGMP-dependent protein kinase 1	PRKG1	0.01517	1.30797	0.924581	-0.0805368	0.0383941	1.92347	0.0833461	1.38851	0.739424	-0.615497	0.190441	-2.00401
P11766	Alcohol dehydrogenase class-3	ADH5	0.00547936	1.30489	0.0364905	0.888618	0.0125245	1.56227	0.0869546	0.416276	0.798183	-0.25738	0.312989	-0.673656
Q86WX3	Active regulator of SIRT1	RPS19BP1	0.00738885	1.30457	0.0184595	1.797	0.00105455	2.11455	0.524928	-0.492423	0.217384	-0.809972	0.724736	-0.317549
O75116	Rho-associated protein kinase 2	ROCK2	0.00159799	1.30294	0.0170018	0.788074	0.00700189	1.43339	0.0284013	0.514865	0.889313	-0.130446	0.276462	-0.645311
P51159	Ras-related protein Rab-27A	RAB27A	0.00246797	1.3013	0.0192682	0.966166	0.0188943	0.986813	0.393934	0.335131	0.692616	0.314484	0.981885	-0.0206467	x
Q96BJ3	Axin interactor. dorsalization-associated protein	AIDA	0.0151386	1.3012	0.134846	0.808018	0.0268798	1.25922	0.0359734	0.493178	0.94696	0.0419743	0.291612	-0.451204
P30533	Alpha-2-macroglobulin receptor-associated protein	LRPAP1	0.0196537	1.30074	0.306945	0.554572	0.0172917	1.48999	0.0458367	0.746167	0.802872	-0.189247	0.113147	-0.935413
Q9H1E3	Nuclear ubiquitous casein and cyclin-dependent kinase substrate 1	NUCKS1	0.0114033	1.29987	0.0658868	1.00423	0.0194925	1.1707	0.267701	0.295636	0.686379	0.129166	0.65382	-0.16647
Q14746	Conserved oligomeric Golgi complex subunit 2	COG2	0.0150405	1.29976	0.249045	0.591199	0.0525816	0.793229	0.258887	0.708558	0.519688	0.506528	0.796165	-0.20203	x
P35580	Myosin-10	MYH10	0.00247233	1.29942	0.732539	0.221635	0.00621391	1.96927	0.12704	1.07779	0.495688	-0.669844	0.139692	-1.74763
Q92917	G-patch domain and KOW motifs-containing protein	GPKOW	0.0372705	1.2973	0.056614	1.42984	0.0326801	1.40025	0.671004	-0.132542	0.777367	-0.10295	0.952906	0.0295918
O60287	Nucleolar pre-ribosomal-associated protein 1	URB1	0.0208484	1.29638	0.139117	1.49502	0.0316155	1.3459	0.898974	-0.198633	0.972582	-0.0495142	0.942043	0.149119
Q9NWZ3	Interleukin-1 receptor-associated kinase 4	IRAK4	0.0420759	1.29542	0.937572	0.0907074	0.0504182	1.1472	0.202515	1.20471	0.840444	0.148216	0.327609	-1.05649	x
Q9H147	Deoxynucleotidyltransferase terminal-interacting protein 1	DNTTIP1	0.00279641	1.29352	0.882266	0.0970116	0.216481	0.574686	0.0699325	1.19651	0.381619	0.718833	0.65221	-0.477674	x
Q9H6W3	Ribosomal oxygenase 1	RIOX1	0.0361906	1.29061	0.44723	0.840753	0.0510593	1.19747	0.723479	0.44986	0.706133	0.0931396	0.821618	-0.35672	x
O75676	Ribosomal protein S6 kinase alpha-4	RPS6KA4	0.0276424	1.28898	0.0631773	1.37113	0.539117	0.535604	0.890046	-0.0821526	0.595736	0.753373	0.516222	0.835526	x
O75955	Flotillin-1	FLOT1	0.0023831	1.28084	0.0195873	0.872421	0.0172798	0.864275	0.0789254	0.408422	0.363146	0.416568	0.986287	0.00814629	x
P13667	Protein disulfide-isomerase A4	PDIA4	0.0022009	1.28075	0.0107222	0.663978	0.00464099	1.20254	0.0996595	0.616772	0.936313	0.0782093	0.27625	-0.538563
Q9Y4Y9	U6 snRNA-associated Sm-like protein LSm5	LSM5	0.0147664	1.28054	0.0870005	0.917882	0.027729	1.06307	0.405001	0.362659	0.730208	0.217473	0.798278	-0.145186
O00151	PDZ and LIM domain protein 1	PDLIM1	0.00170065	1.28041	0.0112453	0.772767	0.00419707	0.919453	0.0867129	0.50764	0.458359	0.360954	0.679041	-0.146686	x
Q96BQ5	Coiled-coil domain-containing protein 127	CCDC127	0.0166157	1.27998	0.17901	0.912206	0.101263	1.07572	0.744884	0.367773	0.917897	0.204257	0.929033	-0.163516	x
Q9NWS8	Required for meiotic nuclear division protein 1 homolog	RMND1	0.0154258	1.27679	0.0401526	1.24183	0.139097	1.09943	0.893288	0.0349613	0.910428	0.177364	0.917099	0.142403
Q9ULH7	Myocardin-related transcription factor B	MRTFB	0.00701253	1.27513	0.0198731	1.14382	0.0128922	1.19793	0.843045	0.131314	0.949561	0.0772049	0.957554	-0.0541092
P20700	Lamin-B1	LMNB1	0.00121795	1.27315	0.0105714	0.712705	0.00843434	0.755338	0.0350965	0.560443	0.259836	0.51781	0.918437	-0.0426327	x
Q8N7H5	RNA polymerase II-associated factor 1 homolog	PAF1	0.0153444	1.27272	0.0733355	1.14005	0.021958	1.26668	0.810049	0.132662	0.992236	0.00603142	0.870008	-0.12663
Q8IY81	pre-rRNA 2'-O-ribose RNA methyltransferase FTSJ3	FTSJ3	0.00737655	1.27209	0.0322105	1.20729	0.00772598	1.49128	0.899051	0.0648045	0.745215	-0.219189	0.654669	-0.283994
Q9NU22	Midasin	MDN1	0.0127852	1.2709	0.0875195	1.18454	0.00790609	1.55363	0.93622	0.086355	0.791572	-0.282738	0.745517	-0.369093
Q9Y2K7	Lysine-specific demethylase 2A	KDM2A	0.00370924	1.27026	0.0172021	1.15419	0.00327575	1.23848	0.766242	0.116074	0.941938	0.0317825	0.827731	-0.0842918
Q13308	Inactive tyrosine-protein kinase 7	PTK7	0.00593301	1.26606	0.025451	1.10969	0.00671906	1.49271	0.419715	0.156372	0.675362	-0.226651	0.360463	-0.383023
Q7Z5L9	Interferon regulatory factor 2-binding protein 2	IRF2BP2	0.00362566	1.26596	0.0118158	1.29305	0.00419098	1.19847	0.92486	-0.0270912	0.835869	0.0674961	0.68508	0.0945873
Q9C0E2	Exportin-4	XPO4	0.0149273	1.26316	0.0371009	0.870484	0.00266075	1.24072	0.574391	0.392673	0.983869	0.0224365	0.463525	-0.370237
P49750	YLP motif-containing protein 1	YLPM1	0.00227597	1.26171	0.0471916	0.849551	0.00197214	1.44555	0.24397	0.412157	0.572655	-0.18384	0.194196	-0.595997
Q9H019	Mitochondrial fission regulator 1-like	MTFR1L	0.0349206	1.26168	0.956325	-0.0282516	0.750065	-0.186905	0.088955	1.28993	0.25784	1.44859	0.884044	0.158653	x
A0A087WSY6	Immunoglobulin kappa variable 3D-15	IGKV3D-15	0.0101844	1.26102	0.344212	-1.24811	0.108371	-1.8303	0.13864	2.50914	0.195057	3.09132	0.8649	0.582183	x
Q86W50	RNA N6-adenosine-methyltransferase METTL16	METTL16	0.00754917	1.26032	0.0201067	1.37687	0.00506388	1.46895	0.773553	-0.116551	0.591808	-0.208629	0.861582	-0.0920776
Q06323	Proteasome activator complex subunit 1	PSME1	0.00197513	1.2569	0.0693109	0.509011	0.595992	0.149051	0.0698437	0.747892	0.137888	1.10785	0.494406	0.35996	x
Q92797	Symplekin	SYMPK	0.00422656	1.25353	0.0553626	0.855477	0.0082188	1.15161	0.145419	0.398052	0.770965	0.101919	0.458678	-0.296133
O00560	Syntenin-1	SDCBP	0.0236416	1.25278	0.900508	-0.121672	0.0457863	1.12375	0.0865316	1.37445	0.808576	0.129028	0.202886	-1.24542
P06756	Integrin alpha-V	ITGAV	0.00289869	1.25235	0.0624466	0.728063	0.0032595	1.4365	0.194971	0.524285	0.790793	-0.184154	0.204172	-0.708439
Q9NXS2	Glutaminyl-peptide cyclotransferase-like protein	QPCTL	0.0478058	1.24992	0.472159	0.446031	0.0774054	0.945337	0.146118	0.803889	0.711449	0.304583	0.239284	-0.499306	x
Q86UU1	Pleckstrin homology-like domain family B member 1	PHLDB1	0.0235206	1.24991	0.925393	-0.0872875	0.00621852	2.07041	0.132172	1.33719	0.407889	-0.820503	0.108255	-2.1577
Q9Y221	60S ribosome subunit biogenesis protein NIP7 homolog	NIP7	0.00399599	1.24929	0.0641168	1.26459	0.00493286	1.5756	0.98795	-0.0152979	0.551018	-0.326303	0.76099	-0.311006
Q9Y3B2	Exosome complex component CSL4	EXOSC1	0.0261278	1.2445	0.0576559	1.25722	0.0179411	1.45147	0.975507	-0.012714	0.496264	-0.206972	0.626463	-0.194258
P78316	Nucleolar protein 14	NOP14	0.0150872	1.24374	0.685292	0.461314	0.527695	0.671853	0.536153	0.782428	0.801385	0.571889	0.942398	-0.210539	x
Q7LBC6	Lysine-specific demethylase 3B	KDM3B	0.0237461	1.24209	0.100965	0.935936	0.0336477	1.19596	0.188753	0.306152	0.937841	0.0461296	0.463337	-0.260023
P01024	Complement C3	C3	0.00211599	1.24116	0.45332	0.236375	0.0115857	0.866077	0.0479231	1.00479	0.575066	0.375084	0.28602	-0.629702	x
Q9Y2P8	RNA 3'-terminal phosphate cyclase-like protein	RCL1	0.0298603	1.24079	0.262107	0.978546	0.0147608	1.52484	0.789683	0.262239	0.259904	-0.284052	0.597335	-0.546292
O95396	Adenylyltransferase and sulfurtransferase MOCS3	MOCS3	0.0162054	1.2301	0.779469	-0.284439	0.0632917	0.932129	0.132181	1.51453	0.645053	0.297967	0.332159	-1.21657	x
P27695	DNA-(apurinic or apyrimidinic site) endonuclease	APEX1	0.00181526	1.22857	0.0854813	0.507323	0.00329289	1.14125	0.017157	0.721249	0.808868	0.0873222	0.0944054	-0.633927
P24844	Myosin regulatory light polypeptide 9	MYL9	0.00580603	1.22817	0.0416633	0.531802	0.0200155	1.34966	0.0937211	0.696367	0.930614	-0.121487	0.297658	-0.817854
Q9NVV4	Poly(A) RNA polymerase. mitochondrial	MTPAP	0.0143381	1.22796	0.044872	0.92247	0.628373	0.296693	0.671055	0.305493	0.469459	0.931269	0.558103	0.625776	x
Q86YP4	Transcriptional repressor p66-alpha	GATAD2A	0.0114888	1.22405	0.381892	0.745844	0.0105592	1.29309	0.66401	0.478203	0.929327	-0.0690407	0.673358	-0.547244
Q9Y4A5	Transformation/transcription domain-associated protein	TRRAP	0.00120635	1.22281	0.0236036	0.864478	0.0097898	1.15244	0.258506	0.358328	0.933501	0.0703659	0.678172	-0.287962
O95302	Peptidyl-prolyl cis-trans isomerase FKBP9	FKBP9	0.00751156	1.22057	0.0394622	0.93739	0.00330632	1.70817	0.577537	0.283177	0.506331	-0.487599	0.206362	-0.770776
P49903	Selenide. water dikinase 1	SEPHS1	0.00208818	1.21633	0.0287051	0.754395	0.00774182	0.949729	0.0492144	0.461935	0.469521	0.2666	0.5795	-0.195334	x
Q9C037	E3 ubiquitin-protein ligase TRIM4	TRIM4	0.0169149	1.21626	0.20705	0.839582	0.123652	0.770682	0.585025	0.376682	0.506637	0.445583	0.95694	0.0689009	x
P62328	Thymosin beta-4	TMSB4X	0.010179	1.21586	0.126188	0.738167	0.0299491	1.1502	0.285215	0.477691	0.952141	0.0656601	0.583029	-0.412031
A6NHR9	Structural maintenance of chromosomes flexible hinge domain-containing protein 1	SMCHD1	0.0291388	1.21484	0.359517	0.517598	0.0871268	0.908722	0.0161839	0.697242	0.432045	0.306118	0.179315	-0.391125	x
P07602	Prosaposin	PSAP	0.00852291	1.2136	0.197604	0.512666	0.0196274	0.911121	0.111538	0.700938	0.620275	0.302483	0.389784	-0.398454	x
Q8IUE6	Histone H2A type 2-B	H2AC21	0.00252381	1.213	0.0303571	0.886198	0.00599575	1.0145	0.4012	0.326799	0.717449	0.198501	0.822606	-0.128299
Q9C0B1	Alpha-ketoglutarate-dependent dioxygenase FTO	FTO	0.0114064	1.21299	0.168821	0.870967	0.0144279	1.37266	0.604577	0.342023	0.827901	-0.159665	0.561671	-0.501689
Q96PU5	E3 ubiquitin-protein ligase NEDD4-like	NEDD4L	0.00801649	1.21298	0.392343	0.384119	0.109937	0.777684	0.0885316	0.828857	0.64094	0.435292	0.639728	-0.393565	x
Q9NRX1	RNA-binding protein PNO1	PNO1	0.016893	1.21164	0.621575	0.503148	0.0922321	1.25151	0.546777	0.708494	0.980671	-0.0398682	0.685036	-0.748363	x
Q13601	KRR1 small subunit processome component homolog	KRR1	0.00737118	1.20492	0.0455127	0.953312	0.0121022	1.12635	0.428465	0.251605	0.877515	0.0785648	0.703796	-0.17304
Q01433	AMP deaminase 2	AMPD2	0.00278306	1.20417	0.0267749	0.790862	0.00311901	1.31926	0.0588228	0.413308	0.798213	-0.115091	0.111195	-0.528399
A0A0C4DH68	Immunoglobulin kappa variable 2-24	IGKV2-24	0.0302552	1.20381	0.260766	-1.48505	0.784898	-0.317365	0.116241	2.68886	0.491307	1.52117	0.685473	-1.16769	x
Q08209	Protein phosphatase 3 catalytic subunit alpha	PPP3CA	0.00281242	1.2038	0.0868868	0.517292	0.00339506	1.21064	0.0288193	0.686508	0.989185	-0.0068409	0.0876028	-0.693349
Q9Y5J1	U3 small nucleolar RNA-associated protein 18 homolog	UTP18	0.0416893	1.20339	0.117722	1.16537	0.0119886	1.71969	0.962948	0.0380116	0.214053	-0.516309	0.387266	-0.554321
Q9BQC6	Large ribosomal subunit protein mL63	MRPL57	0.0172977	1.20309	0.066288	1.13739	0.00641123	1.56316	0.957301	0.0657017	0.776732	-0.360073	0.706797	-0.425774
Q9BU23	Lipase maturation factor 2	LMF2	0.00586731	1.20188	0.54319	0.50296	0.0275397	0.987003	0.460474	0.698919	0.766672	0.214877	0.719367	-0.484042	x
P42166;P42167	Lamina-associated polypeptide 2. isoform alpha	TMPO	0.0009375	1.20138	0.0048	0.991288	0.0015	0.908474	0.183388	0.210089	0.367812	0.292903	0.762927	0.0828144	x
P23229	Integrin alpha-6	ITGA6	0.0110562	1.20071	0.179767	0.636768	0.00327395	1.67928	0.173008	0.563938	0.264041	-0.47857	0.0826038	-1.04251
O75152	Zinc finger CCCH domain-containing protein 11A	ZC3H11A	0.00111111	1.19677	0.008	0.986987	0.00198817	0.857608	0.206023	0.209779	0.221093	0.339158	0.568545	0.12938	x
Q01780	Exosome complex component 10	EXOSC10	0.00790291	1.19624	0.0263529	1.21857	0.0117811	1.3006	0.94262	-0.0223343	0.837314	-0.104366	0.884171	-0.0820312
P82094	TATA element modulatory factor	TMF1	0.0452354	1.19606	0.183708	0.781933	1	0	0.549726	0.414123	0.270481	1.10102	0.372368	0.686901	x
P15735	Phosphorylase b kinase gamma catalytic chain. liver/testis isoform	PHKG2	0.0109172	1.1955	0.182156	0.775635	0.391253	0.394921	0.531548	0.419863	0.303126	0.800577	0.700947	0.380714	x
Q9BRX5	DNA replication complex GINS protein PSF3	GINS3	0.00391048	1.19453	0.0204041	1.48668	0.00156897	1.70467	0.60464	-0.292159	0.16625	-0.510143	0.753013	-0.217984
Q9UMY1	Nucleolar protein 7	NOL7	0.0012043	1.19443	0.035157	0.870092	0.00119685	1.33706	0.420493	0.324337	0.675471	-0.142632	0.369805	-0.466969
Q8N806	Putative E3 ubiquitin-protein ligase UBR7	UBR7	0.0311987	1.19318	0.00901053	1.80387	0.00148472	1.77058	0.372086	-0.610687	0.561221	-0.577399	0.959709	0.0332882
O95453	Poly(A)-specific ribonuclease PARN	PARN	0.0126068	1.19266	0.294569	0.671054	0.00589154	1.41821	0.432467	0.521601	0.552846	-0.225558	0.317536	-0.747159
Q9P1F3	Costars family protein ABRACL	ABRACL	0.00160606	1.19129	0.116963	0.792516	0.0281609	0.670029	0.493008	0.398774	0.217427	0.52126	0.89698	0.122487	x
Q9UQE7	Structural maintenance of chromosomes protein 3	SMC3	0.00116062	1.19081	0.00921212	0.944113	0.00129114	1.04713	0.0924659	0.246693	0.409173	0.143671	0.566978	-0.103021
Q14684	Ribosomal RNA processing protein 1 homolog B	RRP1B	0.0273041	1.19059	0.0954575	1.02964	0.0259296	1.28232	0.649779	0.160952	0.836545	-0.0917297	0.573874	-0.252682
Q9H936	Mitochondrial glutamate carrier 1	SLC25A22	0.00231395	1.18943	0.0225761	0.625505	0.00715829	0.702821	0.0707143	0.563928	0.247051	0.486612	0.784174	-0.0773159	x
P53999	Activated RNA polymerase II transcriptional coactivator p15	SUB1	0.00114872	1.18867	0.00971429	0.887788	0.00189068	1.12254	0.182021	0.300879	0.902676	0.0661297	0.514801	-0.234749
P50336	Protoporphyrinogen oxidase	PPOX	0.0242575	1.18585	0.951454	0.0446291	0.306083	0.451942	0.0990009	1.14122	0.327681	0.733912	0.617888	-0.407313	x
Q8IWA0	WD repeat-containing protein 75	WDR75	0.00260756	1.18258	0.0732527	1.15142	0.0448374	1.29111	0.980558	0.0311586	0.94981	-0.108529	0.937959	-0.139688
Q16658	Fascin	FSCN1	0.0232236	1.18172	0.269814	0.576564	0.00187838	1.61315	0.427037	0.605154	0.604615	-0.431432	0.139693	-1.03659
Q8IWX8	Calcium homeostasis endoplasmic reticulum protein	CHERP	0.0299992	1.1807	0.096435	1.03261	0.0511196	1.09776	0.715924	0.148092	0.902833	0.0829334	0.923405	-0.0651581	x
Q8TAQ2	SWI/SNF complex subunit SMARCC2	SMARCC2	0.00565232	1.17613	0.0281433	0.984082	0.0217593	0.921047	0.256315	0.192049	0.478191	0.255084	0.872448	0.0630348	x
Q15418	Ribosomal protein S6 kinase alpha-1	RPS6KA1	0.0287919	1.17438	0.067621	1.18743	0.475167	0.666626	0.981763	-0.0130508	0.789312	0.507756	0.739595	0.520807	x
Q9P1Y6	PHD and RING finger domain-containing protein 1	PHRF1	0.013409	1.17423	0.116565	0.818494	0.0101279	1.19961	0.470662	0.355736	0.967091	-0.0253788	0.474396	-0.381115
Q96MH6	DGAT1/2-independent enzyme synthesizing storage lipids	TMEM68	0.00990026	1.17377	0.266246	0.472736	0.452934	0.416079	0.16993	0.701035	0.482323	0.757693	0.968013	0.0566574	x
Q9NP61	ADP-ribosylation factor GTPase-activating protein 3	ARFGAP3	0.0150211	1.17328	0.207287	0.633525	0.069025	0.784688	0.403359	0.539758	0.682935	0.388594	0.878227	-0.151163	x
Q13428	Treacle protein	TCOF1	0.00419941	1.17149	0.0386031	0.824113	0.0111032	1.10655	0.149869	0.347378	0.919301	0.0649361	0.522679	-0.282442
Q9BXP2	Solute carrier family 12 member 9	SLC12A9	0.0114005	1.17129	0.778191	-0.171712	0.847872	0.0835617	0.0371688	1.343	0.137	1.08773	0.747818	-0.255273	x
Q9UKX7	Nuclear pore complex protein Nup50	NUP50	0.00095941	1.17074	0.00685714	1.32039	0.00216931	0.839838	0.571625	-0.149653	0.425054	0.330897	0.111038	0.48055
P28290	Protein ITPRID2	ITPRID2	0.00753868	1.17036	0.218974	0.506882	0.0133182	1.23024	0.112126	0.663476	0.94989	-0.0598854	0.240682	-0.723362
Q9NVM9	Integrator complex subunit 13	INTS13	0.0375892	1.17019	0.0698793	1.15309	0.0575832	1.04656	0.951678	0.0171005	0.680992	0.123626	0.604551	0.106525	x
E9PRG8	Uncharacterized protein C11orf98	C11orf98	0.0414262	1.17017	0.0659747	1.18715	0.00829617	1.48521	0.987306	-0.0169849	0.712762	-0.315047	0.652491	-0.298062
Q14790	Caspase-8	CASP8	0.0188359	1.16634	0.943773	0.068577	0.741017	0.257734	0.210241	1.09776	0.494074	0.908607	0.921844	-0.189157	x
P18206	Vinculin	VCL	0.0021049	1.16455	0.0105316	0.671468	0.015345	1.65191	0.127054	0.493079	0.712726	-0.487362	0.301621	-0.980442
Q13185	Chromobox protein homolog 3	CBX3	0.00128205	1.16421	0.00683871	0.944345	0.00148357	1.05168	0.218467	0.219865	0.790861	0.112535	0.752597	-0.10733
Q7Z3J2	VPS35 endosomal protein-sorting factor-like	VPS35L	0.00111765	1.16347	0.0791621	0.420171	0.00194322	0.669021	0.0444007	0.743295	0.183049	0.494444	0.528846	-0.24885	x
O95980	Reversion-inducing cysteine-rich protein with Kazal motifs	RECK	0.00763016	1.16313	1	0	0.156976	0.978446	0.340159	0.566943	0.925691	0.184679	0.796268	-0.382263	x
Q8TCT8	Signal peptide peptidase-like 2A	SPPL2A	0.0489517	1.163	0.374674	0.545406	0.858442	0.155445	0.137844	0.617598	0.431353	1.00756	0.743976	0.389961	x
Q86TI0	TBC1 domain family member 1	TBC1D1	0.0330514	1.16193	1	0	0.0137462	1.1376	0.0698912	1.24271	0.985677	0.0243307	0.0862174	-1.21838
Q96JM3	Chromosome alignment-maintaining phosphoprotein 1	CHAMP1	0.00569926	1.16064	0.0545999	0.767931	0.0950991	0.648478	0.252666	0.392708	0.429508	0.512162	0.865481	0.119454	x
Q99757	Thioredoxin. mitochondrial	TXN2	0.0198834	1.16035	0.0495072	2.18326	0.172631	0.925519	0.405198	-1.02291	0.897604	0.23483	0.481027	1.25774
Q9HBI1	Beta-parvin	PARVB	0.0459356	1.15816	0.977706	-0.0220327	0.0152135	1.5169	0.127101	1.18019	0.754833	-0.358737	0.111815	-1.53893
Q9GZQ3	COMM domain-containing protein 5	COMMD5	0.0117976	1.15748	0.45422	0.385159	0.122479	0.569578	0.154471	0.772323	0.312048	0.587903	0.810202	-0.184419	x
Q9Y6K9	NF-kappa-B essential modulator	IKBKG	0.0165237	1.15734	0.0365039	1.09963	0.0736036	0.802645	0.86518	0.0577042	0.492733	0.354692	0.457687	0.296988
P49959	Double-strand break repair protein MRE11	MRE11	0.0165694	1.15671	0.0941579	0.809619	0.0339946	0.977563	0.0311732	0.347088	0.458007	0.179144	0.31118	-0.167944	x
Q8TDQ7	Glucosamine-6-phosphate isomerase 2	GNPDA2	0.0139201	1.15535	0.14811	0.767233	0.055891	0.846907	0.411936	0.38812	0.589973	0.308447	0.921598	-0.0796732	x
O43752	Syntaxin-6	STX6	0.0489448	1.15384	0.14156	1.07628	0.231472	0.833499	0.912872	0.0775566	0.785519	0.320338	0.840561	0.242782	x
P62487	DNA-directed RNA polymerase II subunit RPB7	POLR2G	0.00548523	1.15238	0.514178	0.405215	0.00976434	1.10597	0.234397	0.74716	0.924461	0.046402	0.388227	-0.700758
Q8N6R0	eEF1A lysine and N-terminal methyltransferase	METTL13	0.0420871	1.15234	0.107662	1.18007	0.0965636	1.01526	0.983851	-0.0277323	0.929219	0.13708	0.911444	0.164812	x
A3KN83	Protein strawberry notch homolog 1	SBNO1	0.0402328	1.152	0.0493929	1.31757	0.0736713	1.10349	0.761411	-0.165566	0.966579	0.0485172	0.80121	0.214083
Q86YS7	C2 domain-containing protein 5	C2CD5	0.0143599	1.14907	0.0788728	1.04285	0.121849	0.601559	0.886165	0.106224	0.302646	0.547512	0.52605	0.441288	x
P35658	Nuclear pore complex protein Nup214	NUP214	0.00570395	1.14679	0.0304918	0.955861	0.00700563	1.15818	0.204191	0.190933	0.967234	-0.0113846	0.363983	-0.202317
Q13823	Nucleolar GTP-binding protein 2	GNL2	0.0129323	1.14674	0.134986	1.53602	0.0700859	1.24005	0.780179	-0.389271	0.952767	-0.0933054	0.889726	0.295965	x
Q52LJ0	Protein FAM98B	FAM98B	0.0186588	1.14598	0.046802	1.0437	0.0278988	1.06234	0.73445	0.102281	0.881295	0.0836418	0.968267	-0.018639
Q9UGI8	Testin	TES	0.001209	1.14424	0.00976	0.489764	0.00525428	1.21692	0.0235478	0.654471	0.934066	-0.0726879	0.1621	-0.727159
Q5NDL2	EGF domain-specific O-linked N-acetylglucosamine transferase	EOGT	0.0218589	1.14321	0.101143	0.836396	0.0160588	1.48123	0.464328	0.306818	0.702315	-0.338013	0.319723	-0.644832
Q3KQU3	MAP7 domain-containing protein 1	MAP7D1	0.00775613	1.14231	0.0179564	1.24276	0.00104348	1.32337	0.902975	-0.100456	0.830124	-0.181067	0.918204	-0.080611
O00139	Kinesin-like protein KIF2A	KIF2A	0.00224963	1.1398	0.0214986	0.877812	0.00287572	1.13301	0.247264	0.261989	0.982592	0.00679092	0.355786	-0.255198
Q9NXR7	BRISC and BRCA1-A complex member 2	BABAM2	0.0494847	1.13958	0.227991	0.737806	0.501747	0.396892	0.19997	0.401775	0.220697	0.742689	0.499097	0.340914	x
Q9UKN8	General transcription factor 3C polypeptide 4	GTF3C4	0.0280374	1.13886	0.0531177	1.23459	0.160918	0.876745	0.83809	-0.0957253	0.815775	0.262118	0.706916	0.357843	x
Q5SSJ5	Heterochromatin protein 1-binding protein 3	HP1BP3	0.00181891	1.13882	0.0278249	0.682878	0.00646521	0.904655	0.102117	0.455939	0.611899	0.234162	0.586311	-0.221777	x
P25205	DNA replication licensing factor MCM3	MCM3	0.002203	1.13861	0.0178926	1.27067	0.0012549	1.55023	0.795491	-0.132061	0.181905	-0.411622	0.614736	-0.279561
Q12982	BCL2/adenovirus E1B 19 kDa protein-interacting protein 2	BNIP2	0.0465318	1.13615	0.899838	0.116279	0.465104	0.375853	0.238184	1.01987	0.367742	0.760295	0.833801	-0.259574	x
P57737	Coronin-7	CORO7	0.00247826	1.13277	0.0860708	0.55258	0.0506171	0.543282	0.0550769	0.580195	0.147357	0.589492	0.985756	0.00929756	x
P41223	Protein BUD31 homolog	BUD31	0.0199924	1.13242	0.207821	0.565853	0.0405455	0.99993	0.230098	0.566572	0.900433	0.132495	0.499689	-0.434077	x
O60613	Selenoprotein F	SELENOF	0.00789744	1.13131	0.097705	0.595429	0.0173106	0.802217	0.103667	0.535884	0.409219	0.329097	0.411958	-0.206787	x
Q92888	Rho guanine nucleotide exchange factor 1	ARHGEF1	0.00187332	1.13116	0.0120824	0.828735	0.00448866	0.869757	0.111	0.30243	0.392089	0.261407	0.884299	-0.0410221	x
Q5JTV8	Torsin-1A-interacting protein 1	TOR1AIP1	0.000949416	1.12955	0.00984762	0.608577	0.00260633	0.935987	0.0382616	0.520972	0.669329	0.193562	0.282917	-0.32741	x
P26583	High mobility group protein B2	HMGB2	0.0138762	1.12813	0.0528877	0.895379	0.138347	0.661333	0.649682	0.232746	0.589026	0.466792	0.758493	0.234047	x
O15321	Transmembrane 9 superfamily member 1	TM9SF1	0.0329964	1.12645	0.26412	0.723077	0.0283208	1.19383	0.450655	0.403374	0.903613	-0.0673809	0.45784	-0.470755
Q9H4M9	EH domain-containing protein 1	EHD1	0.00149041	1.1243	0.0272615	0.597026	0.00284898	1.10554	0.0215652	0.527271	0.967614	0.0187614	0.118565	-0.508509
Q99575	Ribonucleases P/MRP protein subunit POP1	POP1	0.00752738	1.12259	0.0158817	1.37251	0.0107313	1.36695	0.493367	-0.249925	0.747846	-0.244362	0.992945	0.00556259
Q99880	Histone H2B type 1-L	H2BC13	0.0117831	1.12211	0.0174138	0.909559	0.00197135	1.23243	0.766158	0.212548	0.920734	-0.11032	0.561554	-0.322868
P16144	Integrin beta-4	ITGB4	0.00518455	1.12171	0.270979	0.434877	0.00329296	1.42789	0.125522	0.68683	0.595605	-0.306178	0.114821	-0.993008
Q96A08	Histone H2B type 1-A	H2BC1	0.0064037	1.12111	0.0730458	0.796556	0.00327946	0.908019	0.630671	0.324551	0.772302	0.213089	0.885299	-0.111463	x
O75915	PRA1 family protein 3	ARL6IP5	0.00364472	1.12096	0.0612369	0.612113	0.0360759	0.71273	0.0339653	0.508844	0.334361	0.408228	0.815257	-0.100617	x
P48509	CD151 antigen	CD151	0.0269991	1.11947	0.0928779	0.962268	0.00900568	1.81651	0.822229	0.157204	0.463676	-0.697037	0.310284	-0.854241
P16070	CD44 antigen	CD44	0.00316	1.11889	0.00847059	1.65571	0.00449433	0.881831	0.105968	-0.536827	0.499719	0.237055	0.0989474	0.773882
P55769	NHP2-like protein 1	SNU13	0.00316049	1.11839	0.0304353	0.591587	0.00217708	0.984219	0.110905	0.526799	0.80158	0.134167	0.149814	-0.392632	x
Q9HCG8	Pre-mRNA-splicing factor CWC22 homolog	CWC22	0.00899338	1.11662	0.010775	1.21724	0.0236745	0.893931	0.814729	-0.100616	0.791546	0.222692	0.466165	0.323308
P67936	Tropomyosin alpha-4 chain	TPM4	0.002231	1.11656	0.0361391	0.629845	0.00559649	1.32767	0.0880344	0.486718	0.782031	-0.211104	0.204124	-0.697822
O00267	Transcription elongation factor SPT5	SUPT5H	0.00332535	1.1165	0.0519598	0.723761	0.00526052	0.974872	0.154051	0.392736	0.558693	0.141625	0.41673	-0.251111	x
Q9BQ67	Glutamate-rich WD repeat-containing protein 1	GRWD1	0.0405192	1.11625	0.0568766	1.31657	0.0130007	1.56185	0.607834	-0.200317	0.143481	-0.445599	0.561386	-0.245282
P27338	Amine oxidase [flavin-containing] B	MAOB	0.0115865	1.11472	0.0610164	0.756044	0.0469641	1.41838	0.462336	0.358678	0.851694	-0.303656	0.561495	-0.662334
Q06587	E3 ubiquitin-protein ligase RING1	RING1	0.0293673	1.11443	0.90083	0.0743961	0.778492	0.0846622	0.219074	1.04004	0.307342	1.02977	0.991474	-0.0102661	x
Q9H0C8	Integrin-linked kinase-associated serine/threonine phosphatase 2C	ILKAP	0.0077514	1.11111	0.0115618	1.08181	0.00281725	1.10021	0.958914	0.0293015	0.987706	0.0109043	0.960137	-0.0183971
Q99459	Cell division cycle 5-like protein	CDC5L	0.00186716	1.11101	0.015019	0.802646	0.00218848	0.965223	0.188734	0.308366	0.614115	0.14579	0.489349	-0.162576	x
Q96TA2	ATP-dependent zinc metalloprotease YME1L1	YME1L1	0.024517	1.11088	0.297736	0.899013	0.0491528	1.21625	0.853418	0.211872	0.928333	-0.105364	0.840502	-0.317236
O14657	Torsin-1B	TOR1B	0.00168129	1.10936	0.00789474	1.13158	0.019773	0.672153	0.952482	-0.0222183	0.407349	0.437209	0.258705	0.459427
P40938	Replication factor C subunit 3	RFC3	0.046117	1.10782	0.0656901	1.21782	0.0161866	1.53284	0.715132	-0.109998	0.181549	-0.425021	0.316825	-0.315023
Q9P032	NADH dehydrogenase [ubiquinone] 1 alpha subcomplex assembly factor 4	NDUFAF4	0.0022378	1.10356	0.0130627	0.937455	0.00186942	1.14039	0.52134	0.1661	0.92095	-0.0368374	0.414258	-0.202938
Q14108	Lysosome membrane protein 2	SCARB2	0.00166667	1.10263	0.233148	0.359348	0.0147796	0.897343	0.0285559	0.743283	0.707175	0.205288	0.295158	-0.537996	x
Q13547	Histone deacetylase 1	HDAC1	0.025904	1.10095	0.0464961	1.06814	0.109244	0.912196	0.962471	0.032806	0.884909	0.18875	0.878275	0.155944
Q8WVM7	Cohesin subunit SA-1	STAG1	0.00282469	1.10077	0.0167495	1.09573	0.00187859	1.06987	0.993972	0.00504227	0.961355	0.030899	0.971532	0.0258568
Q9UBV7	Beta-1.4-galactosyltransferase 7	B4GALT7	0.0308102	1.09963	0.457132	0.536703	0.0211447	1.24999	0.386281	0.562926	0.740018	-0.150359	0.360837	-0.713284
Q969G3	SWI/SNF-related matrix-associated actin-dependent regulator of chromatin subfamily E member 1	SMARCE1	0.00192754	1.09512	0.013814	0.916825	0.00330378	1.02162	0.332479	0.178299	0.798229	0.0735043	0.72322	-0.104795
Q13177	Serine/threonine-protein kinase PAK 2	PAK2	0.00192058	1.09427	0.0128286	0.856823	0.0141574	0.790128	0.226778	0.237444	0.470591	0.304139	0.884062	0.0666946	x
Q9BTT0	Acidic leucine-rich nuclear phosphoprotein 32 family member E	ANP32E	0.00739956	1.094	0.0305784	0.995715	0.0340846	0.927808	0.7166	0.0982861	0.794336	0.166193	0.916075	0.0679066	x
Q9NQ29	Putative RNA-binding protein Luc7-like 1	LUC7L	0.0279625	1.09252	0.0897126	1.10229	0.00700561	1.57558	0.990483	-0.00977554	0.317486	-0.483057	0.489849	-0.473281
Q9NR56	Muscleblind-like protein 1	MBNL1	0.0186496	1.09252	0.232	0.476487	0.0131486	0.969153	0.167167	0.616029	0.855888	0.123363	0.162788	-0.492666	x
Q53GS9	Ubiquitin carboxyl-terminal hydrolase 39	USP39	0.00323179	1.09155	0.0170128	1.00484	0.00570992	1.00238	0.656011	0.0867062	0.642427	0.0891666	0.992737	0.00246048
P14625	Endoplasmin	HSP90B1	0.00280893	1.09065	0.00874419	0.554292	0.00681123	1.01163	0.122395	0.536362	0.933516	0.0790237	0.3341	-0.457338
P46926	Glucosamine-6-phosphate isomerase 1	GNPDA1	0.00162441	1.0903	0.0360422	0.523269	0.0147514	0.930412	0.01475	0.567029	0.805329	0.159887	0.369758	-0.407143	x
Q9HC35	Echinoderm microtubule-associated protein-like 4	EML4	0.00110798	1.08893	0.00986667	0.630601	0.0013886	0.775336	0.0839104	0.458326	0.366579	0.313591	0.614059	-0.144736	x
Q08170	Serine/arginine-rich splicing factor 4	SRSF4	0.0200552	1.08112	0.115428	0.718186	0.038381	0.919003	0.201442	0.362938	0.766783	0.16212	0.56248	-0.200817	x
Q5SW79	Centrosomal protein of 170 kDa	CEP170	0.0385413	1.07805	1	0	0.172359	0.55265	0.338087	0.783206	0.702225	0.525401	0.809483	-0.257805	x
Q96CM8	Medium-chain acyl-CoA ligase ACSF2. mitochondrial	ACSF2	0.0353017	1.07784	0.572843	0.560556	0.877927	-0.112881	0.720477	0.517282	0.394011	1.19072	0.725069	0.673437	x
Q9UBE0	SUMO-activating enzyme subunit 1	SAE1	0.00509948	1.07629	0.0192609	0.991151	0.00467482	1.18821	0.650689	0.0851421	0.723421	-0.111922	0.429393	-0.197064
Q9NPJ3	Acyl-coenzyme A thioesterase 13	ACOT13	0.00662006	1.0762	0.0690709	0.59442	0.00681783	1.15364	0.069133	0.481777	0.904575	-0.0774441	0.118054	-0.559221
Q13445	Transmembrane emp24 domain-containing protein 1	TMED1	0.0049418	1.07557	0.0464686	0.566462	0.0256347	0.697979	0.0908729	0.509113	0.465111	0.377596	0.728805	-0.131517	x
Q9Y5S1	Transient receptor potential cation channel subfamily V member 2	TRPV2	0.0166943	1.07329	1	0	0.0589324	0.512118	0.168462	0.888518	0.448457	0.561168	0.617139	-0.32735	x
Q6QNY0	Biogenesis of lysosome-related organelles complex 1 subunit 3	BLOC1S3	0.00546555	1.06961	0.219492	0.418551	0.0823339	0.522137	0.0168921	0.651058	0.144941	0.547472	0.724845	-0.103586	x
Q9H3M7	Thioredoxin-interacting protein	TXNIP	0.0488234	1.06946	0.319831	0.445546	0.0851124	0.784888	0.406475	0.623915	0.837389	0.284573	0.702619	-0.339342	x
Q5BJD5	Transmembrane protein 41B	TMEM41B	0.0333552	1.06893	0.0630824	1.06235	0.251366	0.618721	0.986733	0.00657425	0.506347	0.450207	0.443946	0.443633	x
Q14683	Structural maintenance of chromosomes protein 1A	SMC1A	0.00217993	1.06844	0.0154909	0.827478	0.00360976	0.921981	0.0768616	0.240962	0.307785	0.146459	0.577875	-0.0945026	x
P63279	SUMO-conjugating enzyme UBC9	UBE2I	0.0016933	1.06781	0.0112518	0.897721	0.0119743	0.688644	0.377831	0.170091	0.232607	0.379168	0.488186	0.209077	x
P39880;Q13948	Homeobox protein cut-like 1	CUX1	0.0229405	1.0678	0.635975	0.40655	0.527439	0.33108	0.496746	0.661246	0.384538	0.736716	0.967887	0.0754707	x
Q13228	Methanethiol oxidase	SELENBP1	0.0101007	1.06681	0.47801	0.260609	0.14748	0.824524	0.112105	0.806203	0.871184	0.242289	0.584042	-0.563915	x
Q9P016	Thymocyte nuclear protein 1	THYN1	0.00302462	1.06638	0.0184262	0.883551	0.00761854	0.973105	0.345093	0.182827	0.835174	0.0932728	0.818891	-0.0895542	x
P20962	Parathymosin	PTMS	0.0136067	1.0641	0.0147811	1.37866	0.0417972	1.35193	0.23871	-0.314568	0.82536	-0.287838	0.982755	0.0267296
Q9Y3Y2	Chromatin target of PRMT1 protein	CHTOP	0.00588235	1.06255	0.0171972	0.944629	0.0322592	0.756185	0.731387	0.117917	0.595243	0.306361	0.683598	0.188444	x
P60660	Myosin light polypeptide 6	MYL6	0.00412941	1.06237	0.0173613	0.493283	0.0241256	1.12175	0.0999777	0.569088	0.962799	-0.0593822	0.381884	-0.628471
O43156	TELO2-interacting protein 1 homolog	TTI1	0.0293099	1.06157	0.208135	0.855536	0.00775265	1.42823	0.809896	0.206031	0.470709	-0.366664	0.493507	-0.572695
Q9BS40	Latexin	LXN	0.00217687	1.06121	0.0455723	0.562619	0.0834194	0.952065	0.0838204	0.498596	0.936926	0.10915	0.699169	-0.389446	x
P18887	DNA repair protein XRCC1	XRCC1	0.0327113	1.05868	0.107705	0.908469	0.0303688	1.1164	0.681045	0.15021	0.904357	-0.0577248	0.615037	-0.207935
P51116	RNA-binding protein FXR2	FXR2	0.0427917	1.05396	0.19761	0.831554	0.0570135	1.16531	0.667738	0.222408	0.902823	-0.111346	0.692725	-0.333754	x
Q96AE4	Far upstream element-binding protein 1	FUBP1	0.00149593	1.05197	0.010321	0.776009	0.00075	0.980756	0.33717	0.275962	0.849511	0.0712151	0.408771	-0.204747	x
Q9UGR2	Zinc finger CCCH domain-containing protein 7B	ZC3H7B	0.0157569	1.05112	0.508311	0.386242	0.0252874	1.30856	0.162395	0.664878	0.754439	-0.257439	0.264444	-0.922317
P31937	3-hydroxyisobutyrate dehydrogenase. mitochondrial	HIBADH	0.00431298	1.04904	0.395133	0.268598	0.0258551	0.871919	0.0215532	0.780438	0.782479	0.177117	0.21366	-0.603321	x
Q8IVH4	Methylmalonic aciduria type A protein. mitochondrial	MMAA	0.0319919	1.04746	0.661219	0.398989	0.773335	-0.247658	0.498896	0.648474	0.33818	1.29512	0.717356	0.646647	x
Q9BVJ6	U3 small nucleolar RNA-associated protein 14 homolog A	UTP14A	0.00592013	1.04525	0.0449853	1.07129	0.002625	1.46846	0.970953	-0.026038	0.183037	-0.423208	0.502235	-0.39717
P55081	Microfibrillar-associated protein 1	MFAP1	0.0173528	1.04523	0.0453684	1.06883	0.0203476	0.998184	0.974977	-0.0235916	0.952902	0.0470493	0.927823	0.0706409
Q9ULH1	Arf-GAP with SH3 domain. ANK repeat and PH domain-containing protein 1	ASAP1	0.0293501	1.04304	0.416759	-0.386335	0.089586	1.03165	0.0685876	1.42938	0.995105	0.0113977	0.206756	-1.41798	x
P07339	Cathepsin D	CTSD	0.00158568	1.04243	0.009	1.34521	0.0114938	0.693048	0.133035	-0.30278	0.182972	0.349385	0.0987602	0.652166
Q9ULV4	Coronin-1C	CORO1C	0.00328743	1.0424	0.298464	0.249723	0.00628513	1.27174	0.0376271	0.792674	0.785037	-0.229346	0.112569	-1.02202
Q13895	Bystin	BYSL	0.00248501	1.04072	0.0288069	1.12579	0.00118367	1.49952	0.889766	-0.0850643	0.145064	-0.458797	0.512175	-0.373733
P61009	Signal peptidase complex subunit 3	SPCS3	0.00581286	1.03986	0.039583	0.737306	0.0140666	0.967389	0.188605	0.302555	0.905901	0.0724724	0.561301	-0.230083	x
Q9NXH9	tRNA (guanine(26)-N(2))-dimethyltransferase	TRMT1	0.0173815	1.03986	0.126104	1.01619	0.00727539	1.34864	0.9815	0.0236706	0.432051	-0.308782	0.71471	-0.332452
Q9H307	Pinin	PNN	0.00164078	1.03975	0.0140457	0.826236	0.00226866	0.960617	0.269295	0.21351	0.739806	0.079129	0.605304	-0.134381	x
Q7L2E3	ATP-dependent RNA helicase DHX30	DHX30	0.0459202	1.03859	0.111164	1.05161	0.00957994	1.63489	0.98745	-0.0130222	0.197489	-0.596302	0.328134	-0.58328
Q9NV31	U3 small nucleolar ribonucleoprotein protein IMP3	IMP3	0.027698	1.03855	0.131732	1.11239	0.0125007	1.41726	0.930805	-0.0738445	0.209207	-0.378708	0.744821	-0.304863
P63165	Small ubiquitin-related modifier 1	SUMO1	0.00545638	1.03595	0.0217455	0.866018	0.00776554	0.973391	0.359982	0.169935	0.883008	0.0625629	0.655271	-0.107372	x
Q15424	Scaffold attachment factor B1	SAFB	0.0010318	1.03405	0.0134939	0.866585	0.00146606	1.00183	0.438631	0.16747	0.837399	0.0322227	0.64169	-0.135247
Q8IY17	Patatin-like phospholipase domain-containing protein 6	PNPLA6	0.037977	1.03371	0.254604	0.599984	0.0581419	0.941618	0.100949	0.433726	0.843546	0.0920918	0.290716	-0.341634	x
Q8IXM2	Chromatin complexes subunit BAP18	BAP18	0.00302108	1.03318	0.0564422	0.527255	0.0283934	0.608115	0.0427985	0.505927	0.258437	0.425067	0.821345	-0.0808598	x
Q13423	NAD(P) transhydrogenase. mitochondrial	NNT	0.00218667	1.03262	0.0108125	0.930292	0.00849379	0.798769	0.676452	0.102331	0.557842	0.233854	0.704774	0.131523	x
Q8WXX5	DnaJ homolog subfamily C member 9	DNAJC9	0.00229841	1.03068	0.0156327	0.851777	0.00281913	1.07851	0.305377	0.1789	0.87126	-0.0478298	0.358867	-0.22673
Q9NZE8	Large ribosomal subunit protein bL35m	MRPL35	0.0120495	1.02918	0.00898824	1.64609	0.0261061	1.2713	0.0776468	-0.616913	0.83539	-0.242123	0.63472	0.37479
Q6UN15	Pre-mRNA 3'-end-processing factor FIP1	FIP1L1	0.00217617	1.02731	0.0160996	0.863074	0.00338983	0.922057	0.460362	0.164237	0.671056	0.105254	0.863003	-0.0589825	x
P33991	DNA replication licensing factor MCM4	MCM4	0.00096063	1.02276	0.0119243	1.26793	0.00378622	1.29135	0.521955	-0.245171	0.635237	-0.268589	0.978358	-0.0234184
P52434	DNA-directed RNA polymerases I. II. and III subunit RPABC3	POLR2H	0.0177711	1.02246	0.167829	0.778878	0.00790252	1.23455	0.716686	0.243587	0.658547	-0.212087	0.509186	-0.455673
Q8N129	Protein canopy homolog 4	CNPY4	0.0214805	1.0224	0.371723	-0.494515	0.0434632	1.14469	0.0593383	1.51692	0.933349	-0.122294	0.139435	-1.63921
Q14103	Heterogeneous nuclear ribonucleoprotein D0	HNRNPD	0.00165079	1.02152	0.0107097	0.607473	0.00283471	0.712078	0.0715426	0.414045	0.344304	0.309439	0.594208	-0.104606	x
Q9Y3C4	EKC/KEOPS complex subunit TPRKB	TPRKB	0.00954204	1.02144	0.260454	0.59793	0.036537	0.828826	0.463666	0.423509	0.760176	0.192614	0.789855	-0.230896	x
P31689	DnaJ homolog subfamily A member 1	DNAJA1	0.00220752	1.02129	0.039469	0.70482	0.00117829	0.927156	0.448142	0.316474	0.837488	0.094138	0.613572	-0.222336	x
O75368	Adapter SH3BGRL	SH3BGRL	0.00220395	1.02053	0.665637	0.116386	0.0455127	0.936767	0.016	0.904141	0.936436	0.0837605	0.238223	-0.82038	x
Q13825	Methylglutaconyl-CoA hydratase. mitochondrial	AUH	0.00210858	1.0204	0.0144989	1.08783	0.00196122	0.941094	0.904575	-0.0674309	0.894215	0.0793087	0.805394	0.14674
P35244	Replication protein A 14 kDa subunit	RPA3	0.0210746	1.01971	0.181667	0.55759	0.14396	0.546115	0.196971	0.462122	0.368952	0.473597	0.983332	0.011475	x
Q9BY42	Replication termination factor 2	RTF2	0.025783	1.01894	0.063031	0.957562	0.0341887	0.969929	0.789413	0.0613735	0.875588	0.049007	0.971316	-0.0123665	x
Q13427	Peptidyl-prolyl cis-trans isomerase G	PPIG	0.00110345	1.01604	0.0107105	0.795999	0.00848675	0.782085	0.250071	0.220036	0.606584	0.23395	0.981683	0.0139141	x
Q9UHB6	LIM domain and actin-binding protein 1	LIMA1	0.00163366	1.01469	0.00525	0.975142	0.00117172	0.835915	0.896801	0.0395466	0.642787	0.178773	0.416161	0.139227	x
P49321	Nuclear autoantigenic sperm protein	NASP	0.00229734	1.01434	0.0111538	1.00945	0.00143363	1.11741	0.990747	0.00488739	0.803453	-0.103066	0.770287	-0.107954
Q03169	Tumor necrosis factor alpha-induced protein 2	TNFAIP2	0.0136148	1.01434	0.892873	0.0682281	0.998138	0.000632858	0.0732075	0.946112	0.157556	1.01371	0.917302	0.0675953	x
O95425	Supervillin	SVIL	0.0022701	1.01428	0.0120486	0.6526	0.00250569	0.908945	0.15568	0.361683	0.834924	0.105338	0.33387	-0.256345	x
Q9HA64	Ketosamine-3-kinase	FN3KRP	0.0300058	1.01328	0.228881	0.568559	0.0511512	0.958326	0.0815706	0.444725	0.935465	0.0549576	0.340589	-0.389767	x
O94915	Protein furry homolog-like	FRYL	0.0358622	1.01309	0.209791	0.763638	0.0611225	0.852633	0.698764	0.24945	0.781009	0.160455	0.917642	-0.0889954	x
O43172	U4/U6 small nuclear ribonucleoprotein Prp4	PRPF4	0.00659435	1.01293	0.046679	0.845713	0.0089085	1.02033	0.541795	0.167212	0.980985	-0.00739975	0.643366	-0.174612
Q9UBT2	SUMO-activating enzyme subunit 2	UBA2	0.00774139	1.01091	0.0235812	0.943068	0.00846784	1.0565	0.762409	0.0678398	0.921579	-0.0455948	0.704686	-0.113435
Q9NRX4	14 kDa phosphohistidine phosphatase	PHPT1	0.00519966	1.00998	0.826516	-0.180946	0.0519302	0.845257	0.154864	1.19092	0.841902	0.164718	0.370573	-1.0262	x
Q96T37	RNA-binding protein 15	RBM15	0.00191712	1.00879	0.0257449	0.729331	0.00465276	0.880943	0.208804	0.279457	0.682596	0.127844	0.662266	-0.151612	x
P23193	Transcription elongation factor A protein 1	TCEA1	0.00548037	1.005	0.0209899	0.84825	0.0125049	0.839805	0.486706	0.156749	0.688155	0.165194	0.981578	0.00844498	x
Q9ULA0	Aspartyl aminopeptidase	DNPEP	0.00189513	1.00448	0.0376669	0.533405	0.0496577	0.607619	0.0879527	0.47107	0.482339	0.396857	0.90652	-0.0742138	x
Q9HBH5	Retinol dehydrogenase 14	RDH14	0.00314381	1.00446	0.143845	0.373912	0.0111229	0.819057	0.0287784	0.630552	0.689919	0.185406	0.196832	-0.445146	x
P62993	Growth factor receptor-bound protein 2	GRB2	0.00161305	1.00385	0.0138148	0.491225	0.00755595	0.697496	0.0352276	0.512627	0.470896	0.306356	0.497903	-0.206271	x
P27694	Replication protein A 70 kDa DNA-binding subunit	RPA1	0.00234384	1.00322	0.01921	0.742294	0.00329215	0.919348	0.101351	0.260922	0.660915	0.083868	0.264725	-0.177054	x
Q86W42	THO complex subunit 6 homolog	THOC6	0.0130384	1.00084	0.0851278	0.813038	0.0119972	1.04193	0.69463	0.187801	0.940445	-0.041087	0.675349	-0.228888
Q9H1P3	Oxysterol-binding protein-related protein 2	OSBPL2	0.00763173	-1.01147	0.0667031	-1.00413	0.00950275	-1.28971	0.99393	-0.007341	0.776157	0.278238	0.783859	0.285579
Q02487	Desmocollin-2	DSC2	0.00167742	-1.01575	0.0110977	-1.59626	0.0166077	-1.00317	0.165303	0.580503	0.987993	-0.012587	0.413898	-0.59309
Q6P1M0	Long-chain fatty acid transport protein 4	SLC27A4	0.00412598	-1.01976	0.098019	-0.422564	0.0385734	-0.726872	0.128669	-0.597192	0.726897	-0.292885	0.621936	0.304308	x
Q7Z2K6	Endoplasmic reticulum metallopeptidase 1	ERMP1	0.00600796	-1.03016	0.0465236	-0.784578	0.00172763	-1.31073	0.666165	-0.245579	0.658559	0.280568	0.326341	0.526147
Q9Y4K1	Beta/gamma crystallin domain-containing protein 1	CRYBG1	0.00161369	-1.03443	0.0106065	-1.17405	0.00363478	-1.32378	0.575585	0.139623	0.586461	0.289356	0.797988	0.149733
Q6ZNJ1	Neurobeachin-like protein 2	NBEAL2	0.0109665	-1.03759	0.492072	-0.29064	0.00173494	-1.3137	0.259772	-0.746949	0.765872	0.276109	0.163212	1.02306
Q14376	UDP-glucose 4-epimerase	GALE	0.00221752	-1.04014	0.0561836	-0.884644	0.00259459	-1.46257	0.784435	-0.155495	0.408554	0.422431	0.393592	0.577926
Q6ZN66	Guanylate-binding protein 6	GBP6	0.032686	-1.04319	0.122526	-0.873496	0.0154577	-1.31144	0.8165	-0.169698	0.773795	0.268244	0.562505	0.437942
Q9Y5Z4	Heme-binding protein 2	HEBP2	0.0056856	-1.0453	0.0670232	-0.987719	0.0125331	-1.02811	0.944027	-0.0575813	0.983324	-0.0171921	0.971433	0.0403893
Q6P597	Kinesin light chain 3	KLC3	0.00501315	-1.04912	0.0933579	-0.517248	0.018352	-0.935019	0.294434	-0.531874	0.920919	-0.114103	0.570258	0.417771	x
O94885	SAM and SH3 domain-containing protein 1	SASH1	0.00806854	-1.0558	0.0289751	-1.52608	0.0611557	-1.2838	0.491685	0.470286	0.890389	0.227999	0.877139	-0.242287
O43240	Kallikrein-10	KLK10	0.0274077	-1.0707	0.483644	0.246173	0.13386	-0.534879	0.0310879	-1.31688	0.51975	-0.535823	0.111579	0.781052	x
Q5T0Z8	Uncharacterized protein C6orf132	C6orf132	0.00380308	-1.07109	0.0214382	-1.05228	0.00402729	-1.48303	0.979186	-0.0188084	0.575658	0.411943	0.535317	0.430752
Q9HCE6	Rho guanine nucleotide exchange factor 10-like protein	ARHGEF10L	0.00465448	-1.07501	0.0332331	-1.0815	0.00320419	-1.35772	0.993939	0.00648994	0.681938	0.282713	0.723116	0.276223
P34896	Serine hydroxymethyltransferase. cytosolic	SHMT1	0.00256397	-1.07628	0.0177838	-0.807863	0.00128889	-1.01789	0.568409	-0.268422	0.930415	-0.0583973	0.648662	0.210024
Q8WV28	B-cell linker protein	BLNK	0.00371014	-1.08384	0.0530553	-1.865	0.00621994	-1.36548	0.490622	0.781159	0.765561	0.281644	0.7489	-0.499515
Q8WWA1	Transmembrane protein 40	TMEM40	0.0107409	-1.08552	0.0548523	-1.01642	0.00622268	-1.03838	0.936464	-0.0690952	0.95805	-0.0471348	0.981919	0.0219604
O60547	GDP-mannose 4.6 dehydratase	GMDS	0.0209663	-1.09497	0.102629	-1.51555	0.00141436	-1.6873	0.759166	0.420578	0.384384	0.592329	0.918192	0.171751
Q8N1P7	Beta/gamma crystallin domain-containing protein 2	CRYBG2	0.0043163	-1.09765	0.0151074	-1.26397	0.00334073	-1.4706	0.759328	0.166316	0.571157	0.372952	0.770122	0.206636
P0C870	Bifunctional peptidase and (3S)-lysyl hydroxylase JMJD7	JMJD7	0.0270108	-1.10046	0.385162	-0.428757	0.26025	-0.615502	0.206121	-0.6717	0.664316	-0.484955	0.86182	0.186745	x
Q6PHR2	Serine/threonine-protein kinase ULK3	ULK3	0.0136063	-1.10196	0.0631106	-1.26651	0.00698581	-1.51111	0.873386	0.164548	0.679377	0.409143	0.847968	0.244595
Q08AI8	Protein mab-21-like 4	MAB21L4	0.00310508	-1.10796	0.199988	-0.732464	0.00196571	-1.94421	0.626796	-0.375493	0.220393	0.836256	0.205525	1.21175
O76062	Delta(14)-sterol reductase TM7SF2	TM7SF2	0.0307767	-1.11496	0.0607175	-1.04723	0.00575843	-1.12766	0.948773	-0.0677322	0.989453	0.0126965	0.927878	0.0804287
O15231	Zinc finger protein 185	ZNF185	0.00162963	-1.11805	0.0147015	-1.55363	0.00139583	-1.5576	0.471853	0.435575	0.434033	0.439551	0.995978	0.00397606
Q8IUH4	Palmitoyltransferase ZDHHC13	ZDHHC13	0.0142475	-1.12136	0.518949	-0.215428	0.00171429	-1.12689	0.149218	-0.905928	0.995358	0.00553398	0.110984	0.911462
A6NFQ2	TRPM8 channel-associated factor 2	TCAF2	0.00662831	-1.12356	0.0287424	-0.755569	0.169096	-0.595245	0.302249	-0.367991	0.564361	-0.528315	0.847746	-0.160324	x
Q9H4H8	Protein FAM83D	FAM83D	0.0216407	-1.12848	0.182256	-0.637398	0.00994321	-1.15806	0.522031	-0.491079	0.981239	0.0295822	0.512598	0.520662
P52209	6-phosphogluconate dehydrogenase. decarboxylating	PGD	0.00160202	-1.13128	0.031132	-0.986577	0.00188889	-1.27415	0.816052	-0.144703	0.781095	0.142872	0.650769	0.287575
O15020	Spectrin beta chain. non-erythrocytic 2	SPTBN2	0.00276419	-1.13484	0.0170973	-0.719516	0.00333017	-1.25495	0.257988	-0.415328	0.890449	0.12011	0.281831	0.535438
P21709	Ephrin type-A receptor 1	EPHA1	0.00447778	-1.1395	0.0644688	-0.599004	0.00145291	-0.757306	0.284178	-0.540499	0.504842	-0.382198	0.750633	0.158301	x
P0DP57	Secreted Ly-6/uPAR domain-containing protein 2	SLURP2	0.00960103	-1.14016	0.0232997	-3.34093	0.0365092	-1.94125	0.114809	2.20076	0.645336	0.801085	0.519191	-1.39968
Q96FQ6	Protein S100-A16	S100A16	0.0053039	-1.15576	0.0259122	-1.07965	0.00421382	-1.45906	0.872824	-0.0761105	0.596233	0.303298	0.491084	0.379409
Q15800	Methylsterol monooxygenase 1	MSMO1	0.00529932	-1.17014	0.0955234	-0.981699	0.0778407	-0.730433	0.785246	-0.188442	0.46197	-0.439708	0.797462	-0.251266	x
Q15067	Peroxisomal acyl-coenzyme A oxidase 1	ACOX1	0.00441302	-1.18037	0.136104	-0.499275	0.00326298	-1.52417	0.110309	-0.681099	0.639129	0.343794	0.112466	1.02489
Q8N3Y7	Epidermal retinol dehydrogenase 2	SDR16C5	0.00222762	-1.18389	0.0453565	-0.645883	0.00804487	-1.37032	0.0908632	-0.538006	0.837154	0.186434	0.257594	0.72444
Q96KN1	Protein LRATD2	LRATD2	0.0320243	-1.18557	0.659817	-0.30302	0.151859	-0.901487	0.296046	-0.882555	0.864413	-0.284088	0.649042	0.598467	x
P13797	Plastin-3	PLS3	0.00549542	-1.18818	0.0424208	-0.832152	0.00338321	-1.15204	0.42372	-0.356026	0.956677	-0.0361343	0.467317	0.319892
Q9BQR3	Serine protease 27	PRSS27	0.00838186	-1.18997	0.100458	-1.61268	0.00403279	-2.69739	0.771092	0.422713	0.261336	1.50742	0.544131	1.08471
Q96TA1	Protein Niban 2	NIBAN2	0.00345259	-1.19643	0.0663473	-0.858089	0.00220051	-1.47066	0.541174	-0.338343	0.629953	0.274226	0.328492	0.61257
Q6ZUM4	Rho GTPase-activating protein 27	ARHGAP27	0.00359322	-1.20349	0.0387439	-2.09972	0.00147273	-1.45694	0.424665	0.896238	0.708938	0.253456	0.652459	-0.642782
Q8WVV4	Protein POF1B	POF1B	0.00232518	-1.20763	0.477062	-0.480502	0.00197674	-1.7215	0.385088	-0.727124	0.447207	0.513879	0.242422	1.241
P51178	1-phosphatidylinositol 4.5-bisphosphate phosphodiesterase delta-1	PLCD1	0.0043308	-1.20989	0.0394662	-0.790173	0.0560166	-0.779939	0.397126	-0.419719	0.643662	-0.429953	0.989979	-0.0102345	x
Q9NNX1	Tuftelin	TUFT1	0.00489324	-1.21402	0.027649	-0.896087	0.00198131	-1.37636	0.554276	-0.317935	0.837384	0.162336	0.353659	0.480271
O60701	UDP-glucose 6-dehydrogenase	UGDH	0.0107908	-1.21799	0.115859	-0.843531	0.00326846	-1.43184	0.571652	-0.374455	0.744218	0.213854	0.351729	0.588309
P10599	Thioredoxin	TXN	0.00771871	-1.21897	0.377439	-0.330541	0.00421932	-1.26778	0.0964512	-0.888427	0.957308	0.0488125	0.115966	0.937239
P22735	Protein-glutamine gamma-glutamyltransferase K	TGM1	0.00512892	-1.23088	0.00965385	-1.8544	0.00930684	-1.44842	0.10826	0.623516	0.819238	0.217543	0.561454	-0.405974
Q5T0D9	Tumor protein p63-regulated gene 1-like protein	TPRG1L	0.00948081	-1.2325	0.0205364	-0.56541	0.275641	-0.467771	0.186326	-0.667087	0.478033	-0.764726	0.917404	-0.0976397	x
A1A5D9	BICD family-like cargo adapter 2	BICDL2	0.00763559	-1.26215	0.0264936	-1.70811	0.00343722	-2.11145	0.591577	0.445957	0.368542	0.849298	0.733857	0.403342
O14732	Inositol monophosphatase 2	IMPA2	0.00160976	-1.26913	0.0136282	-1.17602	0.00836333	-1.14307	0.860075	-0.0931149	0.886847	-0.12606	0.971735	-0.0329453
Q9H6S3	Epidermal growth factor receptor kinase substrate 8-like protein 2	EPS8L2	0.000935849	-1.27719	0.0158972	-1.1779	0.00245783	-1.43681	0.870686	-0.0992901	0.834461	0.159623	0.73354	0.258913
Q6ZWT7	Lysophospholipid acyltransferase 2	MBOAT2	0.0109254	-1.28141	0.0556126	-0.987779	0.0466083	-1.31894	0.683684	-0.293628	0.981465	0.037533	0.796028	0.331161
Q8N5J2	Ubiquitin carboxyl-terminal hydrolase MINDY-1	MINDY1	0.00585215	-1.28202	0.0287309	-1.51893	0.00822583	-1.44027	0.78566	0.236907	0.895458	0.158246	0.955017	-0.0786615
Q96S59	Ran-binding protein 9	RANBP9	0.00510549	-1.29002	0.0254484	-1.12475	0.0069953	-1.05097	0.8046	-0.165266	0.770484	-0.239051	0.928352	-0.0737846
Q9UHV5	Rap guanine nucleotide exchange factor-like 1	RAPGEFL1	0.0164244	-1.30134	0.369932	-0.303612	0.0330897	-1.68899	0.109372	-0.997728	0.837256	0.387654	0.238258	1.38538
Q9HCY8	Protein S100-A14	S100A14	0.00142857	-1.3126	0.0123	-1.17416	0.00125153	-1.57771	0.750883	-0.138435	0.561219	0.265115	0.410416	0.40355
Q6XZF7	Dynamin-binding protein	DNMBP	0.00115232	-1.31794	0.0108016	-1.63743	0.00149123	-1.58688	0.563421	0.319489	0.652283	0.268945	0.960109	-0.0505444
P02511	Alpha-crystallin B chain	CRYAB	0.0181843	-1.32122	0.0118312	-3.51107	0.480432	-0.434391	0.0375589	2.18985	0.251667	-0.88683	0.0944118	-3.07668
Q92623	Tetratricopeptide repeat protein 9A	TTC9	0.00498067	-1.32142	0.159951	-0.908469	0.00147664	-2.03783	0.612578	-0.412951	0.195859	0.716409	0.206118	1.12936
P49862	Kallikrein-7	KLK7	0.040183	-1.32602	0.956609	-0.0739578	0.309553	-0.718837	0.257744	-1.25206	0.479426	-0.607179	0.704293	0.64488	x
P12429	Annexin A3	ANXA3	0.00284487	-1.32932	0.197146	-0.523374	0.0037969	-1.27853	0.177697	-0.805948	0.959551	-0.0507904	0.298644	0.755158
Q5TCZ1	SH3 and PX domain-containing protein 2A	SH3PXD2A	0.00435261	-1.33384	0.0448535	-1.23441	0.00815491	-1.25642	0.914911	-0.0994295	0.942711	-0.0774256	0.985541	0.0220039
Q969L2	Protein MAL2	MAL2	0.002974	-1.35102	0.0558212	-0.900393	0.00138462	-1.81817	0.50005	-0.450626	0.477759	0.467147	0.184148	0.917773
P61587	Rho-related GTP-binding protein RhoE	RND3	0.0248608	-1.35638	0.0904284	-1.32962	0.0403556	-1.4113	0.98603	-0.0267603	0.976689	0.054917	0.966069	0.0816772
P56589	Peroxisomal biogenesis factor 3	PEX3	0.0127773	-1.36612	0.225101	-0.939277	0.21277	-0.57658	0.729528	-0.426847	0.484581	-0.789544	0.815583	-0.362696	x
Q9UJ72	Annexin A10	ANXA10	0.0399834	-1.36768	0.339738	-0.502808	0.170904	-0.84076	0.261153	-0.86487	0.744485	-0.526919	0.748543	0.337951	x
Q9ULV0	Unconventional myosin-Vb	MYO5B	0.0325735	-1.36909	0.078747	-0.683464	0.061039	-1.43715	0.460463	-0.685626	0.978604	0.0680643	0.580703	0.753691	x
O76041	Nebulette	NEBL	0.0136443	-1.37121	0.156676	-0.715023	0.0017619	-1.67176	0.455893	-0.656187	0.809655	0.300554	0.252038	0.956741
Q9UBS0	Ribosomal protein S6 kinase beta-2	RPS6KB2	0.0368286	-1.37125	0.140825	-0.834637	0.150637	-0.664585	0.530329	-0.536611	0.537174	-0.706662	0.846112	-0.170052	x
P13646	Keratin. type I cytoskeletal 13	KRT13	0.00123636	-1.38832	0.0102128	-1.76207	0.00198176	-1.59715	0.471344	0.373748	0.765361	0.208834	0.859374	-0.164915
O00748	Cocaine esterase	CES2	0.00351915	-1.39303	0.239212	-0.488654	0.00685053	-1.21411	0.0815328	-0.904375	0.813721	-0.178916	0.227003	0.725459
O00391	Sulfhydryl oxidase 1	QSOX1	0.00216949	-1.40213	0.0105385	-1.66429	0.00776014	-1.26482	0.489396	0.262163	0.85085	-0.137316	0.512522	-0.399479
O95049	Tight junction protein ZO-3	TJP3	0.0155372	-1.40632	0.409526	-0.750023	0.00232603	-1.9521	0.649866	-0.656299	0.679037	0.545774	0.415346	1.20207
O14639	Actin-binding LIM protein 1	ABLIM1	0.00171938	-1.41943	0.00984038	-1.63461	0.00112676	-1.44646	0.718759	0.215181	0.965568	0.0270298	0.762929	-0.188151
Q9UBD6	Ammonium transporter Rh type C	RHCG	0.00314607	-1.42747	0.0659505	-1.59914	0.00243437	-2.02084	0.899101	0.171667	0.495894	0.593364	0.776024	0.421696
P51993	4-galactosyl-N-acetylglucosaminide 3-alpha-L-fucosyltransferase FUT6	FUT6	0.00828475	-1.43106	0.0499046	-2.46468	0.00469398	-3.20354	0.504045	1.03362	0.311055	1.77248	0.758359	0.73886
Q9P2M7	Cingulin	CGN	0.0181932	-1.43182	0.479565	-0.416191	0.0238966	-2.00383	0.269068	-1.01563	0.785453	0.572008	0.282852	1.58764
O95147	Dual specificity protein phosphatase 14	DUSP14	0.0143012	-1.43351	0.0835724	-0.907658	0.21894	-0.887263	0.563364	-0.525849	0.784616	-0.546244	0.990146	-0.0203951	x
Q9H2C0	Gigaxonin	GAN	0.00959278	-1.43509	0.0332079	-0.780167	0.0286699	-1.02262	0.286847	-0.654927	0.745041	-0.412477	0.761305	0.24245
Q05DH4	FHF complex subunit HOOK-interacting protein 1A	FHIP1A	0.0135757	-1.43928	0.100228	-0.980913	0.00703731	-1.27342	0.58369	-0.458365	0.87633	-0.165854	0.724977	0.292512
Q6E0U4	Dermokine	DMKN	0.02766	-1.4397	0.260838	-0.740018	0.126249	-1.39959	0.0792113	-0.699685	0.984027	-0.0401123	0.618644	0.659573	x
Q8WWI1	LIM domain only protein 7	LMO7	0.00365236	-1.44781	0.0945615	-1.05726	0.0032646	-2.55827	0.589819	-0.390548	0.258249	1.11046	0.17934	1.501
P06731	Carcinoembryonic antigen-related cell adhesion molecule 5	CEACAM5	0.00246568	-1.45911	0.194764	-0.920592	0.00346707	-2.23761	0.595245	-0.538522	0.478537	0.778491	0.313216	1.31701
Q5TAA0	Tetratricopeptide repeat protein 22	TTC22	0.00431214	-1.46102	0.0325097	-2.37165	0.0040813	-2.57546	0.438131	0.910634	0.365544	1.11444	0.925521	0.203804
Q16625	Occludin	OCLN	0.0351195	-1.46237	0.449823	-0.305362	0.00167635	-1.23122	0.242641	-1.15701	0.89611	-0.231158	0.165623	0.925855
Q7Z7M8	UDP-GlcNAc:betaGal beta-1.3-N-acetylglucosaminyltransferase 8	B3GNT8	0.0293043	-1.46283	0.274411	-0.866524	0.0175143	-1.60133	0.590564	-0.596309	0.929437	0.138494	0.544541	0.734803
Q96HE7	ERO1-like protein alpha	ERO1A	0.00547579	-1.4678	0.013561	-2.34268	0.00448302	-1.9787	0.152648	0.874879	0.369054	0.510904	0.715265	-0.363975
O60437	Periplakin	PPL	0.00257743	-1.48376	0.0287677	-1.54873	0.0019883	-1.92821	0.947398	0.0649773	0.540004	0.444451	0.706822	0.379474
Q96JY6	PDZ and LIM domain protein 2	PDLIM2	0.00161013	-1.49081	0.014434	-1.21741	0.00299086	-1.58195	0.626818	-0.273399	0.929485	0.0911373	0.63096	0.364536
P35321	Cornifin-A	SPRR1A	0.0201804	-1.4936	0.0102762	-2.12785	0.154515	-0.931814	0.295243	0.634245	0.695715	-0.561789	0.207167	-1.19603
P52895	Aldo-keto reductase family 1 member C2	AKR1C2	0.0149528	-1.5045	0.0353893	-1.83232	0.66138	-0.371911	0.727965	0.32782	0.443035	-1.13259	0.301775	-1.46041
Q9H9S4	Calcium-binding protein 39-like	CAB39L	0.00697261	-1.50886	0.012118	-2.41502	0.00860984	-1.29554	0.331423	0.906167	0.871815	-0.213317	0.303237	-1.11948
P15309	Prostatic acid phosphatase	ACP3	0.0115796	-1.50913	0.0114879	-2.04149	0.00234383	-1.72637	0.563366	0.532356	0.868814	0.217244	0.739391	-0.315112
Q8TF72	Protein Shroom3	SHROOM3	0.00160599	-1.51454	0.120968	-1.05169	0.00843325	-1.69551	0.627625	-0.462849	0.898763	0.18097	0.631135	0.643819
P04083	Annexin A1	ANXA1	0.0026632	-1.51992	0.0497182	-0.69029	0.00293585	-1.40041	0.118886	-0.829634	0.905635	-0.119514	0.226055	0.71012
Q9UBX7	Kallikrein-11	KLK11	0.00586774	-1.55328	0.0684011	-1.32008	0.00565246	-1.9317	0.815437	-0.233202	0.742583	0.378416	0.594979	0.611618
Q92817	Envoplakin	EVPL	0.00188327	-1.55563	0.036613	-1.29243	0.00110949	-1.96582	0.748089	-0.263196	0.554358	0.410191	0.427026	0.673387
O60936	Nucleolar protein 3	NOL3	0.0170472	-1.55594	0.371766	-0.657269	0.031487	-1.55534	0.125625	-0.898667	0.999816	-0.000594521	0.311154	0.898072
Q8NDI1	EH domain-binding protein 1	EHBP1	0.0475352	-1.55684	0.314523	-1.08781	0.0455182	-2.27484	0.802	-0.469035	0.801782	0.717999	0.618833	1.18703
P29373	Cellular retinoic acid-binding protein 2	CRABP2	0.00763765	-1.56286	0.0448955	-0.431569	0.0240351	-1.02731	0.0932174	-1.13129	0.678922	-0.535554	0.390622	0.595737
O60333	Kinesin-like protein KIF1B	KIF1B	0.00979089	-1.56871	0.0152848	-2.60642	0.0889367	-1.3134	0.311501	1.03771	0.905354	-0.255305	0.424324	-1.29301
Q13882	Protein-tyrosine kinase 6	PTK6	0.00347154	-1.56992	0.0238376	-1.67575	0.00181053	-1.96631	0.920544	0.105832	0.67769	0.396391	0.796135	0.290559
Q86VR7	V-set and immunoglobulin domain-containing protein 10-like	VSIG10L	0.00511226	-1.63524	0.0129013	-2.13414	0.00796531	-1.67344	0.587764	0.498901	0.98017	0.0382019	0.70893	-0.460699
Q03426	Mevalonate kinase	MVK	0.00469328	-1.67173	0.166394	-0.6311	0.0144578	-1.62993	0.084944	-1.04063	0.978278	-0.0418036	0.267211	0.998827
Q9NY35	Claudin domain-containing protein 1	CLDND1	0.0243704	-1.67178	0.0167761	-2.27601	0.00350595	-3.13684	0.581195	0.604224	0.356549	1.46506	0.516875	0.860833
Q6ZSS7	Major facilitator superfamily domain-containing protein 6	MFSD6	0.00709639	-1.67511	0.163175	-0.472199	0.00539013	-1.2812	0.100974	-1.20291	0.752093	-0.393914	0.206193	0.808998
Q9UIV8	Serpin B13	SERPINB13	0.00438905	-1.69781	0.861392	0.0825943	0.00403261	-1.26452	0.0355676	-1.7804	0.685184	-0.433282	0.108969	1.34712
O00204	Sulfotransferase 2B1	SULT2B1	0.00228305	-1.7253	0.0136538	-1.20704	0.013058	-1.21466	0.269024	-0.518267	0.56331	-0.51064	0.991605	0.00762711
Q6ZUI0	Tumor protein p63-regulated gene 1 protein	TPRG1	0.00461172	-1.73462	0.121617	-2.0577	0.0236921	-2.78295	0.879044	0.323082	0.662716	1.04833	0.815429	0.725251
Q9BW04	Specifically androgen-regulated gene protein	SARG	0.00440487	-1.74013	0.0607386	-1.21502	0.00312456	-1.98194	0.531522	-0.525115	0.835186	0.241808	0.421806	0.766924
Q9NX02	NACHT. LRR and PYD domains-containing protein 2	NLRP2	0.0477549	-1.74109	0.0194409	-3.15974	0.297162	-1.03278	0.371783	1.41864	0.809106	-0.708312	0.317622	-2.12696
P18510	Interleukin-1 receptor antagonist protein	IL1RN	0.00160204	-1.74532	0.0144664	-1.98597	0.00173438	-1.90192	0.762475	0.240651	0.820722	0.156602	0.941752	-0.0840488
Q4VNC1	Probable cation-transporting ATPase 13A4	ATP13A4	0.0423325	-1.75047	0.111966	-1.32829	0.00415243	-1.85287	0.777667	-0.422181	0.954397	0.102396	0.613083	0.524577
Q3ZCV2	Ciliary microtubule-associated protein 2	CIMAP2	0.0236814	-1.76652	0.008	-2.41278	0.00377208	-2.08655	0.532656	0.646264	0.87128	0.320032	0.722639	-0.326232
Q6KB66	Keratin. type II cytoskeletal 80	KRT80	0.00753901	-1.77174	0.288238	-0.694729	0.00195556	-2.289	0.211394	-1.07701	0.602828	0.517265	0.115705	1.59427
P28072	Proteasome subunit beta type-6	PSMB6	0.0111843	-1.77674	0.971586	0.00776596	0.602646	-0.127202	0.0445157	-1.78451	0.181015	-1.64954	0.747694	0.134968	x
Q8TEB1	DDB1- and CUL4-associated factor 11	DCAF11	0.0110783	-1.80388	0.232904	-0.796795	0.110952	-0.984683	0.177672	-1.00708	0.464936	-0.819194	0.876947	0.187888	x
Q9UHA7	Interleukin-36 alpha	IL36A	0.00310158	-1.81428	0.0436659	-3.70239	0.0028374	-3.77846	0.332893	1.8881	0.204967	1.96418	0.983357	0.0760775
P07476	Involucrin	IVL	0.00445269	-1.835	0.0123407	-2.13891	0.0341215	-1.20725	0.604816	0.30391	0.408977	-0.627758	0.214924	-0.931668
O95833	Chloride intracellular channel protein 3	CLIC3	0.00248533	-1.85648	0.0166439	-1.60998	0.00276923	-1.7978	0.774517	-0.246501	0.961579	-0.0586735	0.858272	0.187827
O95274	Ly6/PLAUR domain-containing protein 3	LYPD3	0.00279284	-1.86512	0.0102379	-1.55513	0.00282591	-2.33041	0.68	-0.309989	0.726808	0.465293	0.39508	0.775281
Q96BQ1	Protein FAM3D	FAM3D	0.0109833	-1.90268	0.0313208	-2.69795	0.00775352	-3.12176	0.563232	0.795267	0.489037	1.21908	0.85894	0.423813
A8MQ03	Cysteine-rich tail protein 1	CYSRT1	0.00173444	-1.95283	0.0223115	-2.18827	0.00186928	-2.16952	0.831083	0.235447	0.810476	0.216697	0.989471	-0.0187492
O95171	Sciellin	SCEL	0.00284466	-1.95622	0.0344713	-1.59478	0.00196532	-2.18292	0.691177	-0.36144	0.82559	0.2267	0.541854	0.58814
Q6UWP8	Suprabasin	SBSN	0.0194773	-1.95926	0.0448232	-1.6374	0.21119	-0.843987	0.794242	-0.321853	0.473044	-1.11527	0.511186	-0.793417
A8K2U0	Alpha-2-macroglobulin-like protein 1	A2ML1	0.00235328	-1.96671	0.0184356	-2.65342	0.00164103	-1.92199	0.556584	0.686713	0.967315	-0.0447205	0.572976	-0.731433
Q8NEV8	Exophilin-5	EXPH5	0.0368702	-1.98592	0.0546527	-1.23046	0.00427426	-1.90497	0.603839	-0.755455	0.975532	-0.0809477	0.501847	0.674507
P21217	3-galactosyl-N-acetylglucosaminide 4-alpha-L-fucosyltransferase FUT3	FUT3	0.0448291	-2.01116	0.355108	-1.1015	0.0481856	-1.88522	0.521894	-0.909661	0.952944	-0.125933	0.629172	0.783729
Q53FA7	Quinone oxidoreductase PIG3	TP53I3	0.00119122	-2.03594	0.0134804	-2.50417	0.00334603	-1.96716	0.662468	0.468225	0.959848	-0.0687851	0.703942	-0.537011
Q6ZVX7	F-box only protein 50	NCCRP1	0.00218128	-2.04948	0.0453255	-1.70994	0.00282887	-2.5383	0.781393	-0.339543	0.720777	0.488816	0.551107	0.82836
Q9UBC9	Small proline-rich protein 3	SPRR3	0.000980645	-2.07459	0.00985859	-2.98393	0.00097561	-2.24269	0.276395	0.909346	0.828361	0.168103	0.509531	-0.741243
P04080	Cystatin-B	CSTB	0.00109767	-2.07601	0.011817	-2.36154	0.00206452	-2.03728	0.764896	0.285536	0.960531	-0.0387245	0.756897	-0.324261
O95273	Cyclin-D1-binding protein 1	CCNDBP1	0.0073835	-2.08978	0.0406813	-2.04727	0.0033921	-2.32419	0.984013	-0.0425051	0.905659	0.234407	0.885267	0.276912
Q9Y2A9	N-acetyllactosaminide beta-1.3-N-acetylglucosaminyltransferase 3	B3GNT3	0.00781919	-2.10144	0.0326249	-1.75708	0.0227655	-1.21154	0.796206	-0.344357	0.533311	-0.889902	0.663949	-0.545545
Q16610	Extracellular matrix protein 1	ECM1	0.00632947	-2.10153	0.0433192	-2.79823	0.00506977	-2.52923	0.661252	0.696704	0.723408	0.427698	0.906818	-0.269006
Q15828	Cystatin-M	CST6	0.00230725	-2.11881	0.0273703	-1.64191	0.00287097	-2.28242	0.60478	-0.476898	1	0	0.560827	0.640509
P0CAP1	Myocardial zonula adherens protein	MYZAP	0.0397877	-2.12191	0.191599	-1.36434	0.0385925	-1.9998	0.49914	-0.757567	0.950678	-0.122112	0.581675	0.635454
P40394	All-trans-retinol dehydrogenase [NAD(+)] ADH7	ADH7	0.00585784	-2.13114	0.0981246	-0.959694	0.00341085	-2.29231	0.181275	-1.17145	0.92586	0.16117	0.1776	1.33262
Q14116	Interleukin-18	IL18	0.00441083	-2.13236	0.0273615	-1.72904	0.00616387	-1.91753	0.556392	-0.403318	0.824356	-0.214833	0.825311	0.188485
Q9BQI0	Allograft inflammatory factor 1-like	AIF1L	0.0238445	-2.13406	0.0233395	-2.83697	0.00507657	-1.95514	0.702289	0.702915	0.940852	-0.178916	0.584822	-0.881831
Q9UL52	Transmembrane protease serine 11E	TMPRSS11E	0.00220033	-2.13519	0.0470904	-2.80601	0.0258723	-2.96937	0.683166	0.670821	0.744366	0.834179	0.965052	0.163358
Q8TAA5	GrpE protein homolog 2. mitochondrial	GRPEL2	0.0162032	-2.14483	0.0144018	-2.67654	0.00892333	-2.04505	0.600035	0.53171	0.9501	-0.0997807	0.435057	-0.631491
Q9UKR3	Kallikrein-13	KLK13	0.00592817	-2.178	0.0250882	-1.662	0.0297761	-1.64563	0.531589	-0.516002	0.744258	-0.532377	0.990152	-0.0163754
Q9HAW7	UDP-glucuronosyltransferase 1A7	UGT1A7	0.0488881	-2.18296	0.169638	-2.52496	0.00837998	-3.62758	0.915435	0.342001	0.589734	1.44461	0.744014	1.10261
P15428	15-hydroxyprostaglandin dehydrogenase [NAD(+)]	HPGD	0.00590522	-2.19914	0.0589629	1.39784	0.0223374	-2.13812	0.0167312	-3.59698	0.980592	-0.0610243	0.089619	3.53596
Q9BYN0	Sulfiredoxin-1	SRXN1	0.00581759	-2.21567	0.0267532	-1.9042	0.054976	-0.690392	0.823519	-0.311478	0.237023	-1.52528	0.278167	-1.2138
Q8TD30	Alanine aminotransferase 2	GPT2	0.0156789	-2.23625	0.0919491	-1.12817	0.0147763	-2.09136	0.365956	-1.10809	0.954514	-0.144897	0.493767	0.963189
P58499	Protein FAM3B	FAM3B	0.0274447	-2.23632	0.563218	-0.815334	0.002	-4.37901	0.511536	-1.42098	0.354858	2.14269	0.150756	3.56367
Q9ULC6	Protein-arginine deiminase type-1	PADI1	0.0087302	-2.25044	0.0419493	-3.69979	0.00224121	-2.63032	0.510396	1.44934	0.836538	0.379875	0.69473	-1.06947
Q99685	Monoglyceride lipase	MGLL	0.00728018	-2.25248	0.0273759	-2.08564	0.00783523	-1.88376	0.899464	-0.166846	0.796296	-0.368727	0.878367	-0.201881
Q92871	Phosphomannomutase 1	PMM1	0.00488293	-2.27529	0.105478	-1.45406	0.00114286	-2.71987	0.541437	-0.82123	0.765672	0.444584	0.348486	1.26581
Q9NQ38	Serine protease inhibitor Kazal-type 5	SPINK5	0.00132931	-2.28531	0.0428697	-1.92166	0.0027473	-2.28131	0.755009	-0.363652	0.996683	-0.00400238	0.814727	0.35965
Q8TE68	Epidermal growth factor receptor kinase substrate 8-like protein 1	EPS8L1	0.0077619	-2.30649	0.0353868	-1.86348	0.00449938	-2.64694	0.734943	-0.443008	0.860921	0.340443	0.565383	0.783451
O15217	Glutathione S-transferase A4	GSTA4	0.0177168	-2.33483	0.0160538	-2.18068	0.752756	-0.230107	0.932818	-0.154151	0.31725	-2.10472	0.187045	-1.95057
A8MX76	Calpain-14	CAPN14	0.00769859	-2.33582	0.0951822	1.03452	0.00168821	-3.85755	0.0163738	-3.37033	0.331886	1.52173	0.212	4.89207
Q99719	Septin-5	SEPTIN5	0.00513096	-2.35208	0.0131471	-3.1605	0.0245312	-2.02022	0.583595	0.808414	0.899215	-0.331862	0.55073	-1.14028
P09488	Glutathione S-transferase Mu 1	GSTM1	0.0367841	-2.36021	0.216578	-1.76929	0.846352	-0.302168	0.673081	-0.590913	0.334972	-2.05804	0.51534	-1.46713	x
P48163	NADP-dependent malic enzyme	ME1	0.0195528	-2.36284	0.0092043	-1.87271	0.10873	-1.65924	0.724118	-0.490132	0.825411	-0.703599	0.924374	-0.213468
Q16651	Prostasin	PRSS8	0.00421811	-2.37022	0.0393069	-2.18839	0.00468999	-2.56686	0.914312	-0.181831	0.925391	0.196642	0.853833	0.378473
P01040	Cystatin-A	CSTA	0.00947492	-2.37102	0.0420107	-1.65851	0.0203376	-1.67526	0.541596	-0.71251	0.684086	-0.695766	0.98999	0.0167439
Q9H6R3	Acyl-CoA synthetase short-chain family member 3. mitochondrial	ACSS3	0.00248404	-2.39175	0.0236667	-2.16808	0.0174771	-2.61138	0.871514	-0.223667	0.933506	0.219633	0.847694	0.443299
P05120	Plasminogen activator inhibitor 2	SERPINB2	0.00297062	-2.4148	0.285904	0.606062	0.00147945	-2.44271	0.0168182	-3.02086	0.985342	0.0279072	0.0852	3.04877
Q9UJ71	C-type lectin domain family 4 member K	CD207	0.0170568	-2.43776	0.0909912	-2.19883	0.0078885	-3.04969	0.884052	-0.238934	0.639054	0.611933	0.588134	0.850867
Q9BSE2	Transmembrane protein 79	TMEM79	0.0347121	-2.48954	0.198007	-1.02718	0.183575	-0.93945	0.38768	-1.46236	0.535031	-1.55009	0.967968	-0.0877253	x
Q6NT55	Ultra-long-chain fatty acid omega-hydroxylase	CYP4F22	0.0144622	-2.51743	0.0194364	-1.78406	0.14703	-1.20811	0.57441	-0.733376	0.562092	-1.30932	0.719938	-0.575942
P29508	Serpin B3	SERPINB3	0.00775877	-2.53435	0.137699	0.681005	0.511526	-0.307312	0.0171642	-3.21536	0.161097	-2.22704	0.123145	0.988317	x
P18283	Glutathione peroxidase 2	GPX2	0.00284198	-2.53853	0.0306626	-2.64961	0.0880301	-1.28267	0.948641	0.111074	0.378237	-1.25587	0.427435	-1.36694
P28074	Proteasome subunit beta type-5	PSMB5	0.00235057	-2.54938	0.191169	-0.456096	0.577744	-0.207163	0.0276712	-2.09329	0.1552	-2.34222	0.734697	-0.248933	x
Q9UBG3	Cornulin	CRNN	0.004823	-2.57257	0.0236554	-3.02706	0.00622037	-2.13326	0.783647	0.454482	0.782523	-0.439316	0.587019	-0.893798
O95164	Ubiquitin-like protein 3	UBL3	0.00936131	-2.5971	0.0347418	-2.50631	0.00475598	-2.86241	0.967853	-0.090794	0.919427	0.265308	0.87001	0.356102
O95867	Lymphocyte antigen 6 complex locus protein G6c	LY6G6C	0.0125568	-2.60041	0.284935	-1.35336	0.018862	-2.63098	0.29681	-1.24705	1	0	0.438948	1.27762
Q9UBH0	Interleukin-36 receptor antagonist protein	IL36RN	0.0192609	-2.7155	0.0332146	-2.76051	0.262437	-1.49236	0.955447	0.0450096	0.564369	-1.22314	0.453189	-1.26815
Q8N1N4	Keratin. type II cytoskeletal 78	KRT78	0.00497098	-2.73319	0.0364308	-3.14692	0.00349555	-3.5473	0.843051	0.413729	0.682223	0.814105	0.883428	0.400376
Q8WTX7	Cytosolic arginine sensor for mTORC1 subunit 1	CASTOR1	0.0029134	-2.79089	0.026156	-2.18886	0.0131765	-0.900161	0.670151	-0.602028	0.167922	-1.89072	0.276956	-1.2887
Q8WXI4	Acyl-coenzyme A thioesterase 11	ACOT11	0.0164137	-2.83469	0.113668	-2.05403	0.00289231	-1.66569	0.747016	-0.780662	0.578793	-1.169	0.869579	-0.388336
Q9UJC5	SH3 domain-binding glutamic acid-rich-like protein 2	SH3BGRL2	0.0371747	-2.86304	0.0513925	-1.99441	0.0147702	-2.28335	0.699888	-0.86863	0.867604	-0.579687	0.889286	0.288943
Q08188	Protein-glutamine gamma-glutamyltransferase E	TGM3	0.00440901	-2.86757	0.00990099	-3.77674	0.0160879	-2.96269	0.492763	0.90917	0.975582	0.0951221	0.717139	-0.814048
Q86T26	Transmembrane protease serine 11B	TMPRSS11B	0.00614879	-2.89019	0.0604167	-3.37156	0.0107532	-4.07485	0.849477	0.481367	0.671153	1.18465	0.849327	0.703288
Q5SSG8	Mucin-21	MUC21	0.00245517	-2.93852	0.0361014	-5.26382	0.00476372	-3.24069	0.391191	2.3253	0.901697	0.302175	0.566192	-2.02313
Q9BPY8	Homeodomain-only protein	HOPX	0.0141317	-2.94623	0.027435	-2.60659	0.0231132	-2.89088	0.853794	-0.339645	0.986868	-0.0553555	0.912305	0.28429
P21128	Uridylate-specific endoribonuclease	ENDOU	0.00649195	-3.0027	0.0109412	-3.46227	0.00362463	-2.24968	0.770315	0.459566	0.687074	-0.753024	0.283682	-1.21259
Q7Z465	Bcl-2/adenovirus E1B 19 kDa-interacting protein 2-like protein	BNIPL	0.00346409	-3.01357	0.0521544	-2.57245	0.010752	-2.13282	0.836839	-0.441122	0.668467	-0.880755	0.865478	-0.439633
Q7L5L3	Lysophospholipase D GDPD3	GDPD3	0.0218923	-3.07376	0.0228518	-1.8836	0.00489151	-1.78245	0.535021	-1.19015	0.623586	-1.29131	0.949288	-0.101156
O76027	Annexin A9	ANXA9	0.0358685	-3.07951	0.616028	-0.897621	0.0161333	-3.09244	0.35542	-2.18189	0.99656	0.0129238	0.378739	2.19482
P18065	Insulin-like growth factor-binding protein 2	IGFBP2	0.0202125	-3.09857	0.0630724	-2.77381	0.113714	-1.92282	0.915031	-0.324758	0.76793	-1.17575	0.802548	-0.850993	x
P30838	Aldehyde dehydrogenase. dimeric NADP-preferring	ALDH3A1	0.00187023	-3.14497	0.0409149	-2.06345	0.00686476	-2.75518	0.379796	-1.08152	0.852418	-0.38979	0.719061	0.691726
Q9HAW8	UDP-glucuronosyltransferase 1A10	UGT1A10	0.0024884	-3.15914	0.136228	-1.98508	0.0614081	-2.11814	0.39147	-1.17405	0.569598	-1.041	0.967732	0.133058	x
Q9UKR0	Kallikrein-12	KLK12	0.00439663	-3.17814	0.0291914	-2.40277	0.0171087	-3.26554	0.482969	-0.775369	0.977509	0.0874033	0.683655	0.862772
Q9NWX5	Ankyrin repeat and SOCS box protein 6	ASB6	0.0133938	-3.26073	0.117526	-1.9753	0.00439136	-3.34203	0.579305	-1.28543	0.981426	0.0813011	0.562018	1.36673
Q7Z794	Keratin. type II cytoskeletal 1b	KRT77	0.00878284	-3.27892	0.0401395	-2.35084	0.00233741	-2.91708	0.603975	-0.92808	0.884064	-0.361848	0.72459	0.566232
Q86Y46	Keratin. type II cytoskeletal 73	KRT73	0.0259102	-3.34801	0.0326083	-3.34456	0.295364	-1.68258	0.999059	-0.00344658	0.586799	-1.66543	0.457515	-1.66198
P19013	Keratin. type II cytoskeletal 4	KRT4	0.004	-3.35716	0.0355445	-2.41712	0.00102564	-3.02966	0.57901	-0.940044	0.879954	-0.327499	0.720341	0.612545
Q02413	Desmoglein-1	DSG1	0.0078221	-3.5517	0.150147	-2.34644	0.248533	-1.25031	0.651228	-1.20527	0.4222	-2.30139	0.740629	-1.09613	x
Q96NR8	Retinol dehydrogenase 12	RDH12	0.00239216	-3.58339	0.0630766	-1.57737	0.226224	-1.14051	0.11159	-2.00601	0.259735	-2.44287	0.845861	-0.436862	x
P13928	Annexin A8	ANXA8	0.0247569	-3.61769	0.662246	-0.155386	0.0436086	-3.11669	0.0981477	-3.4623	0.925638	-0.500998	0.221854	2.9613
P18054	Polyunsaturated fatty acid lipoxygenase ALOX12	ALOX12	0.00105556	-4.47369	0.00887805	-4.00692	0.0151599	-2.81037	0.528009	-0.466767	0.354996	-1.66332	0.458747	-1.19655
Q6UXB3	Ly6/PLAUR domain-containing protein 2	LYPD2	0.0060331	-4.48195	0.0559821	-3.62839	0.00147826	-4.5486	0.778688	-0.853561	0.983695	0.0666431	0.752527	0.920204
O95678	Keratin. type II cytoskeletal 75	KRT75	0.00370478	-4.61335	0.107686	-1.95012	0.002	-3.66611	0.176112	-2.66324	0.725589	-0.94724	0.363495	1.716

## Sheet: Dataset EV4B
Dataset EV4B: Enrichment of exclusively up-regulated DAPs Crohn's Disease vs Normal
#category	term ID	term description	observed gene count	background gene count	strength	false discovery rate	matching proteins in your network (IDs)	matching proteins in your network (labels)
KEGG	hsa05330	Allograft rejection	7	34	1.07	0.00039	9606.ENSP00000231449,9606.ENSP00000259951,9606.ENSP00000359663,9606.ENSP00000365402,9606.ENSP00000379873,9606.ENSP00000398890,9606.ENSP00000408146	IL4,HLA-F,CD40LG,HLA-C,HLA-A,HLA-DMB,HLA-DPB1
KEGG	hsa04612	Antigen processing and presentation	11	64	0.99	2.06e-05	9606.ENSP00000216802,9606.ENSP00000259951,9606.ENSP00000312617,9606.ENSP00000346206,9606.ENSP00000357981,9606.ENSP00000364032,9606.ENSP00000365402,9606.ENSP00000372155,9606.ENSP00000379873,9606.ENSP00000398890,9606.ENSP00000408146	PSME2,HLA-F,NFYC,TAP1,CTSS,TAP2,HLA-C,PSME1,HLA-A,HLA-DMB,HLA-DPB1
KEGG	hsa05340	Primary immunodeficiency	6	37	0.97	0.0030	9606.ENSP00000264972,9606.ENSP00000346206,9606.ENSP00000354566,9606.ENSP00000359663,9606.ENSP00000364032,9606.ENSP00000477713	ZAP70,TAP1,CD3E,CD40LG,TAP2,LCK
Reactome	HSA-164944	Nef and signal transduction	3	8	1.33	0.0409	9606.ENSP00000314067,9606.ENSP00000429283,9606.ENSP00000477713	PAK2,DOCK2,LCK
GO Process	GO:0002484	Antigen processing and presentation of endogenous peptide antigen via MHC class I via ER pathway	3	4	1.63	0.0204	9606.ENSP00000364032,9606.ENSP00000365402,9606.ENSP00000379873	TAP2,HLA-C,HLA-A
GO Process	GO:0032020	ISG15-protein conjugation	3	6	1.46	0.0419	9606.ENSP00000287156,9606.ENSP00000333266,9606.ENSP00000496832	UBE2L6,UBA7,ISG15
GO Process	GO:0034116	Positive regulation of heterotypic cell-cell adhesion	5	15	1.28	0.0036	9606.ENSP00000336829,9606.ENSP00000338171,9606.ENSP00000365569,9606.ENSP00000477713,9606.ENSP00000498441	FGG,SKAP1,FLOT1,LCK,FGA
GO Process	GO:0019885	Antigen processing and presentation of endogenous peptide antigen via MHC class I	4	12	1.28	0.0171	9606.ENSP00000346206,9606.ENSP00000364032,9606.ENSP00000365402,9606.ENSP00000379873	TAP1,TAP2,HLA-C,HLA-A
GO Process	GO:0090435	Protein localization to nuclear envelope	4	13	1.24	0.0206	9606.ENSP00000261191,9606.ENSP00000261366,9606.ENSP00000376077,9606.ENSP00000435365	INTS13,LMNB1,SUMO1,TOR1AIP1
GO Process	GO:0097284	Hepatocyte apoptotic process	4	13	1.24	0.0206	9606.ENSP00000265164,9606.ENSP00000267163,9606.ENSP00000357459,9606.ENSP00000419260	CASP6,RB1,ADAR,PIK3CG
GO Process	GO:0002474	Antigen processing and presentation of peptide antigen via MHC class I	8	28	1.21	6.92e-05	9606.ENSP00000259951,9606.ENSP00000266556,9606.ENSP00000290866,9606.ENSP00000346206,9606.ENSP00000358165,9606.ENSP00000364032,9606.ENSP00000365402,9606.ENSP00000379873	HLA-F,TAPBPL,ACE,TAP1,FCGR1A,TAP2,HLA-C,HLA-A
GO Process	GO:0002483	Antigen processing and presentation of endogenous peptide antigen	5	18	1.2	0.0061	9606.ENSP00000259951,9606.ENSP00000346206,9606.ENSP00000364032,9606.ENSP00000365402,9606.ENSP00000379873	HLA-F,TAP1,TAP2,HLA-C,HLA-A
GO Process	GO:0002478	Antigen processing and presentation of exogenous peptide antigen	8	39	1.07	0.00042	9606.ENSP00000259951,9606.ENSP00000346206,9606.ENSP00000357981,9606.ENSP00000358165,9606.ENSP00000364032,9606.ENSP00000379873,9606.ENSP00000398890,9606.ENSP00000408146	HLA-F,TAP1,CTSS,FCGR1A,TAP2,HLA-A,HLA-DMB,HLA-DPB1
GO Process	GO:0019884	Antigen processing and presentation of exogenous antigen	9	48	1.03	0.00019	9606.ENSP00000259951,9606.ENSP00000346206,9606.ENSP00000357981,9606.ENSP00000358165,9606.ENSP00000364032,9606.ENSP00000372155,9606.ENSP00000379873,9606.ENSP00000398890,9606.ENSP00000408146	HLA-F,TAP1,CTSS,FCGR1A,TAP2,PSME1,HLA-A,HLA-DMB,HLA-DPB1
GO Process	GO:0048002	Antigen processing and presentation of peptide antigen	11	60	1.02	2.06e-05	9606.ENSP00000259951,9606.ENSP00000266556,9606.ENSP00000290866,9606.ENSP00000346206,9606.ENSP00000357981,9606.ENSP00000358165,9606.ENSP00000364032,9606.ENSP00000365402,9606.ENSP00000379873,9606.ENSP00000398890,9606.ENSP00000408146	HLA-F,TAPBPL,ACE,TAP1,CTSS,FCGR1A,TAP2,HLA-C,HLA-A,HLA-DMB,HLA-DPB1
GO Process	GO:0045071	Negative regulation of viral genome replication	10	56	1.01	8.08e-05	9606.ENSP00000306565,9606.ENSP00000342278,9606.ENSP00000345494,9606.ENSP00000355388,9606.ENSP00000360860,9606.ENSP00000360869,9606.ENSP00000377262,9606.ENSP00000385057,9606.ENSP00000496832,9606.ENSP00000497271	ISG20,OAS2,PLSCR1,MPHOSPH8,IFIT5,IFIT1,SRPK2,APOBEC3G,ISG15,IFIH1
GO Process	GO:0031342	Negative regulation of cell killing	5	28	1.01	0.0263	9606.ENSP00000231449,9606.ENSP00000259951,9606.ENSP00000378856,9606.ENSP00000379873,9606.ENSP00000403701	IL4,HLA-F,LGALS9,HLA-A,ARRB2
GO Process	GO:0006953	Acute-phase response	7	42	0.98	0.0036	9606.ENSP00000255030,9606.ENSP00000259396,9606.ENSP00000278222,9606.ENSP00000345494,9606.ENSP00000348170,9606.ENSP00000384906,9606.ENSP00000450540	CRP,ORM1,SAA4,PLSCR1,HP,SAA1,SERPINA3
GO Process	GO:0019882	Antigen processing and presentation	15	93	0.96	5.49e-07	9606.ENSP00000259951,9606.ENSP00000266556,9606.ENSP00000290866,9606.ENSP00000320563,9606.ENSP00000346206,9606.ENSP00000356465,9606.ENSP00000357981,9606.ENSP00000358165,9606.ENSP00000364032,9606.ENSP00000365402,9606.ENSP00000372155,9606.ENSP00000379601,9606.ENSP00000379873,9606.ENSP00000398890,9606.ENSP00000408146	HLA-F,TAPBPL,ACE,WDFY4,TAP1,RAB32,CTSS,FCGR1A,TAP2,HLA-C,PSME1,RAB27A,HLA-A,HLA-DMB,HLA-DPB1
GO Process	GO:0006958	Complement activation, classical pathway	6	40	0.93	0.0169	9606.ENSP00000243611,9606.ENSP00000245907,9606.ENSP00000278407,9606.ENSP00000356037,9606.ENSP00000360281,9606.ENSP00000479675	C4BPB,C3,SERPING1,C4BPA,C8B,IGHV3-15
GO Process	GO:0032728	Positive regulation of interferon-beta production	6	41	0.92	0.0181	9606.ENSP00000296503,9606.ENSP00000342278,9606.ENSP00000365569,9606.ENSP00000496832,9606.ENSP00000497271,9606.ENSP00000498596	HMGB2,OAS2,FLOT1,ISG15,IFIH1,STING1
GO Process	GO:0002707	Negative regulation of lymphocyte mediated immunity	8	56	0.91	0.0028	9606.ENSP00000243611,9606.ENSP00000259951,9606.ENSP00000356037,9606.ENSP00000378856,9606.ENSP00000379873,9606.ENSP00000403701,9606.ENSP00000417404,9606.ENSP00000472474	C4BPB,HLA-F,C4BPA,LGALS9,HLA-A,ARRB2,HFE,IL4I1
GO Process	GO:0045824	Negative regulation of innate immune response	10	74	0.89	0.00057	9606.ENSP00000254436,9606.ENSP00000259951,9606.ENSP00000278407,9606.ENSP00000315768,9606.ENSP00000357459,9606.ENSP00000378856,9606.ENSP00000379873,9606.ENSP00000403701,9606.ENSP00000418194,9606.ENSP00000496832	TRIM21,HLA-F,SERPING1,STAT2,ADAR,LGALS9,HLA-A,ARRB2,PARP14,ISG15
GO Process	GO:0048525	Negative regulation of viral process	12	94	0.86	0.00012	9606.ENSP00000254436,9606.ENSP00000306565,9606.ENSP00000342278,9606.ENSP00000345494,9606.ENSP00000354394,9606.ENSP00000355388,9606.ENSP00000360860,9606.ENSP00000360869,9606.ENSP00000377262,9606.ENSP00000385057,9606.ENSP00000496832,9606.ENSP00000497271	TRIM21,ISG20,OAS2,PLSCR1,STAT1,MPHOSPH8,IFIT5,IFIT1,SRPK2,APOBEC3G,ISG15,IFIH1
GO Process	GO:0045069	Regulation of viral genome replication	11	86	0.86	0.00030	9606.ENSP00000306565,9606.ENSP00000342278,9606.ENSP00000345494,9606.ENSP00000355388,9606.ENSP00000357459,9606.ENSP00000360860,9606.ENSP00000360869,9606.ENSP00000377262,9606.ENSP00000385057,9606.ENSP00000496832,9606.ENSP00000497271	ISG20,OAS2,PLSCR1,MPHOSPH8,ADAR,IFIT5,IFIT1,SRPK2,APOBEC3G,ISG15,IFIH1
GO Process	GO:0032648	Regulation of interferon-beta production	7	58	0.84	0.0165	9606.ENSP00000262238,9606.ENSP00000296503,9606.ENSP00000342278,9606.ENSP00000365569,9606.ENSP00000496832,9606.ENSP00000497271,9606.ENSP00000498596	YY1,HMGB2,OAS2,FLOT1,ISG15,IFIH1,STING1
GO Process	GO:2000351	Regulation of endothelial cell apoptotic process	6	51	0.83	0.0448	9606.ENSP00000231449,9606.ENSP00000308117,9606.ENSP00000336829,9606.ENSP00000359663,9606.ENSP00000380227,9606.ENSP00000498441	IL4,CD248,FGG,CD40LG,ITGA4,FGA
GO Process	GO:1904019	Epithelial cell apoptotic process	6	52	0.82	0.0477	9606.ENSP00000265164,9606.ENSP00000267163,9606.ENSP00000308117,9606.ENSP00000357459,9606.ENSP00000419260,9606.ENSP00000494067	CASP6,RB1,CD248,ADAR,PIK3CG,TMF1
GO Process	GO:0002526	Acute inflammatory response	9	80	0.81	0.0040	9606.ENSP00000255030,9606.ENSP00000259396,9606.ENSP00000278222,9606.ENSP00000345494,9606.ENSP00000348170,9606.ENSP00000356946,9606.ENSP00000358165,9606.ENSP00000384906,9606.ENSP00000450540	CRP,ORM1,SAA4,PLSCR1,HP,FCGR3A,FCGR1A,SAA1,SERPINA3
GO Process	GO:0007229	Integrin-mediated signaling pathway	11	100	0.8	0.00085	9606.ENSP00000234313,9606.ENSP00000262407,9606.ENSP00000265371,9606.ENSP00000349252,9606.ENSP00000359663,9606.ENSP00000380227,9606.ENSP00000380638,9606.ENSP00000408342,9606.ENSP00000454623,9606.ENSP00000493623,9606.ENSP00000496832	PLEK,ITGA2B,NRP1,ITGAL,CD40LG,ITGA4,PTK2B,PRAM1,ITGAX,FYB1,ISG15
GO Process	GO:0032481	Positive regulation of type I interferon production	7	63	0.8	0.0228	9606.ENSP00000296503,9606.ENSP00000342278,9606.ENSP00000354394,9606.ENSP00000365569,9606.ENSP00000496832,9606.ENSP00000497271,9606.ENSP00000498596	HMGB2,OAS2,STAT1,FLOT1,ISG15,IFIH1,STING1
GO Process	GO:0050852	T cell receptor signaling pathway	11	103	0.79	0.0010	9606.ENSP00000244519,9606.ENSP00000264972,9606.ENSP00000338171,9606.ENSP00000354566,9606.ENSP00000363031,9606.ENSP00000379873,9606.ENSP00000400010,9606.ENSP00000408146,9606.ENSP00000408342,9606.ENSP00000477713,9606.ENSP00000493623	BTN3A3,ZAP70,SKAP1,CD3E,THEMIS2,HLA-A,PTPRJ,HLA-DPB1,PRAM1,LCK,FYB1
GO Process	GO:0016064	Immunoglobulin mediated immune response	10	95	0.78	0.0028	9606.ENSP00000243611,9606.ENSP00000245907,9606.ENSP00000265433,9606.ENSP00000278407,9606.ENSP00000356037,9606.ENSP00000356946,9606.ENSP00000358165,9606.ENSP00000359663,9606.ENSP00000360281,9606.ENSP00000479675	C4BPB,C3,NBN,SERPING1,C4BPA,FCGR3A,FCGR1A,CD40LG,C8B,IGHV3-15
GO Process	GO:0002832	Negative regulation of response to biotic stimulus	11	112	0.75	0.0020	9606.ENSP00000254436,9606.ENSP00000259951,9606.ENSP00000278407,9606.ENSP00000315768,9606.ENSP00000357459,9606.ENSP00000378856,9606.ENSP00000379873,9606.ENSP00000403701,9606.ENSP00000418194,9606.ENSP00000472474,9606.ENSP00000496832	TRIM21,HLA-F,SERPING1,STAT2,ADAR,LGALS9,HLA-A,ARRB2,PARP14,IL4I1,ISG15
GO Process	GO:0032479	Regulation of type I interferon production	10	103	0.74	0.0044	9606.ENSP00000254436,9606.ENSP00000262238,9606.ENSP00000296503,9606.ENSP00000342278,9606.ENSP00000354394,9606.ENSP00000365569,9606.ENSP00000392025,9606.ENSP00000496832,9606.ENSP00000497271,9606.ENSP00000498596	TRIM21,YY1,HMGB2,OAS2,STAT1,FLOT1,CYLD,ISG15,IFIH1,STING1
GO Process	GO:1903900	Regulation of viral life cycle	13	139	0.73	0.00063	9606.ENSP00000254436,9606.ENSP00000306565,9606.ENSP00000342278,9606.ENSP00000345494,9606.ENSP00000355388,9606.ENSP00000357459,9606.ENSP00000360860,9606.ENSP00000360869,9606.ENSP00000377262,9606.ENSP00000378856,9606.ENSP00000385057,9606.ENSP00000496832,9606.ENSP00000497271	TRIM21,ISG20,OAS2,PLSCR1,MPHOSPH8,ADAR,IFIT5,IFIT1,SRPK2,LGALS9,APOBEC3G,ISG15,IFIH1
GO Process	GO:1904035	Regulation of epithelial cell apoptotic process	10	106	0.73	0.0053	9606.ENSP00000231449,9606.ENSP00000267163,9606.ENSP00000308117,9606.ENSP00000336829,9606.ENSP00000357459,9606.ENSP00000359663,9606.ENSP00000380227,9606.ENSP00000403701,9606.ENSP00000494067,9606.ENSP00000498441	IL4,RB1,CD248,FGG,ADAR,CD40LG,ITGA4,ARRB2,TMF1,FGA
GO Process	GO:0030168	Platelet activation	9	97	0.72	0.0128	9606.ENSP00000234313,9606.ENSP00000336829,9606.ENSP00000345494,9606.ENSP00000359663,9606.ENSP00000384906,9606.ENSP00000393840,9606.ENSP00000419260,9606.ENSP00000477713,9606.ENSP00000498441	PLEK,FGG,PLSCR1,CD40LG,SAA1,BLOC1S3,PIK3CG,LCK,FGA
GO Process	GO:0002449	Lymphocyte mediated immunity	14	159	0.7	0.00058	9606.ENSP00000243611,9606.ENSP00000244519,9606.ENSP00000245907,9606.ENSP00000265433,9606.ENSP00000278407,9606.ENSP00000356037,9606.ENSP00000356946,9606.ENSP00000358165,9606.ENSP00000359663,9606.ENSP00000360281,9606.ENSP00000364032,9606.ENSP00000379601,9606.ENSP00000379873,9606.ENSP00000479675	C4BPB,BTN3A3,C3,NBN,SERPING1,C4BPA,FCGR3A,FCGR1A,CD40LG,C8B,TAP2,RAB27A,HLA-A,IGHV3-15
GO Process	GO:0050792	Regulation of viral process	14	161	0.7	0.00061	9606.ENSP00000254436,9606.ENSP00000306565,9606.ENSP00000342278,9606.ENSP00000345494,9606.ENSP00000354394,9606.ENSP00000355388,9606.ENSP00000357459,9606.ENSP00000360860,9606.ENSP00000360869,9606.ENSP00000377262,9606.ENSP00000378856,9606.ENSP00000385057,9606.ENSP00000496832,9606.ENSP00000497271	TRIM21,ISG20,OAS2,PLSCR1,STAT1,MPHOSPH8,ADAR,IFIT5,IFIT1,SRPK2,LGALS9,APOBEC3G,ISG15,IFIH1
GO Process	GO:0002443	Leukocyte mediated immunity	18	211	0.69	5.19e-05	9606.ENSP00000243611,9606.ENSP00000244519,9606.ENSP00000245907,9606.ENSP00000264033,9606.ENSP00000265433,9606.ENSP00000278407,9606.ENSP00000290866,9606.ENSP00000356037,9606.ENSP00000356946,9606.ENSP00000358165,9606.ENSP00000359663,9606.ENSP00000360281,9606.ENSP00000364032,9606.ENSP00000379601,9606.ENSP00000379873,9606.ENSP00000419260,9606.ENSP00000479675,9606.ENSP00000479889	C4BPB,BTN3A3,C3,CBL,NBN,SERPING1,ACE,C4BPA,FCGR3A,FCGR1A,CD40LG,C8B,TAP2,RAB27A,HLA-A,PIK3CG,IGHV3-15,IRAK4
GO Process	GO:0050851	Antigen receptor-mediated signaling pathway	12	141	0.69	0.0028	9606.ENSP00000244519,9606.ENSP00000264972,9606.ENSP00000338171,9606.ENSP00000354566,9606.ENSP00000363031,9606.ENSP00000379873,9606.ENSP00000400010,9606.ENSP00000408146,9606.ENSP00000408342,9606.ENSP00000477713,9606.ENSP00000479675,9606.ENSP00000493623	BTN3A3,ZAP70,SKAP1,CD3E,THEMIS2,HLA-A,PTPRJ,HLA-DPB1,PRAM1,LCK,IGHV3-15,FYB1
GO Process	GO:0050777	Negative regulation of immune response	15	185	0.67	0.00061	9606.ENSP00000231449,9606.ENSP00000243611,9606.ENSP00000254436,9606.ENSP00000259951,9606.ENSP00000278407,9606.ENSP00000315768,9606.ENSP00000356037,9606.ENSP00000357459,9606.ENSP00000378856,9606.ENSP00000379873,9606.ENSP00000403701,9606.ENSP00000417404,9606.ENSP00000418194,9606.ENSP00000472474,9606.ENSP00000496832	IL4,C4BPB,TRIM21,HLA-F,SERPING1,STAT2,C4BPA,ADAR,LGALS9,HLA-A,ARRB2,HFE,PARP14,IL4I1,ISG15
GO Process	GO:0002460	Adaptive immune response based on somatic recombination of immune receptors built from immunoglobulin superfamily domains	14	169	0.67	0.00088	9606.ENSP00000243611,9606.ENSP00000244519,9606.ENSP00000245907,9606.ENSP00000265433,9606.ENSP00000278407,9606.ENSP00000356037,9606.ENSP00000356946,9606.ENSP00000358165,9606.ENSP00000359663,9606.ENSP00000360281,9606.ENSP00000364032,9606.ENSP00000379601,9606.ENSP00000379873,9606.ENSP00000479675	C4BPB,BTN3A3,C3,NBN,SERPING1,C4BPA,FCGR3A,FCGR1A,CD40LG,C8B,TAP2,RAB27A,HLA-A,IGHV3-15
GO Process	GO:0002698	Negative regulation of immune effector process	10	123	0.67	0.0144	9606.ENSP00000231449,9606.ENSP00000243611,9606.ENSP00000259951,9606.ENSP00000278407,9606.ENSP00000356037,9606.ENSP00000378856,9606.ENSP00000379873,9606.ENSP00000403701,9606.ENSP00000417404,9606.ENSP00000472474	IL4,C4BPB,HLA-F,SERPING1,C4BPA,LGALS9,HLA-A,ARRB2,HFE,IL4I1
GO Process	GO:0034341	Response to interferon-gamma	10	127	0.65	0.0171	9606.ENSP00000254436,9606.ENSP00000264170,9606.ENSP00000354394,9606.ENSP00000359488,9606.ENSP00000359490,9606.ENSP00000359497,9606.ENSP00000359504,9606.ENSP00000378856,9606.ENSP00000433138,9606.ENSP00000454264	TRIM21,KYNU,STAT1,GBP5,GBP4,GBP2,GBP1,LGALS9,CASP1,NUB1
GO Process	GO:0045088	Regulation of innate immune response	18	238	0.64	0.00019	9606.ENSP00000245907,9606.ENSP00000254436,9606.ENSP00000259951,9606.ENSP00000265164,9606.ENSP00000278407,9606.ENSP00000296503,9606.ENSP00000314067,9606.ENSP00000315768,9606.ENSP00000345494,9606.ENSP00000351273,9606.ENSP00000357459,9606.ENSP00000359488,9606.ENSP00000378856,9606.ENSP00000379873,9606.ENSP00000403701,9606.ENSP00000418194,9606.ENSP00000496832,9606.ENSP00000498596	C3,TRIM21,HLA-F,CASP6,SERPING1,HMGB2,PAK2,STAT2,PLSCR1,CASP8,ADAR,GBP5,LGALS9,HLA-A,ARRB2,PARP14,ISG15,STING1
GO Process	GO:0002250	Adaptive immune response	27	359	0.63	7.79e-07	9606.ENSP00000243611,9606.ENSP00000244519,9606.ENSP00000245907,9606.ENSP00000264972,9606.ENSP00000265433,9606.ENSP00000278407,9606.ENSP00000338171,9606.ENSP00000346206,9606.ENSP00000354566,9606.ENSP00000356037,9606.ENSP00000356946,9606.ENSP00000357981,9606.ENSP00000358165,9606.ENSP00000359663,9606.ENSP00000360281,9606.ENSP00000364032,9606.ENSP00000365402,9606.ENSP00000379601,9606.ENSP00000379873,…	C4BPB,BTN3A3,C3,ZAP70,NBN,SERPING1,SKAP1,TAP1,CD3E,C4BPA,FCGR3A,CTSS,FCGR1A,CD40LG,C8B,TAP2,HLA-C,RAB27A,HLA-A,PTK2B,HLA-DMB,HLA-DPB1,PIK3CG,JCHAIN,IL4I1,IGHV3-15,FGA
GO Process	GO:0051607	Defense response to virus	19	252	0.63	0.00011	9606.ENSP00000254436,9606.ENSP00000296161,9606.ENSP00000306565,9606.ENSP00000315768,9606.ENSP00000342278,9606.ENSP00000345494,9606.ENSP00000354394,9606.ENSP00000357459,9606.ENSP00000359504,9606.ENSP00000360860,9606.ENSP00000360869,9606.ENSP00000377344,9606.ENSP00000385057,9606.ENSP00000433138,9606.ENSP00000454623,9606.ENSP00000490935,9606.ENSP00000496832,9606.ENSP00000497271,9606.ENSP00000498596	TRIM21,DTX3L,ISG20,STAT2,OAS2,PLSCR1,STAT1,ADAR,GBP1,IFIT5,IFIT1,DDX60,APOBEC3G,CASP1,ITGAX,IFIT2,ISG15,IFIH1,STING1
GO Process	GO:0007596	Blood coagulation	13	173	0.63	0.0039	9606.ENSP00000234313,9606.ENSP00000243611,9606.ENSP00000278407,9606.ENSP00000336829,9606.ENSP00000345494,9606.ENSP00000359663,9606.ENSP00000378431,9606.ENSP00000379601,9606.ENSP00000384906,9606.ENSP00000393840,9606.ENSP00000419260,9606.ENSP00000477713,9606.ENSP00000498441	PLEK,C4BPB,SERPING1,FGG,PLSCR1,CD40LG,MMRN1,RAB27A,SAA1,BLOC1S3,PIK3CG,LCK,FGA
GO Process	GO:0002706	Regulation of lymphocyte mediated immunity	13	176	0.63	0.0044	9606.ENSP00000231449,9606.ENSP00000243611,9606.ENSP00000245907,9606.ENSP00000259951,9606.ENSP00000356037,9606.ENSP00000358165,9606.ENSP00000364032,9606.ENSP00000378856,9606.ENSP00000379873,9606.ENSP00000403701,9606.ENSP00000417404,9606.ENSP00000429150,9606.ENSP00000472474	IL4,C4BPB,C3,HLA-F,C4BPA,FCGR1A,TAP2,LGALS9,HLA-A,ARRB2,HFE,FAM49B,IL4I1
GO Process	GO:0002253	Activation of immune response	20	271	0.62	8.08e-05	9606.ENSP00000243611,9606.ENSP00000244519,9606.ENSP00000245907,9606.ENSP00000264972,9606.ENSP00000265164,9606.ENSP00000278407,9606.ENSP00000314067,9606.ENSP00000338171,9606.ENSP00000354566,9606.ENSP00000356037,9606.ENSP00000360281,9606.ENSP00000363031,9606.ENSP00000379873,9606.ENSP00000400010,9606.ENSP00000408146,9606.ENSP00000408342,9606.ENSP00000477713,9606.ENSP00000479675,9606.ENSP00000493623,…	C4BPB,BTN3A3,C3,ZAP70,CASP6,SERPING1,PAK2,SKAP1,CD3E,C4BPA,C8B,THEMIS2,HLA-A,PTPRJ,HLA-DPB1,PRAM1,LCK,IGHV3-15,FYB1,STING1
GO Process	GO:0002819	Regulation of adaptive immune response	14	195	0.61	0.0033	9606.ENSP00000231449,9606.ENSP00000243611,9606.ENSP00000245907,9606.ENSP00000259951,9606.ENSP00000338171,9606.ENSP00000343325,9606.ENSP00000356037,9606.ENSP00000358165,9606.ENSP00000364032,9606.ENSP00000379873,9606.ENSP00000417404,9606.ENSP00000429150,9606.ENSP00000472474,9606.ENSP00000484431	IL4,C4BPB,C3,HLA-F,SKAP1,PKN1,C4BPA,FCGR1A,TAP2,HLA-A,HFE,FAM49B,IL4I1,CD48
GO Process	GO:0002831	Regulation of response to biotic stimulus	25	361	0.6	1.01e-05	9606.ENSP00000231449,9606.ENSP00000245907,9606.ENSP00000254436,9606.ENSP00000259951,9606.ENSP00000265164,9606.ENSP00000278407,9606.ENSP00000296161,9606.ENSP00000296503,9606.ENSP00000314067,9606.ENSP00000315768,9606.ENSP00000345494,9606.ENSP00000351273,9606.ENSP00000354394,9606.ENSP00000357459,9606.ENSP00000359488,9606.ENSP00000360869,9606.ENSP00000377344,9606.ENSP00000378856,9606.ENSP00000379873,…	IL4,C3,TRIM21,HLA-F,CASP6,SERPING1,DTX3L,HMGB2,PAK2,STAT2,PLSCR1,CASP8,STAT1,ADAR,GBP5,IFIT1,DDX60,LGALS9,HLA-A,APOBEC3G,ARRB2,PARP14,IL4I1,ISG15,STING1
GO Process	GO:0031348	Negative regulation of defense response	16	232	0.6	0.0015	9606.ENSP00000231449,9606.ENSP00000254436,9606.ENSP00000259951,9606.ENSP00000267163,9606.ENSP00000278407,9606.ENSP00000315768,9606.ENSP00000357459,9606.ENSP00000378338,9606.ENSP00000378856,9606.ENSP00000379873,9606.ENSP00000384906,9606.ENSP00000392025,9606.ENSP00000403701,9606.ENSP00000418194,9606.ENSP00000472467,9606.ENSP00000496832	IL4,TRIM21,HLA-F,RB1,SERPING1,STAT2,ADAR,GIT1,LGALS9,HLA-A,SAA1,CYLD,ARRB2,PARP14,CXCL17,ISG15
GO Process	GO:0045087	Innate immune response	50	754	0.58	5.65e-12	9606.ENSP00000214869,9606.ENSP00000231449,9606.ENSP00000243611,9606.ENSP00000245907,9606.ENSP00000254436,9606.ENSP00000255030,9606.ENSP00000264170,9606.ENSP00000264972,9606.ENSP00000278407,9606.ENSP00000296161,9606.ENSP00000296503,9606.ENSP00000306565,9606.ENSP00000315768,9606.ENSP00000342278,9606.ENSP00000348216,9606.ENSP00000354394,9606.ENSP00000356037,9606.ENSP00000356946,9606.ENSP00000357459,…	TMED1,IL4,C4BPB,C3,TRIM21,CRP,KYNU,ZAP70,SERPING1,DTX3L,HMGB2,ISG20,STAT2,OAS2,TRIM4,STAT1,C4BPA,FCGR3A,ADAR,FCGR1A,GBP5,GBP4,GBP2,GBP1,C8B,IFIT5,IFIT1,HLA-C,SRPK2,DDX60,LGALS9,RAB27A,HLA-A,PTK2B,APOBEC3G,CYLD,PARP14,PIK3CG,CASP1,JCHAIN,NUB1,LCK,CD177,IGHV3-15,IRAK4,IFIT2,ISG15,IFIH1,FGA,STING1
GO Process	GO:0002429	Immune response-activating cell surface receptor signaling pathway	13	197	0.58	0.0109	9606.ENSP00000244519,9606.ENSP00000264972,9606.ENSP00000314067,9606.ENSP00000338171,9606.ENSP00000354566,9606.ENSP00000363031,9606.ENSP00000379873,9606.ENSP00000400010,9606.ENSP00000408146,9606.ENSP00000408342,9606.ENSP00000477713,9606.ENSP00000479675,9606.ENSP00000493623	BTN3A3,ZAP70,PAK2,SKAP1,CD3E,THEMIS2,HLA-A,PTPRJ,HLA-DPB1,PRAM1,LCK,IGHV3-15,FYB1
GO Process	GO:0002822	Regulation of adaptive immune response based on somatic recombination of immune receptors built from immunoglobulin superfamily domains	12	179	0.58	0.0165	9606.ENSP00000231449,9606.ENSP00000243611,9606.ENSP00000245907,9606.ENSP00000259951,9606.ENSP00000343325,9606.ENSP00000356037,9606.ENSP00000358165,9606.ENSP00000364032,9606.ENSP00000379873,9606.ENSP00000417404,9606.ENSP00000429150,9606.ENSP00000472474	IL4,C4BPB,C3,HLA-F,PKN1,C4BPA,FCGR1A,TAP2,HLA-A,HFE,FAM49B,IL4I1
GO Process	GO:0050776	Regulation of immune response	55	844	0.57	5.06e-13	9606.ENSP00000231449,9606.ENSP00000243611,9606.ENSP00000244519,9606.ENSP00000245907,9606.ENSP00000247665,9606.ENSP00000254436,9606.ENSP00000259951,9606.ENSP00000261854,9606.ENSP00000264972,9606.ENSP00000265164,9606.ENSP00000266556,9606.ENSP00000278407,9606.ENSP00000296503,9606.ENSP00000314067,9606.ENSP00000315768,9606.ENSP00000338171,9606.ENSP00000343325,9606.ENSP00000345494,9606.ENSP00000351273,…	IL4,C4BPB,BTN3A3,C3,PHPT1,TRIM21,HLA-F,SPPL2A,ZAP70,CASP6,TAPBPL,SERPING1,HMGB2,PAK2,STAT2,SKAP1,PKN1,PLSCR1,CASP8,CD3E,C4BPA,FCGR3A,ADAR,CTSS,FCGR1A,GBP5,GBP1,C8B,THEMIS2,TAP2,FLOT1,DDX60,LGALS9,HLA-A,CYLD,HLA-DMB,PTPRJ,ARRB2,HLA-DPB1,PRAM1,HFE,PARP14,FAM49B,IDO1,CASP1,IL4I1,LCK,CD177,IGHV3-15,IRAK4,CD48,FYB1,ISG15,IFIH1,STING1
GO Process	GO:0009615	Response to virus	23	356	0.57	8.61e-05	9606.ENSP00000254436,9606.ENSP00000296161,9606.ENSP00000306565,9606.ENSP00000315768,9606.ENSP00000320563,9606.ENSP00000342278,9606.ENSP00000345494,9606.ENSP00000354394,9606.ENSP00000357459,9606.ENSP00000359504,9606.ENSP00000359783,9606.ENSP00000360860,9606.ENSP00000360869,9606.ENSP00000373691,9606.ENSP00000377344,9606.ENSP00000378856,9606.ENSP00000385057,9606.ENSP00000433138,9606.ENSP00000454623,…	TRIM21,DTX3L,ISG20,STAT2,WDFY4,OAS2,PLSCR1,STAT1,ADAR,GBP1,IFI44,IFIT5,IFIT1,DUOX2,DDX60,LGALS9,APOBEC3G,CASP1,ITGAX,IFIT2,ISG15,IFIH1,STING1
GO Process	GO:0002768	Immune response-regulating cell surface receptor signaling pathway	15	228	0.57	0.0040	9606.ENSP00000244519,9606.ENSP00000264972,9606.ENSP00000314067,9606.ENSP00000338171,9606.ENSP00000354566,9606.ENSP00000356946,9606.ENSP00000358165,9606.ENSP00000363031,9606.ENSP00000379873,9606.ENSP00000400010,9606.ENSP00000408146,9606.ENSP00000408342,9606.ENSP00000477713,9606.ENSP00000479675,9606.ENSP00000493623	BTN3A3,ZAP70,PAK2,SKAP1,CD3E,FCGR3A,FCGR1A,THEMIS2,HLA-A,PTPRJ,HLA-DPB1,PRAM1,LCK,IGHV3-15,FYB1
GO Process	GO:0050778	Positive regulation of immune response	32	502	0.56	9.31e-07	9606.ENSP00000231449,9606.ENSP00000243611,9606.ENSP00000244519,9606.ENSP00000245907,9606.ENSP00000259951,9606.ENSP00000264972,9606.ENSP00000265164,9606.ENSP00000278407,9606.ENSP00000296503,9606.ENSP00000314067,9606.ENSP00000338171,9606.ENSP00000345494,9606.ENSP00000354566,9606.ENSP00000356037,9606.ENSP00000358165,9606.ENSP00000359488,9606.ENSP00000360281,9606.ENSP00000363031,9606.ENSP00000364032,…	IL4,C4BPB,BTN3A3,C3,HLA-F,ZAP70,CASP6,SERPING1,HMGB2,PAK2,SKAP1,PLSCR1,CD3E,C4BPA,FCGR1A,GBP5,C8B,THEMIS2,TAP2,LGALS9,HLA-A,HLA-DMB,PTPRJ,HLA-DPB1,PRAM1,FAM49B,IDO1,LCK,CD177,IGHV3-15,FYB1,STING1
GO Process	GO:0002252	Immune effector process	24	375	0.56	6.36e-05	9606.ENSP00000231449,9606.ENSP00000243611,9606.ENSP00000244519,9606.ENSP00000245907,9606.ENSP00000255030,9606.ENSP00000264033,9606.ENSP00000265433,9606.ENSP00000278407,9606.ENSP00000290866,9606.ENSP00000349252,9606.ENSP00000356037,9606.ENSP00000356946,9606.ENSP00000358165,9606.ENSP00000359663,9606.ENSP00000360281,9606.ENSP00000364032,9606.ENSP00000379601,9606.ENSP00000379873,9606.ENSP00000380638,…	IL4,C4BPB,BTN3A3,C3,CRP,CBL,NBN,SERPING1,ACE,ITGAL,C4BPA,FCGR3A,FCGR1A,CD40LG,C8B,TAP2,RAB27A,HLA-A,PTK2B,PIK3CG,DOCK2,IGHV3-15,IRAK4,DOCK10
GO Process	GO:0002764	Immune response-regulating signaling pathway	20	312	0.56	0.00046	9606.ENSP00000244519,9606.ENSP00000264972,9606.ENSP00000314067,9606.ENSP00000338171,9606.ENSP00000354566,9606.ENSP00000356946,9606.ENSP00000357981,9606.ENSP00000358165,9606.ENSP00000363031,9606.ENSP00000379873,9606.ENSP00000392025,9606.ENSP00000400010,9606.ENSP00000408146,9606.ENSP00000408342,9606.ENSP00000433138,9606.ENSP00000477713,9606.ENSP00000479675,9606.ENSP00000479889,9606.ENSP00000493623,…	BTN3A3,ZAP70,PAK2,SKAP1,CD3E,FCGR3A,CTSS,FCGR1A,THEMIS2,HLA-A,CYLD,PTPRJ,HLA-DPB1,PRAM1,CASP1,LCK,IGHV3-15,IRAK4,FYB1,IFIH1
GO Process	GO:0022409	Positive regulation of cell-cell adhesion	20	322	0.55	0.00062	9606.ENSP00000231449,9606.ENSP00000264972,9606.ENSP00000336829,9606.ENSP00000338171,9606.ENSP00000353731,9606.ENSP00000354566,9606.ENSP00000359663,9606.ENSP00000365569,9606.ENSP00000378368,9606.ENSP00000378431,9606.ENSP00000378856,9606.ENSP00000379873,9606.ENSP00000380227,9606.ENSP00000398890,9606.ENSP00000408146,9606.ENSP00000429150,9606.ENSP00000449396,9606.ENSP00000472474,9606.ENSP00000477713,…	IL4,ZAP70,FGG,SKAP1,DPP4,CD3E,CD40LG,FLOT1,FLOT2,MMRN1,LGALS9,HLA-A,ITGA4,HLA-DMB,HLA-DPB1,FAM49B,SMARCC2,IL4I1,LCK,FGA
GO Process	GO:0002703	Regulation of leukocyte mediated immunity	15	239	0.55	0.0059	9606.ENSP00000231449,9606.ENSP00000243611,9606.ENSP00000245907,9606.ENSP00000259951,9606.ENSP00000356037,9606.ENSP00000358165,9606.ENSP00000364032,9606.ENSP00000378856,9606.ENSP00000379873,9606.ENSP00000403701,9606.ENSP00000408342,9606.ENSP00000417404,9606.ENSP00000429150,9606.ENSP00000472474,9606.ENSP00000479536	IL4,C4BPB,C3,HLA-F,C4BPA,FCGR1A,TAP2,LGALS9,HLA-A,ARRB2,PRAM1,HFE,FAM49B,IL4I1,CD177
GO Process	GO:0016485	Protein processing	12	202	0.53	0.0384	9606.ENSP00000265164,9606.ENSP00000274764,9606.ENSP00000290866,9606.ENSP00000336829,9606.ENSP00000348170,9606.ENSP00000351273,9606.ENSP00000353731,9606.ENSP00000357981,9606.ENSP00000358327,9606.ENSP00000427463,9606.ENSP00000433138,9606.ENSP00000498441	CASP6,H2BC1,ACE,FGG,HP,CASP8,DPP4,CTSS,CASP7,SPCS3,CASP1,FGA
GO Process	GO:0001819	Positive regulation of cytokine production	28	482	0.52	4.22e-05	9606.ENSP00000231449,9606.ENSP00000236826,9606.ENSP00000245907,9606.ENSP00000259396,9606.ENSP00000259951,9606.ENSP00000296503,9606.ENSP00000342278,9606.ENSP00000351273,9606.ENSP00000354394,9606.ENSP00000354566,9606.ENSP00000356946,9606.ENSP00000359488,9606.ENSP00000359663,9606.ENSP00000365569,9606.ENSP00000378856,9606.ENSP00000379873,9606.ENSP00000384906,9606.ENSP00000400010,9606.ENSP00000408146,…	IL4,MMP8,C3,ORM1,HLA-F,HMGB2,OAS2,CASP8,STAT1,CD3E,FCGR3A,GBP5,CD40LG,FLOT1,LGALS9,HLA-A,SAA1,PTPRJ,HLA-DPB1,PIK3CG,FAM49B,IDO1,CASP1,CXCL17,TMF1,ISG15,IFIH1,STING1
GO Process	GO:0002683	Negative regulation of immune system process	25	433	0.52	0.00016	9606.ENSP00000231449,9606.ENSP00000243611,9606.ENSP00000247665,9606.ENSP00000250092,9606.ENSP00000254436,9606.ENSP00000259951,9606.ENSP00000266556,9606.ENSP00000278407,9606.ENSP00000315768,9606.ENSP00000343325,9606.ENSP00000353731,9606.ENSP00000356037,9606.ENSP00000357459,9606.ENSP00000359504,9606.ENSP00000365261,9606.ENSP00000378856,9606.ENSP00000379873,9606.ENSP00000400010,9606.ENSP00000403701,…	IL4,C4BPB,PHPT1,CD68,TRIM21,HLA-F,TAPBPL,SERPING1,STAT2,PKN1,DPP4,C4BPA,ADAR,GBP1,LST1,LGALS9,HLA-A,PTPRJ,ARRB2,HFE,PARP14,IDO1,TBC1D10C,IL4I1,ISG15
GO Process	GO:0002697	Regulation of immune effector process	22	383	0.52	0.00063	9606.ENSP00000231449,9606.ENSP00000243611,9606.ENSP00000245907,9606.ENSP00000259951,9606.ENSP00000278407,9606.ENSP00000343325,9606.ENSP00000356037,9606.ENSP00000358165,9606.ENSP00000359663,9606.ENSP00000364032,9606.ENSP00000377344,9606.ENSP00000378856,9606.ENSP00000379873,9606.ENSP00000398890,9606.ENSP00000400010,9606.ENSP00000403701,9606.ENSP00000408342,9606.ENSP00000417404,9606.ENSP00000429150,…	IL4,C4BPB,C3,HLA-F,SERPING1,PKN1,C4BPA,FCGR1A,CD40LG,TAP2,DDX60,LGALS9,HLA-A,HLA-DMB,PTPRJ,ARRB2,PRAM1,HFE,FAM49B,UBE2J1,IL4I1,CD177
GO Process	GO:1903039	Positive regulation of leukocyte cell-cell adhesion	16	274	0.52	0.0072	9606.ENSP00000231449,9606.ENSP00000264972,9606.ENSP00000338171,9606.ENSP00000353731,9606.ENSP00000354566,9606.ENSP00000359663,9606.ENSP00000378368,9606.ENSP00000378856,9606.ENSP00000379873,9606.ENSP00000380227,9606.ENSP00000398890,9606.ENSP00000408146,9606.ENSP00000429150,9606.ENSP00000449396,9606.ENSP00000472474,9606.ENSP00000477713	IL4,ZAP70,SKAP1,DPP4,CD3E,CD40LG,FLOT2,LGALS9,HLA-A,ITGA4,HLA-DMB,HLA-DPB1,FAM49B,SMARCC2,IL4I1,LCK
GO Process	GO:0098542	Defense response to other organism	56	989	0.51	3.88e-11	9606.ENSP00000214869,9606.ENSP00000231449,9606.ENSP00000243611,9606.ENSP00000245907,9606.ENSP00000254436,9606.ENSP00000255030,9606.ENSP00000261267,9606.ENSP00000264170,9606.ENSP00000264972,9606.ENSP00000278407,9606.ENSP00000296161,9606.ENSP00000296503,9606.ENSP00000306565,9606.ENSP00000315768,9606.ENSP00000342278,9606.ENSP00000345494,9606.ENSP00000348170,9606.ENSP00000348216,9606.ENSP00000354394,…	TMED1,IL4,C4BPB,C3,TRIM21,CRP,LYZ,KYNU,ZAP70,SERPING1,DTX3L,HMGB2,ISG20,STAT2,OAS2,PLSCR1,HP,TRIM4,STAT1,C4BPA,FCGR3A,ADAR,FCGR1A,GBP5,GBP4,GBP2,GBP1,C8B,IFIT5,IFIT1,TOR2A,HLA-C,SRPK2,DDX60,LGALS9,RAB27A,HLA-A,PTK2B,APOBEC3G,CYLD,PARP14,PIK3CG,CASP1,JCHAIN,NUB1,ITGAX,LCK,CD177,IGHV3-15,IRAK4,IFIT2,TMF1,ISG15,IFIH1,FGA,STING1
GO Process	GO:0032944	Regulation of mononuclear cell proliferation	14	246	0.51	0.0208	9606.ENSP00000231449,9606.ENSP00000255030,9606.ENSP00000264972,9606.ENSP00000343325,9606.ENSP00000354566,9606.ENSP00000356946,9606.ENSP00000359663,9606.ENSP00000365261,9606.ENSP00000378856,9606.ENSP00000379873,9606.ENSP00000398890,9606.ENSP00000408146,9606.ENSP00000430950,9606.ENSP00000472474	IL4,CRP,ZAP70,PKN1,CD3E,FCGR3A,CD40LG,LST1,LGALS9,HLA-A,HLA-DMB,HLA-DPB1,IDO1,IL4I1
GO Process	GO:0006952	Defense response	77	1394	0.5	4.37e-15	9606.ENSP00000214869,9606.ENSP00000225941,9606.ENSP00000231449,9606.ENSP00000243611,9606.ENSP00000245907,9606.ENSP00000250092,9606.ENSP00000254436,9606.ENSP00000255030,9606.ENSP00000259396,9606.ENSP00000261267,9606.ENSP00000264170,9606.ENSP00000264265,9606.ENSP00000264972,9606.ENSP00000274764,9606.ENSP00000278222,9606.ENSP00000278407,9606.ENSP00000296161,9606.ENSP00000296503,9606.ENSP00000306565,…	TMED1,ABI3,IL4,C4BPB,C3,CD68,TRIM21,CRP,ORM1,LYZ,KYNU,LXN,ZAP70,H2BC1,SAA4,SERPING1,DTX3L,HMGB2,ISG20,STAT2,RPS6KA4,OAS2,APOL3,PLSCR1,TAP1,HP,TRIM4,ITGAL,DPP4,STAT1,C4BPA,FCGR3A,ADAR,FCGR1A,CASP7,GBP5,GBP4,GBP2,GBP1,CD40LG,C8B,IFIT5,IFIT1,TOR2A,THEMIS2,HLA-C,DUOX2,SRPK2,DDX60,LGALS9,RAB27A,HLA-A,PTK2B,SAA1,APOBEC3G,CYLD,RAB23,PARP14,PIK3CG,IDO1,CASP1,JCHAIN,SERPINA3,NUB1,ITGAX,LCK,CD177,IGHV3-15,…
GO Process	GO:0006955	Immune response	73	1321	0.5	2.90e-14	9606.ENSP00000214869,9606.ENSP00000231449,9606.ENSP00000243611,9606.ENSP00000244519,9606.ENSP00000245907,9606.ENSP00000250092,9606.ENSP00000254436,9606.ENSP00000255030,9606.ENSP00000261267,9606.ENSP00000264033,9606.ENSP00000264170,9606.ENSP00000264972,9606.ENSP00000265433,9606.ENSP00000274306,9606.ENSP00000278407,9606.ENSP00000296161,9606.ENSP00000296503,9606.ENSP00000306565,9606.ENSP00000315768,…	TMED1,IL4,C4BPB,BTN3A3,C3,CD68,TRIM21,CRP,LYZ,CBL,KYNU,ZAP70,NBN,GZMA,SERPING1,DTX3L,HMGB2,ISG20,STAT2,SKAP1,OAS2,TAP1,TRIM4,ITGAL,PSMB10,STAT1,CD3E,C4BPA,FCGR3A,ADAR,CTSS,FCGR1A,GBP5,GBP4,GBP2,GBP1,CD40LG,IFI44,C8B,IFIT5,IFIT1,TOR2A,TAP2,LST1,HLA-C,SRPK2,DDX60,LGALS9,RAB27A,HLA-A,PTK2B,APOBEC3G,CYLD,HLA-DMB,HLA-DPB1,PARP14,PIK3CG,DOCK2,CASP1,JCHAIN,NUB1,IL4I1,LCK,CD177,IGHV3-15,IRAK4,IFIT2,FYB1,…
GO Process	GO:0031347	Regulation of defense response	35	638	0.5	4.88e-06	9606.ENSP00000231449,9606.ENSP00000236826,9606.ENSP00000245907,9606.ENSP00000254436,9606.ENSP00000259951,9606.ENSP00000265164,9606.ENSP00000267163,9606.ENSP00000278407,9606.ENSP00000290866,9606.ENSP00000296161,9606.ENSP00000296503,9606.ENSP00000314067,9606.ENSP00000315768,9606.ENSP00000345494,9606.ENSP00000351273,9606.ENSP00000354394,9606.ENSP00000357459,9606.ENSP00000358165,9606.ENSP00000359488,…	IL4,MMP8,C3,TRIM21,HLA-F,CASP6,RB1,SERPING1,ACE,DTX3L,HMGB2,PAK2,STAT2,PLSCR1,CASP8,STAT1,ADAR,FCGR1A,GBP5,IFIT1,GIT1,LGALS9,HLA-A,SAA1,APOBEC3G,CYLD,ARRB2,PARP14,PIK3CG,IDO1,CASP1,CXCL17,ALOX5AP,ISG15,STING1
GO Process	GO:0050867	Positive regulation of cell activation	22	401	0.5	0.0011	9606.ENSP00000231449,9606.ENSP00000234313,9606.ENSP00000236826,9606.ENSP00000259951,9606.ENSP00000264972,9606.ENSP00000353731,9606.ENSP00000354566,9606.ENSP00000356946,9606.ENSP00000359663,9606.ENSP00000378368,9606.ENSP00000378856,9606.ENSP00000379873,9606.ENSP00000393840,9606.ENSP00000398890,9606.ENSP00000408146,9606.ENSP00000429150,9606.ENSP00000435412,9606.ENSP00000449396,9606.ENSP00000472474,…	IL4,PLEK,MMP8,HLA-F,ZAP70,DPP4,CD3E,FCGR3A,CD40LG,FLOT2,LGALS9,HLA-A,BLOC1S3,HLA-DMB,HLA-DPB1,FAM49B,RPS6KA1,SMARCC2,IL4I1,LCK,CD177,IGHV3-15
GO Process	GO:0050870	Positive regulation of T cell activation	14	251	0.5	0.0244	9606.ENSP00000231449,9606.ENSP00000264972,9606.ENSP00000353731,9606.ENSP00000354566,9606.ENSP00000359663,9606.ENSP00000378368,9606.ENSP00000378856,9606.ENSP00000379873,9606.ENSP00000398890,9606.ENSP00000408146,9606.ENSP00000429150,9606.ENSP00000449396,9606.ENSP00000472474,9606.ENSP00000477713	IL4,ZAP70,DPP4,CD3E,CD40LG,FLOT2,LGALS9,HLA-A,HLA-DMB,HLA-DPB1,FAM49B,SMARCC2,IL4I1,LCK
GO Process	GO:0009607	Response to biotic stimulus	74	1375	0.49	4.89e-14	9606.ENSP00000188790,9606.ENSP00000214869,9606.ENSP00000225941,9606.ENSP00000231449,9606.ENSP00000243611,9606.ENSP00000245907,9606.ENSP00000250092,9606.ENSP00000254436,9606.ENSP00000255030,9606.ENSP00000261267,9606.ENSP00000264170,9606.ENSP00000264972,9606.ENSP00000274306,9606.ENSP00000278407,9606.ENSP00000290866,9606.ENSP00000296161,9606.ENSP00000296503,9606.ENSP00000306565,9606.ENSP00000314067,…	FAP,TMED1,ABI3,IL4,C4BPB,C3,CD68,TRIM21,CRP,LYZ,KYNU,ZAP70,GZMA,SERPING1,ACE,DTX3L,HMGB2,ISG20,PAK2,STAT2,WDFY4,SMC1A,OAS2,PLSCR1,HP,TRIM4,CASP8,STAT1,C4BPA,FCGR3A,ADAR,FCGR1A,GBP5,GBP4,GBP2,GBP1,IFI44,C8B,IFIT5,IFIT1,TOR2A,TAP2,HLA-C,DUOX2,SRPK2,DDX60,GIT1,LGALS9,RAB27A,HLA-A,PTK2B,APOBEC3G,CYLD,PTPRJ,PARP14,PIK3CG,FAM49B,IDO1,CASP1,JCHAIN,FKBP5,NUB1,ITGAX,TXNIP,LCK,CD177,IGHV3-15,IRAK4,IFIT2,TM…
GO Process	GO:0032102	Negative regulation of response to external stimulus	21	387	0.49	0.0019	9606.ENSP00000231449,9606.ENSP00000254436,9606.ENSP00000259951,9606.ENSP00000265371,9606.ENSP00000267163,9606.ENSP00000278407,9606.ENSP00000315768,9606.ENSP00000336829,9606.ENSP00000353731,9606.ENSP00000357459,9606.ENSP00000378338,9606.ENSP00000378431,9606.ENSP00000378856,9606.ENSP00000379873,9606.ENSP00000384906,9606.ENSP00000392025,9606.ENSP00000403701,9606.ENSP00000418194,9606.ENSP00000472467,…	IL4,TRIM21,HLA-F,NRP1,RB1,SERPING1,STAT2,FGG,DPP4,ADAR,GIT1,MMRN1,LGALS9,HLA-A,SAA1,CYLD,ARRB2,PARP14,CXCL17,ISG15,FGA
GO Process	GO:0051251	Positive regulation of lymphocyte activation	18	336	0.49	0.0072	9606.ENSP00000231449,9606.ENSP00000259951,9606.ENSP00000264972,9606.ENSP00000353731,9606.ENSP00000354566,9606.ENSP00000356946,9606.ENSP00000359663,9606.ENSP00000378368,9606.ENSP00000378856,9606.ENSP00000379873,9606.ENSP00000393840,9606.ENSP00000398890,9606.ENSP00000408146,9606.ENSP00000429150,9606.ENSP00000449396,9606.ENSP00000472474,9606.ENSP00000477713,9606.ENSP00000479675	IL4,HLA-F,ZAP70,DPP4,CD3E,FCGR3A,CD40LG,FLOT2,LGALS9,HLA-A,BLOC1S3,HLA-DMB,HLA-DPB1,FAM49B,SMARCC2,IL4I1,LCK,IGHV3-15
GO Process	GO:0002684	Positive regulation of immune system process	46	874	0.48	9.02e-08	9606.ENSP00000231449,9606.ENSP00000236826,9606.ENSP00000243611,9606.ENSP00000244519,9606.ENSP00000245907,9606.ENSP00000259951,9606.ENSP00000264972,9606.ENSP00000265164,9606.ENSP00000267163,9606.ENSP00000278407,9606.ENSP00000296503,9606.ENSP00000314067,9606.ENSP00000338171,9606.ENSP00000345494,9606.ENSP00000351273,9606.ENSP00000353731,9606.ENSP00000354566,9606.ENSP00000356037,9606.ENSP00000356946,…	IL4,MMP8,C4BPB,BTN3A3,C3,HLA-F,ZAP70,CASP6,RB1,SERPING1,HMGB2,PAK2,SKAP1,PLSCR1,CASP8,DPP4,CD3E,C4BPA,FCGR3A,FCGR1A,GBP5,CD40LG,C8B,THEMIS2,TAP2,DDX60,FLOT2,LGALS9,HLA-A,ITGA4,PTK2B,BLOC1S3,HLA-DMB,PTPRJ,HLA-DPB1,PRAM1,FAM49B,IDO1,SMARCC2,CXCL17,IL4I1,LCK,CD177,IGHV3-15,FYB1,STING1
GO Process	GO:0001817	Regulation of cytokine production	39	739	0.48	2.05e-06	9606.ENSP00000231449,9606.ENSP00000236826,9606.ENSP00000244519,9606.ENSP00000245907,9606.ENSP00000254436,9606.ENSP00000255030,9606.ENSP00000259396,9606.ENSP00000259951,9606.ENSP00000262238,9606.ENSP00000296503,9606.ENSP00000333896,9606.ENSP00000342278,9606.ENSP00000351273,9606.ENSP00000354394,9606.ENSP00000354566,9606.ENSP00000356946,9606.ENSP00000359488,9606.ENSP00000359504,9606.ENSP00000359663,…	IL4,MMP8,BTN3A3,C3,TRIM21,CRP,ORM1,HLA-F,YY1,HMGB2,RPS6KA4,OAS2,CASP8,STAT1,CD3E,FCGR3A,GBP5,GBP1,CD40LG,FLOT1,GIT1,LGALS9,HLA-A,SAA1,CYLD,PTPRJ,ARRB2,HLA-DPB1,HFE,PIK3CG,FAM49B,IDO1,CASP1,UBE2J1,CXCL17,TMF1,ISG15,IFIH1,STING1
GO Process	GO:0046649	Lymphocyte activation	24	457	0.48	0.00086	9606.ENSP00000231449,9606.ENSP00000262238,9606.ENSP00000264972,9606.ENSP00000265433,9606.ENSP00000320563,9606.ENSP00000349252,9606.ENSP00000351273,9606.ENSP00000351314,9606.ENSP00000353731,9606.ENSP00000354566,9606.ENSP00000356946,9606.ENSP00000359663,9606.ENSP00000379601,9606.ENSP00000379873,9606.ENSP00000380227,9606.ENSP00000380638,9606.ENSP00000400010,9606.ENSP00000419260,9606.ENSP00000429283,…	IL4,YY1,ZAP70,NBN,WDFY4,ITGAL,CASP8,PSMB10,DPP4,CD3E,FCGR3A,CD40LG,RAB27A,HLA-A,ITGA4,PTK2B,PTPRJ,PIK3CG,DOCK2,IDO1,TBC1D10C,LCK,CD48,DOCK10
GO Process	GO:0002682	Regulation of immune system process	74	1438	0.47	3.99e-13	9606.ENSP00000231449,9606.ENSP00000236826,9606.ENSP00000243611,9606.ENSP00000244519,9606.ENSP00000245907,9606.ENSP00000247665,9606.ENSP00000250092,9606.ENSP00000254436,9606.ENSP00000259396,9606.ENSP00000259951,9606.ENSP00000261854,9606.ENSP00000264972,9606.ENSP00000265164,9606.ENSP00000266556,9606.ENSP00000267163,9606.ENSP00000278407,9606.ENSP00000296503,9606.ENSP00000314067,9606.ENSP00000315768,…	IL4,MMP8,C4BPB,BTN3A3,C3,PHPT1,CD68,TRIM21,ORM1,HLA-F,SPPL2A,ZAP70,CASP6,TAPBPL,RB1,SERPING1,HMGB2,PAK2,STAT2,SKAP1,PKN1,PLSCR1,CASP8,DPP4,STAT1,CD3E,C4BPA,FCGR3A,ADAR,CTSS,FCGR1A,MPP1,RBM15,GBP5,GBP1,CD40LG,C8B,THEMIS2,TAP2,LST1,FLOT1,RASSF2,DDX60,FLOT2,LGALS9,HLA-A,ITGA4,PTK2B,CYLD,BLOC1S3,HLA-DMB,PTPRJ,ARRB2,HLA-DPB1,PRAM1,HFE,PARP14,FAM49B,IDO1,CASP1,TBC1D10C,SMARCC2,UBE2J1,CXCL17,IL4I1,LCK,C…
GO Process	GO:0051707	Response to other organism	68	1328	0.47	5.70e-12	9606.ENSP00000214869,9606.ENSP00000231449,9606.ENSP00000243611,9606.ENSP00000245907,9606.ENSP00000250092,9606.ENSP00000254436,9606.ENSP00000255030,9606.ENSP00000261267,9606.ENSP00000264170,9606.ENSP00000264972,9606.ENSP00000274306,9606.ENSP00000278407,9606.ENSP00000290866,9606.ENSP00000296161,9606.ENSP00000296503,9606.ENSP00000306565,9606.ENSP00000315768,9606.ENSP00000320563,9606.ENSP00000342278,…	TMED1,IL4,C4BPB,C3,CD68,TRIM21,CRP,LYZ,KYNU,ZAP70,GZMA,SERPING1,ACE,DTX3L,HMGB2,ISG20,STAT2,WDFY4,OAS2,PLSCR1,HP,TRIM4,CASP8,STAT1,C4BPA,FCGR3A,ADAR,FCGR1A,GBP5,GBP4,GBP2,GBP1,IFI44,C8B,IFIT5,IFIT1,TOR2A,TAP2,HLA-C,DUOX2,SRPK2,DDX60,GIT1,LGALS9,RAB27A,HLA-A,PTK2B,APOBEC3G,CYLD,PARP14,PIK3CG,FAM49B,IDO1,CASP1,JCHAIN,FKBP5,NUB1,ITGAX,LCK,CD177,IGHV3-15,IRAK4,IFIT2,TMF1,ISG15,IFIH1,FGA,STING1
GO Process	GO:0045785	Positive regulation of cell adhesion	25	485	0.47	0.00077	9606.ENSP00000231449,9606.ENSP00000264972,9606.ENSP00000265371,9606.ENSP00000284322,9606.ENSP00000336829,9606.ENSP00000338171,9606.ENSP00000353731,9606.ENSP00000354566,9606.ENSP00000359663,9606.ENSP00000365569,9606.ENSP00000378368,9606.ENSP00000378431,9606.ENSP00000378856,9606.ENSP00000379873,9606.ENSP00000380227,9606.ENSP00000380638,9606.ENSP00000384906,9606.ENSP00000398890,9606.ENSP00000400010,…	IL4,ZAP70,NRP1,ABI3BP,FGG,SKAP1,DPP4,CD3E,CD40LG,FLOT1,FLOT2,MMRN1,LGALS9,HLA-A,ITGA4,PTK2B,SAA1,HLA-DMB,PTPRJ,HLA-DPB1,FAM49B,SMARCC2,IL4I1,LCK,FGA
GO Process	GO:0002696	Positive regulation of leukocyte activation	20	384	0.47	0.0044	9606.ENSP00000231449,9606.ENSP00000236826,9606.ENSP00000259951,9606.ENSP00000264972,9606.ENSP00000353731,9606.ENSP00000354566,9606.ENSP00000356946,9606.ENSP00000359663,9606.ENSP00000378368,9606.ENSP00000378856,9606.ENSP00000379873,9606.ENSP00000393840,9606.ENSP00000398890,9606.ENSP00000408146,9606.ENSP00000429150,9606.ENSP00000449396,9606.ENSP00000472474,9606.ENSP00000477713,9606.ENSP00000479536,…	IL4,MMP8,HLA-F,ZAP70,DPP4,CD3E,FCGR3A,CD40LG,FLOT2,LGALS9,HLA-A,BLOC1S3,HLA-DMB,HLA-DPB1,FAM49B,SMARCC2,IL4I1,LCK,CD177,IGHV3-15
GO Process	GO:0006954	Inflammatory response	27	538	0.46	0.00058	9606.ENSP00000231449,9606.ENSP00000245907,9606.ENSP00000250092,9606.ENSP00000255030,9606.ENSP00000259396,9606.ENSP00000261267,9606.ENSP00000264265,9606.ENSP00000274764,9606.ENSP00000278222,9606.ENSP00000296503,9606.ENSP00000333896,9606.ENSP00000344577,9606.ENSP00000345494,9606.ENSP00000348170,9606.ENSP00000349252,9606.ENSP00000356946,9606.ENSP00000358165,9606.ENSP00000358327,9606.ENSP00000359488,…	IL4,C3,CD68,CRP,ORM1,LYZ,LXN,H2BC1,SAA4,HMGB2,RPS6KA4,APOL3,PLSCR1,HP,ITGAL,FCGR3A,FCGR1A,CASP7,GBP5,CD40LG,THEMIS2,LGALS9,SAA1,PIK3CG,IDO1,SERPINA3,ALOX5AP
GO Process	GO:0031349	Positive regulation of defense response	15	296	0.46	0.0379	9606.ENSP00000236826,9606.ENSP00000245907,9606.ENSP00000259951,9606.ENSP00000265164,9606.ENSP00000290866,9606.ENSP00000296503,9606.ENSP00000314067,9606.ENSP00000345494,9606.ENSP00000358165,9606.ENSP00000359488,9606.ENSP00000419260,9606.ENSP00000430950,9606.ENSP00000433138,9606.ENSP00000479870,9606.ENSP00000498596	MMP8,C3,HLA-F,CASP6,ACE,HMGB2,PAK2,PLSCR1,FCGR1A,GBP5,PIK3CG,IDO1,CASP1,ALOX5AP,STING1
GO Process	GO:0042110	T cell activation	15	298	0.46	0.0398	9606.ENSP00000231449,9606.ENSP00000264972,9606.ENSP00000320563,9606.ENSP00000349252,9606.ENSP00000351273,9606.ENSP00000351314,9606.ENSP00000353731,9606.ENSP00000354566,9606.ENSP00000379601,9606.ENSP00000379873,9606.ENSP00000419260,9606.ENSP00000429283,9606.ENSP00000430950,9606.ENSP00000477713,9606.ENSP00000484431	IL4,ZAP70,WDFY4,ITGAL,CASP8,PSMB10,DPP4,CD3E,RAB27A,HLA-A,PIK3CG,DOCK2,IDO1,LCK,CD48
GO Process	GO:0002376	Immune system process	105	2121	0.45	1.24e-18	9606.ENSP00000214869,9606.ENSP00000231449,9606.ENSP00000234313,9606.ENSP00000243611,9606.ENSP00000244519,9606.ENSP00000245907,9606.ENSP00000250092,9606.ENSP00000254436,9606.ENSP00000255030,9606.ENSP00000258886,9606.ENSP00000259951,9606.ENSP00000261267,9606.ENSP00000262238,9606.ENSP00000264033,9606.ENSP00000264170,9606.ENSP00000264972,9606.ENSP00000265070,9606.ENSP00000265164,9606.ENSP00000265433,…	TMED1,IL4,PLEK,C4BPB,BTN3A3,C3,CD68,TRIM21,CRP,IREB2,HLA-F,LYZ,YY1,CBL,KYNU,ZAP70,GOLPH3,CASP6,NBN,TAPBPL,RB1,GZMA,H2BC1,SERPING1,ACE,DTX3L,HMGB2,ISG20,CD248,PAK2,STAT2,WDFY4,ROGDI,SKAP1,OAS2,PKN1,TAP1,HP,TRIM4,ITGAL,CASP8,PSMB10,DPP4,STAT1,CD3E,C4BPA,RAB32,FCGR3A,ADAR,CTSS,FCGR1A,RBM15,GBP5,GBP4,GBP2,GBP1,CD40LG,IFI44,C8B,IFIT5,IFIT1,TOR2A,THEMIS2,TAP2,LST1,HLA-C,PIP4K2A,PSME1,SRPK2,DDX60,CHD2,L…
GO Process	GO:0044419	Biological process involved in interspecies interaction between organisms	73	1490	0.45	5.65e-12	9606.ENSP00000214869,9606.ENSP00000231449,9606.ENSP00000243611,9606.ENSP00000245907,9606.ENSP00000250092,9606.ENSP00000254436,9606.ENSP00000255030,9606.ENSP00000261267,9606.ENSP00000264033,9606.ENSP00000264170,9606.ENSP00000264896,9606.ENSP00000264972,9606.ENSP00000265371,9606.ENSP00000274306,9606.ENSP00000278407,9606.ENSP00000290866,9606.ENSP00000296161,9606.ENSP00000296503,9606.ENSP00000306565,…	TMED1,IL4,C4BPB,C3,CD68,TRIM21,CRP,LYZ,CBL,KYNU,SCARB2,ZAP70,NRP1,GZMA,SERPING1,ACE,DTX3L,HMGB2,ISG20,STAT2,WDFY4,OAS2,PLSCR1,HP,TRIM4,CASP8,DPP4,STAT1,C4BPA,FCGR3A,ADAR,FCGR1A,GBP5,GBP4,GBP2,GBP1,IFI44,C8B,IFIT5,IFIT1,TOR2A,TAP2,HLA-C,DUOX2,SRPK2,DDX60,GIT1,LGALS9,RAB27A,HLA-A,PTK2B,APOBEC3G,CYLD,PARP14,PIK3CG,FAM49B,IDO1,TMEM41B,CASP1,JCHAIN,FKBP5,NUB1,ITGAX,LCK,CD177,IGHV3-15,IRAK4,IFIT2,TMF1,…
GO Process	GO:1903037	Regulation of leukocyte cell-cell adhesion	18	368	0.45	0.0173	9606.ENSP00000231449,9606.ENSP00000264972,9606.ENSP00000338171,9606.ENSP00000353731,9606.ENSP00000354566,9606.ENSP00000359663,9606.ENSP00000378368,9606.ENSP00000378856,9606.ENSP00000379873,9606.ENSP00000380227,9606.ENSP00000398890,9606.ENSP00000408146,9606.ENSP00000417404,9606.ENSP00000429150,9606.ENSP00000430950,9606.ENSP00000449396,9606.ENSP00000472474,9606.ENSP00000477713	IL4,ZAP70,SKAP1,DPP4,CD3E,CD40LG,FLOT2,LGALS9,HLA-A,ITGA4,HLA-DMB,HLA-DPB1,HFE,FAM49B,IDO1,SMARCC2,IL4I1,LCK
GO Process	GO:0051054	Positive regulation of DNA metabolic process	15	304	0.45	0.0465	9606.ENSP00000231449,9606.ENSP00000262238,9606.ENSP00000265433,9606.ENSP00000296161,9606.ENSP00000313199,9606.ENSP00000325863,9606.ENSP00000326603,9606.ENSP00000343412,9606.ENSP00000359518,9606.ENSP00000365694,9606.ENSP00000371859,9606.ENSP00000380638,9606.ENSP00000394417,9606.ENSP00000403701,9606.ENSP00000449396	IL4,YY1,NBN,DTX3L,HNRNPD,MRE11,SMCHD1,BABAM2,MRGBP,PPP1R10,BAZ1A,PTK2B,MORF4L2,ARRB2,SMARCC2
GO Process	GO:0050865	Regulation of cell activation	32	658	0.44	0.00015	9606.ENSP00000231449,9606.ENSP00000234313,9606.ENSP00000236826,9606.ENSP00000259951,9606.ENSP00000264972,9606.ENSP00000336829,9606.ENSP00000343325,9606.ENSP00000345494,9606.ENSP00000353731,9606.ENSP00000354566,9606.ENSP00000356946,9606.ENSP00000359663,9606.ENSP00000363031,9606.ENSP00000365261,9606.ENSP00000378368,9606.ENSP00000378431,9606.ENSP00000378856,9606.ENSP00000379873,9606.ENSP00000393840,…	IL4,PLEK,MMP8,HLA-F,ZAP70,FGG,PKN1,PLSCR1,DPP4,CD3E,FCGR3A,CD40LG,THEMIS2,LST1,FLOT2,MMRN1,LGALS9,HLA-A,BLOC1S3,HLA-DMB,HLA-DPB1,PRAM1,HFE,FAM49B,IDO1,RPS6KA1,TBC1D10C,SMARCC2,IL4I1,LCK,CD177,IGHV3-15
GO Process	GO:0032101	Regulation of response to external stimulus	45	964	0.43	3.98e-06	9606.ENSP00000188790,9606.ENSP00000231449,9606.ENSP00000236826,9606.ENSP00000245907,9606.ENSP00000254436,9606.ENSP00000259951,9606.ENSP00000265164,9606.ENSP00000265371,9606.ENSP00000267163,9606.ENSP00000278407,9606.ENSP00000290866,9606.ENSP00000296161,9606.ENSP00000296503,9606.ENSP00000314067,9606.ENSP00000315768,9606.ENSP00000336829,9606.ENSP00000345494,9606.ENSP00000351273,9606.ENSP00000353731,…	FAP,IL4,MMP8,C3,TRIM21,HLA-F,CASP6,NRP1,RB1,SERPING1,ACE,DTX3L,HMGB2,PAK2,STAT2,FGG,PLSCR1,CASP8,DPP4,STAT1,ADAR,FCGR1A,MPP1,GBP5,IFIT1,DDX60,GIT1,MMRN1,LGALS9,HLA-A,PTK2B,SAA1,APOBEC3G,CYLD,ARRB2,PARP14,PIK3CG,FAM49B,IDO1,CASP1,CXCL17,ALOX5AP,ISG15,FGA,STING1
GO Process	GO:0051249	Regulation of lymphocyte activation	24	508	0.43	0.0036	9606.ENSP00000231449,9606.ENSP00000259951,9606.ENSP00000264972,9606.ENSP00000343325,9606.ENSP00000353731,9606.ENSP00000354566,9606.ENSP00000356946,9606.ENSP00000359663,9606.ENSP00000363031,9606.ENSP00000365261,9606.ENSP00000378368,9606.ENSP00000378856,9606.ENSP00000379873,9606.ENSP00000393840,9606.ENSP00000398890,9606.ENSP00000408146,9606.ENSP00000417404,9606.ENSP00000429150,9606.ENSP00000430950,…	IL4,HLA-F,ZAP70,PKN1,DPP4,CD3E,FCGR3A,CD40LG,THEMIS2,LST1,FLOT2,LGALS9,HLA-A,BLOC1S3,HLA-DMB,HLA-DPB1,HFE,FAM49B,IDO1,TBC1D10C,SMARCC2,IL4I1,LCK,IGHV3-15
GO Process	GO:0002694	Regulation of leukocyte activation	28	601	0.42	0.0011	9606.ENSP00000231449,9606.ENSP00000236826,9606.ENSP00000259951,9606.ENSP00000264972,9606.ENSP00000343325,9606.ENSP00000345494,9606.ENSP00000353731,9606.ENSP00000354566,9606.ENSP00000356946,9606.ENSP00000359663,9606.ENSP00000363031,9606.ENSP00000365261,9606.ENSP00000378368,9606.ENSP00000378856,9606.ENSP00000379873,9606.ENSP00000393840,9606.ENSP00000398890,9606.ENSP00000408146,9606.ENSP00000408342,…	IL4,MMP8,HLA-F,ZAP70,PKN1,PLSCR1,DPP4,CD3E,FCGR3A,CD40LG,THEMIS2,LST1,FLOT2,LGALS9,HLA-A,BLOC1S3,HLA-DMB,HLA-DPB1,PRAM1,HFE,FAM49B,IDO1,TBC1D10C,SMARCC2,IL4I1,LCK,CD177,IGHV3-15
GO Process	GO:0022407	Regulation of cell-cell adhesion	22	480	0.42	0.0095	9606.ENSP00000231449,9606.ENSP00000264972,9606.ENSP00000336829,9606.ENSP00000338171,9606.ENSP00000353731,9606.ENSP00000354566,9606.ENSP00000359663,9606.ENSP00000365569,9606.ENSP00000378368,9606.ENSP00000378431,9606.ENSP00000378856,9606.ENSP00000379873,9606.ENSP00000380227,9606.ENSP00000398890,9606.ENSP00000408146,9606.ENSP00000417404,9606.ENSP00000429150,9606.ENSP00000430950,9606.ENSP00000449396,…	IL4,ZAP70,FGG,SKAP1,DPP4,CD3E,CD40LG,FLOT1,FLOT2,MMRN1,LGALS9,HLA-A,ITGA4,HLA-DMB,HLA-DPB1,HFE,FAM49B,IDO1,SMARCC2,IL4I1,LCK,FGA
GO Process	GO:0032103	Positive regulation of response to external stimulus	21	453	0.42	0.0115	9606.ENSP00000231449,9606.ENSP00000236826,9606.ENSP00000245907,9606.ENSP00000259951,9606.ENSP00000265164,9606.ENSP00000265371,9606.ENSP00000290866,9606.ENSP00000296503,9606.ENSP00000314067,9606.ENSP00000345494,9606.ENSP00000358165,9606.ENSP00000359488,9606.ENSP00000377344,9606.ENSP00000378856,9606.ENSP00000380638,9606.ENSP00000419260,9606.ENSP00000430950,9606.ENSP00000433138,9606.ENSP00000472467,…	IL4,MMP8,C3,HLA-F,CASP6,NRP1,ACE,HMGB2,PAK2,PLSCR1,FCGR1A,GBP5,DDX60,LGALS9,PTK2B,PIK3CG,IDO1,CASP1,CXCL17,ALOX5AP,STING1
GO Process	GO:0001775	Cell activation	31	693	0.41	0.00083	9606.ENSP00000231449,9606.ENSP00000234313,9606.ENSP00000262238,9606.ENSP00000264033,9606.ENSP00000264972,9606.ENSP00000265433,9606.ENSP00000320563,9606.ENSP00000336829,9606.ENSP00000345494,9606.ENSP00000349252,9606.ENSP00000351273,9606.ENSP00000351314,9606.ENSP00000353731,9606.ENSP00000354566,9606.ENSP00000356946,9606.ENSP00000359663,9606.ENSP00000379601,9606.ENSP00000379873,9606.ENSP00000380227,…	IL4,PLEK,YY1,CBL,ZAP70,NBN,WDFY4,FGG,PLSCR1,ITGAL,CASP8,PSMB10,DPP4,CD3E,FCGR3A,CD40LG,RAB27A,HLA-A,ITGA4,PTK2B,SAA1,BLOC1S3,PTPRJ,PIK3CG,DOCK2,IDO1,TBC1D10C,LCK,CD48,DOCK10,FGA
GO Process	GO:0009617	Response to bacterium	30	663	0.41	0.00091	9606.ENSP00000243611,9606.ENSP00000245907,9606.ENSP00000250092,9606.ENSP00000255030,9606.ENSP00000261267,9606.ENSP00000274306,9606.ENSP00000290866,9606.ENSP00000296503,9606.ENSP00000342278,9606.ENSP00000348170,9606.ENSP00000351273,9606.ENSP00000356037,9606.ENSP00000358165,9606.ENSP00000359488,9606.ENSP00000359490,9606.ENSP00000359497,9606.ENSP00000359783,9606.ENSP00000364032,9606.ENSP00000378338,…	C4BPB,C3,CD68,CRP,LYZ,GZMA,ACE,HMGB2,OAS2,HP,CASP8,C4BPA,FCGR1A,GBP5,GBP4,GBP2,IFI44,TAP2,GIT1,LGALS9,HLA-A,FAM49B,IDO1,CASP1,JCHAIN,FKBP5,IGHV3-15,TMF1,ISG15,FGA
GO Process	GO:0051098	Regulation of binding	17	375	0.41	0.0487	9606.ENSP00000236826,9606.ENSP00000254436,9606.ENSP00000265371,9606.ENSP00000267163,9606.ENSP00000274306,9606.ENSP00000274764,9606.ENSP00000290866,9606.ENSP00000296161,9606.ENSP00000296503,9606.ENSP00000360869,9606.ENSP00000365569,9606.ENSP00000376077,9606.ENSP00000380227,9606.ENSP00000403701,9606.ENSP00000417404,9606.ENSP00000490935,9606.ENSP00000498596	MMP8,TRIM21,NRP1,RB1,GZMA,H2BC1,ACE,DTX3L,HMGB2,IFIT1,FLOT1,SUMO1,ITGA4,ARRB2,HFE,IFIT2,STING1
GO Process	GO:0006325	Chromatin organization	27	612	0.4	0.0036	9606.ENSP00000261366,9606.ENSP00000262238,9606.ENSP00000267163,9606.ENSP00000274764,9606.ENSP00000296161,9606.ENSP00000296503,9606.ENSP00000325677,9606.ENSP00000326603,9606.ENSP00000328729,9606.ENSP00000343325,9606.ENSP00000343412,9606.ENSP00000355388,9606.ENSP00000358799,9606.ENSP00000359518,9606.ENSP00000361990,9606.ENSP00000363787,9606.ENSP00000365770,9606.ENSP00000371859,9606.ENSP00000377060,…	LMNB1,YY1,RB1,H2BC1,DTX3L,HMGB2,RNF40,SMCHD1,SELENOF,PKN1,BABAM2,MPHOSPH8,RBM15,MRGBP,UBR2,RING1,MTHFR,BAZ1A,CBX1,CHD2,CGGBP1,MORF4L2,HP1BP3,C17orf49,SMARCC2,ANP32E,RIOX1
GO Process	GO:0045321	Leukocyte activation	25	574	0.4	0.0071	9606.ENSP00000231449,9606.ENSP00000262238,9606.ENSP00000264033,9606.ENSP00000264972,9606.ENSP00000265433,9606.ENSP00000320563,9606.ENSP00000349252,9606.ENSP00000351273,9606.ENSP00000351314,9606.ENSP00000353731,9606.ENSP00000354566,9606.ENSP00000356946,9606.ENSP00000359663,9606.ENSP00000379601,9606.ENSP00000379873,9606.ENSP00000380227,9606.ENSP00000380638,9606.ENSP00000400010,9606.ENSP00000419260,…	IL4,YY1,CBL,ZAP70,NBN,WDFY4,ITGAL,CASP8,PSMB10,DPP4,CD3E,FCGR3A,CD40LG,RAB27A,HLA-A,ITGA4,PTK2B,PTPRJ,PIK3CG,DOCK2,IDO1,TBC1D10C,LCK,CD48,DOCK10
GO Process	GO:0051668	Localization within membrane	23	535	0.39	0.0149	9606.ENSP00000205636,9606.ENSP00000251143,9606.ENSP00000258301,9606.ENSP00000261366,9606.ENSP00000262213,9606.ENSP00000265070,9606.ENSP00000265195,9606.ENSP00000273258,9606.ENSP00000319831,9606.ENSP00000338171,9606.ENSP00000349252,9606.ENSP00000356465,9606.ENSP00000365477,9606.ENSP00000365569,9606.ENSP00000378368,9606.ENSP00000378394,9606.ENSP00000380227,9606.ENSP00000393559,9606.ENSP00000408342,…	CMTM6,VPS35L,STX6,LMNB1,TRAM1,GOLPH3,SIL1,ARL6IP5,DEF6,SKAP1,ITGAL,RAB32,CCDC93,FLOT1,FLOT2,PSAP,ITGA4,PACS2,PRAM1,DOCK2,C2CD5,RABEP1,FYB1
GO Process	GO:0043065	Positive regulation of apoptotic process	22	507	0.39	0.0173	9606.ENSP00000188790,9606.ENSP00000245907,9606.ENSP00000265164,9606.ENSP00000273258,9606.ENSP00000274306,9606.ENSP00000290866,9606.ENSP00000308117,9606.ENSP00000314067,9606.ENSP00000351273,9606.ENSP00000358327,9606.ENSP00000359663,9606.ENSP00000368710,9606.ENSP00000369127,9606.ENSP00000377262,9606.ENSP00000378856,9606.ENSP00000380227,9606.ENSP00000392025,9606.ENSP00000403701,9606.ENSP00000430950,…	FAP,C3,CASP6,ARL6IP5,GZMA,ACE,CD248,PAK2,CASP8,CASP7,CD40LG,RASSF2,DNAJA1,SRPK2,LGALS9,ITGA4,CYLD,ARRB2,IDO1,TXNIP,LCK,IFIT2
GO Process	GO:0034097	Response to cytokine	32	804	0.36	0.0040	9606.ENSP00000252595,9606.ENSP00000254436,9606.ENSP00000262238,9606.ENSP00000264033,9606.ENSP00000264170,9606.ENSP00000315768,9606.ENSP00000333896,9606.ENSP00000336829,9606.ENSP00000342278,9606.ENSP00000345494,9606.ENSP00000351273,9606.ENSP00000354394,9606.ENSP00000354822,9606.ENSP00000357459,9606.ENSP00000358799,9606.ENSP00000359488,9606.ENSP00000359490,9606.ENSP00000359497,9606.ENSP00000359504,…	SLC27A1,TRIM21,YY1,CBL,KYNU,STAT2,RPS6KA4,FGG,OAS2,PLSCR1,CASP8,STAT1,XAF1,ADAR,RBM15,GBP5,GBP4,GBP2,GBP1,IFIT1,MTHFR,DUOX2,LGALS9,ITGA4,PTK2B,PTPRJ,CASP1,NUB1,IRAK4,IFIT2,ISG15,STING1
GO Process	GO:0060627	Regulation of vesicle-mediated transport	22	551	0.36	0.0439	9606.ENSP00000231449,9606.ENSP00000245907,9606.ENSP00000259951,9606.ENSP00000264033,9606.ENSP00000265371,9606.ENSP00000336829,9606.ENSP00000345494,9606.ENSP00000358165,9606.ENSP00000365569,9606.ENSP00000378338,9606.ENSP00000378856,9606.ENSP00000379601,9606.ENSP00000383199,9606.ENSP00000400010,9606.ENSP00000403701,9606.ENSP00000408342,9606.ENSP00000417404,9606.ENSP00000429283,9606.ENSP00000443204,…	IL4,C3,HLA-F,CBL,NRP1,FGG,PLSCR1,FCGR1A,FLOT1,GIT1,LGALS9,RAB27A,NEDD4L,PTPRJ,ARRB2,PRAM1,HFE,DOCK2,C2CD5,RAB4B,CD177,FGA
GO Process	GO:0010942	Positive regulation of cell death	23	590	0.35	0.0444	9606.ENSP00000188790,9606.ENSP00000245907,9606.ENSP00000265164,9606.ENSP00000273258,9606.ENSP00000274306,9606.ENSP00000290866,9606.ENSP00000308117,9606.ENSP00000314067,9606.ENSP00000348170,9606.ENSP00000351273,9606.ENSP00000358327,9606.ENSP00000359663,9606.ENSP00000368710,9606.ENSP00000369127,9606.ENSP00000377262,9606.ENSP00000378856,9606.ENSP00000380227,9606.ENSP00000392025,9606.ENSP00000403701,…	FAP,C3,CASP6,ARL6IP5,GZMA,ACE,CD248,PAK2,HP,CASP8,CASP7,CD40LG,RASSF2,DNAJA1,SRPK2,LGALS9,ITGA4,CYLD,ARRB2,IDO1,TXNIP,LCK,IFIT2
GO Process	GO:0080134	Regulation of response to stress	53	1373	0.34	4.72e-05	9606.ENSP00000188790,9606.ENSP00000231449,9606.ENSP00000236826,9606.ENSP00000245907,9606.ENSP00000250113,9606.ENSP00000254436,9606.ENSP00000259951,9606.ENSP00000262215,9606.ENSP00000262238,9606.ENSP00000265164,9606.ENSP00000267163,9606.ENSP00000273258,9606.ENSP00000278407,9606.ENSP00000290866,9606.ENSP00000296161,9606.ENSP00000296503,9606.ENSP00000314067,9606.ENSP00000315768,9606.ENSP00000326603,…	FAP,IL4,MMP8,C3,FXR2,TRIM21,HLA-F,ARFGEF1,YY1,CASP6,RB1,ARL6IP5,SERPING1,ACE,DTX3L,HMGB2,PAK2,STAT2,SMCHD1,FGG,BABAM2,PLSCR1,CASP8,STAT1,ADAR,FCGR1A,GBP5,MRGBP,IFIT1,PPP1R10,RASSF2,DNAJA1,DUOX2,GIT1,MMRN1,LGALS9,HLA-A,PTK2B,SAA1,APOBEC3G,CYLD,MORF4L2,ARRB2,PARP14,PIK3CG,IDO1,CASP1,SMARCC2,CXCL17,ALOX5AP,ISG15,FGA,STING1
GO Process	GO:0009605	Response to external stimulus	88	2355	0.33	8.16e-09	9606.ENSP00000214869,9606.ENSP00000221515,9606.ENSP00000231449,9606.ENSP00000243611,9606.ENSP00000245907,9606.ENSP00000250092,9606.ENSP00000254436,9606.ENSP00000255030,9606.ENSP00000256509,9606.ENSP00000261267,9606.ENSP00000264033,9606.ENSP00000264170,9606.ENSP00000264265,9606.ENSP00000264972,9606.ENSP00000265371,9606.ENSP00000267859,9606.ENSP00000274306,9606.ENSP00000278407,9606.ENSP00000290866,…	TMED1,RETN,IL4,C4BPB,C3,CD68,TRIM21,CRP,CHL1,LYZ,CBL,KYNU,LXN,ZAP70,NRP1,BNIP2,GZMA,SERPING1,ACE,DTX3L,HMGB2,ISG20,GLUL,STAT2,WDFY4,OAS2,PLSCR1,HP,TRIM4,CASP8,DPP4,STAT1,C4BPA,RAB32,FCGR3A,ADAR,FCGR1A,GBP5,GBP4,GBP2,GBP1,IFI44,C8B,IFIT5,IFIT1,TOR2A,TAP2,HLA-C,MTHFR,DUOX2,SRPK2,DDX60,GIT1,LGALS9,TYMP,RAB27A,HLA-A,ITGA4,PTK2B,SAA1,APOBEC3G,CYLD,BLOC1S3,PTPRJ,ARRB2,HFE,PARP14,PIK3CG,FAM49B,DOCK2,IDO…
GO Process	GO:0010628	Positive regulation of gene expression	42	1146	0.32	0.0017	9606.ENSP00000231449,9606.ENSP00000236826,9606.ENSP00000245907,9606.ENSP00000250113,9606.ENSP00000255030,9606.ENSP00000259396,9606.ENSP00000259951,9606.ENSP00000262238,9606.ENSP00000296503,9606.ENSP00000313199,9606.ENSP00000342278,9606.ENSP00000345494,9606.ENSP00000351273,9606.ENSP00000354394,9606.ENSP00000354566,9606.ENSP00000356946,9606.ENSP00000357459,9606.ENSP00000359488,9606.ENSP00000359663,…	IL4,MMP8,C3,FXR2,CRP,ORM1,HLA-F,YY1,HMGB2,HNRNPD,OAS2,PLSCR1,CASP8,STAT1,CD3E,FCGR3A,ADAR,GBP5,CD40LG,FUBP1,TOR2A,FLOT1,SRPK2,LGALS9,RAB27A,HLA-A,PTK2B,SAA1,PTPRJ,ARRB2,HLA-DPB1,HFE,PIK3CG,FAM49B,IDO1,CASP1,ITGAX,CXCL17,TMF1,ISG15,IFIH1,STING1
GO Process	GO:0030155	Regulation of cell adhesion	29	784	0.32	0.0212	9606.ENSP00000231449,9606.ENSP00000264972,9606.ENSP00000265371,9606.ENSP00000284322,9606.ENSP00000336829,9606.ENSP00000338171,9606.ENSP00000353731,9606.ENSP00000354566,9606.ENSP00000359504,9606.ENSP00000359663,9606.ENSP00000365569,9606.ENSP00000378368,9606.ENSP00000378431,9606.ENSP00000378856,9606.ENSP00000379873,9606.ENSP00000380227,9606.ENSP00000380638,9606.ENSP00000384906,9606.ENSP00000398890,…	IL4,ZAP70,NRP1,ABI3BP,FGG,SKAP1,DPP4,CD3E,GBP1,CD40LG,FLOT1,FLOT2,MMRN1,LGALS9,HLA-A,ITGA4,PTK2B,SAA1,HLA-DMB,PTPRJ,HLA-DPB1,HFE,PIK3CG,FAM49B,IDO1,SMARCC2,IL4I1,LCK,FGA
GO Process	GO:0006950	Response to stress	120	3358	0.31	5.65e-12	9606.ENSP00000214869,9606.ENSP00000223129,9606.ENSP00000225941,9606.ENSP00000231449,9606.ENSP00000234313,9606.ENSP00000243611,9606.ENSP00000245907,9606.ENSP00000250092,9606.ENSP00000252595,9606.ENSP00000254436,9606.ENSP00000254719,9606.ENSP00000255030,9606.ENSP00000259396,9606.ENSP00000261267,9606.ENSP00000262213,9606.ENSP00000262238,9606.ENSP00000264033,9606.ENSP00000264170,9606.ENSP00000264265,…	TMED1,RPA3,ABI3,IL4,PLEK,C4BPB,C3,CD68,SLC27A1,TRIM21,RPA1,CRP,ORM1,LYZ,TRAM1,YY1,CBL,KYNU,LXN,SLC30A9,ZAP70,NRP1,NBN,ARL6IP5,H2BC1,SAA4,SERPING1,ACE,DTX3L,HMGB2,ISG20,GLUL,STAT2,SMC1A,MRE11,SMCHD1,UBA7,RPS6KA4,FGG,TRPV2,OAS2,PKN1,BABAM2,APOL3,PLSCR1,TAP1,HP,TRIM4,ITGAL,CASP8,DPP4,STAT1,MARC2,C4BPA,FCGR3A,ADAR,FCGR1A,CASP7,GBP5,GBP4,GBP2,GBP1,CD40LG,C8B,PDLIM1,CDC5L,PAXX,IFIT5,IFIT1,TOR2A,THEMIS2…
GO Process	GO:0051276	Chromosome organization	35	968	0.31	0.0090	9606.ENSP00000223129,9606.ENSP00000254719,9606.ENSP00000261366,9606.ENSP00000262238,9606.ENSP00000265433,9606.ENSP00000267163,9606.ENSP00000274764,9606.ENSP00000296161,9606.ENSP00000296503,9606.ENSP00000320663,9606.ENSP00000323421,9606.ENSP00000325398,9606.ENSP00000325677,9606.ENSP00000325863,9606.ENSP00000326603,9606.ENSP00000328729,9606.ENSP00000343325,9606.ENSP00000343412,9606.ENSP00000355388,…	RPA3,RPA1,LMNB1,YY1,NBN,RB1,H2BC1,DTX3L,HMGB2,EML4,SMC1A,TPRKB,RNF40,MRE11,SMCHD1,SELENOF,PKN1,BABAM2,MPHOSPH8,RBM15,MRGBP,UBR2,RING1,MTHFR,BAZ1A,CBX1,CHD2,CGGBP1,MORF4L2,HP1BP3,C17orf49,SMARCC2,ANP32E,RIOX1,CHAMP1
GO Process	GO:0048584	Positive regulation of response to stimulus	75	2131	0.3	4.00e-06	9606.ENSP00000231449,9606.ENSP00000236826,9606.ENSP00000243611,9606.ENSP00000244519,9606.ENSP00000245907,9606.ENSP00000250113,9606.ENSP00000251166,9606.ENSP00000254436,9606.ENSP00000259951,9606.ENSP00000262215,9606.ENSP00000262238,9606.ENSP00000264033,9606.ENSP00000264972,9606.ENSP00000265070,9606.ENSP00000265164,9606.ENSP00000265371,9606.ENSP00000273258,9606.ENSP00000278407,9606.ENSP00000290866,…	IL4,MMP8,C4BPB,BTN3A3,C3,FXR2,CORO7,TRIM21,HLA-F,ARFGEF1,YY1,CBL,ZAP70,GOLPH3,CASP6,NRP1,ARL6IP5,SERPING1,ACE,DTX3L,HMGB2,MAPRE2,PAK2,CRLF3,SMCHD1,FGG,SKAP1,BABAM2,APOL3,PLSCR1,UBE2I,CASP8,CD3E,C4BPA,FCGR1A,GBP5,MRGBP,C8B,IFIT5,TOR2A,THEMIS2,TAP2,FLOT1,RECK,RASSF2,DUOX2,DDX60,LGALS9,HLA-A,PTK2B,CYLD,MORF4L2,HLA-DMB,PTPRJ,ARRB2,HLA-DPB1,PRAM1,HFE,PARP14,PIK3CG,FAM49B,IDO1,CASP1,CHERP,SMARCC2,CXCL1…
GO Process	GO:0051336	Regulation of hydrolase activity	35	1011	0.3	0.0173	9606.ENSP00000202677,9606.ENSP00000203556,9606.ENSP00000216802,9606.ENSP00000223061,9606.ENSP00000234313,9606.ENSP00000245907,9606.ENSP00000262215,9606.ENSP00000264265,9606.ENSP00000264896,9606.ENSP00000265164,9606.ENSP00000273258,9606.ENSP00000274306,9606.ENSP00000278407,9606.ENSP00000296503,9606.ENSP00000300249,9606.ENSP00000314067,9606.ENSP00000342278,9606.ENSP00000351273,9606.ENSP00000358099,…	RALGAPA2,GMIP,PSME2,PCOLCE,PLEK,C3,ARFGEF1,LXN,SCARB2,CASP6,ARL6IP5,GZMA,SERPING1,HMGB2,MAPRE2,PAK2,OAS2,CASP8,RGS10,RECK,PSME1,PSAP,LGALS9,ITIH5,PTK2B,ARHGAP25,ARRB2,ADPRH,ASAP1,CASP1,RPS6KA1,TBC1D10C,SERPINA3,LCK,DOCK10
GO Process	GO:0044093	Positive regulation of molecular function	54	1587	0.29	0.00076	9606.ENSP00000202677,9606.ENSP00000203556,9606.ENSP00000216802,9606.ENSP00000223061,9606.ENSP00000231449,9606.ENSP00000234313,9606.ENSP00000236826,9606.ENSP00000252595,9606.ENSP00000254436,9606.ENSP00000261776,9606.ENSP00000265164,9606.ENSP00000265371,9606.ENSP00000265433,9606.ENSP00000267163,9606.ENSP00000273258,9606.ENSP00000274764,9606.ENSP00000290866,9606.ENSP00000296161,9606.ENSP00000296503,…	RALGAPA2,GMIP,PSME2,PCOLCE,IL4,PLEK,MMP8,SLC27A1,TRIM21,VAC14,CASP6,NRP1,NBN,RB1,ARL6IP5,H2BC1,ACE,DTX3L,HMGB2,MAPRE2,HNRNPD,PAK2,MRE11,RPS6KA4,PLSCR1,UBE2I,CACNA2D1,CASP8,CHTOP,CTSS,RGS10,FCGR1A,CD40LG,FLOT1,RASSF2,PSME1,SUMO1,FLOT2,PSAP,LGALS9,PTK2B,BUD31,ARHGAP25,EPM2AIP1,HFE,PIK3CG,ADPRH,ASAP1,CASP1,TOR1AIP1,TBC1D10C,LCK,DOCK10,STING1
GO Process	GO:0050790	Regulation of catalytic activity	78	2370	0.27	2.32e-05	9606.ENSP00000202677,9606.ENSP00000203556,9606.ENSP00000216802,9606.ENSP00000223061,9606.ENSP00000231449,9606.ENSP00000234313,9606.ENSP00000245907,9606.ENSP00000247665,9606.ENSP00000252595,9606.ENSP00000261776,9606.ENSP00000262215,9606.ENSP00000263245,9606.ENSP00000264033,9606.ENSP00000264265,9606.ENSP00000264896,9606.ENSP00000265164,9606.ENSP00000265371,9606.ENSP00000265433,9606.ENSP00000267163,…	RALGAPA2,GMIP,PSME2,PCOLCE,IL4,PLEK,C3,PHPT1,SLC27A1,VAC14,ARFGEF1,ARFGAP3,CBL,LXN,SCARB2,CASP6,NRP1,NBN,RB1,BNIP2,ARL6IP5,GZMA,SERPING1,ACE,DTX3L,HMGB2,MAPRE2,HNRNPD,PAK2,DEF6,MRE11,ARHGEF1,OAS2,PKN1,PLSCR1,UBE2I,HP,CASP8,ADAR,CHTOP,RGS10,FCGR1A,CD40LG,IFIT1,GTF3C4,CTSA,RING1,PPP1R10,PIP4K2A,RECK,RASSF2,DNAJA1,PSME1,GIT1,PSAP,LGALS9,ITIH5,NCF4,PTK2B,WDR81,ARHGAP25,PTPRJ,ARRB2,EPM2AIP1,PIK3CG,ADP…
GO Process	GO:0008104	Protein localization	63	1943	0.27	0.00057	9606.ENSP00000205636,9606.ENSP00000214869,9606.ENSP00000234313,9606.ENSP00000250092,9606.ENSP00000251143,9606.ENSP00000251166,9606.ENSP00000254719,9606.ENSP00000258301,9606.ENSP00000261191,9606.ENSP00000261366,9606.ENSP00000262213,9606.ENSP00000262215,9606.ENSP00000263245,9606.ENSP00000264896,9606.ENSP00000265070,9606.ENSP00000265195,9606.ENSP00000265371,9606.ENSP00000267163,9606.ENSP00000273258,…	CMTM6,TMED1,PLEK,CD68,VPS35L,CORO7,RPA1,STX6,INTS13,LMNB1,TRAM1,ARFGEF1,ARFGAP3,SCARB2,GOLPH3,SIL1,NRP1,RB1,ARL6IP5,STX5,DTX3L,TPP1,MAPRE2,RAB24,PAK2,FGG,SKAP1,TAP1,ITGAL,COG2,RAB32,ADAR,GBP5,GBP2,GBP1,IFIT1,CTSA,TAP2,CCDC93,FLOT1,PPP1R10,SNX15,DNAJA1,SUMO1,TGFBRAP1,FLOT2,ITGA4,PACS2,BLOC1S3,SELENBP1,ARRB2,PRAM1,RAB23,SPCS3,TOR1AIP1,C2CD5,RABEP1,TXNIP,RAB4B,CD177,FYB1,CHAMP1,ISG15
GO Process	GO:0043085	Positive regulation of catalytic activity	39	1191	0.27	0.0206	9606.ENSP00000202677,9606.ENSP00000203556,9606.ENSP00000216802,9606.ENSP00000223061,9606.ENSP00000231449,9606.ENSP00000234313,9606.ENSP00000252595,9606.ENSP00000261776,9606.ENSP00000265164,9606.ENSP00000265433,9606.ENSP00000273258,9606.ENSP00000290866,9606.ENSP00000296161,9606.ENSP00000296503,9606.ENSP00000300249,9606.ENSP00000313199,9606.ENSP00000314067,9606.ENSP00000325863,9606.ENSP00000345494,…	RALGAPA2,GMIP,PSME2,PCOLCE,IL4,PLEK,SLC27A1,VAC14,CASP6,NBN,ARL6IP5,ACE,DTX3L,HMGB2,MAPRE2,HNRNPD,PAK2,MRE11,PLSCR1,UBE2I,CASP8,CHTOP,RGS10,FCGR1A,CD40LG,RASSF2,PSME1,PSAP,LGALS9,PTK2B,ARHGAP25,EPM2AIP1,PIK3CG,ADPRH,ASAP1,CASP1,TBC1D10C,LCK,DOCK10
GO Process	GO:0065009	Regulation of molecular function	96	3085	0.25	6.60e-06	9606.ENSP00000202677,9606.ENSP00000203556,9606.ENSP00000216802,9606.ENSP00000223061,9606.ENSP00000231449,9606.ENSP00000234313,9606.ENSP00000236826,9606.ENSP00000245907,9606.ENSP00000247665,9606.ENSP00000252595,9606.ENSP00000254436,9606.ENSP00000261776,9606.ENSP00000262215,9606.ENSP00000263245,9606.ENSP00000264033,9606.ENSP00000264265,9606.ENSP00000264896,9606.ENSP00000265164,9606.ENSP00000265371,…	RALGAPA2,GMIP,PSME2,PCOLCE,IL4,PLEK,MMP8,C3,PHPT1,SLC27A1,TRIM21,VAC14,ARFGEF1,ARFGAP3,CBL,LXN,SCARB2,CASP6,NRP1,NBN,RB1,BNIP2,ARL6IP5,GZMA,H2BC1,SERPING1,ACE,DTX3L,HMGB2,MAPRE2,HNRNPD,PAK2,DEF6,MRE11,RPS6KA4,ARHGEF1,OAS2,PKN1,PLSCR1,UBE2I,HP,CACNA2D1,CASP8,ADAR,CHTOP,CTSS,RGS10,FCGR1A,CD40LG,IFIT1,GTF3C4,CTSA,RING1,FLOT1,PPP1R10,PIP4K2A,RECK,RASSF2,DNAJA1,PSME1,SUMO1,GIT1,FLOT2,PSAP,LGALS9,ITGA4…
GO Process	GO:0051641	Cellular localization	83	2677	0.25	7.87e-05	9606.ENSP00000205636,9606.ENSP00000214869,9606.ENSP00000234313,9606.ENSP00000250092,9606.ENSP00000251143,9606.ENSP00000251166,9606.ENSP00000254719,9606.ENSP00000258301,9606.ENSP00000258886,9606.ENSP00000261191,9606.ENSP00000261366,9606.ENSP00000262213,9606.ENSP00000262215,9606.ENSP00000263245,9606.ENSP00000264033,9606.ENSP00000264896,9606.ENSP00000265070,9606.ENSP00000265164,9606.ENSP00000265195,…	CMTM6,TMED1,PLEK,CD68,VPS35L,CORO7,RPA1,STX6,IREB2,INTS13,LMNB1,TRAM1,ARFGEF1,ARFGAP3,CBL,SCARB2,GOLPH3,CASP6,SIL1,NRP1,RB1,ARL6IP5,STX5,DTX3L,TPP1,MAPRE2,RAB24,PAK2,DEF6,EML4,FGG,SKAP1,TAP1,UBE2I,ITGAL,COG2,RAB32,FCGR3A,ADAR,CHTOP,GBP5,GBP2,GBP1,IFIT1,CTSA,TAP2,CCDC93,FLOT1,PPP1R10,PIP4K2A,SNX15,DNAJA1,STEAP4,SUMO1,TGFBRAP1,GIT1,FLOT2,PSAP,RAB27A,ITGA4,WDR81,PACS2,BLOC1S3,SELENBP1,ARRB2,PRAM1,HF…
GO Process	GO:0033036	Macromolecule localization	74	2356	0.25	0.00021	9606.ENSP00000205636,9606.ENSP00000214869,9606.ENSP00000234313,9606.ENSP00000250092,9606.ENSP00000251143,9606.ENSP00000251166,9606.ENSP00000252595,9606.ENSP00000254719,9606.ENSP00000258301,9606.ENSP00000261191,9606.ENSP00000261366,9606.ENSP00000262213,9606.ENSP00000262215,9606.ENSP00000262238,9606.ENSP00000263245,9606.ENSP00000264896,9606.ENSP00000265070,9606.ENSP00000265195,9606.ENSP00000265371,…	CMTM6,TMED1,PLEK,CD68,VPS35L,CORO7,SLC27A1,RPA1,STX6,INTS13,LMNB1,TRAM1,ARFGEF1,YY1,ARFGAP3,SCARB2,GOLPH3,SIL1,NRP1,RB1,ARL6IP5,ACE,STX5,DTX3L,TPP1,MAPRE2,RAB24,PAK2,FGG,SKAP1,APOL3,PLSCR1,TAP1,ITGAL,COG2,RAB32,ADAR,CHTOP,GBP5,GBP2,GBP1,IFIT1,CTSA,TAP2,CCDC93,FLOT1,PPP1R10,PIP4K2A,SNX15,DNAJA1,SUMO1,TGFBRAP1,FLOT2,PSAP,LIMA1,ITGA4,PACS2,BLOC1S3,SELENBP1,ARRB2,PRAM1,RAB23,SPCS3,TMEM41B,TOR1AIP1,C2…
GO Process	GO:0042981	Regulation of apoptotic process	46	1462	0.25	0.0148	9606.ENSP00000188790,9606.ENSP00000231449,9606.ENSP00000245907,9606.ENSP00000256509,9606.ENSP00000264033,9606.ENSP00000265070,9606.ENSP00000265164,9606.ENSP00000265371,9606.ENSP00000267163,9606.ENSP00000267859,9606.ENSP00000273258,9606.ENSP00000274306,9606.ENSP00000290866,9606.ENSP00000296503,9606.ENSP00000308117,9606.ENSP00000314067,9606.ENSP00000325863,9606.ENSP00000336829,9606.ENSP00000343412,…	FAP,IL4,C3,CHL1,CBL,GOLPH3,CASP6,NRP1,RB1,BNIP2,ARL6IP5,GZMA,ACE,HMGB2,CD248,PAK2,MRE11,FGG,BABAM2,CASP8,STAT1,CD3E,ADAR,CASP7,MRGBP,CD40LG,PPP1R10,RASSF2,DNAJA1,SRPK2,LGALS9,ITGA4,PTK2B,CYLD,MORF4L2,ARRB2,PIK3CG,IDO1,CASP1,RPS6KA1,TXNIP,ANP32E,LCK,IFIT2,TMF1,FGA
GO Process	GO:0051240	Positive regulation of multicellular organismal process	47	1505	0.25	0.0148	9606.ENSP00000221515,9606.ENSP00000231449,9606.ENSP00000236826,9606.ENSP00000245907,9606.ENSP00000252595,9606.ENSP00000259396,9606.ENSP00000259951,9606.ENSP00000264972,9606.ENSP00000265371,9606.ENSP00000267163,9606.ENSP00000284322,9606.ENSP00000290866,9606.ENSP00000296503,9606.ENSP00000336829,9606.ENSP00000342222,9606.ENSP00000342278,9606.ENSP00000349320,9606.ENSP00000351273,9606.ENSP00000353401,…	RETN,IL4,MMP8,C3,SLC27A1,ORM1,HLA-F,ZAP70,NRP1,RB1,ABI3BP,ACE,HMGB2,FGG,TRPV2,OAS2,CACNA2D1,CASP8,CUX1,STAT1,CD3E,FCGR3A,GBP5,CD40LG,FLOT1,LGALS9,HLA-A,PTK2B,SAA1,PTPRJ,ARRB2,HLA-DPB1,PIK3CG,SLC4A2,FAM49B,IDO1,CASP1,SMARCC2,ITGAX,CXCL17,IL4I1,NR2C2,TMF1,ISG15,IFIH1,FGA,STING1
GO Process	GO:0006508	Proteolysis	39	1247	0.25	0.0444	9606.ENSP00000188790,9606.ENSP00000223061,9606.ENSP00000226299,9606.ENSP00000231009,9606.ENSP00000236826,9606.ENSP00000245907,9606.ENSP00000261854,9606.ENSP00000264033,9606.ENSP00000265164,9606.ENSP00000274306,9606.ENSP00000274764,9606.ENSP00000287156,9606.ENSP00000290866,9606.ENSP00000296161,9606.ENSP00000299427,9606.ENSP00000325677,9606.ENSP00000333266,9606.ENSP00000336829,9606.ENSP00000343412,…	FAP,PCOLCE,LAP3,GZMK,MMP8,C3,SPPL2A,CBL,CASP6,GZMA,H2BC1,UBE2L6,ACE,DTX3L,TPP1,RNF40,UBA7,FGG,BABAM2,UBE2I,HP,CASP8,PSMB10,DPP4,CTSS,CASP7,CTSA,UBR2,NEDD4L,WDR81,CYLD,ARRB2,SPCS3,DNPEP,CASP1,UBE2J1,NUB1,ISG15,FGA
GO Process	GO:0016192	Vesicle-mediated transport	40	1298	0.25	0.0477	9606.ENSP00000205636,9606.ENSP00000214869,9606.ENSP00000234313,9606.ENSP00000251143,9606.ENSP00000251166,9606.ENSP00000258301,9606.ENSP00000262215,9606.ENSP00000263245,9606.ENSP00000264033,9606.ENSP00000264896,9606.ENSP00000265070,9606.ENSP00000294179,9606.ENSP00000296161,9606.ENSP00000319831,9606.ENSP00000349252,9606.ENSP00000353401,9606.ENSP00000353731,9606.ENSP00000355629,9606.ENSP00000356465,…	CMTM6,TMED1,PLEK,VPS35L,CORO7,STX6,ARFGEF1,ARFGAP3,CBL,SCARB2,GOLPH3,STX5,DTX3L,DEF6,ITGAL,CUX1,DPP4,COG2,RAB32,FCGR3A,FCGR1A,CCDC93,PIP4K2A,HSPA14,GRB2,TGFBRAP1,GIT1,RAB27A,ITGA4,NCF4,WDR81,ARHGAP25,ARRB2,PIK3CG,DOCK2,TBC1D10C,RABEP1,TNFAIP2,RAB4B,IGHV3-15
GO Process	GO:0048583	Regulation of response to stimulus	114	3931	0.22	7.19e-06	9606.ENSP00000188790,9606.ENSP00000202677,9606.ENSP00000203556,9606.ENSP00000231449,9606.ENSP00000234313,9606.ENSP00000236826,9606.ENSP00000243611,9606.ENSP00000244519,9606.ENSP00000245907,9606.ENSP00000247665,9606.ENSP00000250113,9606.ENSP00000251166,9606.ENSP00000252542,9606.ENSP00000254436,9606.ENSP00000259951,9606.ENSP00000261854,9606.ENSP00000262215,9606.ENSP00000262238,9606.ENSP00000264033,…	FAP,RALGAPA2,GMIP,IL4,PLEK,MMP8,C4BPB,BTN3A3,C3,PHPT1,FXR2,CORO7,SAFB2,TRIM21,HLA-F,SPPL2A,ARFGEF1,YY1,CBL,ZAP70,GOLPH3,CASP6,NRP1,TAPBPL,RB1,ARL6IP5,SERPING1,ACE,DTX3L,HMGB2,MAPRE2,PAK2,STAT2,CRLF3,DEF6,SMCHD1,FGG,ARHGEF1,SKAP1,PKN1,BABAM2,APOL3,PLSCR1,UBE2I,CASP8,DPP4,STAT1,CD3E,C4BPA,FCGR3A,ADAR,CTSS,RGS10,FCGR1A,MPP1,GBP5,GBP1,MRGBP,C8B,IFIT5,IFIT1,UBR2,TOR2A,THEMIS2,TAP2,FLOT1,PPP1R10,PIP4K2…
GO Process	GO:1902531	Regulation of intracellular signal transduction	50	1726	0.22	0.0398	9606.ENSP00000202677,9606.ENSP00000203556,9606.ENSP00000234313,9606.ENSP00000236826,9606.ENSP00000251166,9606.ENSP00000254436,9606.ENSP00000262215,9606.ENSP00000264033,9606.ENSP00000264972,9606.ENSP00000265070,9606.ENSP00000265371,9606.ENSP00000273258,9606.ENSP00000300249,9606.ENSP00000314067,9606.ENSP00000319831,9606.ENSP00000336829,9606.ENSP00000337261,9606.ENSP00000343412,9606.ENSP00000344577,…	RALGAPA2,GMIP,PLEK,MMP8,CORO7,TRIM21,ARFGEF1,CBL,ZAP70,GOLPH3,NRP1,ARL6IP5,MAPRE2,PAK2,DEF6,FGG,ARHGEF1,BABAM2,APOL3,UBE2I,CASP8,STAT1,CD3E,GBP1,IFIT5,UBR2,TOR2A,FLOT1,PPP1R10,RASSF2,DNAJA1,GRB2,DDX60,GIT1,LGALS9,PTK2B,ARHGAP25,CYLD,PTPRJ,ARRB2,PIK3CG,FAM49B,DOCK2,CASP1,CHERP,TBC1D10C,CXCL17,LCK,IRAK4,FGA
GO Process	GO:0010941	Regulation of cell death	48	1651	0.22	0.0465	9606.ENSP00000188790,9606.ENSP00000231449,9606.ENSP00000245907,9606.ENSP00000256509,9606.ENSP00000259951,9606.ENSP00000264033,9606.ENSP00000265070,9606.ENSP00000265164,9606.ENSP00000265371,9606.ENSP00000267163,9606.ENSP00000267859,9606.ENSP00000273258,9606.ENSP00000274306,9606.ENSP00000290866,9606.ENSP00000296503,9606.ENSP00000308117,9606.ENSP00000314067,9606.ENSP00000325863,9606.ENSP00000336829,…	FAP,IL4,C3,CHL1,HLA-F,CBL,GOLPH3,CASP6,NRP1,RB1,BNIP2,ARL6IP5,GZMA,ACE,HMGB2,CD248,PAK2,MRE11,FGG,BABAM2,HP,CASP8,STAT1,CD3E,ADAR,CASP7,MRGBP,CD40LG,PPP1R10,RASSF2,DNAJA1,SRPK2,LGALS9,ITGA4,PTK2B,CYLD,MORF4L2,ARRB2,PIK3CG,IDO1,CASP1,RPS6KA1,TXNIP,ANP32E,LCK,IFIT2,TMF1,FGA
GO Process	GO:0009893	Positive regulation of metabolic process	101	3847	0.18	0.0023	9606.ENSP00000216252,9606.ENSP00000216802,9606.ENSP00000223061,9606.ENSP00000225941,9606.ENSP00000231449,9606.ENSP00000234313,9606.ENSP00000236826,9606.ENSP00000243611,9606.ENSP00000245907,9606.ENSP00000250113,9606.ENSP00000252595,9606.ENSP00000254436,9606.ENSP00000255030,9606.ENSP00000259396,9606.ENSP00000259951,9606.ENSP00000261776,9606.ENSP00000262238,9606.ENSP00000264451,9606.ENSP00000265164,…	PHF5A,PSME2,PCOLCE,ABI3,IL4,PLEK,MMP8,C4BPB,C3,FXR2,SLC27A1,TRIM21,CRP,ORM1,HLA-F,VAC14,YY1,SLC30A9,CASP6,NRP1,NBN,RB1,ARL6IP5,ACE,STX5,DTX3L,HMGB2,NFYC,HNRNPD,PAK2,STAT2,CRLF3,RNF40,MRE11,SMCHD1,RPS6KA4,SKAP1,TRPV2,OAS2,PKN1,BABAM2,PLSCR1,CASP8,STAT1,CD3E,C4BPA,FCGR3A,ADAR,CHTOP,FCGR1A,RBM15,GBP5,MRGBP,CD40LG,FUBP1,PDLIM1,CDC5L,TOR2A,FLOT1,PPP1R10,PIP4K2A,RASSF2,BAZ1A,PSME1,SUMO1,GRB2,SRPK2,LGAL…
GO Process	GO:0010604	Positive regulation of macromolecule metabolic process	93	3533	0.18	0.0044	9606.ENSP00000216252,9606.ENSP00000216802,9606.ENSP00000223061,9606.ENSP00000231449,9606.ENSP00000236826,9606.ENSP00000243611,9606.ENSP00000245907,9606.ENSP00000250113,9606.ENSP00000252595,9606.ENSP00000254436,9606.ENSP00000255030,9606.ENSP00000259396,9606.ENSP00000259951,9606.ENSP00000262238,9606.ENSP00000264451,9606.ENSP00000265164,9606.ENSP00000265371,9606.ENSP00000265433,9606.ENSP00000267163,…	PHF5A,PSME2,PCOLCE,IL4,MMP8,C4BPB,C3,FXR2,SLC27A1,TRIM21,CRP,ORM1,HLA-F,YY1,SLC30A9,CASP6,NRP1,NBN,RB1,ARL6IP5,ACE,STX5,DTX3L,HMGB2,NFYC,HNRNPD,PAK2,STAT2,CRLF3,RNF40,MRE11,SMCHD1,RPS6KA4,SKAP1,OAS2,PKN1,BABAM2,PLSCR1,CASP8,STAT1,CD3E,C4BPA,FCGR3A,ADAR,CHTOP,FCGR1A,RBM15,GBP5,MRGBP,CD40LG,FUBP1,PDLIM1,CDC5L,TOR2A,FLOT1,PPP1R10,RASSF2,BAZ1A,PSME1,SUMO1,SRPK2,LGALS9,RAB27A,HLA-A,PTK2B,SAA1,BUD31,MO…
GO Process	GO:0010033	Response to organic substance	71	2692	0.18	0.0333	9606.ENSP00000023939,9606.ENSP00000221515,9606.ENSP00000250092,9606.ENSP00000252595,9606.ENSP00000254436,9606.ENSP00000262213,9606.ENSP00000262238,9606.ENSP00000264033,9606.ENSP00000264170,9606.ENSP00000265070,9606.ENSP00000265164,9606.ENSP00000265371,9606.ENSP00000267163,9606.ENSP00000273258,9606.ENSP00000290866,9606.ENSP00000296503,9606.ENSP00000307900,9606.ENSP00000313199,9606.ENSP00000314067,…	RTF2,RETN,CD68,SLC27A1,TRIM21,TRAM1,YY1,CBL,KYNU,GOLPH3,CASP6,NRP1,RB1,ARL6IP5,ACE,HMGB2,GLUL,HNRNPD,PAK2,STAT2,RNF40,RPS6KA4,FGG,OAS2,PLSCR1,CACNA2D1,CASP8,STAT1,XAF1,ADAR,CTSS,RGS10,CASP7,RBM15,GBP5,GBP4,GBP2,GBP1,IFIT1,UBR2,SRSF4,TAP2,FLOT1,MTHFR,HSPA14,DNAJA1,DUOX2,GRB2,TGFBRAP1,GIT1,LGALS9,ITGA4,PTK2B,PTPRJ,ARRB2,EPM2AIP1,HFE,PIK3CG,FAM49B,IDO1,CASP1,C2CD5,UBE2J1,NUB1,TXNIP,IRAK4,IFIT2,TMF1,…
GO Process	GO:0048518	Positive regulation of biological process	160	6207	0.17	5.59e-06	9606.ENSP00000188790,9606.ENSP00000216252,9606.ENSP00000216802,9606.ENSP00000221515,9606.ENSP00000223061,9606.ENSP00000225941,9606.ENSP00000231061,9606.ENSP00000231449,9606.ENSP00000234313,9606.ENSP00000236826,9606.ENSP00000243611,9606.ENSP00000244519,9606.ENSP00000245907,9606.ENSP00000247665,9606.ENSP00000250113,9606.ENSP00000251166,9606.ENSP00000252595,9606.ENSP00000254436,9606.ENSP00000255030,…	FAP,PHF5A,PSME2,RETN,PCOLCE,ABI3,SPARC,IL4,PLEK,MMP8,C4BPB,BTN3A3,C3,PHPT1,FXR2,CORO7,SLC27A1,TRIM21,CRP,ORM1,HLA-F,VAC14,ARFGEF1,YY1,CBL,SLC30A9,SCARB2,ZAP70,GOLPH3,CASP6,NRP1,NBN,RB1,ARL6IP5,GZMA,SERPING1,ABI3BP,ACE,STX5,DTX3L,HMGB2,MAPRE2,GLUL,CD248,NFYC,HNRNPD,PAK2,STAT2,CRLF3,ROGDI,RNF40,MRE11,SMCHD1,RPS6KA4,FGG,SKAP1,TRPV2,OAS2,PKN1,BABAM2,APOL3,PLSCR1,UBE2I,SVIL,HP,CACNA2D1,CASP8,CUX1,DPP4…
GO Process	GO:0051179	Localization	113	4512	0.16	0.0040	9606.ENSP00000205636,9606.ENSP00000214869,9606.ENSP00000234256,9606.ENSP00000234313,9606.ENSP00000250092,9606.ENSP00000251143,9606.ENSP00000251166,9606.ENSP00000252595,9606.ENSP00000254719,9606.ENSP00000258301,9606.ENSP00000258886,9606.ENSP00000261191,9606.ENSP00000261366,9606.ENSP00000262213,9606.ENSP00000262215,9606.ENSP00000262238,9606.ENSP00000263245,9606.ENSP00000264033,9606.ENSP00000264451,…	CMTM6,TMED1,SLC1A4,PLEK,CD68,VPS35L,CORO7,SLC27A1,RPA1,STX6,IREB2,INTS13,LMNB1,TRAM1,ARFGEF1,YY1,ARFGAP3,CBL,SLC30A9,NNT,SCARB2,GOLPH3,CASP6,SIL1,NRP1,RB1,ARL6IP5,SLC12A9,ACE,STX5,DTX3L,TPP1,MAPRE2,RAB24,PAK2,DEF6,EML4,SLC25A22,FGG,SKAP1,TRPV2,APOL3,PLSCR1,TAP1,UBE2I,ITGAL,CACNA2D1,CUX1,DPP4,COG2,RAB32,FCGR3A,ADAR,CHTOP,FCGR1A,GBP5,GBP2,GBP1,CUTC,IFIT1,CTSA,TOR2A,TAP2,CCDC93,FLOT1,PPP1R10,PIP4K2A…
GO Process	GO:0048522	Positive regulation of cellular process	136	5584	0.14	0.0017	9606.ENSP00000188790,9606.ENSP00000216252,9606.ENSP00000221515,9606.ENSP00000225941,9606.ENSP00000231061,9606.ENSP00000231449,9606.ENSP00000234313,9606.ENSP00000236826,9606.ENSP00000245907,9606.ENSP00000247665,9606.ENSP00000250113,9606.ENSP00000251166,9606.ENSP00000252595,9606.ENSP00000254436,9606.ENSP00000255030,9606.ENSP00000259951,9606.ENSP00000261776,9606.ENSP00000262238,9606.ENSP00000264033,…	FAP,PHF5A,RETN,ABI3,SPARC,IL4,PLEK,MMP8,C3,PHPT1,FXR2,CORO7,SLC27A1,TRIM21,CRP,HLA-F,VAC14,YY1,CBL,SLC30A9,SCARB2,ZAP70,GOLPH3,CASP6,NRP1,NBN,RB1,ARL6IP5,GZMA,ABI3BP,ACE,DTX3L,HMGB2,MAPRE2,GLUL,CD248,NFYC,HNRNPD,PAK2,STAT2,CRLF3,ROGDI,MRE11,SMCHD1,RPS6KA4,FGG,SKAP1,TRPV2,PKN1,BABAM2,APOL3,PLSCR1,UBE2I,SVIL,HP,CACNA2D1,CASP8,CUX1,DPP4,STAT1,CD3E,MPHOSPH8,FCGR3A,CHTOP,CTSS,FCGR1A,CASP7,RBM15,GBP5,M…
GO Process	GO:0048519	Negative regulation of biological process	127	5313	0.14	0.0073	9606.ENSP00000188790,9606.ENSP00000203556,9606.ENSP00000221515,9606.ENSP00000225941,9606.ENSP00000231061,9606.ENSP00000231449,9606.ENSP00000234313,9606.ENSP00000236826,9606.ENSP00000243611,9606.ENSP00000245907,9606.ENSP00000247665,9606.ENSP00000250092,9606.ENSP00000250113,9606.ENSP00000252595,9606.ENSP00000254436,9606.ENSP00000255030,9606.ENSP00000256509,9606.ENSP00000258886,9606.ENSP00000259396,…	FAP,GMIP,RETN,ABI3,SPARC,IL4,PLEK,MMP8,C4BPB,C3,PHPT1,CD68,FXR2,SLC27A1,TRIM21,CRP,CHL1,IREB2,ORM1,HLA-F,LMNB1,ARFGEF1,YY1,MTPAP,CBL,LXN,GOLPH3,NRP1,NBN,TAPBPL,RB1,RTN1,BNIP2,ARL6IP5,GZMA,SERPING1,ABI3BP,ACE,DTX3L,HMGB2,ISG20,HNRNPD,PAK2,STAT2,CRLF3,MRE11,SMCHD1,RPS6KA4,FGG,OAS2,PKN1,BABAM2,PLSCR1,UBE2I,SVIL,HP,CASP8,CUX1,DPP4,STAT1,CD3E,EEF1AKNMT,MPHOSPH8,C4BPA,ADAR,RGS10,RBM15,GBP1,CD40LG,CDC5L…
GO Process	GO:0050896	Response to stimulus	184	7835	0.13	0.00012	9606.ENSP00000023939,9606.ENSP00000188790,9606.ENSP00000203556,9606.ENSP00000214869,9606.ENSP00000221515,9606.ENSP00000223129,9606.ENSP00000225941,9606.ENSP00000231449,9606.ENSP00000234313,9606.ENSP00000243611,9606.ENSP00000244519,9606.ENSP00000245907,9606.ENSP00000250092,9606.ENSP00000252595,9606.ENSP00000254436,9606.ENSP00000254719,9606.ENSP00000255030,9606.ENSP00000256509,9606.ENSP00000259396,…	RTF2,FAP,GMIP,TMED1,RETN,RPA3,ABI3,IL4,PLEK,C4BPB,BTN3A3,C3,CD68,SLC27A1,TRIM21,RPA1,CRP,CHL1,ORM1,LYZ,VAC14,TRAM1,YY1,ITGA2B,CBL,KYNU,LXN,SLC30A9,ZAP70,GOLPH3,CASP6,NRP1,NBN,RB1,BNIP2,ARL6IP5,GZMA,H2BC1,DOK2,SAA4,SERPING1,CPNE2,ACE,DTX3L,HMGB2,ISG20,GLUL,HNRNPD,PAK2,STAT2,WDFY4,SMC1A,RNF40,MRE11,SMCHD1,SELENOF,UBA7,RPS6KA4,FGG,ARHGEF1,SKAP1,TRPV2,OAS2,PKN1,BABAM2,APOL3,PLSCR1,TAP1,HP,TRIM4,ITGAL…
GO Process	GO:0008152	Metabolic process	183	7988	0.12	0.00063	9606.ENSP00000006658,9606.ENSP00000012049,9606.ENSP00000023939,9606.ENSP00000188790,9606.ENSP00000216252,9606.ENSP00000216832,9606.ENSP00000223061,9606.ENSP00000223129,9606.ENSP00000226299,9606.ENSP00000231009,9606.ENSP00000231449,9606.ENSP00000234313,9606.ENSP00000236826,9606.ENSP00000244051,9606.ENSP00000245907,9606.ENSP00000246071,9606.ENSP00000247665,9606.ENSP00000252595,9606.ENSP00000254436,…	SPATA20,QPCTL,RTF2,FAP,PHF5A,PNN,PCOLCE,RPA3,LAP3,GZMK,IL4,PLEK,MMP8,MOCS3,C3,SNRPB2,PHPT1,SLC27A1,TRIM21,RPA1,PRPF38A,IREB2,PPIG,INTS13,LYZ,PPWD1,VAC14,SPPL2A,RBMS2,ARFGEF1,YY1,MTPAP,PARP12,CBL,KYNU,SLC30A9,NNT,SCARB2,ZAP70,GOLPH3,CASP6,NRP1,HIBADH,NBN,RB1,FN3KRP,ARL6IP5,GZMA,H2BC1,MBNL1,DCK,UBE2L6,ACE,GNPDA2,DTX3L,HMGB2,TPP1,RNF214,RAB24,ISG20,GLUL,NFYC,HNRNPD,TSFM,PAK2,POGLUT3,WDFY4,SLC25A22,S…
GO Process	GO:0006807	Nitrogen compound metabolic process	153	6643	0.12	0.0051	9606.ENSP00000012049,9606.ENSP00000023939,9606.ENSP00000188790,9606.ENSP00000216252,9606.ENSP00000216832,9606.ENSP00000223061,9606.ENSP00000223129,9606.ENSP00000226299,9606.ENSP00000231009,9606.ENSP00000231449,9606.ENSP00000236826,9606.ENSP00000244051,9606.ENSP00000245907,9606.ENSP00000246071,9606.ENSP00000247665,9606.ENSP00000252595,9606.ENSP00000254436,9606.ENSP00000254719,9606.ENSP00000257181,…	QPCTL,RTF2,FAP,PHF5A,PNN,PCOLCE,RPA3,LAP3,GZMK,IL4,MMP8,MOCS3,C3,SNRPB2,PHPT1,SLC27A1,TRIM21,RPA1,PRPF38A,IREB2,PPIG,INTS13,PPWD1,SPPL2A,RBMS2,ARFGEF1,YY1,MTPAP,PARP12,CBL,KYNU,SLC30A9,ZAP70,GOLPH3,CASP6,NRP1,HIBADH,NBN,RB1,FN3KRP,ARL6IP5,GZMA,H2BC1,MBNL1,DCK,UBE2L6,ACE,GNPDA2,DTX3L,HMGB2,TPP1,RNF214,ISG20,GLUL,NFYC,HNRNPD,TSFM,PAK2,POGLUT3,SMC1A,TPRKB,RNF40,MRE11,SMCHD1,DDX41,UBA7,RPS6KA4,FIP1L1…
GO Process	GO:0043170	Macromolecule metabolic process	135	5781	0.12	0.0107	9606.ENSP00000012049,9606.ENSP00000023939,9606.ENSP00000188790,9606.ENSP00000216252,9606.ENSP00000216832,9606.ENSP00000223061,9606.ENSP00000223129,9606.ENSP00000226299,9606.ENSP00000231009,9606.ENSP00000231449,9606.ENSP00000236826,9606.ENSP00000244051,9606.ENSP00000245907,9606.ENSP00000246071,9606.ENSP00000247665,9606.ENSP00000254436,9606.ENSP00000254719,9606.ENSP00000257181,9606.ENSP00000260970,…	QPCTL,RTF2,FAP,PHF5A,PNN,PCOLCE,RPA3,LAP3,GZMK,IL4,MMP8,MOCS3,C3,SNRPB2,PHPT1,TRIM21,RPA1,PRPF38A,PPIG,INTS13,PPWD1,SPPL2A,RBMS2,ARFGEF1,YY1,MTPAP,PARP12,CBL,SLC30A9,SCARB2,ZAP70,GOLPH3,CASP6,NRP1,NBN,RB1,FN3KRP,GZMA,H2BC1,MBNL1,UBE2L6,ACE,DTX3L,HMGB2,TPP1,RNF214,ISG20,GLUL,NFYC,HNRNPD,TSFM,PAK2,POGLUT3,SMC1A,TPRKB,RNF40,MRE11,SMCHD1,DDX41,UBA7,RPS6KA4,FIP1L1,FGG,OAS2,PKN1,BABAM2,APOL3,PLSCR1,UBE…
GO Process	GO:0071704	Organic substance metabolic process	166	7522	0.1	0.0165	9606.ENSP00000006658,9606.ENSP00000012049,9606.ENSP00000023939,9606.ENSP00000188790,9606.ENSP00000216252,9606.ENSP00000216832,9606.ENSP00000223061,9606.ENSP00000223129,9606.ENSP00000226299,9606.ENSP00000231009,9606.ENSP00000231449,9606.ENSP00000234313,9606.ENSP00000236826,9606.ENSP00000244051,9606.ENSP00000245907,9606.ENSP00000246071,9606.ENSP00000247665,9606.ENSP00000252595,9606.ENSP00000254436,…	SPATA20,QPCTL,RTF2,FAP,PHF5A,PNN,PCOLCE,RPA3,LAP3,GZMK,IL4,PLEK,MMP8,MOCS3,C3,SNRPB2,PHPT1,SLC27A1,TRIM21,RPA1,PRPF38A,IREB2,PPIG,INTS13,PPWD1,VAC14,SPPL2A,RBMS2,ARFGEF1,YY1,MTPAP,PARP12,CBL,KYNU,SLC30A9,SCARB2,ZAP70,GOLPH3,CASP6,NRP1,HIBADH,NBN,RB1,FN3KRP,ARL6IP5,GZMA,H2BC1,MBNL1,DCK,UBE2L6,ACE,GNPDA2,DTX3L,HMGB2,TPP1,RNF214,ISG20,GLUL,NFYC,HNRNPD,TSFM,PAK2,POGLUT3,SMC1A,TPRKB,RNF40,MRE11,SMCHD1…
GO Process	GO:0044238	Primary metabolic process	157	7156	0.1	0.0356	9606.ENSP00000006658,9606.ENSP00000012049,9606.ENSP00000023939,9606.ENSP00000188790,9606.ENSP00000216252,9606.ENSP00000216832,9606.ENSP00000223061,9606.ENSP00000223129,9606.ENSP00000226299,9606.ENSP00000231009,9606.ENSP00000231449,9606.ENSP00000234313,9606.ENSP00000236826,9606.ENSP00000244051,9606.ENSP00000245907,9606.ENSP00000246071,9606.ENSP00000247665,9606.ENSP00000252595,9606.ENSP00000254436,…	SPATA20,QPCTL,RTF2,FAP,PHF5A,PNN,PCOLCE,RPA3,LAP3,GZMK,IL4,PLEK,MMP8,MOCS3,C3,SNRPB2,PHPT1,SLC27A1,TRIM21,RPA1,PRPF38A,IREB2,PPIG,INTS13,PPWD1,VAC14,SPPL2A,RBMS2,ARFGEF1,YY1,MTPAP,PARP12,CBL,KYNU,SLC30A9,NNT,ZAP70,GOLPH3,CASP6,NRP1,HIBADH,NBN,RB1,FN3KRP,GZMA,H2BC1,MBNL1,DCK,UBE2L6,ACE,GNPDA2,DTX3L,HMGB2,TPP1,RNF214,ISG20,GLUL,NFYC,HNRNPD,TSFM,PAK2,POGLUT3,SMC1A,TPRKB,RNF40,MRE11,SMCHD1,DDX41,UBA7…
GO Process	GO:0009987	Cellular process	289	14826	0.05	0.0138	9606.ENSP00000006658,9606.ENSP00000023939,9606.ENSP00000188790,9606.ENSP00000203556,9606.ENSP00000205636,9606.ENSP00000214869,9606.ENSP00000216252,9606.ENSP00000216832,9606.ENSP00000221515,9606.ENSP00000223129,9606.ENSP00000231449,9606.ENSP00000234256,9606.ENSP00000234313,9606.ENSP00000236826,9606.ENSP00000244051,9606.ENSP00000244519,9606.ENSP00000245907,9606.ENSP00000246071,9606.ENSP00000247665,…	SPATA20,RTF2,FAP,GMIP,CMTM6,TMED1,PHF5A,PNN,RETN,RPA3,IL4,SLC1A4,PLEK,MMP8,MOCS3,BTN3A3,C3,SNRPB2,PHPT1,CD68,VPS35L,CORO7,SAFB2,SLC27A1,TRIM21,RPA1,CHL1,PRPF38A,STX6,IREB2,PPIG,INTS13,LYZ,PPWD1,LMNB1,VAC14,RBMS2,TRAM1,ARFGEF1,YY1,ITGA2B,MTPAP,ARFGAP3,CBL,KYNU,SLC30A9,NNT,SCARB2,ZAP70,GOLPH3,CASP6,SIL1,NRP1,HIBADH,NBN,TAPBPL,RB1,RTN1,BNIP2,FN3KRP,ARL6IP5,GZMA,H2BC1,SLC12A9,DOK2,MBNL1,MSI2,ABI3BP,D…
GO Function	GO:0005488	Binding	280	12838	0.1	3.07e-07	9606.ENSP00000012049,9606.ENSP00000023939,9606.ENSP00000188790,9606.ENSP00000202677,9606.ENSP00000203556,9606.ENSP00000214869,9606.ENSP00000216252,9606.ENSP00000216802,9606.ENSP00000216832,9606.ENSP00000221515,9606.ENSP00000223061,9606.ENSP00000223129,9606.ENSP00000225941,9606.ENSP00000226299,9606.ENSP00000231061,9606.ENSP00000231449,9606.ENSP00000234313,9606.ENSP00000236826,9606.ENSP00000244051,…	QPCTL,RTF2,FAP,RALGAPA2,GMIP,TMED1,PHF5A,PSME2,PNN,RETN,PCOLCE,RPA3,ABI3,LAP3,SPARC,IL4,PLEK,MMP8,MOCS3,BTN3A3,C3,SNRPB2,PHPT1,FXR2,CORO7,SAFB2,SLC27A1,TRIM21,RPA1,CRP,CHL1,PRPF38A,STX6,IREB2,HLA-F,PPIG,LYZ,PPWD1,LMNB1,VAC14,SPPL2A,RBMS2,ARFGEF1,YY1,ITGA2B,MTPAP,ARFGAP3,PARP12,PNO1,CBL,KYNU,LXN,SLC30A9,NNT,SCARB2,ZAP70,GOLPH3,CASP6,SIL1,NRP1,HIBADH,NBN,TAPBPL,TMPO,RB1,BNIP2,FN3KRP,C1orf35,GZMA,H2…
GO Function	GO:0005515	Protein binding	178	7242	0.15	4.66e-05	9606.ENSP00000188790,9606.ENSP00000202677,9606.ENSP00000214869,9606.ENSP00000216802,9606.ENSP00000221515,9606.ENSP00000225941,9606.ENSP00000231449,9606.ENSP00000234313,9606.ENSP00000244519,9606.ENSP00000245907,9606.ENSP00000247665,9606.ENSP00000250113,9606.ENSP00000251166,9606.ENSP00000252542,9606.ENSP00000252595,9606.ENSP00000254436,9606.ENSP00000255030,9606.ENSP00000256509,9606.ENSP00000258301,…	FAP,RALGAPA2,TMED1,PSME2,RETN,ABI3,IL4,PLEK,BTN3A3,C3,PHPT1,FXR2,CORO7,SAFB2,SLC27A1,TRIM21,CRP,CHL1,STX6,HLA-F,LYZ,LMNB1,VAC14,SPPL2A,ARFGEF1,YY1,ITGA2B,MTPAP,CBL,KYNU,SLC30A9,SCARB2,ZAP70,GOLPH3,CASP6,SIL1,NRP1,NBN,TMPO,RB1,GZMA,H2BC1,DOK2,MSI2,DCK,UBE2L6,ACE,STX5,GNPDA2,DTX3L,HMGB2,MAPRE2,GLUL,CD248,NFYC,HNRNPD,PAK2,STAT2,CRLF3,EML4,SMC1A,TPRKB,RNF40,MRE11,SMCHD1,FGG,ARHGEF1,SKAP1,PKN1,BABAM2,…
GO Function	GO:0003823	Antigen binding	11	71	0.95	0.00026	9606.ENSP00000259951,9606.ENSP00000266556,9606.ENSP00000346206,9606.ENSP00000364032,9606.ENSP00000365402,9606.ENSP00000379873,9606.ENSP00000380227,9606.ENSP00000408146,9606.ENSP00000440066,9606.ENSP00000479675,9606.ENSP00000484431	HLA-F,TAPBPL,TAP1,TAP2,HLA-C,HLA-A,ITGA4,HLA-DPB1,JCHAIN,IGHV3-15,CD48
GO Function	GO:0005102	Signaling receptor binding	54	1499	0.31	0.00067	9606.ENSP00000188790,9606.ENSP00000214869,9606.ENSP00000221515,9606.ENSP00000231449,9606.ENSP00000244519,9606.ENSP00000245907,9606.ENSP00000255030,9606.ENSP00000262407,9606.ENSP00000264033,9606.ENSP00000264972,9606.ENSP00000276420,9606.ENSP00000290866,9606.ENSP00000296503,9606.ENSP00000336829,9606.ENSP00000337261,9606.ENSP00000343412,9606.ENSP00000345494,9606.ENSP00000346206,9606.ENSP00000349252,…	FAP,TMED1,RETN,IL4,BTN3A3,C3,CRP,ITGA2B,CBL,ZAP70,DOK2,ACE,HMGB2,FGG,ARHGEF1,BABAM2,PLSCR1,TAP1,ITGAL,CASP8,DPP4,STAT1,CD3E,MPP1,CD40LG,TOR2A,TAP2,FLOT1,DNAJA1,GRB2,TGFBRAP1,TYMP,HLA-A,ITGA4,PTK2B,ADA2,SAA1,PTPRJ,ARRB2,HFE,MUC4,PIK3CG,FAM49B,DOCK2,JCHAIN,RABEP1,ITGAX,LCK,CD177,IGHV3-15,IRAK4,FYB1,ISG15,FGA
GO Function	GO:0042802	Identical protein binding	69	2144	0.26	0.00067	9606.ENSP00000188790,9606.ENSP00000216802,9606.ENSP00000225941,9606.ENSP00000234313,9606.ENSP00000250113,9606.ENSP00000252542,9606.ENSP00000252595,9606.ENSP00000254436,9606.ENSP00000255030,9606.ENSP00000261267,9606.ENSP00000261776,9606.ENSP00000261854,9606.ENSP00000262407,9606.ENSP00000263063,9606.ENSP00000264170,9606.ENSP00000264896,9606.ENSP00000265164,9606.ENSP00000265195,9606.ENSP00000267163,…	FAP,PSME2,ABI3,PLEK,FXR2,SAFB2,SLC27A1,TRIM21,CRP,LYZ,VAC14,SPPL2A,ITGA2B,MTPAP,KYNU,SCARB2,CASP6,SIL1,RB1,GZMA,MSI2,DCK,GNPDA2,MAPRE2,GLUL,PAK2,STAT2,CRLF3,RNF40,MRE11,SMCHD1,FGG,TAP1,TRIM4,CASP8,DPP4,STAT1,CD3E,GBP5,GBP4,GBP2,GBP1,CDC5L,PAXX,DNTTIP1,TOR2A,PIP4K2A,SEPHS1,GRB2,CBX1,PSAP,TYMP,CGGBP1,ADA2,APOBEC3G,ARRB2,EPM2AIP1,PIK3CG,GNPDA1,DNPEP,CASP1,JCHAIN,RABEP1,C17orf49,LCK,ALOX5AP,MMAA,IFIH…
GO Function	GO:0008047	Enzyme activator activity	28	560	0.46	0.0011	9606.ENSP00000202677,9606.ENSP00000203556,9606.ENSP00000216802,9606.ENSP00000223061,9606.ENSP00000263245,9606.ENSP00000265371,9606.ENSP00000267859,9606.ENSP00000296161,9606.ENSP00000314067,9606.ENSP00000337261,9606.ENSP00000358099,9606.ENSP00000359663,9606.ENSP00000361219,9606.ENSP00000361562,9606.ENSP00000363787,9606.ENSP00000372155,9606.ENSP00000378338,9606.ENSP00000378394,9606.ENSP00000380334,…	RALGAPA2,GMIP,PSME2,PCOLCE,ARFGAP3,NRP1,BNIP2,DTX3L,PAK2,ARHGEF1,RGS10,CD40LG,GTF3C4,CTSA,RING1,PSME1,GIT1,PSAP,NCF4,ARHGAP25,ADPRH,DOCK2,ASAP1,CASP1,TBC1D10C,RABEP1,LCK,ALOX5AP
GO Function	GO:0046977	TAP binding	5	9	1.5	0.0018	9606.ENSP00000259951,9606.ENSP00000346206,9606.ENSP00000364032,9606.ENSP00000365402,9606.ENSP00000379873	HLA-F,TAP1,TAP2,HLA-C,HLA-A
GO Function	GO:0044877	Protein-containing complex binding	46	1261	0.32	0.0019	9606.ENSP00000188790,9606.ENSP00000223061,9606.ENSP00000225941,9606.ENSP00000231061,9606.ENSP00000251166,9606.ENSP00000255030,9606.ENSP00000262407,9606.ENSP00000266556,9606.ENSP00000284322,9606.ENSP00000323421,9606.ENSP00000325677,9606.ENSP00000348128,9606.ENSP00000349252,9606.ENSP00000351273,9606.ENSP00000354566,9606.ENSP00000355629,9606.ENSP00000356465,9606.ENSP00000356946,9606.ENSP00000357981,…	FAP,PCOLCE,ABI3,SPARC,CORO7,CRP,ITGA2B,TAPBPL,ABI3BP,SMC1A,RNF40,SVIL,ITGAL,CASP8,CD3E,COG2,RAB32,FCGR3A,CTSS,FCGR1A,GBP1,CD40LG,C8B,DNTTIP1,MTHFR,GRB2,GIT1,LIMA1,HLA-A,ITGA4,PTK2B,PSTPIP2,HLA-DMB,HP1BP3,ARRB2,HLA-DPB1,FAM49B,DOCK2,JCHAIN,ITGAX,LCK,CD177,ALOX5AP,FYB1,ISG15,IFIH1
GO Function	GO:0003723	RNA binding	55	1672	0.27	0.0034	9606.ENSP00000216252,9606.ENSP00000216832,9606.ENSP00000246071,9606.ENSP00000250113,9606.ENSP00000252542,9606.ENSP00000254436,9606.ENSP00000257181,9606.ENSP00000258886,9606.ENSP00000260970,9606.ENSP00000262031,9606.ENSP00000262238,9606.ENSP00000263063,9606.ENSP00000263549,9606.ENSP00000263657,9606.ENSP00000272139,9606.ENSP00000282486,9606.ENSP00000284073,9606.ENSP00000296503,9606.ENSP00000306565,…	PHF5A,PNN,SNRPB2,FXR2,SAFB2,TRIM21,PRPF38A,IREB2,PPIG,RBMS2,YY1,MTPAP,PARP12,PNO1,C1orf35,MBNL1,MSI2,HMGB2,ISG20,HNRNPD,TSFM,SMC1A,RNF40,DDX41,FIP1L1,ARHGEF1,OAS2,UBE2I,C4BPA,ADAR,CHTOP,RBM15,FUBP1,CDC5L,IFIT5,IFIT1,GNL2,SRSF4,PPP1R10,SUMO1,GRB2,SRPK2,DDX60,CHD2,HLA-A,SNU13,APOBEC3G,NOP14,ZCCHC8,CHERP,FNDC3A,SUPT5H,IFIT2,ZC3H11A,IFIH1
GO Function	GO:0019899	Enzyme binding	64	2084	0.24	0.0041	9606.ENSP00000188790,9606.ENSP00000234313,9606.ENSP00000254436,9606.ENSP00000256509,9606.ENSP00000261366,9606.ENSP00000264033,9606.ENSP00000264896,9606.ENSP00000265070,9606.ENSP00000265371,9606.ENSP00000267163,9606.ENSP00000276420,9606.ENSP00000287156,9606.ENSP00000290866,9606.ENSP00000296161,9606.ENSP00000300249,9606.ENSP00000313199,9606.ENSP00000314067,9606.ENSP00000315768,9606.ENSP00000325398,…	FAP,PLEK,TRIM21,CHL1,LMNB1,CBL,SCARB2,GOLPH3,NRP1,RB1,DOK2,UBE2L6,ACE,DTX3L,MAPRE2,HNRNPD,PAK2,STAT2,TPRKB,RNF40,SKAP1,PKN1,PLSCR1,UBE2I,CASP8,DPP4,STAT1,CD3E,GBP1,PAXX,FLOT1,PPP1R10,DNAJA1,SUMO1,GRB2,CBX1,GIT1,PSAP,LGALS9,PTK2B,SNU13,CYLD,PTPRJ,LDB3,ARRB2,NOP14,PRAM1,PARP14,SLC4A2,FAM49B,DOCK2,CASP1,TOR1AIP1,UBE2J1,ITGAX,PHKG2,TXNIP,SUPT5H,LCK,CD177,ALOX5AP,IRAK4,ISG15,STING1
GO Function	GO:0042605	Peptide antigen binding	6	24	1.15	0.0047	9606.ENSP00000259951,9606.ENSP00000346206,9606.ENSP00000364032,9606.ENSP00000365402,9606.ENSP00000379873,9606.ENSP00000408146	HLA-F,TAP1,TAP2,HLA-C,HLA-A,HLA-DPB1
GO Function	GO:0042803	Protein homodimerization activity	30	709	0.38	0.0055	9606.ENSP00000188790,9606.ENSP00000234313,9606.ENSP00000250113,9606.ENSP00000254436,9606.ENSP00000261854,9606.ENSP00000263063,9606.ENSP00000264170,9606.ENSP00000264896,9606.ENSP00000274306,9606.ENSP00000286648,9606.ENSP00000325677,9606.ENSP00000326603,9606.ENSP00000346206,9606.ENSP00000353731,9606.ENSP00000354394,9606.ENSP00000359488,9606.ENSP00000359490,9606.ENSP00000359497,9606.ENSP00000359504,…	FAP,PLEK,FXR2,TRIM21,SPPL2A,MTPAP,KYNU,SCARB2,GZMA,DCK,RNF40,SMCHD1,TAP1,DPP4,STAT1,GBP5,GBP4,GBP2,GBP1,PAXX,DNTTIP1,PIP4K2A,SEPHS1,PSAP,TYMP,ADA2,JCHAIN,RABEP1,MMAA,STING1
GO Function	GO:0019239	Deaminase activity	6	32	1.03	0.0164	9606.ENSP00000295448,9606.ENSP00000357459,9606.ENSP00000379802,9606.ENSP00000382731,9606.ENSP00000385057,9606.ENSP00000423674	GNPDA2,ADAR,AMPD3,ADA2,APOBEC3G,GNPDA1
GO Function	GO:0030234	Enzyme regulator activity	42	1239	0.29	0.0164	9606.ENSP00000202677,9606.ENSP00000203556,9606.ENSP00000216802,9606.ENSP00000223061,9606.ENSP00000245907,9606.ENSP00000262215,9606.ENSP00000263245,9606.ENSP00000264265,9606.ENSP00000265371,9606.ENSP00000267859,9606.ENSP00000278407,9606.ENSP00000296161,9606.ENSP00000314067,9606.ENSP00000319831,9606.ENSP00000337261,9606.ENSP00000358099,9606.ENSP00000359663,9606.ENSP00000361219,9606.ENSP00000361562,…	RALGAPA2,GMIP,PSME2,PCOLCE,C3,ARFGEF1,ARFGAP3,LXN,NRP1,BNIP2,SERPING1,DTX3L,PAK2,DEF6,ARHGEF1,RGS10,CD40LG,GTF3C4,CTSA,RING1,PPP1R10,RECK,PSME1,GIT1,PSAP,ITIH5,NCF4,WDR81,ARHGAP25,ADPRH,DOCK2,ASAP1,CASP1,RPS6KA1,TBC1D10C,RABEP1,SERPINA3,TXNIP,ANP32E,LCK,ALOX5AP,DOCK10
GO Function	GO:0098772	Molecular function regulator activity	58	1960	0.23	0.0219	9606.ENSP00000202677,9606.ENSP00000203556,9606.ENSP00000216802,9606.ENSP00000221515,9606.ENSP00000223061,9606.ENSP00000231449,9606.ENSP00000245907,9606.ENSP00000247665,9606.ENSP00000262215,9606.ENSP00000263245,9606.ENSP00000264265,9606.ENSP00000265195,9606.ENSP00000265371,9606.ENSP00000267859,9606.ENSP00000278407,9606.ENSP00000296161,9606.ENSP00000296503,9606.ENSP00000314067,9606.ENSP00000319831,…	RALGAPA2,GMIP,PSME2,RETN,PCOLCE,IL4,C3,PHPT1,ARFGEF1,ARFGAP3,LXN,SIL1,NRP1,BNIP2,SERPING1,DTX3L,HMGB2,PAK2,DEF6,ARHGEF1,DPP4,RGS10,CD40LG,GTF3C4,CTSA,TOR2A,RING1,PPP1R10,DNAJC1,RECK,DNAJA1,PSME1,SUMO1,GIT1,PSAP,TYMP,RAB27A,ITIH5,NCF4,ADA2,NEDD4L,WDR81,ARHGAP25,ADPRH,DOCK2,ASAP1,CASP1,TOR1AIP1,RPS6KA1,TBC1D10C,RABEP1,SERPINA3,TXNIP,ANP32E,RAB4B,LCK,ALOX5AP,DOCK10
GO Function	GO:0042608	T cell receptor binding	4	10	1.36	0.0232	9606.ENSP00000354566,9606.ENSP00000379873,9606.ENSP00000429283,9606.ENSP00000477713	CD3E,HLA-A,DOCK2,LCK
GO Component	GO:0043226	Organelle	304	14017	0.09	1.13e-10	9606.ENSP00000012049,9606.ENSP00000023939,9606.ENSP00000202677,9606.ENSP00000203556,9606.ENSP00000205636,9606.ENSP00000214869,9606.ENSP00000216252,9606.ENSP00000216802,9606.ENSP00000216832,9606.ENSP00000221515,9606.ENSP00000223061,9606.ENSP00000223129,9606.ENSP00000225941,9606.ENSP00000226299,9606.ENSP00000231061,9606.ENSP00000234256,9606.ENSP00000236826,9606.ENSP00000245907,9606.ENSP00000246071,…	QPCTL,RTF2,RALGAPA2,GMIP,CMTM6,TMED1,PHF5A,PSME2,PNN,RETN,PCOLCE,RPA3,ABI3,LAP3,SPARC,SLC1A4,MMP8,C3,SNRPB2,PHPT1,CD68,FXR2,VPS35L,CORO7,SAFB2,SLC27A1,TRIM21,RPA1,CHL1,PRPF38A,STX6,IREB2,ORM1,HLA-F,PPIG,INTS13,LYZ,PPWD1,LMNB1,VAC14,CYSTM1,SPPL2A,RBMS2,TRAM1,ARFGEF1,YY1,ITGA2B,MTPAP,ARFGAP3,PARP12,PNO1,CBL,KYNU,SLC30A9,NNT,SCARB2,GOLPH3,CASP6,SIL1,NRP1,HIBADH,NBN,TAPBPL,TMPO,RB1,RTN1,BNIP2,C1orf35…
GO Component	GO:0005737	Cytoplasm	274	12056	0.11	2.11e-10	9606.ENSP00000012049,9606.ENSP00000188790,9606.ENSP00000202677,9606.ENSP00000203556,9606.ENSP00000205636,9606.ENSP00000214869,9606.ENSP00000216802,9606.ENSP00000221515,9606.ENSP00000225941,9606.ENSP00000226299,9606.ENSP00000231061,9606.ENSP00000234256,9606.ENSP00000234313,9606.ENSP00000236826,9606.ENSP00000244051,9606.ENSP00000245907,9606.ENSP00000246071,9606.ENSP00000247665,9606.ENSP00000250092,…	QPCTL,FAP,RALGAPA2,GMIP,CMTM6,TMED1,PSME2,RETN,ABI3,LAP3,SPARC,SLC1A4,PLEK,MMP8,MOCS3,C3,SNRPB2,PHPT1,CD68,FXR2,VPS35L,CORO7,SAFB2,SLC27A1,TRIM21,STX6,IREB2,ORM1,HLA-F,PPIG,INTS13,LYZ,VAC14,CYSTM1,SPPL2A,RBMS2,TRAM1,ARFGEF1,YY1,ITGA2B,MTPAP,ARFGAP3,PNO1,CBL,KYNU,LXN,SLC30A9,NNT,SCARB2,ZAP70,GOLPH3,CASP6,SIL1,NRP1,HIBADH,NBN,TAPBPL,TMPO,RB1,RTN1,BNIP2,FN3KRP,C1orf35,ARL6IP5,DOK2,SERPING1,MBNL1,MSI…
GO Component	GO:0043227	Membrane-bounded organelle	291	13188	0.1	2.11e-10	9606.ENSP00000012049,9606.ENSP00000023939,9606.ENSP00000202677,9606.ENSP00000203556,9606.ENSP00000205636,9606.ENSP00000214869,9606.ENSP00000216252,9606.ENSP00000216802,9606.ENSP00000216832,9606.ENSP00000221515,9606.ENSP00000223061,9606.ENSP00000223129,9606.ENSP00000226299,9606.ENSP00000231061,9606.ENSP00000234256,9606.ENSP00000236826,9606.ENSP00000245907,9606.ENSP00000246071,9606.ENSP00000247665,…	QPCTL,RTF2,RALGAPA2,GMIP,CMTM6,TMED1,PHF5A,PSME2,PNN,RETN,PCOLCE,RPA3,LAP3,SPARC,SLC1A4,MMP8,C3,SNRPB2,PHPT1,CD68,FXR2,VPS35L,CORO7,SAFB2,SLC27A1,TRIM21,RPA1,CHL1,PRPF38A,STX6,IREB2,ORM1,HLA-F,PPIG,INTS13,LYZ,PPWD1,LMNB1,VAC14,CYSTM1,SPPL2A,RBMS2,TRAM1,ARFGEF1,YY1,ITGA2B,MTPAP,ARFGAP3,PARP12,PNO1,CBL,KYNU,SLC30A9,NNT,SCARB2,GOLPH3,CASP6,SIL1,NRP1,HIBADH,NBN,TAPBPL,TMPO,RB1,RTN1,BNIP2,C1orf35,ARL6…
GO Component	GO:0043229	Intracellular organelle	292	13231	0.1	2.11e-10	9606.ENSP00000012049,9606.ENSP00000023939,9606.ENSP00000202677,9606.ENSP00000203556,9606.ENSP00000205636,9606.ENSP00000214869,9606.ENSP00000216252,9606.ENSP00000216802,9606.ENSP00000216832,9606.ENSP00000221515,9606.ENSP00000223129,9606.ENSP00000226299,9606.ENSP00000231061,9606.ENSP00000234256,9606.ENSP00000236826,9606.ENSP00000245907,9606.ENSP00000246071,9606.ENSP00000247665,9606.ENSP00000250092,…	QPCTL,RTF2,RALGAPA2,GMIP,CMTM6,TMED1,PHF5A,PSME2,PNN,RETN,RPA3,LAP3,SPARC,SLC1A4,MMP8,C3,SNRPB2,PHPT1,CD68,FXR2,VPS35L,CORO7,SAFB2,SLC27A1,TRIM21,RPA1,PRPF38A,STX6,IREB2,ORM1,HLA-F,PPIG,INTS13,LYZ,PPWD1,LMNB1,VAC14,CYSTM1,SPPL2A,RBMS2,TRAM1,ARFGEF1,YY1,ITGA2B,MTPAP,ARFGAP3,PARP12,PNO1,CBL,KYNU,SLC30A9,NNT,SCARB2,GOLPH3,CASP6,SIL1,NRP1,HIBADH,NBN,TAPBPL,TMPO,RB1,RTN1,BNIP2,C1orf35,ARL6IP5,GZMA,H2B…
GO Component	GO:0043231	Intracellular membrane-bounded organelle	276	12149	0.11	2.11e-10	9606.ENSP00000012049,9606.ENSP00000023939,9606.ENSP00000202677,9606.ENSP00000203556,9606.ENSP00000205636,9606.ENSP00000214869,9606.ENSP00000216252,9606.ENSP00000216802,9606.ENSP00000216832,9606.ENSP00000221515,9606.ENSP00000223129,9606.ENSP00000226299,9606.ENSP00000231061,9606.ENSP00000234256,9606.ENSP00000236826,9606.ENSP00000245907,9606.ENSP00000246071,9606.ENSP00000247665,9606.ENSP00000250092,…	QPCTL,RTF2,RALGAPA2,GMIP,CMTM6,TMED1,PHF5A,PSME2,PNN,RETN,RPA3,LAP3,SPARC,SLC1A4,MMP8,C3,SNRPB2,PHPT1,CD68,FXR2,VPS35L,CORO7,SAFB2,SLC27A1,TRIM21,RPA1,PRPF38A,STX6,IREB2,ORM1,HLA-F,PPIG,INTS13,LYZ,PPWD1,LMNB1,VAC14,CYSTM1,SPPL2A,RBMS2,TRAM1,ARFGEF1,YY1,ITGA2B,MTPAP,ARFGAP3,PARP12,PNO1,CBL,KYNU,SLC30A9,NNT,SCARB2,GOLPH3,CASP6,SIL1,NRP1,HIBADH,NBN,TAPBPL,TMPO,RB1,RTN1,BNIP2,C1orf35,ARL6IP5,GZMA,H2B…
GO Component	GO:0005622	Intracellular anatomical structure	313	14891	0.08	2.33e-10	9606.ENSP00000012049,9606.ENSP00000023939,9606.ENSP00000188790,9606.ENSP00000202677,9606.ENSP00000203556,9606.ENSP00000205636,9606.ENSP00000214869,9606.ENSP00000216252,9606.ENSP00000216802,9606.ENSP00000216832,9606.ENSP00000221515,9606.ENSP00000223129,9606.ENSP00000225941,9606.ENSP00000226299,9606.ENSP00000231061,9606.ENSP00000234256,9606.ENSP00000234313,9606.ENSP00000236826,9606.ENSP00000244051,…	QPCTL,RTF2,FAP,RALGAPA2,GMIP,CMTM6,TMED1,PHF5A,PSME2,PNN,RETN,RPA3,ABI3,LAP3,SPARC,SLC1A4,PLEK,MMP8,MOCS3,C3,SNRPB2,PHPT1,CD68,FXR2,VPS35L,CORO7,SAFB2,SLC27A1,TRIM21,RPA1,PRPF38A,STX6,IREB2,ORM1,HLA-F,PPIG,INTS13,LYZ,PPWD1,LMNB1,VAC14,CYSTM1,SPPL2A,RBMS2,TRAM1,ARFGEF1,YY1,ITGA2B,MTPAP,ARFGAP3,PARP12,PNO1,CBL,KYNU,LXN,SLC30A9,NNT,SCARB2,ZAP70,GOLPH3,CASP6,SIL1,NRP1,HIBADH,NBN,TAPBPL,TMPO,RB1,RTN1,…
GO Component	GO:0031410	Cytoplasmic vesicle	92	2482	0.33	8.49e-10	9606.ENSP00000205636,9606.ENSP00000214869,9606.ENSP00000221515,9606.ENSP00000231061,9606.ENSP00000234256,9606.ENSP00000236826,9606.ENSP00000245907,9606.ENSP00000250092,9606.ENSP00000251143,9606.ENSP00000251166,9606.ENSP00000254436,9606.ENSP00000258301,9606.ENSP00000259396,9606.ENSP00000259951,9606.ENSP00000261267,9606.ENSP00000261776,9606.ENSP00000261811,9606.ENSP00000261854,9606.ENSP00000262407,…	CMTM6,TMED1,RETN,SPARC,SLC1A4,MMP8,C3,CD68,VPS35L,CORO7,TRIM21,STX6,ORM1,HLA-F,LYZ,VAC14,CYSTM1,SPPL2A,ITGA2B,SLC30A9,SCARB2,GOLPH3,NRP1,C1orf35,SERPING1,ACE,STX5,DTX3L,TPP1,RAB24,PAK2,WDFY4,ROGDI,FGG,TRPV2,PKN1,TAP1,HP,ITGAL,DOK3,DPP4,RAB32,CTSS,FCGR1A,GBP5,GBP4,GBP2,GBP1,CTSA,TAP2,HLA-C,CCDC93,FLOT1,SNX15,STEAP4,GRB2,TGFBRAP1,FLOT2,PSAP,MMRN1,RAB27A,AMPD3,HLA-A,NCF4,TMEM123,ADA2,NEDD4L,SAA1,WDR…
GO Component	GO:0031982	Vesicle	122	3957	0.25	1.10e-08	9606.ENSP00000205636,9606.ENSP00000214869,9606.ENSP00000216802,9606.ENSP00000221515,9606.ENSP00000223061,9606.ENSP00000226299,9606.ENSP00000231061,9606.ENSP00000234256,9606.ENSP00000236826,9606.ENSP00000245907,9606.ENSP00000247665,9606.ENSP00000250092,9606.ENSP00000251143,9606.ENSP00000251166,9606.ENSP00000252542,9606.ENSP00000254436,9606.ENSP00000256509,9606.ENSP00000258301,9606.ENSP00000259396,…	CMTM6,TMED1,PSME2,RETN,PCOLCE,LAP3,SPARC,SLC1A4,MMP8,C3,PHPT1,CD68,VPS35L,CORO7,SAFB2,TRIM21,CHL1,STX6,ORM1,HLA-F,LYZ,VAC14,CYSTM1,SPPL2A,ITGA2B,SLC30A9,SCARB2,GOLPH3,NRP1,C1orf35,SLC12A9,SAA4,SERPING1,CPNE2,ACE,STX5,DTX3L,TPP1,RAB24,GLUL,CD248,PAK2,WDFY4,ROGDI,FGG,TRPV2,PKN1,PLSCR1,TAP1,HP,ITGAL,CACNA2D1,DOK3,DPP4,RAB32,FCGR3A,CTSS,FCGR1A,GBP5,GBP4,GBP2,GBP1,C8B,CTSA,SH3BGRL,TAP2,HLA-C,CCDC93,FL…
GO Component	GO:0070013	Intracellular organelle lumen	156	5660	0.2	1.89e-08	9606.ENSP00000203556,9606.ENSP00000216252,9606.ENSP00000216802,9606.ENSP00000216832,9606.ENSP00000221515,9606.ENSP00000223129,9606.ENSP00000226299,9606.ENSP00000231061,9606.ENSP00000236826,9606.ENSP00000245907,9606.ENSP00000246071,9606.ENSP00000247665,9606.ENSP00000252542,9606.ENSP00000254436,9606.ENSP00000254719,9606.ENSP00000257181,9606.ENSP00000258301,9606.ENSP00000259396,9606.ENSP00000260970,…	GMIP,PHF5A,PSME2,PNN,RETN,RPA3,LAP3,SPARC,MMP8,C3,SNRPB2,PHPT1,SAFB2,TRIM21,RPA1,PRPF38A,STX6,ORM1,PPIG,INTS13,LYZ,PPWD1,LMNB1,ARFGEF1,YY1,MTPAP,PNO1,KYNU,SCARB2,GOLPH3,CASP6,SIL1,HIBADH,NBN,RB1,BNIP2,C1orf35,H2BC1,SERPING1,MBNL1,DCK,UBE2L6,DTX3L,HMGB2,TPP1,ISG20,NFYC,HNRNPD,TSFM,POGLUT3,STAT2,DEF6,SMC1A,CHCHD5,RNF40,MRE11,SMCHD1,SELENOF,UBA7,RPS6KA4,FIP1L1,FGG,SKAP1,OAS2,PKN1,BABAM2,PLSCR1,UBE2I…
GO Component	GO:0012505	Endomembrane system	134	4721	0.21	1.39e-07	9606.ENSP00000012049,9606.ENSP00000205636,9606.ENSP00000214869,9606.ENSP00000221515,9606.ENSP00000226299,9606.ENSP00000231061,9606.ENSP00000236826,9606.ENSP00000245907,9606.ENSP00000250092,9606.ENSP00000251143,9606.ENSP00000251166,9606.ENSP00000252595,9606.ENSP00000258301,9606.ENSP00000259396,9606.ENSP00000259951,9606.ENSP00000261267,9606.ENSP00000261366,9606.ENSP00000261776,9606.ENSP00000261811,…	QPCTL,CMTM6,TMED1,RETN,LAP3,SPARC,MMP8,C3,CD68,VPS35L,CORO7,SLC27A1,STX6,ORM1,HLA-F,LYZ,LMNB1,VAC14,CYSTM1,SPPL2A,TRAM1,ARFGEF1,ITGA2B,ARFGAP3,CBL,SLC30A9,SCARB2,GOLPH3,SIL1,NRP1,TAPBPL,TMPO,RTN1,BNIP2,C1orf35,ARL6IP5,SERPING1,ACE,STX5,DTX3L,TPP1,RAB24,GLUL,PAK2,POGLUT3,WDFY4,ROGDI,SELENOF,FGG,PKN1,PLSCR1,TAP1,UBE2I,HP,ITGAL,CACNA2D1,DOK3,CUX1,CD3E,COG2,RAB32,CTSS,FCGR1A,RBM15,GBP5,GBP4,GBP2,GBP1…
GO Component	GO:0005829	Cytosol	145	5438	0.18	1.22e-06	9606.ENSP00000202677,9606.ENSP00000203556,9606.ENSP00000216802,9606.ENSP00000226299,9606.ENSP00000234313,9606.ENSP00000244051,9606.ENSP00000247665,9606.ENSP00000250113,9606.ENSP00000251166,9606.ENSP00000254436,9606.ENSP00000258301,9606.ENSP00000258886,9606.ENSP00000260970,9606.ENSP00000261776,9606.ENSP00000262031,9606.ENSP00000262215,9606.ENSP00000263245,9606.ENSP00000263657,9606.ENSP00000264033,…	RALGAPA2,GMIP,PSME2,LAP3,PLEK,MOCS3,PHPT1,FXR2,CORO7,TRIM21,STX6,IREB2,PPIG,VAC14,RBMS2,ARFGEF1,ARFGAP3,PNO1,CBL,KYNU,ZAP70,GOLPH3,CASP6,NRP1,NBN,RB1,BNIP2,FN3KRP,DOK2,MBNL1,MSI2,DCK,UBE2L6,STX5,GNPDA2,DTX3L,RAB24,GLUL,HNRNPD,PAK2,STAT2,CRLF3,DEF6,EML4,SMC1A,TPRKB,RNF40,MRE11,DDX41,UBA7,RPS6KA4,FIP1L1,ARHGEF1,SKAP1,OAS2,PKN1,BABAM2,PLSCR1,UBE2I,SVIL,TRIM4,CASP8,PSMB10,CUX1,STAT1,XAF1,MPHOSPH8,CEP…
GO Component	GO:0030141	Secretory granule	40	873	0.42	8.28e-06	9606.ENSP00000205636,9606.ENSP00000221515,9606.ENSP00000231061,9606.ENSP00000236826,9606.ENSP00000245907,9606.ENSP00000250092,9606.ENSP00000251143,9606.ENSP00000259396,9606.ENSP00000261267,9606.ENSP00000261811,9606.ENSP00000262407,9606.ENSP00000272139,9606.ENSP00000278407,9606.ENSP00000304376,9606.ENSP00000314067,9606.ENSP00000336829,9606.ENSP00000348170,9606.ENSP00000349252,9606.ENSP00000349727,…	CMTM6,RETN,SPARC,MMP8,C3,CD68,VPS35L,ORM1,LYZ,CYSTM1,ITGA2B,C1orf35,SERPING1,RAB24,PAK2,FGG,HP,ITGAL,DOK3,CTSS,CTSA,HLA-C,FLOT2,PSAP,MMRN1,RAB27A,AMPD3,ADA2,PTPRJ,FAM49B,DOCK2,FNDC3A,TBC1D10C,SERPINA3,ITGAX,RAB4B,IL4I1,CD177,FGA,STING1
GO Component	GO:0005768	Endosome	43	1030	0.38	2.88e-05	9606.ENSP00000205636,9606.ENSP00000250092,9606.ENSP00000251143,9606.ENSP00000258301,9606.ENSP00000259951,9606.ENSP00000261776,9606.ENSP00000261854,9606.ENSP00000264896,9606.ENSP00000265070,9606.ENSP00000265371,9606.ENSP00000290866,9606.ENSP00000296161,9606.ENSP00000299427,9606.ENSP00000304376,9606.ENSP00000320563,9606.ENSP00000343325,9606.ENSP00000356465,9606.ENSP00000357981,9606.ENSP00000358165,…	CMTM6,CD68,VPS35L,STX6,HLA-F,VAC14,SPPL2A,SCARB2,GOLPH3,NRP1,ACE,DTX3L,TPP1,RAB24,WDFY4,PKN1,RAB32,CTSS,FCGR1A,HLA-C,CCDC93,FLOT1,SNX15,STEAP4,GRB2,TGFBRAP1,FLOT2,PSAP,RAB27A,HLA-A,NCF4,NEDD4L,WDR81,HLA-DMB,ARRB2,HLA-DPB1,HFE,RAB23,ADPRH,RABEP1,RAB4B,IRAK4,STING1
GO Component	GO:0031981	Nuclear lumen	120	4526	0.18	6.80e-05	9606.ENSP00000203556,9606.ENSP00000216252,9606.ENSP00000216802,9606.ENSP00000216832,9606.ENSP00000223129,9606.ENSP00000226299,9606.ENSP00000231061,9606.ENSP00000246071,9606.ENSP00000247665,9606.ENSP00000252542,9606.ENSP00000254436,9606.ENSP00000254719,9606.ENSP00000257181,9606.ENSP00000258301,9606.ENSP00000260970,9606.ENSP00000261191,9606.ENSP00000261308,9606.ENSP00000261366,9606.ENSP00000262215,…	GMIP,PHF5A,PSME2,PNN,RPA3,LAP3,SPARC,SNRPB2,PHPT1,SAFB2,TRIM21,RPA1,PRPF38A,STX6,PPIG,INTS13,PPWD1,LMNB1,ARFGEF1,YY1,MTPAP,PNO1,KYNU,CASP6,NBN,RB1,BNIP2,H2BC1,MBNL1,DCK,UBE2L6,DTX3L,HMGB2,ISG20,NFYC,HNRNPD,TSFM,STAT2,DEF6,SMC1A,RNF40,MRE11,SMCHD1,UBA7,RPS6KA4,FIP1L1,SKAP1,OAS2,PKN1,BABAM2,PLSCR1,UBE2I,CASP8,PSMB10,CUX1,STAT1,XAF1,MPHOSPH8,ADAR,CHTOP,CASP7,RBM15,GBP2,CUTC,MRGBP,FUBP1,CDC5L,PAXX,GT…
GO Component	GO:0005654	Nucleoplasm	112	4169	0.19	9.83e-05	9606.ENSP00000203556,9606.ENSP00000216252,9606.ENSP00000216802,9606.ENSP00000216832,9606.ENSP00000223129,9606.ENSP00000226299,9606.ENSP00000246071,9606.ENSP00000247665,9606.ENSP00000252542,9606.ENSP00000254436,9606.ENSP00000254719,9606.ENSP00000257181,9606.ENSP00000258301,9606.ENSP00000260970,9606.ENSP00000261191,9606.ENSP00000261308,9606.ENSP00000261366,9606.ENSP00000262215,9606.ENSP00000262238,…	GMIP,PHF5A,PSME2,PNN,RPA3,LAP3,SNRPB2,PHPT1,SAFB2,TRIM21,RPA1,PRPF38A,STX6,PPIG,INTS13,PPWD1,LMNB1,ARFGEF1,YY1,MTPAP,PNO1,KYNU,CASP6,NBN,RB1,H2BC1,MBNL1,DCK,UBE2L6,DTX3L,HMGB2,ISG20,NFYC,HNRNPD,TSFM,STAT2,DEF6,SMC1A,RNF40,MRE11,UBA7,RPS6KA4,FIP1L1,SKAP1,OAS2,PKN1,BABAM2,PLSCR1,UBE2I,CASP8,PSMB10,CUX1,STAT1,XAF1,MPHOSPH8,ADAR,CHTOP,CASP7,RBM15,GBP2,CUTC,MRGBP,FUBP1,CDC5L,PAXX,GTF3C4,DNTTIP1,CMTR1,…
GO Component	GO:0099503	Secretory vesicle	42	1047	0.36	9.83e-05	9606.ENSP00000205636,9606.ENSP00000221515,9606.ENSP00000231061,9606.ENSP00000236826,9606.ENSP00000245907,9606.ENSP00000250092,9606.ENSP00000251143,9606.ENSP00000258301,9606.ENSP00000259396,9606.ENSP00000261267,9606.ENSP00000261811,9606.ENSP00000262407,9606.ENSP00000272139,9606.ENSP00000278407,9606.ENSP00000304376,9606.ENSP00000314067,9606.ENSP00000322832,9606.ENSP00000336829,9606.ENSP00000348170,…	CMTM6,RETN,SPARC,MMP8,C3,CD68,VPS35L,STX6,ORM1,LYZ,CYSTM1,ITGA2B,C1orf35,SERPING1,RAB24,PAK2,ROGDI,FGG,HP,ITGAL,DOK3,CTSS,CTSA,HLA-C,FLOT2,PSAP,MMRN1,RAB27A,AMPD3,ADA2,PTPRJ,FAM49B,DOCK2,FNDC3A,TBC1D10C,SERPINA3,ITGAX,RAB4B,IL4I1,CD177,FGA,STING1
GO Component	GO:0030139	Endocytic vesicle	21	338	0.55	0.00012	9606.ENSP00000231061,9606.ENSP00000258301,9606.ENSP00000259951,9606.ENSP00000264896,9606.ENSP00000304376,9606.ENSP00000346206,9606.ENSP00000348170,9606.ENSP00000353731,9606.ENSP00000356465,9606.ENSP00000357981,9606.ENSP00000358165,9606.ENSP00000364032,9606.ENSP00000365402,9606.ENSP00000378368,9606.ENSP00000379873,9606.ENSP00000380334,9606.ENSP00000384906,9606.ENSP00000403701,9606.ENSP00000408146,…	SPARC,STX6,HLA-F,SCARB2,RAB24,TAP1,HP,DPP4,RAB32,CTSS,FCGR1A,TAP2,HLA-C,FLOT2,HLA-A,NCF4,SAA1,ARRB2,HLA-DPB1,RAB23,RABEP1
GO Component	GO:0110165	Cellular anatomical entity	340	18293	0.03	0.00012	9606.ENSP00000006658,9606.ENSP00000012049,9606.ENSP00000023939,9606.ENSP00000188790,9606.ENSP00000202677,9606.ENSP00000203556,9606.ENSP00000205636,9606.ENSP00000214869,9606.ENSP00000216252,9606.ENSP00000216802,9606.ENSP00000216832,9606.ENSP00000221515,9606.ENSP00000223061,9606.ENSP00000223129,9606.ENSP00000225941,9606.ENSP00000226299,9606.ENSP00000231009,9606.ENSP00000231061,9606.ENSP00000231449,…	SPATA20,QPCTL,RTF2,FAP,RALGAPA2,GMIP,CMTM6,TMED1,PHF5A,PSME2,PNN,RETN,PCOLCE,RPA3,ABI3,LAP3,GZMK,SPARC,IL4,SLC1A4,PLEK,MMP8,C4BPB,MOCS3,BTN3A3,C3,SNRPB2,PHPT1,CD68,FXR2,VPS35L,CORO7,SAFB2,SLC27A1,TRIM21,RPA1,CRP,CHL1,PRPF38A,STX6,IREB2,ORM1,HLA-F,PPIG,INTS13,LYZ,PPWD1,LMNB1,VAC14,CYSTM1,SPPL2A,RBMS2,TRAM1,ARFGEF1,YY1,ITGA2B,MTPAP,ARFGAP3,PARP12,PNO1,CBL,KYNU,LXN,SLC30A9,NNT,SCARB2,ZAP70,GOLPH3,CA…
GO Component	GO:0098552	Side of membrane	29	611	0.43	0.00021	9606.ENSP00000244519,9606.ENSP00000259951,9606.ENSP00000261854,9606.ENSP00000262407,9606.ENSP00000264972,9606.ENSP00000290866,9606.ENSP00000308117,9606.ENSP00000336829,9606.ENSP00000349252,9606.ENSP00000354566,9606.ENSP00000356946,9606.ENSP00000358165,9606.ENSP00000359663,9606.ENSP00000365402,9606.ENSP00000365569,9606.ENSP00000369127,9606.ENSP00000379873,9606.ENSP00000380227,9606.ENSP00000380638,…	BTN3A3,HLA-F,SPPL2A,ITGA2B,ZAP70,ACE,CD248,FGG,ITGAL,CD3E,FCGR3A,FCGR1A,CD40LG,HLA-C,FLOT1,DNAJA1,HLA-A,ITGA4,PTK2B,TMEM123,CYLD,EPM2AIP1,HLA-DPB1,HFE,ITGAX,LCK,IGHV3-15,CD48,FGA
GO Component	GO:0030667	Secretory granule membrane	19	308	0.55	0.00039	9606.ENSP00000205636,9606.ENSP00000231061,9606.ENSP00000250092,9606.ENSP00000251143,9606.ENSP00000261811,9606.ENSP00000262407,9606.ENSP00000304376,9606.ENSP00000349252,9606.ENSP00000349727,9606.ENSP00000365402,9606.ENSP00000378368,9606.ENSP00000378394,9606.ENSP00000379601,9606.ENSP00000400010,9606.ENSP00000443654,9606.ENSP00000454623,9606.ENSP00000470246,9606.ENSP00000479536,9606.ENSP00000498596	CMTM6,SPARC,CD68,VPS35L,CYSTM1,ITGA2B,RAB24,ITGAL,DOK3,HLA-C,FLOT2,PSAP,RAB27A,PTPRJ,TBC1D10C,ITGAX,RAB4B,CD177,STING1
GO Component	GO:0012506	Vesicle membrane	44	1209	0.32	0.00046	9606.ENSP00000205636,9606.ENSP00000231061,9606.ENSP00000250092,9606.ENSP00000251143,9606.ENSP00000258301,9606.ENSP00000259951,9606.ENSP00000261776,9606.ENSP00000261811,9606.ENSP00000261854,9606.ENSP00000262407,9606.ENSP00000264896,9606.ENSP00000294179,9606.ENSP00000296161,9606.ENSP00000304376,9606.ENSP00000346206,9606.ENSP00000349252,9606.ENSP00000349727,9606.ENSP00000356465,9606.ENSP00000358165,…	CMTM6,SPARC,CD68,VPS35L,STX6,HLA-F,VAC14,CYSTM1,SPPL2A,ITGA2B,SCARB2,STX5,DTX3L,RAB24,TAP1,ITGAL,DOK3,RAB32,FCGR1A,GBP1,TAP2,HLA-C,SNX15,STEAP4,GRB2,FLOT2,PSAP,RAB27A,HLA-A,NCF4,WDR81,HLA-DMB,PTPRJ,HLA-DPB1,RAB23,FNDC3A,C2CD5,TBC1D10C,RABEP1,ITGAX,RAB4B,CD177,IRAK4,STING1
GO Component	GO:0034774	Secretory granule lumen	19	321	0.53	0.00063	9606.ENSP00000221515,9606.ENSP00000231061,9606.ENSP00000236826,9606.ENSP00000245907,9606.ENSP00000259396,9606.ENSP00000261267,9606.ENSP00000272139,9606.ENSP00000278407,9606.ENSP00000336829,9606.ENSP00000348170,9606.ENSP00000361562,9606.ENSP00000378431,9606.ENSP00000379601,9606.ENSP00000379802,9606.ENSP00000382731,9606.ENSP00000429150,9606.ENSP00000429283,9606.ENSP00000450540,9606.ENSP00000498441	RETN,SPARC,MMP8,C3,ORM1,LYZ,C1orf35,SERPING1,FGG,HP,CTSA,MMRN1,RAB27A,AMPD3,ADA2,FAM49B,DOCK2,SERPINA3,FGA
GO Component	GO:0005615	Extracellular space	89	3247	0.19	0.00069	9606.ENSP00000188790,9606.ENSP00000202677,9606.ENSP00000216802,9606.ENSP00000221515,9606.ENSP00000223061,9606.ENSP00000226299,9606.ENSP00000231061,9606.ENSP00000231449,9606.ENSP00000234256,9606.ENSP00000236826,9606.ENSP00000243611,9606.ENSP00000245907,9606.ENSP00000247665,9606.ENSP00000252542,9606.ENSP00000255030,9606.ENSP00000256509,9606.ENSP00000259396,9606.ENSP00000259951,9606.ENSP00000261267,…	FAP,RALGAPA2,PSME2,RETN,PCOLCE,LAP3,SPARC,IL4,SLC1A4,MMP8,C4BPB,C3,PHPT1,SAFB2,CRP,CHL1,ORM1,HLA-F,LYZ,CYSTM1,SPPL2A,ITGA2B,LXN,SCARB2,SIL1,NRP1,SLC12A9,SAA4,SERPING1,ABI3BP,CPNE2,ACE,HMGB2,TPP1,GLUL,CD248,FGG,PLSCR1,HP,ITGAL,CACNA2D1,DPP4,C4BPA,FCGR3A,CTSS,CD40LG,C8B,CTSA,SH3BGRL,HLA-C,FLOT1,DNAJA1,STEAP4,SOD3,PSME1,DUOX2,GRB2,FLOT2,PSAP,LGALS9,RAB27A,HLA-A,ITGA4,ADA2,NEDD4L,SAA1,SELENBP1,PTPRJ,…
GO Component	GO:0072562	Blood microparticle	11	118	0.73	0.0010	9606.ENSP00000245907,9606.ENSP00000259396,9606.ENSP00000262407,9606.ENSP00000278407,9606.ENSP00000336829,9606.ENSP00000348170,9606.ENSP00000356037,9606.ENSP00000431076,9606.ENSP00000440066,9606.ENSP00000450540,9606.ENSP00000498441	C3,ORM1,ITGA2B,SERPING1,FGG,HP,C4BPA,DNPEP,JCHAIN,SERPINA3,FGA
GO Component	GO:0070062	Extracellular exosome	63	2096	0.23	0.0013	9606.ENSP00000216802,9606.ENSP00000221515,9606.ENSP00000223061,9606.ENSP00000226299,9606.ENSP00000234256,9606.ENSP00000245907,9606.ENSP00000247665,9606.ENSP00000252542,9606.ENSP00000256509,9606.ENSP00000259396,9606.ENSP00000261267,9606.ENSP00000261811,9606.ENSP00000261854,9606.ENSP00000262407,9606.ENSP00000264896,9606.ENSP00000275730,9606.ENSP00000278222,9606.ENSP00000278407,9606.ENSP00000290776,…	PSME2,RETN,PCOLCE,LAP3,SLC1A4,C3,PHPT1,SAFB2,CHL1,ORM1,LYZ,CYSTM1,SPPL2A,ITGA2B,SCARB2,SLC12A9,SAA4,SERPING1,CPNE2,ACE,TPP1,GLUL,CD248,FGG,PLSCR1,HP,ITGAL,CACNA2D1,DPP4,FCGR3A,C8B,CTSA,SH3BGRL,HLA-C,FLOT1,DNAJA1,STEAP4,SOD3,PSME1,DUOX2,GRB2,FLOT2,PSAP,RAB27A,HLA-A,ITGA4,NEDD4L,SAA1,SELENBP1,PTPRJ,MUC4,GNPDA1,FAM49B,DOCK2,JCHAIN,FKBP5,MYL6B,SERPINA3,LCK,CD177,CD48,DOCK10,FGA
GO Component	GO:0001772	Immunological synapse	7	43	0.97	0.0015	9606.ENSP00000264972,9606.ENSP00000274306,9606.ENSP00000338171,9606.ENSP00000354566,9606.ENSP00000400010,9606.ENSP00000472474,9606.ENSP00000477713	ZAP70,GZMA,SKAP1,CD3E,PTPRJ,IL4I1,LCK
GO Component	GO:0098588	Bounding membrane of organelle	63	2125	0.23	0.0017	9606.ENSP00000012049,9606.ENSP00000205636,9606.ENSP00000214869,9606.ENSP00000231061,9606.ENSP00000250092,9606.ENSP00000251143,9606.ENSP00000251166,9606.ENSP00000258301,9606.ENSP00000259951,9606.ENSP00000261776,9606.ENSP00000261811,9606.ENSP00000261854,9606.ENSP00000262215,9606.ENSP00000262407,9606.ENSP00000263245,9606.ENSP00000264896,9606.ENSP00000265070,9606.ENSP00000266556,9606.ENSP00000267484,…	QPCTL,CMTM6,TMED1,SPARC,CD68,VPS35L,CORO7,STX6,HLA-F,VAC14,CYSTM1,SPPL2A,ARFGEF1,ITGA2B,ARFGAP3,SCARB2,GOLPH3,TAPBPL,RTN1,STX5,DTX3L,RAB24,TAP1,ITGAL,DOK3,CASP8,CUX1,DPP4,COG2,MARC2,RAB32,FCGR1A,GBP5,GBP4,GBP2,GBP1,TAP2,LST1,HLA-C,FLOT1,B3GALT6,STEAP4,RDH14,FLOT2,PSAP,RAB27A,HLA-A,NCF4,WDR81,HLA-DMB,PTPRJ,HLA-DPB1,RAB23,CHERP,FNDC3A,TBC1D10C,RABEP1,ITGAX,RAB4B,CD177,IRAK4,TMF1,STING1
GO Component	GO:0030659	Cytoplasmic vesicle membrane	41	1190	0.29	0.0023	9606.ENSP00000205636,9606.ENSP00000231061,9606.ENSP00000250092,9606.ENSP00000251143,9606.ENSP00000258301,9606.ENSP00000259951,9606.ENSP00000261776,9606.ENSP00000261811,9606.ENSP00000261854,9606.ENSP00000262407,9606.ENSP00000264896,9606.ENSP00000294179,9606.ENSP00000296161,9606.ENSP00000304376,9606.ENSP00000346206,9606.ENSP00000349252,9606.ENSP00000349727,9606.ENSP00000356465,9606.ENSP00000358165,…	CMTM6,SPARC,CD68,VPS35L,STX6,HLA-F,VAC14,CYSTM1,SPPL2A,ITGA2B,SCARB2,STX5,DTX3L,RAB24,TAP1,ITGAL,DOK3,RAB32,FCGR1A,TAP2,HLA-C,SNX15,STEAP4,FLOT2,PSAP,RAB27A,HLA-A,NCF4,WDR81,HLA-DMB,PTPRJ,HLA-DPB1,RAB23,C2CD5,TBC1D10C,RABEP1,ITGAX,RAB4B,CD177,IRAK4,STING1
GO Component	GO:0031093	Platelet alpha granule lumen	8	66	0.84	0.0023	9606.ENSP00000231061,9606.ENSP00000259396,9606.ENSP00000278407,9606.ENSP00000336829,9606.ENSP00000378431,9606.ENSP00000429150,9606.ENSP00000450540,9606.ENSP00000498441	SPARC,ORM1,SERPING1,FGG,MMRN1,FAM49B,SERPINA3,FGA
GO Component	GO:0005773	Vacuole	32	839	0.34	0.0026	9606.ENSP00000205636,9606.ENSP00000221515,9606.ENSP00000245907,9606.ENSP00000250092,9606.ENSP00000254436,9606.ENSP00000259951,9606.ENSP00000261267,9606.ENSP00000261776,9606.ENSP00000261854,9606.ENSP00000264896,9606.ENSP00000290866,9606.ENSP00000296161,9606.ENSP00000299427,9606.ENSP00000304376,9606.ENSP00000353731,9606.ENSP00000357981,9606.ENSP00000361562,9606.ENSP00000365569,9606.ENSP00000365757,…	CMTM6,RETN,C3,CD68,TRIM21,HLA-F,LYZ,VAC14,SPPL2A,SCARB2,ACE,DTX3L,TPP1,RAB24,DPP4,CTSS,CTSA,FLOT1,PIP4K2A,RDH14,PSAP,RAB27A,NCF4,ADA2,WDR81,HLA-DMB,HLA-DPB1,RAB23,ADPRH,SERPINA3,IL4I1,STING1
GO Component	GO:0031091	Platelet alpha granule	9	89	0.76	0.0026	9606.ENSP00000231061,9606.ENSP00000259396,9606.ENSP00000262407,9606.ENSP00000278407,9606.ENSP00000336829,9606.ENSP00000378431,9606.ENSP00000429150,9606.ENSP00000450540,9606.ENSP00000498441	SPARC,ORM1,ITGA2B,SERPING1,FGG,MMRN1,FAM49B,SERPINA3,FGA
GO Component	GO:0000139	Golgi membrane	27	664	0.37	0.0036	9606.ENSP00000012049,9606.ENSP00000251166,9606.ENSP00000258301,9606.ENSP00000259951,9606.ENSP00000261776,9606.ENSP00000262215,9606.ENSP00000263245,9606.ENSP00000264896,9606.ENSP00000265070,9606.ENSP00000266556,9606.ENSP00000267484,9606.ENSP00000294179,9606.ENSP00000353401,9606.ENSP00000355629,9606.ENSP00000359488,9606.ENSP00000359490,9606.ENSP00000359497,9606.ENSP00000359504,9606.ENSP00000365261,…	QPCTL,CORO7,STX6,HLA-F,VAC14,ARFGEF1,ARFGAP3,SCARB2,GOLPH3,TAPBPL,RTN1,STX5,CUX1,COG2,GBP5,GBP4,GBP2,GBP1,LST1,HLA-C,B3GALT6,STEAP4,HLA-A,HLA-DPB1,FNDC3A,TMF1,STING1
GO Component	GO:0009897	External side of plasma membrane	19	388	0.45	0.0045	9606.ENSP00000244519,9606.ENSP00000259951,9606.ENSP00000262407,9606.ENSP00000290866,9606.ENSP00000308117,9606.ENSP00000336829,9606.ENSP00000349252,9606.ENSP00000354566,9606.ENSP00000356946,9606.ENSP00000358165,9606.ENSP00000359663,9606.ENSP00000365569,9606.ENSP00000380227,9606.ENSP00000381204,9606.ENSP00000417404,9606.ENSP00000454623,9606.ENSP00000479675,9606.ENSP00000484431,9606.ENSP00000498441	BTN3A3,HLA-F,ITGA2B,ACE,CD248,FGG,ITGAL,CD3E,FCGR3A,FCGR1A,CD40LG,FLOT1,ITGA4,TMEM123,HFE,ITGAX,IGHV3-15,CD48,FGA
GO Component	GO:0032991	Protein-containing complex	129	5506	0.13	0.0050	9606.ENSP00000188790,9606.ENSP00000216252,9606.ENSP00000216802,9606.ENSP00000216832,9606.ENSP00000223129,9606.ENSP00000225941,9606.ENSP00000245907,9606.ENSP00000246071,9606.ENSP00000250113,9606.ENSP00000254436,9606.ENSP00000254719,9606.ENSP00000257181,9606.ENSP00000258301,9606.ENSP00000259951,9606.ENSP00000261191,9606.ENSP00000261308,9606.ENSP00000261776,9606.ENSP00000262031,9606.ENSP00000262215,…	FAP,PHF5A,PSME2,PNN,RPA3,ABI3,C3,SNRPB2,FXR2,TRIM21,RPA1,PRPF38A,STX6,HLA-F,INTS13,PPWD1,VAC14,RBMS2,ARFGEF1,YY1,ITGA2B,CBL,ZAP70,CASP6,NRP1,NBN,RB1,H2BC1,SAA4,MSI2,UBE2L6,STX5,DTX3L,HMGB2,GLUL,NFYC,HNRNPD,STAT2,ROGDI,SMC1A,TPRKB,RNF40,MRE11,DDX41,FIP1L1,FGG,SKAP1,PKN1,BABAM2,TAP1,UBE2I,HP,ITGAL,CACNA2D1,CASP8,PSMB10,STAT1,CD3E,MPHOSPH8,CEP170,COG2,FCGR3A,ADAR,CHTOP,CASP7,RBM15,MRGBP,C8B,PDLIM1,C…
GO Component	GO:0140513	Nuclear protein-containing complex	42	1290	0.27	0.0052	9606.ENSP00000216252,9606.ENSP00000216832,9606.ENSP00000223129,9606.ENSP00000246071,9606.ENSP00000254719,9606.ENSP00000257181,9606.ENSP00000261191,9606.ENSP00000261308,9606.ENSP00000262215,9606.ENSP00000262238,9606.ENSP00000265433,9606.ENSP00000267163,9606.ENSP00000312617,9606.ENSP00000315768,9606.ENSP00000323421,9606.ENSP00000325863,9606.ENSP00000330349,9606.ENSP00000336752,9606.ENSP00000343412,…	PHF5A,PNN,RPA3,SNRPB2,RPA1,PRPF38A,INTS13,PPWD1,ARFGEF1,YY1,NBN,RB1,NFYC,STAT2,SMC1A,MRE11,DDX41,FIP1L1,BABAM2,UBE2I,STAT1,ADAR,CHTOP,MRGBP,CDC5L,DNTTIP1,RING1,BAZ1A,SUMO1,GRB2,SNU13,APOBEC3G,POLR2F,BUD31,MORF4L2,NOP14,TCEA1,ZCCHC8,C17orf49,SMARCC2,ANP32E,SUPT5H
GO Component	GO:0005576	Extracellular region	103	4175	0.15	0.0053	9606.ENSP00000006658,9606.ENSP00000188790,9606.ENSP00000202677,9606.ENSP00000216802,9606.ENSP00000221515,9606.ENSP00000223061,9606.ENSP00000226299,9606.ENSP00000231009,9606.ENSP00000231061,9606.ENSP00000231449,9606.ENSP00000234256,9606.ENSP00000234313,9606.ENSP00000236826,9606.ENSP00000243611,9606.ENSP00000245907,9606.ENSP00000247665,9606.ENSP00000252542,9606.ENSP00000255030,9606.ENSP00000256509,…	SPATA20,FAP,RALGAPA2,PSME2,RETN,PCOLCE,LAP3,GZMK,SPARC,IL4,SLC1A4,PLEK,MMP8,C4BPB,C3,PHPT1,SAFB2,CRP,CHL1,ORM1,HLA-F,LYZ,CYSTM1,SPPL2A,ITGA2B,LXN,SCARB2,SIL1,NRP1,C1orf35,GZMA,SLC12A9,SAA4,SERPING1,ABI3BP,CPNE2,ACE,HMGB2,TPP1,GLUL,CD248,FGG,APOL3,PLSCR1,HP,ITGAL,CACNA2D1,DPP4,C4BPA,FCGR3A,CTSS,GBP1,CD40LG,C8B,CTSA,SH3BGRL,TOR2A,HLA-C,FLOT1,RECK,DNAJA1,STEAP4,SOD3,PSME1,DUOX2,GRB2,FLOT2,PSAP,MMRN1…
GO Component	GO:0042611	MHC protein complex	5	24	1.08	0.0056	9606.ENSP00000259951,9606.ENSP00000365402,9606.ENSP00000379873,9606.ENSP00000398890,9606.ENSP00000408146	HLA-F,HLA-C,HLA-A,HLA-DMB,HLA-DPB1
GO Component	GO:0005634	Nucleus	168	7672	0.1	0.0074	9606.ENSP00000023939,9606.ENSP00000202677,9606.ENSP00000203556,9606.ENSP00000216252,9606.ENSP00000216802,9606.ENSP00000216832,9606.ENSP00000221515,9606.ENSP00000223129,9606.ENSP00000226299,9606.ENSP00000231061,9606.ENSP00000246071,9606.ENSP00000247665,9606.ENSP00000250113,9606.ENSP00000252542,9606.ENSP00000254436,9606.ENSP00000254719,9606.ENSP00000257181,9606.ENSP00000258301,9606.ENSP00000260970,…	RTF2,RALGAPA2,GMIP,PHF5A,PSME2,PNN,RETN,RPA3,LAP3,SPARC,SNRPB2,PHPT1,FXR2,SAFB2,TRIM21,RPA1,PRPF38A,STX6,PPIG,INTS13,PPWD1,LMNB1,RBMS2,ARFGEF1,YY1,MTPAP,PARP12,PNO1,KYNU,SLC30A9,CASP6,NBN,TMPO,RB1,BNIP2,GZMA,H2BC1,MBNL1,DCK,UBE2L6,OGFR,CPNE2,GNPDA2,DTX3L,HMGB2,ISG20,GLUL,NFYC,HNRNPD,TSFM,PAK2,STAT2,CRLF3,DEF6,ROGDI,SMC1A,TPRKB,RNF40,MRE11,SMCHD1,DDX41,UBA7,RPS6KA4,FIP1L1,SKAP1,THYN1,OAS2,PKN1,BAB…
GO Component	GO:0005769	Early endosome	19	411	0.42	0.0075	9606.ENSP00000205636,9606.ENSP00000258301,9606.ENSP00000259951,9606.ENSP00000261776,9606.ENSP00000265371,9606.ENSP00000296161,9606.ENSP00000320563,9606.ENSP00000356465,9606.ENSP00000358165,9606.ENSP00000365402,9606.ENSP00000365477,9606.ENSP00000365569,9606.ENSP00000366452,9606.ENSP00000369419,9606.ENSP00000377027,9606.ENSP00000379873,9606.ENSP00000386609,9606.ENSP00000417404,9606.ENSP00000445408	CMTM6,STX6,HLA-F,VAC14,NRP1,DTX3L,WDFY4,RAB32,FCGR1A,HLA-C,CCDC93,FLOT1,SNX15,STEAP4,TGFBRAP1,HLA-A,WDR81,HFE,RABEP1
GO Component	GO:0035580	Specific granule lumen	7	62	0.81	0.0075	9606.ENSP00000221515,9606.ENSP00000236826,9606.ENSP00000259396,9606.ENSP00000261267,9606.ENSP00000348170,9606.ENSP00000379601,9606.ENSP00000429283	RETN,MMP8,ORM1,LYZ,HP,RAB27A,DOCK2
GO Component	GO:0042581	Specific granule	11	159	0.6	0.0075	9606.ENSP00000205636,9606.ENSP00000221515,9606.ENSP00000236826,9606.ENSP00000259396,9606.ENSP00000261267,9606.ENSP00000348170,9606.ENSP00000349252,9606.ENSP00000379601,9606.ENSP00000400010,9606.ENSP00000429283,9606.ENSP00000479536	CMTM6,RETN,MMP8,ORM1,LYZ,HP,ITGAL,RAB27A,PTPRJ,DOCK2,CD177
GO Component	GO:0071556	Integral component of lumenal side of endoplasmic reticulum membrane	5	26	1.04	0.0075	9606.ENSP00000259951,9606.ENSP00000261854,9606.ENSP00000365402,9606.ENSP00000379873,9606.ENSP00000408146	HLA-F,SPPL2A,HLA-C,HLA-A,HLA-DPB1
GO Component	GO:0098797	Plasma membrane protein complex	24	589	0.37	0.0075	9606.ENSP00000259951,9606.ENSP00000262407,9606.ENSP00000264033,9606.ENSP00000264972,9606.ENSP00000338171,9606.ENSP00000349252,9606.ENSP00000349320,9606.ENSP00000351273,9606.ENSP00000354566,9606.ENSP00000356946,9606.ENSP00000360281,9606.ENSP00000365402,9606.ENSP00000365569,9606.ENSP00000373691,9606.ENSP00000376345,9606.ENSP00000378368,9606.ENSP00000379873,9606.ENSP00000380227,9606.ENSP00000380334,…	HLA-F,ITGA2B,CBL,ZAP70,SKAP1,ITGAL,CACNA2D1,CASP8,CD3E,FCGR3A,C8B,HLA-C,FLOT1,DUOX2,GRB2,FLOT2,HLA-A,ITGA4,NCF4,PTK2B,HLA-DMB,HLA-DPB1,HFE,ITGAX
GO Component	GO:0070820	Tertiary granule	11	164	0.58	0.0090	9606.ENSP00000236826,9606.ENSP00000251143,9606.ENSP00000259396,9606.ENSP00000261267,9606.ENSP00000261811,9606.ENSP00000348170,9606.ENSP00000349727,9606.ENSP00000357981,9606.ENSP00000443654,9606.ENSP00000454623,9606.ENSP00000479536	MMP8,VPS35L,ORM1,LYZ,CYSTM1,HP,DOK3,CTSS,TBC1D10C,ITGAX,CD177
GO Component	GO:1905368	Peptidase complex	10	138	0.62	0.0095	9606.ENSP00000188790,9606.ENSP00000216802,9606.ENSP00000245907,9606.ENSP00000265164,9606.ENSP00000351273,9606.ENSP00000351314,9606.ENSP00000358327,9606.ENSP00000372155,9606.ENSP00000427463,9606.ENSP00000433138	FAP,PSME2,C3,CASP6,CASP8,PSMB10,CASP7,PSME1,SPCS3,CASP1
GO Component	GO:0045335	Phagocytic vesicle	10	139	0.61	0.0098	9606.ENSP00000258301,9606.ENSP00000259951,9606.ENSP00000346206,9606.ENSP00000356465,9606.ENSP00000357981,9606.ENSP00000364032,9606.ENSP00000365402,9606.ENSP00000379873,9606.ENSP00000380334,9606.ENSP00000417610	STX6,HLA-F,TAP1,RAB32,CTSS,TAP2,HLA-C,HLA-A,NCF4,RAB23
GO Component	GO:0008303	Caspase complex	4	15	1.18	0.0100	9606.ENSP00000265164,9606.ENSP00000351273,9606.ENSP00000358327,9606.ENSP00000433138	CASP6,CASP8,CASP7,CASP1
GO Component	GO:0005925	Focal adhesion	18	416	0.39	0.0200	9606.ENSP00000188790,9606.ENSP00000226299,9606.ENSP00000262407,9606.ENSP00000264033,9606.ENSP00000264896,9606.ENSP00000265371,9606.ENSP00000300249,9606.ENSP00000348128,9606.ENSP00000353731,9606.ENSP00000360305,9606.ENSP00000365569,9606.ENSP00000378338,9606.ENSP00000378368,9606.ENSP00000378400,9606.ENSP00000380227,9606.ENSP00000380638,9606.ENSP00000391583,9606.ENSP00000419412	FAP,LAP3,ITGA2B,CBL,SCARB2,NRP1,MAPRE2,SVIL,DPP4,PDLIM1,FLOT1,GIT1,FLOT2,LIMA1,ITGA4,PTK2B,PARVG,SLC4A2
GO Component	GO:0030670	Phagocytic vesicle membrane	7	76	0.72	0.0200	9606.ENSP00000259951,9606.ENSP00000346206,9606.ENSP00000356465,9606.ENSP00000364032,9606.ENSP00000365402,9606.ENSP00000379873,9606.ENSP00000417610	HLA-F,TAP1,RAB32,TAP2,HLA-C,HLA-A,RAB23
GO Component	GO:0009986	Cell surface	30	894	0.28	0.0232	9606.ENSP00000188790,9606.ENSP00000231061,9606.ENSP00000234256,9606.ENSP00000244519,9606.ENSP00000245907,9606.ENSP00000259951,9606.ENSP00000262407,9606.ENSP00000290866,9606.ENSP00000308117,9606.ENSP00000336829,9606.ENSP00000342222,9606.ENSP00000349252,9606.ENSP00000353731,9606.ENSP00000354566,9606.ENSP00000356946,9606.ENSP00000358165,9606.ENSP00000359663,9606.ENSP00000365402,9606.ENSP00000365569,…	FAP,SPARC,SLC1A4,BTN3A3,C3,HLA-F,ITGA2B,ACE,CD248,FGG,TRPV2,ITGAL,DPP4,CD3E,FCGR3A,FCGR1A,CD40LG,HLA-C,FLOT1,DUOX2,HLA-A,ITGA4,TMEM123,PTPRJ,HLA-DPB1,HFE,ITGAX,IGHV3-15,CD48,FGA
GO Component	GO:0031090	Organelle membrane	89	3673	0.14	0.0240	9606.ENSP00000012049,9606.ENSP00000205636,9606.ENSP00000214869,9606.ENSP00000231061,9606.ENSP00000250092,9606.ENSP00000251143,9606.ENSP00000251166,9606.ENSP00000258301,9606.ENSP00000259951,9606.ENSP00000261366,9606.ENSP00000261776,9606.ENSP00000261811,9606.ENSP00000261854,9606.ENSP00000262213,9606.ENSP00000262215,9606.ENSP00000262407,9606.ENSP00000263245,9606.ENSP00000264663,9606.ENSP00000264896,…	QPCTL,CMTM6,TMED1,SPARC,CD68,VPS35L,CORO7,STX6,HLA-F,LMNB1,VAC14,CYSTM1,SPPL2A,TRAM1,ARFGEF1,ITGA2B,ARFGAP3,NNT,SCARB2,GOLPH3,NRP1,TAPBPL,TMPO,RTN1,ARL6IP5,STX5,DTX3L,RAB24,SLC25A22,TAP1,ITGAL,DOK3,CASP8,CUX1,DPP4,COG2,MARC2,RAB32,PPOX,FCGR1A,RBM15,GBP5,GBP4,GBP2,GBP1,CYP4X1,TAP2,LST1,HLA-C,FLOT1,DNAJC1,SNX15,SEPHS1,B3GALT6,DNAJA1,STEAP4,RDH14,SUMO1,GRB2,FLOT2,PSAP,RAB27A,HLA-A,NCF4,WDR81,HLA-DMB…
GO Component	GO:1905369	Endopeptidase complex	8	104	0.64	0.0240	9606.ENSP00000216802,9606.ENSP00000245907,9606.ENSP00000265164,9606.ENSP00000351273,9606.ENSP00000351314,9606.ENSP00000358327,9606.ENSP00000372155,9606.ENSP00000433138	PSME2,C3,CASP6,CASP8,PSMB10,CASP7,PSME1,CASP1
GO Component	GO:0042612	MHC class I protein complex	3	8	1.33	0.0241	9606.ENSP00000259951,9606.ENSP00000365402,9606.ENSP00000379873	HLA-F,HLA-C,HLA-A
GO Component	GO:0005764	Lysosome	26	746	0.3	0.0289	9606.ENSP00000205636,9606.ENSP00000221515,9606.ENSP00000245907,9606.ENSP00000250092,9606.ENSP00000259951,9606.ENSP00000261267,9606.ENSP00000261854,9606.ENSP00000264896,9606.ENSP00000290866,9606.ENSP00000296161,9606.ENSP00000299427,9606.ENSP00000353731,9606.ENSP00000357981,9606.ENSP00000361562,9606.ENSP00000365569,9606.ENSP00000365757,9606.ENSP00000370648,9606.ENSP00000378394,9606.ENSP00000379601,…	CMTM6,RETN,C3,CD68,HLA-F,LYZ,SPPL2A,SCARB2,ACE,DTX3L,TPP1,DPP4,CTSS,CTSA,FLOT1,PIP4K2A,RDH14,PSAP,RAB27A,NCF4,ADA2,WDR81,HLA-DMB,HLA-DPB1,SERPINA3,IL4I1
GO Component	GO:0005681	Spliceosomal complex	11	197	0.5	0.0303	9606.ENSP00000216252,9606.ENSP00000216832,9606.ENSP00000246071,9606.ENSP00000257181,9606.ENSP00000261308,9606.ENSP00000330349,9606.ENSP00000357459,9606.ENSP00000360532,9606.ENSP00000383949,9606.ENSP00000386023,9606.ENSP00000438993	PHF5A,PNN,SNRPB2,PRPF38A,PPWD1,DDX41,ADAR,CDC5L,SNU13,BUD31,ZCCHC8
GO Component	GO:0016600	Flotillin complex	3	9	1.28	0.0303	9606.ENSP00000264033,9606.ENSP00000365569,9606.ENSP00000378368	CBL,FLOT1,FLOT2
GO Component	GO:0030176	Integral component of endoplasmic reticulum membrane	10	167	0.53	0.0303	9606.ENSP00000259951,9606.ENSP00000261854,9606.ENSP00000262213,9606.ENSP00000267484,9606.ENSP00000346206,9606.ENSP00000364032,9606.ENSP00000365402,9606.ENSP00000379873,9606.ENSP00000408146,9606.ENSP00000498596	HLA-F,SPPL2A,TRAM1,RTN1,TAP1,TAP2,HLA-C,HLA-A,HLA-DPB1,STING1
GO Component	GO:0042824	MHC class I peptide loading complex	3	9	1.28	0.0303	9606.ENSP00000346206,9606.ENSP00000364032,9606.ENSP00000379873	TAP1,TAP2,HLA-A
GO Component	GO:0071944	Cell periphery	133	6015	0.1	0.0303	9606.ENSP00000188790,9606.ENSP00000202677,9606.ENSP00000203556,9606.ENSP00000205636,9606.ENSP00000214869,9606.ENSP00000216832,9606.ENSP00000231061,9606.ENSP00000234256,9606.ENSP00000234313,9606.ENSP00000236826,9606.ENSP00000243611,9606.ENSP00000244519,9606.ENSP00000245907,9606.ENSP00000247665,9606.ENSP00000250092,9606.ENSP00000251143,9606.ENSP00000252595,9606.ENSP00000256509,9606.ENSP00000258301,…	FAP,RALGAPA2,GMIP,CMTM6,TMED1,PNN,SPARC,SLC1A4,PLEK,MMP8,C4BPB,BTN3A3,C3,PHPT1,CD68,VPS35L,SLC27A1,CHL1,STX6,ORM1,HLA-F,CYSTM1,SPPL2A,ITGA2B,CBL,SCARB2,ZAP70,GOLPH3,NRP1,TAPBPL,ARL6IP5,GZMA,H2BC1,SLC12A9,SERPING1,ABI3BP,CPNE2,ACE,RAB24,GLUL,CD248,PAK2,STAT2,CRLF3,DEF6,FGG,ARHGEF1,SKAP1,TRPV2,PKN1,PLSCR1,SVIL,TRIM4,ITGAL,CACNA2D1,DOK3,FRYL,CASP8,DPP4,CD3E,MPHOSPH8,C4BPA,FCGR3A,CTSS,RGS10,FCGR1A,MP…
GO Component	GO:0005775	Vacuolar lumen	10	175	0.51	0.0404	9606.ENSP00000221515,9606.ENSP00000245907,9606.ENSP00000261267,9606.ENSP00000264896,9606.ENSP00000299427,9606.ENSP00000357981,9606.ENSP00000361562,9606.ENSP00000378394,9606.ENSP00000382731,9606.ENSP00000450540	RETN,C3,LYZ,SCARB2,TPP1,CTSS,CTSA,PSAP,ADA2,SERPINA3
GO Component	GO:0071013	Catalytic step 2 spliceosome	7	90	0.65	0.0404	9606.ENSP00000216832,9606.ENSP00000246071,9606.ENSP00000261308,9606.ENSP00000330349,9606.ENSP00000360532,9606.ENSP00000386023,9606.ENSP00000438993	PNN,SNRPB2,PPWD1,DDX41,CDC5L,BUD31,ZCCHC8
GO Component	GO:0031901	Early endosome membrane	10	180	0.5	0.0473	9606.ENSP00000205636,9606.ENSP00000259951,9606.ENSP00000261776,9606.ENSP00000296161,9606.ENSP00000358165,9606.ENSP00000365402,9606.ENSP00000369419,9606.ENSP00000379873,9606.ENSP00000386609,9606.ENSP00000445408	CMTM6,HLA-F,VAC14,DTX3L,FCGR1A,HLA-C,STEAP4,HLA-A,WDR81,RABEP1
STRING clusters	CL:16999	Mixed, incl. Interferon alpha/beta signaling, and Aicardi-Goutieres syndrome	21	55	1.34	2.75e-16	9606.ENSP00000263549,9606.ENSP00000287156,9606.ENSP00000296161,9606.ENSP00000306565,9606.ENSP00000318982,9606.ENSP00000333266,9606.ENSP00000342278,9606.ENSP00000345494,9606.ENSP00000354822,9606.ENSP00000357459,9606.ENSP00000359488,9606.ENSP00000359490,9606.ENSP00000359497,9606.ENSP00000359504,9606.ENSP00000359783,9606.ENSP00000360860,9606.ENSP00000360869,9606.ENSP00000377344,9606.ENSP00000418194,…	PARP12,UBE2L6,DTX3L,ISG20,EPSTI1,UBA7,OAS2,PLSCR1,XAF1,ADAR,GBP5,GBP4,GBP2,GBP1,IFI44,IFIT5,IFIT1,DDX60,PARP14,IFIT2,ISG15
STRING clusters	CL:17001	Mixed, incl. Interferon alpha/beta signaling, and Guanylate-binding protein, C-terminal	19	46	1.37	1.69e-15	9606.ENSP00000263549,9606.ENSP00000287156,9606.ENSP00000296161,9606.ENSP00000306565,9606.ENSP00000318982,9606.ENSP00000333266,9606.ENSP00000342278,9606.ENSP00000354822,9606.ENSP00000359488,9606.ENSP00000359490,9606.ENSP00000359497,9606.ENSP00000359504,9606.ENSP00000359783,9606.ENSP00000360860,9606.ENSP00000360869,9606.ENSP00000377344,9606.ENSP00000418194,9606.ENSP00000490935,9606.ENSP00000496832	PARP12,UBE2L6,DTX3L,ISG20,EPSTI1,UBA7,OAS2,XAF1,GBP5,GBP4,GBP2,GBP1,IFI44,IFIT5,IFIT1,DDX60,PARP14,IFIT2,ISG15
STRING clusters	CL:17003	Mixed, incl. Interferon alpha/beta signaling, and Guanylate-binding protein, C-terminal	18	41	1.4	3.53e-15	9606.ENSP00000287156,9606.ENSP00000296161,9606.ENSP00000306565,9606.ENSP00000318982,9606.ENSP00000333266,9606.ENSP00000342278,9606.ENSP00000354822,9606.ENSP00000359488,9606.ENSP00000359490,9606.ENSP00000359497,9606.ENSP00000359504,9606.ENSP00000359783,9606.ENSP00000360860,9606.ENSP00000360869,9606.ENSP00000377344,9606.ENSP00000418194,9606.ENSP00000490935,9606.ENSP00000496832	UBE2L6,DTX3L,ISG20,EPSTI1,UBA7,OAS2,XAF1,GBP5,GBP4,GBP2,GBP1,IFI44,IFIT5,IFIT1,DDX60,PARP14,IFIT2,ISG15
STRING clusters	CL:17006	Mixed, incl. Interferon alpha/beta signaling, and ISG15-protein conjugation	14	33	1.38	2.06e-11	9606.ENSP00000287156,9606.ENSP00000296161,9606.ENSP00000306565,9606.ENSP00000318982,9606.ENSP00000333266,9606.ENSP00000342278,9606.ENSP00000354822,9606.ENSP00000359783,9606.ENSP00000360860,9606.ENSP00000360869,9606.ENSP00000377344,9606.ENSP00000418194,9606.ENSP00000490935,9606.ENSP00000496832	UBE2L6,DTX3L,ISG20,EPSTI1,UBA7,OAS2,XAF1,IFI44,IFIT5,IFIT1,DDX60,PARP14,IFIT2,ISG15
STRING clusters	CL:17009	Interferon alpha/beta signaling, and ISG15-protein conjugation	10	23	1.39	7.46e-08	9606.ENSP00000287156,9606.ENSP00000333266,9606.ENSP00000342278,9606.ENSP00000354822,9606.ENSP00000359783,9606.ENSP00000360860,9606.ENSP00000360869,9606.ENSP00000377344,9606.ENSP00000490935,9606.ENSP00000496832	UBE2L6,UBA7,OAS2,XAF1,IFI44,IFIT5,IFIT1,DDX60,IFIT2,ISG15
STRING clusters	CL:17012	Mixed, incl. 2-5-oligoadenylate synthetase activity, and Interferon-induced 6-16 family	6	17	1.3	0.00100	9606.ENSP00000342278,9606.ENSP00000354822,9606.ENSP00000359783,9606.ENSP00000360869,9606.ENSP00000377344,9606.ENSP00000490935	OAS2,XAF1,IFI44,IFIT1,DDX60,IFIT2
STRING clusters	CL:18726	Complement and coagulation cascades, and Protein-lipid complex	14	161	0.7	0.00100	9606.ENSP00000243611,9606.ENSP00000245907,9606.ENSP00000255030,9606.ENSP00000259396,9606.ENSP00000262031,9606.ENSP00000278222,9606.ENSP00000278407,9606.ENSP00000336829,9606.ENSP00000348170,9606.ENSP00000356037,9606.ENSP00000360281,9606.ENSP00000384906,9606.ENSP00000424381,9606.ENSP00000498441	C4BPB,C3,CRP,ORM1,RBMS2,SAA4,SERPING1,FGG,HP,C4BPA,C8B,SAA1,LMF2,FGA
STRING clusters	CL:18728	Complement and coagulation cascades, and Positive regulation of opsonization	11	109	0.76	0.0026	9606.ENSP00000243611,9606.ENSP00000245907,9606.ENSP00000255030,9606.ENSP00000259396,9606.ENSP00000262031,9606.ENSP00000278407,9606.ENSP00000336829,9606.ENSP00000348170,9606.ENSP00000356037,9606.ENSP00000360281,9606.ENSP00000498441	C4BPB,C3,CRP,ORM1,RBMS2,SERPING1,FGG,HP,C4BPA,C8B,FGA
STRING clusters	CL:17075	Guanylate-binding protein, C-terminal	4	5	1.66	0.0033	9606.ENSP00000359488,9606.ENSP00000359490,9606.ENSP00000359497,9606.ENSP00000359504	GBP5,GBP4,GBP2,GBP1
STRING clusters	CL:18846	Complement cascade	7	50	0.9	0.0143	9606.ENSP00000243611,9606.ENSP00000245907,9606.ENSP00000255030,9606.ENSP00000262031,9606.ENSP00000278407,9606.ENSP00000356037,9606.ENSP00000360281	C4BPB,C3,CRP,RBMS2,SERPING1,C4BPA,C8B
STRING clusters	CL:16225	Mixed, incl. MHC classes I/II-like antigen recognition protein, and Antigen processing and presentation	9	92	0.75	0.0158	9606.ENSP00000259951,9606.ENSP00000266556,9606.ENSP00000274306,9606.ENSP00000346206,9606.ENSP00000364032,9606.ENSP00000365402,9606.ENSP00000379873,9606.ENSP00000398890,9606.ENSP00000408146	HLA-F,TAPBPL,GZMA,TAP1,TAP2,HLA-C,HLA-A,HLA-DMB,HLA-DPB1
STRING clusters	CL:17016	Mixed, incl. 2-5-oligoadenylate synthetase activity, and TLDc domain	4	12	1.28	0.0321	9606.ENSP00000342278,9606.ENSP00000359783,9606.ENSP00000360869,9606.ENSP00000490935	OAS2,IFI44,IFIT1,IFIT2
KEGG	hsa05310	Asthma	4	27	0.93	0.0234	9606.ENSP00000231449,9606.ENSP00000359663,9606.ENSP00000398890,9606.ENSP00000408146	IL4,CD40LG,HLA-DMB,HLA-DPB1
KEGG	hsa05140	Leishmaniasis	10	69	0.92	0.00012	9606.ENSP00000231449,9606.ENSP00000245907,9606.ENSP00000354394,9606.ENSP00000356946,9606.ENSP00000358165,9606.ENSP00000380227,9606.ENSP00000380334,9606.ENSP00000398890,9606.ENSP00000408146,9606.ENSP00000479889	IL4,C3,STAT1,FCGR3A,FCGR1A,ITGA4,NCF4,HLA-DMB,HLA-DPB1,IRAK4
KEGG	hsa05416	Viral myocarditis	8	55	0.92	0.00068	9606.ENSP00000259951,9606.ENSP00000349252,9606.ENSP00000351273,9606.ENSP00000359663,9606.ENSP00000365402,9606.ENSP00000379873,9606.ENSP00000398890,9606.ENSP00000408146	HLA-F,ITGAL,CASP8,CD40LG,HLA-C,HLA-A,HLA-DMB,HLA-DPB1
KEGG	hsa05320	Autoimmune thyroid disease	7	48	0.92	0.0018	9606.ENSP00000231449,9606.ENSP00000259951,9606.ENSP00000359663,9606.ENSP00000365402,9606.ENSP00000379873,9606.ENSP00000398890,9606.ENSP00000408146	IL4,HLA-F,CD40LG,HLA-C,HLA-A,HLA-DMB,HLA-DPB1
KEGG	hsa05332	Graft-versus-host disease	5	36	0.9	0.0131	9606.ENSP00000259951,9606.ENSP00000365402,9606.ENSP00000379873,9606.ENSP00000398890,9606.ENSP00000408146	HLA-F,HLA-C,HLA-A,HLA-DMB,HLA-DPB1
KEGG	hsa03440	Homologous recombination	5	38	0.88	0.0154	9606.ENSP00000223129,9606.ENSP00000254719,9606.ENSP00000265433,9606.ENSP00000325863,9606.ENSP00000343412	RPA3,RPA1,NBN,MRE11,BABAM2
KEGG	hsa04940	Type I diabetes mellitus	5	38	0.88	0.0154	9606.ENSP00000259951,9606.ENSP00000365402,9606.ENSP00000379873,9606.ENSP00000398890,9606.ENSP00000408146	HLA-F,HLA-C,HLA-A,HLA-DMB,HLA-DPB1
KEGG	hsa04672	Intestinal immune network for IgA production	5	43	0.82	0.0200	9606.ENSP00000231449,9606.ENSP00000359663,9606.ENSP00000380227,9606.ENSP00000398890,9606.ENSP00000408146	IL4,CD40LG,ITGA4,HLA-DMB,HLA-DPB1
KEGG	hsa04610	Complement and coagulation cascades	8	82	0.75	0.0049	9606.ENSP00000243611,9606.ENSP00000245907,9606.ENSP00000278407,9606.ENSP00000336829,9606.ENSP00000356037,9606.ENSP00000360281,9606.ENSP00000454623,9606.ENSP00000498441	C4BPB,C3,SERPING1,FGG,C4BPA,C8B,ITGAX,FGA
KEGG	hsa05322	Systemic lupus erythematosus	9	94	0.74	0.0027	9606.ENSP00000245907,9606.ENSP00000254436,9606.ENSP00000274764,9606.ENSP00000356946,9606.ENSP00000358165,9606.ENSP00000359663,9606.ENSP00000360281,9606.ENSP00000398890,9606.ENSP00000408146	C3,TRIM21,H2BC1,FCGR3A,FCGR1A,CD40LG,C8B,HLA-DMB,HLA-DPB1
KEGG	hsa05133	Pertussis	7	73	0.74	0.0102	9606.ENSP00000243611,9606.ENSP00000245907,9606.ENSP00000278407,9606.ENSP00000356037,9606.ENSP00000358327,9606.ENSP00000433138,9606.ENSP00000479889	C4BPB,C3,SERPING1,C4BPA,CASP7,CASP1,IRAK4
KEGG	hsa04145	Phagosome	12	141	0.69	0.00068	9606.ENSP00000245907,9606.ENSP00000259951,9606.ENSP00000346206,9606.ENSP00000356946,9606.ENSP00000357981,9606.ENSP00000358165,9606.ENSP00000364032,9606.ENSP00000365402,9606.ENSP00000379873,9606.ENSP00000380334,9606.ENSP00000398890,9606.ENSP00000408146	C3,HLA-F,TAP1,FCGR3A,CTSS,FCGR1A,TAP2,HLA-C,HLA-A,NCF4,HLA-DMB,HLA-DPB1
KEGG	hsa05169	Epstein-Barr virus infection	16	192	0.68	0.00012	9606.ENSP00000259951,9606.ENSP00000267163,9606.ENSP00000315768,9606.ENSP00000342278,9606.ENSP00000346206,9606.ENSP00000349252,9606.ENSP00000351273,9606.ENSP00000354394,9606.ENSP00000354566,9606.ENSP00000364032,9606.ENSP00000365402,9606.ENSP00000379873,9606.ENSP00000398890,9606.ENSP00000408146,9606.ENSP00000479889,9606.ENSP00000496832	HLA-F,RB1,STAT2,OAS2,TAP1,ITGAL,CASP8,STAT1,CD3E,TAP2,HLA-C,HLA-A,HLA-DMB,HLA-DPB1,IRAK4,ISG15
KEGG	hsa04658	Th1 and Th2 cell differentiation	7	85	0.67	0.0169	9606.ENSP00000231449,9606.ENSP00000264972,9606.ENSP00000354394,9606.ENSP00000354566,9606.ENSP00000398890,9606.ENSP00000408146,9606.ENSP00000477713	IL4,ZAP70,STAT1,CD3E,HLA-DMB,HLA-DPB1,LCK
KEGG	hsa05150	Staphylococcus aureus infection	7	86	0.67	0.0172	9606.ENSP00000245907,9606.ENSP00000336829,9606.ENSP00000349252,9606.ENSP00000356946,9606.ENSP00000358165,9606.ENSP00000398890,9606.ENSP00000408146	C3,FGG,ITGAL,FCGR3A,FCGR1A,HLA-DMB,HLA-DPB1
KEGG	hsa04621	NOD-like receptor signaling pathway	14	173	0.66	0.00039	9606.ENSP00000315768,9606.ENSP00000342222,9606.ENSP00000342278,9606.ENSP00000343325,9606.ENSP00000351273,9606.ENSP00000354394,9606.ENSP00000359488,9606.ENSP00000359490,9606.ENSP00000359497,9606.ENSP00000359504,9606.ENSP00000433138,9606.ENSP00000462521,9606.ENSP00000479889,9606.ENSP00000498596	STAT2,TRPV2,OAS2,PKN1,CASP8,STAT1,GBP5,GBP4,GBP2,GBP1,CASP1,TXNIP,IRAK4,STING1
KEGG	hsa04640	Hematopoietic cell lineage	7	90	0.65	0.0201	9606.ENSP00000231449,9606.ENSP00000262407,9606.ENSP00000354566,9606.ENSP00000358165,9606.ENSP00000380227,9606.ENSP00000398890,9606.ENSP00000408146	IL4,ITGA2B,CD3E,FCGR1A,ITGA4,HLA-DMB,HLA-DPB1
KEGG	hsa04650	Natural killer cell mediated cytotoxicity	9	120	0.63	0.0096	9606.ENSP00000264972,9606.ENSP00000349252,9606.ENSP00000356946,9606.ENSP00000365402,9606.ENSP00000376345,9606.ENSP00000379873,9606.ENSP00000380638,9606.ENSP00000477713,9606.ENSP00000484431	ZAP70,ITGAL,FCGR3A,HLA-C,GRB2,HLA-A,PTK2B,LCK,CD48
KEGG	hsa05135	Yersinia infection	9	124	0.62	0.0105	9606.ENSP00000264972,9606.ENSP00000337261,9606.ENSP00000343325,9606.ENSP00000380227,9606.ENSP00000380638,9606.ENSP00000433138,9606.ENSP00000435412,9606.ENSP00000477713,9606.ENSP00000479889	ZAP70,ARHGEF1,PKN1,ITGA4,PTK2B,CASP1,RPS6KA1,LCK,IRAK4
KEGG	hsa04659	Th17 cell differentiation	7	99	0.61	0.0277	9606.ENSP00000231449,9606.ENSP00000264972,9606.ENSP00000354394,9606.ENSP00000354566,9606.ENSP00000398890,9606.ENSP00000408146,9606.ENSP00000477713	IL4,ZAP70,STAT1,CD3E,HLA-DMB,HLA-DPB1,LCK
KEGG	hsa04660	T cell receptor signaling pathway	7	100	0.6	0.0283	9606.ENSP00000231449,9606.ENSP00000264972,9606.ENSP00000314067,9606.ENSP00000354566,9606.ENSP00000359663,9606.ENSP00000376345,9606.ENSP00000477713	IL4,ZAP70,PAK2,CD3E,CD40LG,GRB2,LCK
KEGG	hsa05145	Toxoplasmosis	7	103	0.59	0.0320	9606.ENSP00000351273,9606.ENSP00000354394,9606.ENSP00000359663,9606.ENSP00000398890,9606.ENSP00000408146,9606.ENSP00000419260,9606.ENSP00000479889	CASP8,STAT1,CD40LG,HLA-DMB,HLA-DPB1,PIK3CG,IRAK4
KEGG	hsa05152	Tuberculosis	11	165	0.58	0.0069	9606.ENSP00000245907,9606.ENSP00000312617,9606.ENSP00000351273,9606.ENSP00000354394,9606.ENSP00000356946,9606.ENSP00000357981,9606.ENSP00000358165,9606.ENSP00000398890,9606.ENSP00000408146,9606.ENSP00000454623,9606.ENSP00000479889	C3,NFYC,CASP8,STAT1,FCGR3A,CTSS,FCGR1A,HLA-DMB,HLA-DPB1,ITGAX,IRAK4
KEGG	hsa04380	Osteoclast differentiation	8	120	0.58	0.0219	9606.ENSP00000315768,9606.ENSP00000354394,9606.ENSP00000356946,9606.ENSP00000358165,9606.ENSP00000376345,9606.ENSP00000380334,9606.ENSP00000392025,9606.ENSP00000477713	STAT2,STAT1,FCGR3A,FCGR1A,GRB2,NCF4,CYLD,LCK
KEGG	hsa05164	Influenza A	10	163	0.54	0.0154	9606.ENSP00000315768,9606.ENSP00000342278,9606.ENSP00000351273,9606.ENSP00000354394,9606.ENSP00000357459,9606.ENSP00000398890,9606.ENSP00000408146,9606.ENSP00000433138,9606.ENSP00000479889,9606.ENSP00000497271	STAT2,OAS2,CASP8,STAT1,ADAR,HLA-DMB,HLA-DPB1,CASP1,IRAK4,IFIH1
KEGG	hsa03040	Spliceosome	8	132	0.54	0.0320	9606.ENSP00000216252,9606.ENSP00000246071,9606.ENSP00000257181,9606.ENSP00000360532,9606.ENSP00000362900,9606.ENSP00000383949,9606.ENSP00000386023,9606.ENSP00000439856	PHF5A,SNRPB2,PRPF38A,CDC5L,SRSF4,SNU13,BUD31,CHERP
KEGG	hsa05170	Human immunodeficiency virus 1 infection	12	203	0.53	0.0095	9606.ENSP00000259951,9606.ENSP00000314067,9606.ENSP00000346206,9606.ENSP00000351273,9606.ENSP00000354566,9606.ENSP00000364032,9606.ENSP00000365402,9606.ENSP00000379873,9606.ENSP00000380638,9606.ENSP00000385057,9606.ENSP00000479889,9606.ENSP00000498596	HLA-F,PAK2,TAP1,CASP8,CD3E,TAP2,HLA-C,HLA-A,PTK2B,APOBEC3G,IRAK4,STING1
KEGG	hsa05162	Measles	8	137	0.52	0.0375	9606.ENSP00000315768,9606.ENSP00000342278,9606.ENSP00000351273,9606.ENSP00000354394,9606.ENSP00000354566,9606.ENSP00000357459,9606.ENSP00000479889,9606.ENSP00000497271	STAT2,OAS2,CASP8,STAT1,CD3E,ADAR,IRAK4,IFIH1
KEGG	hsa04514	Cell adhesion molecules	8	138	0.52	0.0379	9606.ENSP00000259951,9606.ENSP00000349252,9606.ENSP00000359663,9606.ENSP00000365402,9606.ENSP00000379873,9606.ENSP00000380227,9606.ENSP00000398890,9606.ENSP00000408146	HLA-F,ITGAL,CD40LG,HLA-C,HLA-A,ITGA4,HLA-DMB,HLA-DPB1
KEGG	hsa05166	Human T-cell leukemia virus 1 infection	11	210	0.48	0.0218	9606.ENSP00000259951,9606.ENSP00000261776,9606.ENSP00000265371,9606.ENSP00000267163,9606.ENSP00000349252,9606.ENSP00000354566,9606.ENSP00000365402,9606.ENSP00000379873,9606.ENSP00000398890,9606.ENSP00000408146,9606.ENSP00000477713	HLA-F,VAC14,NRP1,RB1,ITGAL,CD3E,HLA-C,HLA-A,HLA-DMB,HLA-DPB1,LCK
KEGG	hsa05163	Human cytomegalovirus infection	11	217	0.46	0.0249	9606.ENSP00000259951,9606.ENSP00000267163,9606.ENSP00000337261,9606.ENSP00000346206,9606.ENSP00000351273,9606.ENSP00000364032,9606.ENSP00000365402,9606.ENSP00000376345,9606.ENSP00000379873,9606.ENSP00000380638,9606.ENSP00000498596	HLA-F,RB1,ARHGEF1,TAP1,CASP8,TAP2,HLA-C,GRB2,HLA-A,PTK2B,STING1
KEGG	hsa04144	Endocytosis	11	241	0.42	0.0427	9606.ENSP00000259951,9606.ENSP00000262215,9606.ENSP00000263245,9606.ENSP00000264033,9606.ENSP00000365402,9606.ENSP00000378338,9606.ENSP00000379873,9606.ENSP00000383199,9606.ENSP00000403701,9606.ENSP00000429900,9606.ENSP00000445408	HLA-F,ARFGEF1,ARFGAP3,CBL,HLA-C,GIT1,HLA-A,NEDD4L,ARRB2,ASAP1,RABEP1
Reactome	HSA-1236977	Endosomal/Vacuolar pathway	4	11	1.32	0.0096	9606.ENSP00000259951,9606.ENSP00000357981,9606.ENSP00000365402,9606.ENSP00000379873	HLA-F,CTSS,HLA-C,HLA-A
Reactome	HSA-354194	GRB2:SOS provides linkage to MAPK signaling for Integrins	4	15	1.18	0.0206	9606.ENSP00000262407,9606.ENSP00000336829,9606.ENSP00000376345,9606.ENSP00000498441	ITGA2B,FGG,GRB2,FGA
Reactome	HSA-9694631	Maturation of nucleoprotein	4	15	1.18	0.0206	9606.ENSP00000348056,9606.ENSP00000376077,9606.ENSP00000377262,9606.ENSP00000418194	UBE2I,SUMO1,SRPK2,PARP14
Reactome	HSA-1834941	STING mediated induction of host immune responses	4	16	1.15	0.0226	9606.ENSP00000254436,9606.ENSP00000325863,9606.ENSP00000330349,9606.ENSP00000498596	TRIM21,MRE11,DDX41,STING1
Reactome	HSA-202430	Translocation of ZAP-70 to Immunological synapse	4	16	1.15	0.0226	9606.ENSP00000264972,9606.ENSP00000354566,9606.ENSP00000408146,9606.ENSP00000477713	ZAP70,CD3E,HLA-DPB1,LCK
Reactome	HSA-202427	Phosphorylation of CD3 and TCR zeta chains	4	19	1.08	0.0330	9606.ENSP00000354566,9606.ENSP00000400010,9606.ENSP00000408146,9606.ENSP00000477713	CD3E,PTPRJ,HLA-DPB1,LCK
Reactome	HSA-909733	Interferon alpha/beta signaling	14	71	1.05	8.87e-08	9606.ENSP00000259951,9606.ENSP00000306565,9606.ENSP00000315768,9606.ENSP00000342278,9606.ENSP00000354394,9606.ENSP00000354822,9606.ENSP00000357459,9606.ENSP00000359497,9606.ENSP00000360860,9606.ENSP00000360869,9606.ENSP00000365402,9606.ENSP00000379873,9606.ENSP00000490935,9606.ENSP00000496832	HLA-F,ISG20,STAT2,OAS2,STAT1,XAF1,ADAR,GBP2,IFIT5,IFIT1,HLA-C,HLA-A,IFIT2,ISG15
Reactome	HSA-202433	Generation of second messenger molecules	6	31	1.04	0.0046	9606.ENSP00000264972,9606.ENSP00000314067,9606.ENSP00000354566,9606.ENSP00000408146,9606.ENSP00000477713,9606.ENSP00000493623	ZAP70,PAK2,CD3E,HLA-DPB1,LCK,FYB1
Reactome	HSA-936440	Negative regulators of DDX58/IFIH1 signaling	6	34	1.0	0.0063	9606.ENSP00000287156,9606.ENSP00000333266,9606.ENSP00000348216,9606.ENSP00000392025,9606.ENSP00000496832,9606.ENSP00000497271	UBE2L6,UBA7,TRIM4,CYLD,ISG15,IFIH1
Reactome	HSA-983170	Antigen Presentation: Folding, assembly and peptide loading of class I MHC	5	29	0.99	0.0206	9606.ENSP00000259951,9606.ENSP00000346206,9606.ENSP00000364032,9606.ENSP00000365402,9606.ENSP00000379873	HLA-F,TAP1,TAP2,HLA-C,HLA-A
Reactome	HSA-5656169	Termination of translesion DNA synthesis	5	32	0.95	0.0258	9606.ENSP00000223129,9606.ENSP00000254719,9606.ENSP00000287156,9606.ENSP00000333266,9606.ENSP00000496832	RPA3,RPA1,UBE2L6,UBA7,ISG15
Reactome	HSA-877300	Interferon gamma signaling	13	90	0.92	8.05e-06	9606.ENSP00000254436,9606.ENSP00000259951,9606.ENSP00000342278,9606.ENSP00000354394,9606.ENSP00000358165,9606.ENSP00000359488,9606.ENSP00000359490,9606.ENSP00000359497,9606.ENSP00000359504,9606.ENSP00000365402,9606.ENSP00000376077,9606.ENSP00000379873,9606.ENSP00000408146	TRIM21,HLA-F,OAS2,STAT1,FCGR1A,GBP5,GBP4,GBP2,GBP1,HLA-C,SUMO1,HLA-A,HLA-DPB1
Reactome	HSA-1236975	Antigen processing-Cross presentation	13	105	0.85	3.23e-05	9606.ENSP00000216802,9606.ENSP00000259951,9606.ENSP00000336829,9606.ENSP00000346206,9606.ENSP00000351314,9606.ENSP00000357981,9606.ENSP00000358165,9606.ENSP00000364032,9606.ENSP00000365402,9606.ENSP00000372155,9606.ENSP00000379873,9606.ENSP00000380334,9606.ENSP00000498441	PSME2,HLA-F,FGG,TAP1,PSMB10,CTSS,FCGR1A,TAP2,HLA-C,PSME1,HLA-A,NCF4,FGA
Reactome	HSA-913531	Interferon Signaling	23	199	0.82	3.60e-09	9606.ENSP00000254436,9606.ENSP00000259951,9606.ENSP00000287156,9606.ENSP00000306565,9606.ENSP00000315768,9606.ENSP00000333266,9606.ENSP00000342278,9606.ENSP00000354394,9606.ENSP00000354822,9606.ENSP00000357459,9606.ENSP00000358165,9606.ENSP00000359488,9606.ENSP00000359490,9606.ENSP00000359497,9606.ENSP00000359504,9606.ENSP00000360860,9606.ENSP00000360869,9606.ENSP00000365402,9606.ENSP00000376077,…	TRIM21,HLA-F,UBE2L6,ISG20,STAT2,UBA7,OAS2,STAT1,XAF1,ADAR,FCGR1A,GBP5,GBP4,GBP2,GBP1,IFIT5,IFIT1,HLA-C,SUMO1,HLA-A,HLA-DPB1,IFIT2,ISG15
Reactome	HSA-75153	Apoptotic execution phase	6	52	0.82	0.0285	9606.ENSP00000261366,9606.ENSP00000265164,9606.ENSP00000296503,9606.ENSP00000314067,9606.ENSP00000351273,9606.ENSP00000358327	LMNB1,CASP6,HMGB2,PAK2,CASP8,CASP7
Reactome	HSA-1236974	ER-Phagosome pathway	10	89	0.81	0.0014	9606.ENSP00000216802,9606.ENSP00000259951,9606.ENSP00000336829,9606.ENSP00000346206,9606.ENSP00000351314,9606.ENSP00000364032,9606.ENSP00000365402,9606.ENSP00000372155,9606.ENSP00000379873,9606.ENSP00000498441	PSME2,HLA-F,FGG,TAP1,PSMB10,TAP2,HLA-C,PSME1,HLA-A,FGA
Reactome	HSA-168928	DDX58/IFIH1-mediated induction of interferon-alpha/beta	8	80	0.76	0.0126	9606.ENSP00000287156,9606.ENSP00000333266,9606.ENSP00000348216,9606.ENSP00000351273,9606.ENSP00000384906,9606.ENSP00000392025,9606.ENSP00000496832,9606.ENSP00000497271	UBE2L6,UBA7,TRIM4,CASP8,SAA1,CYLD,ISG15,IFIH1
Reactome	HSA-166658	Complement cascade	6	59	0.76	0.0454	9606.ENSP00000243611,9606.ENSP00000245907,9606.ENSP00000255030,9606.ENSP00000278407,9606.ENSP00000356037,9606.ENSP00000360281	C4BPB,C3,CRP,SERPING1,C4BPA,C8B
Reactome	HSA-5693565	Recruitment and ATM-mediated phosphorylation of repair and signaling proteins at DNA double strand breaks	6	60	0.76	0.0461	9606.ENSP00000265433,9606.ENSP00000274764,9606.ENSP00000325863,9606.ENSP00000343412,9606.ENSP00000348056,9606.ENSP00000376077	NBN,H2BC1,MRE11,BABAM2,UBE2I,SUMO1
Reactome	HSA-1500620	Meiosis	8	88	0.72	0.0206	9606.ENSP00000223129,9606.ENSP00000254719,9606.ENSP00000261366,9606.ENSP00000265433,9606.ENSP00000274764,9606.ENSP00000323421,9606.ENSP00000325863,9606.ENSP00000348056	RPA3,RPA1,LMNB1,NBN,H2BC1,SMC1A,MRE11,UBE2I
Reactome	HSA-114608	Platelet degranulation	11	126	0.7	0.0036	9606.ENSP00000231061,9606.ENSP00000234313,9606.ENSP00000259396,9606.ENSP00000262407,9606.ENSP00000278407,9606.ENSP00000336829,9606.ENSP00000378394,9606.ENSP00000378431,9606.ENSP00000429150,9606.ENSP00000450540,9606.ENSP00000498441	SPARC,PLEK,ORM1,ITGA2B,SERPING1,FGG,PSAP,MMRN1,FAM49B,SERPINA3,FGA
Reactome	HSA-202403	TCR signaling	10	114	0.7	0.0063	9606.ENSP00000216802,9606.ENSP00000264972,9606.ENSP00000314067,9606.ENSP00000351314,9606.ENSP00000354566,9606.ENSP00000372155,9606.ENSP00000400010,9606.ENSP00000408146,9606.ENSP00000477713,9606.ENSP00000493623	PSME2,ZAP70,PAK2,PSMB10,CD3E,PSME1,PTPRJ,HLA-DPB1,LCK,FYB1
Reactome	HSA-5693607	Processing of DNA double-strand break ends	7	80	0.7	0.0409	9606.ENSP00000223129,9606.ENSP00000254719,9606.ENSP00000265433,9606.ENSP00000274764,9606.ENSP00000325863,9606.ENSP00000343412,9606.ENSP00000348056	RPA3,RPA1,NBN,H2BC1,MRE11,BABAM2,UBE2I
Reactome	HSA-198933	Immunoregulatory interactions between a Lymphoid and a non-Lymphoid cell	10	130	0.64	0.0140	9606.ENSP00000245907,9606.ENSP00000259951,9606.ENSP00000349252,9606.ENSP00000354566,9606.ENSP00000356946,9606.ENSP00000358165,9606.ENSP00000359663,9606.ENSP00000365402,9606.ENSP00000379873,9606.ENSP00000380227	C3,HLA-F,ITGAL,CD3E,FCGR3A,FCGR1A,CD40LG,HLA-C,HLA-A,ITGA4
Reactome	HSA-9705671	SARS-CoV-2 activates/modulates innate and adaptive immune responses	9	123	0.62	0.0285	9606.ENSP00000259951,9606.ENSP00000315768,9606.ENSP00000348216,9606.ENSP00000354394,9606.ENSP00000365402,9606.ENSP00000379873,9606.ENSP00000496832,9606.ENSP00000497271,9606.ENSP00000498596	HLA-F,STAT2,TRIM4,STAT1,HLA-C,HLA-A,ISG15,IFIH1,STING1
Reactome	HSA-72163	mRNA Splicing - Major Pathway	14	203	0.6	0.0036	9606.ENSP00000216252,9606.ENSP00000216832,9606.ENSP00000246071,9606.ENSP00000257181,9606.ENSP00000260970,9606.ENSP00000261308,9606.ENSP00000313199,9606.ENSP00000330349,9606.ENSP00000360532,9606.ENSP00000362900,9606.ENSP00000383949,9606.ENSP00000385725,9606.ENSP00000386023,9606.ENSP00000439856	PHF5A,PNN,SNRPB2,PRPF38A,PPIG,PPWD1,HNRNPD,DDX41,CDC5L,SRSF4,SNU13,POLR2F,BUD31,CHERP
Reactome	HSA-202733	Cell surface interactions at the vascular wall	9	139	0.57	0.0483	9606.ENSP00000276420,9606.ENSP00000349252,9606.ENSP00000376345,9606.ENSP00000380227,9606.ENSP00000440066,9606.ENSP00000454623,9606.ENSP00000477713,9606.ENSP00000479536,9606.ENSP00000484431	DOK2,ITGAL,GRB2,ITGA4,JCHAIN,ITGAX,LCK,CD177,CD48
Reactome	HSA-6798695	Neutrophil degranulation	30	476	0.56	1.68e-06	9606.ENSP00000205636,9606.ENSP00000221515,9606.ENSP00000236826,9606.ENSP00000245907,9606.ENSP00000250092,9606.ENSP00000251143,9606.ENSP00000259396,9606.ENSP00000261267,9606.ENSP00000261811,9606.ENSP00000272139,9606.ENSP00000304376,9606.ENSP00000348170,9606.ENSP00000349252,9606.ENSP00000349727,9606.ENSP00000357981,9606.ENSP00000361562,9606.ENSP00000365402,9606.ENSP00000378394,9606.ENSP00000379601,…	CMTM6,RETN,MMP8,C3,CD68,VPS35L,ORM1,LYZ,CYSTM1,C1orf35,RAB24,HP,ITGAL,DOK3,CTSS,CTSA,HLA-C,PSAP,RAB27A,AMPD3,HLA-A,ADA2,PTPRJ,DOCK2,TBC1D10C,SERPINA3,ITGAX,RAB4B,CD177,STING1
Reactome	HSA-168249	Innate Immune System	63	1041	0.54	3.04e-14	9606.ENSP00000205636,9606.ENSP00000216802,9606.ENSP00000221515,9606.ENSP00000236826,9606.ENSP00000243611,9606.ENSP00000245907,9606.ENSP00000250092,9606.ENSP00000251143,9606.ENSP00000254436,9606.ENSP00000255030,9606.ENSP00000259396,9606.ENSP00000261267,9606.ENSP00000261811,9606.ENSP00000272139,9606.ENSP00000278407,9606.ENSP00000287156,9606.ENSP00000304376,9606.ENSP00000314067,9606.ENSP00000325863,…	CMTM6,PSME2,RETN,MMP8,C4BPB,C3,CD68,VPS35L,TRIM21,CRP,ORM1,LYZ,CYSTM1,C1orf35,SERPING1,UBE2L6,RAB24,PAK2,MRE11,DDX41,UBA7,FGG,HP,TRIM4,ITGAL,DOK3,CASP8,PSMB10,C4BPA,FCGR3A,CTSS,FCGR1A,C8B,CTSA,HLA-C,PSME1,GRB2,PSAP,RAB27A,AMPD3,HLA-A,NCF4,ADA2,SAA1,POLR2F,CYLD,PTPRJ,MUC4,DOCK2,CASP1,RPS6KA1,TBC1D10C,SERPINA3,ITGAX,TXNIP,RAB4B,LCK,CD177,IRAK4,ISG15,IFIH1,FGA,STING1
Reactome	HSA-1280215	Cytokine Signaling in Immune system	43	706	0.54	3.31e-09	9606.ENSP00000216802,9606.ENSP00000231449,9606.ENSP00000254436,9606.ENSP00000259951,9606.ENSP00000261366,9606.ENSP00000264033,9606.ENSP00000287156,9606.ENSP00000306565,9606.ENSP00000314067,9606.ENSP00000315768,9606.ENSP00000333266,9606.ENSP00000342278,9606.ENSP00000351273,9606.ENSP00000351314,9606.ENSP00000354394,9606.ENSP00000354822,9606.ENSP00000357459,9606.ENSP00000358165,9606.ENSP00000359488,…	PSME2,IL4,TRIM21,HLA-F,LMNB1,CBL,UBE2L6,ISG20,PAK2,STAT2,UBA7,OAS2,CASP8,PSMB10,STAT1,XAF1,ADAR,FCGR1A,GBP5,GBP4,GBP2,GBP1,CD40LG,IFIT5,IFIT1,HLA-C,PSME1,SUMO1,GRB2,LGALS9,HLA-A,PTK2B,SAA1,PTPRJ,HLA-DPB1,PIK3CG,CASP1,RPS6KA1,ITGAX,LCK,IRAK4,IFIT2,ISG15
Reactome	HSA-72203	Processing of Capped Intron-Containing Pre-mRNA	17	281	0.54	0.0027	9606.ENSP00000216252,9606.ENSP00000216832,9606.ENSP00000246071,9606.ENSP00000257181,9606.ENSP00000260970,9606.ENSP00000261308,9606.ENSP00000313199,9606.ENSP00000330349,9606.ENSP00000336752,9606.ENSP00000357679,9606.ENSP00000360532,9606.ENSP00000362900,9606.ENSP00000383949,9606.ENSP00000385725,9606.ENSP00000386023,9606.ENSP00000439856,9606.ENSP00000491830	PHF5A,PNN,SNRPB2,PRPF38A,PPIG,PPWD1,HNRNPD,DDX41,FIP1L1,CHTOP,CDC5L,SRSF4,SNU13,POLR2F,BUD31,CHERP,ZC3H11A
Reactome	HSA-76002	Platelet activation, signaling and aggregation	15	260	0.52	0.0090	9606.ENSP00000231061,9606.ENSP00000234313,9606.ENSP00000259396,9606.ENSP00000262407,9606.ENSP00000278407,9606.ENSP00000336829,9606.ENSP00000376345,9606.ENSP00000378394,9606.ENSP00000378431,9606.ENSP00000403701,9606.ENSP00000419260,9606.ENSP00000429150,9606.ENSP00000450540,9606.ENSP00000477713,9606.ENSP00000498441	SPARC,PLEK,ORM1,ITGA2B,SERPING1,FGG,GRB2,PSAP,MMRN1,ARRB2,PIK3CG,FAM49B,SERPINA3,LCK,FGA
Reactome	HSA-5357801	Programmed Cell Death	12	206	0.52	0.0258	9606.ENSP00000216802,9606.ENSP00000261366,9606.ENSP00000265164,9606.ENSP00000296503,9606.ENSP00000314067,9606.ENSP00000351273,9606.ENSP00000351314,9606.ENSP00000358327,9606.ENSP00000365569,9606.ENSP00000372155,9606.ENSP00000378368,9606.ENSP00000433138	PSME2,LMNB1,CASP6,HMGB2,PAK2,CASP8,PSMB10,CASP7,FLOT1,PSME1,FLOT2,CASP1
Reactome	HSA-983169	Class I MHC mediated antigen processing & presentation	21	376	0.5	0.0011	9606.ENSP00000216802,9606.ENSP00000254436,9606.ENSP00000259951,9606.ENSP00000287156,9606.ENSP00000296161,9606.ENSP00000333266,9606.ENSP00000336829,9606.ENSP00000346206,9606.ENSP00000348216,9606.ENSP00000351314,9606.ENSP00000357981,9606.ENSP00000358165,9606.ENSP00000361990,9606.ENSP00000364032,9606.ENSP00000365402,9606.ENSP00000372155,9606.ENSP00000379873,9606.ENSP00000380334,9606.ENSP00000383199,…	PSME2,TRIM21,HLA-F,UBE2L6,DTX3L,UBA7,FGG,TAP1,TRIM4,PSMB10,CTSS,FCGR1A,UBR2,TAP2,HLA-C,PSME1,HLA-A,NCF4,NEDD4L,UBE2J1,FGA
Reactome	HSA-162906	HIV Infection	12	229	0.48	0.0480	9606.ENSP00000216802,9606.ENSP00000314067,9606.ENSP00000351314,9606.ENSP00000372155,9606.ENSP00000379873,9606.ENSP00000383199,9606.ENSP00000385057,9606.ENSP00000385725,9606.ENSP00000428426,9606.ENSP00000429283,9606.ENSP00000470252,9606.ENSP00000477713	PSME2,PAK2,PSMB10,PSME1,HLA-A,NEDD4L,APOBEC3G,POLR2F,TCEA1,DOCK2,SUPT5H,LCK
Reactome	HSA-9012999	RHO GTPase cycle	23	449	0.47	0.0014	9606.ENSP00000203556,9606.ENSP00000261366,9606.ENSP00000263245,9606.ENSP00000264972,9606.ENSP00000284073,9606.ENSP00000294179,9606.ENSP00000314067,9606.ENSP00000318982,9606.ENSP00000319831,9606.ENSP00000337261,9606.ENSP00000343325,9606.ENSP00000365569,9606.ENSP00000376345,9606.ENSP00000378338,9606.ENSP00000378368,9606.ENSP00000380334,9606.ENSP00000380638,9606.ENSP00000386609,9606.ENSP00000386911,…	GMIP,LMNB1,ARFGAP3,ZAP70,MSI2,STX5,PAK2,EPSTI1,DEF6,ARHGEF1,PKN1,FLOT1,GRB2,GIT1,FLOT2,NCF4,PTK2B,WDR81,ARHGAP25,DOCK2,TOR1AIP1,LCK,DOCK10
Reactome	HSA-9694516	SARS-CoV-2 Infection	15	294	0.46	0.0223	9606.ENSP00000259951,9606.ENSP00000265371,9606.ENSP00000267163,9606.ENSP00000315768,9606.ENSP00000348056,9606.ENSP00000348216,9606.ENSP00000354394,9606.ENSP00000365402,9606.ENSP00000376077,9606.ENSP00000377262,9606.ENSP00000379873,9606.ENSP00000418194,9606.ENSP00000496832,9606.ENSP00000497271,9606.ENSP00000498596	HLA-F,NRP1,RB1,STAT2,UBE2I,TRIM4,STAT1,HLA-C,SUMO1,SRPK2,HLA-A,PARP14,ISG15,IFIH1,STING1
Reactome	HSA-168256	Immune System	98	1979	0.45	8.19e-18	9606.ENSP00000205636,9606.ENSP00000216802,9606.ENSP00000221515,9606.ENSP00000231449,9606.ENSP00000236826,9606.ENSP00000243611,9606.ENSP00000244519,9606.ENSP00000245907,9606.ENSP00000250092,9606.ENSP00000251143,9606.ENSP00000254436,9606.ENSP00000255030,9606.ENSP00000259396,9606.ENSP00000259951,9606.ENSP00000261267,9606.ENSP00000261366,9606.ENSP00000261811,9606.ENSP00000264033,9606.ENSP00000264972,…	CMTM6,PSME2,RETN,IL4,MMP8,C4BPB,BTN3A3,C3,CD68,VPS35L,TRIM21,CRP,ORM1,HLA-F,LYZ,LMNB1,CYSTM1,CBL,ZAP70,C1orf35,SERPING1,UBE2L6,DTX3L,RAB24,ISG20,PAK2,STAT2,MRE11,DDX41,UBA7,FGG,OAS2,TAP1,HP,TRIM4,ITGAL,DOK3,CASP8,PSMB10,STAT1,CD3E,XAF1,C4BPA,FCGR3A,ADAR,CTSS,FCGR1A,GBP5,GBP4,GBP2,GBP1,CD40LG,C8B,IFIT5,IFIT1,CTSA,UBR2,TAP2,HLA-C,PSME1,SUMO1,GRB2,PSAP,LGALS9,RAB27A,AMPD3,HLA-A,ITGA4,NCF4,PTK2B,ADA2…
Reactome	HSA-1280218	Adaptive Immune System	37	758	0.45	1.24e-05	9606.ENSP00000216802,9606.ENSP00000244519,9606.ENSP00000245907,9606.ENSP00000254436,9606.ENSP00000259951,9606.ENSP00000264972,9606.ENSP00000287156,9606.ENSP00000296161,9606.ENSP00000314067,9606.ENSP00000333266,9606.ENSP00000336829,9606.ENSP00000346206,9606.ENSP00000348216,9606.ENSP00000349252,9606.ENSP00000351314,9606.ENSP00000354566,9606.ENSP00000356946,9606.ENSP00000357981,9606.ENSP00000358165,…	PSME2,BTN3A3,C3,TRIM21,HLA-F,ZAP70,UBE2L6,DTX3L,PAK2,UBA7,FGG,TAP1,TRIM4,ITGAL,PSMB10,CD3E,FCGR3A,CTSS,FCGR1A,CD40LG,CTSA,UBR2,TAP2,HLA-C,PSME1,GRB2,HLA-A,ITGA4,NCF4,NEDD4L,HLA-DMB,PTPRJ,HLA-DPB1,UBE2J1,LCK,FYB1,FGA
Reactome	HSA-9679506	SARS-CoV Infections	19	411	0.42	0.0154	9606.ENSP00000259951,9606.ENSP00000260970,9606.ENSP00000265371,9606.ENSP00000267163,9606.ENSP00000315768,9606.ENSP00000348056,9606.ENSP00000348216,9606.ENSP00000354394,9606.ENSP00000365402,9606.ENSP00000376077,9606.ENSP00000376345,9606.ENSP00000377262,9606.ENSP00000379873,9606.ENSP00000380227,9606.ENSP00000418194,9606.ENSP00000433138,9606.ENSP00000496832,9606.ENSP00000497271,9606.ENSP00000498596	HLA-F,PPIG,NRP1,RB1,STAT2,UBE2I,TRIM4,STAT1,HLA-C,SUMO1,GRB2,SRPK2,HLA-A,ITGA4,PARP14,CASP1,ISG15,IFIH1,STING1
Reactome	HSA-449147	Signaling by Interleukins	19	453	0.38	0.0330	9606.ENSP00000216802,9606.ENSP00000231449,9606.ENSP00000261366,9606.ENSP00000264033,9606.ENSP00000314067,9606.ENSP00000315768,9606.ENSP00000351273,9606.ENSP00000351314,9606.ENSP00000354394,9606.ENSP00000372155,9606.ENSP00000376345,9606.ENSP00000378856,9606.ENSP00000380638,9606.ENSP00000384906,9606.ENSP00000433138,9606.ENSP00000435412,9606.ENSP00000454623,9606.ENSP00000477713,9606.ENSP00000479889	PSME2,IL4,LMNB1,CBL,PAK2,STAT2,CASP8,PSMB10,STAT1,PSME1,GRB2,LGALS9,PTK2B,SAA1,CASP1,RPS6KA1,ITGAX,LCK,IRAK4
Reactome	HSA-5663205	Infectious disease	37	917	0.36	0.00082	9606.ENSP00000216802,9606.ENSP00000245907,9606.ENSP00000259951,9606.ENSP00000260970,9606.ENSP00000264033,9606.ENSP00000265371,9606.ENSP00000267163,9606.ENSP00000274764,9606.ENSP00000314067,9606.ENSP00000315768,9606.ENSP00000348056,9606.ENSP00000348216,9606.ENSP00000351314,9606.ENSP00000354394,9606.ENSP00000356946,9606.ENSP00000358165,9606.ENSP00000365402,9606.ENSP00000372155,9606.ENSP00000376077,…	PSME2,C3,HLA-F,PPIG,CBL,NRP1,RB1,H2BC1,PAK2,STAT2,UBE2I,TRIM4,PSMB10,STAT1,FCGR3A,FCGR1A,HLA-C,PSME1,SUMO1,GRB2,CBX1,SRPK2,HLA-A,ITGA4,NEDD4L,APOBEC3G,POLR2F,PARP14,TCEA1,DOCK2,CASP1,TXNIP,SUPT5H,LCK,ISG15,IFIH1,STING1
Reactome	HSA-109582	Hemostasis	24	607	0.35	0.0206	9606.ENSP00000231061,9606.ENSP00000234313,9606.ENSP00000259396,9606.ENSP00000262407,9606.ENSP00000276420,9606.ENSP00000278407,9606.ENSP00000336829,9606.ENSP00000349252,9606.ENSP00000376345,9606.ENSP00000378394,9606.ENSP00000378431,9606.ENSP00000380227,9606.ENSP00000403701,9606.ENSP00000419260,9606.ENSP00000429150,9606.ENSP00000429283,9606.ENSP00000440066,9606.ENSP00000450540,9606.ENSP00000454623,…	SPARC,PLEK,ORM1,ITGA2B,DOK2,SERPING1,FGG,ITGAL,GRB2,PSAP,MMRN1,ITGA4,ARRB2,PIK3CG,FAM49B,DOCK2,JCHAIN,SERPINA3,ITGAX,LCK,CD177,CD48,DOCK10,FGA
Reactome	HSA-8953854	Metabolism of RNA	25	705	0.31	0.0461	9606.ENSP00000216252,9606.ENSP00000216802,9606.ENSP00000216832,9606.ENSP00000246071,9606.ENSP00000257181,9606.ENSP00000260970,9606.ENSP00000261308,9606.ENSP00000263657,9606.ENSP00000313199,9606.ENSP00000325398,9606.ENSP00000330349,9606.ENSP00000336752,9606.ENSP00000351314,9606.ENSP00000357459,9606.ENSP00000357679,9606.ENSP00000360532,9606.ENSP00000362900,9606.ENSP00000372155,9606.ENSP00000383949,…	PHF5A,PSME2,PNN,SNRPB2,PRPF38A,PPIG,PPWD1,PNO1,HNRNPD,TPRKB,DDX41,FIP1L1,PSMB10,ADAR,CHTOP,CDC5L,SRSF4,PSME1,SNU13,POLR2F,BUD31,NOP14,CHERP,SUPT5H,ZC3H11A
Reactome	HSA-194315	Signaling by Rho GTPases	24	672	0.31	0.0480	9606.ENSP00000203556,9606.ENSP00000261366,9606.ENSP00000263245,9606.ENSP00000264972,9606.ENSP00000274764,9606.ENSP00000284073,9606.ENSP00000294179,9606.ENSP00000314067,9606.ENSP00000318982,9606.ENSP00000319831,9606.ENSP00000337261,9606.ENSP00000343325,9606.ENSP00000365569,9606.ENSP00000376345,9606.ENSP00000378338,9606.ENSP00000378368,9606.ENSP00000380334,9606.ENSP00000380638,9606.ENSP00000386609,…	GMIP,LMNB1,ARFGAP3,ZAP70,H2BC1,MSI2,STX5,PAK2,EPSTI1,DEF6,ARHGEF1,PKN1,FLOT1,GRB2,GIT1,FLOT2,NCF4,PTK2B,WDR81,ARHGAP25,DOCK2,TOR1AIP1,LCK,DOCK10
Reactome	HSA-1643685	Disease	56	1702	0.27	0.0010	9606.ENSP00000216802,9606.ENSP00000223129,9606.ENSP00000245907,9606.ENSP00000254719,9606.ENSP00000259951,9606.ENSP00000260970,9606.ENSP00000261366,9606.ENSP00000262407,9606.ENSP00000264033,9606.ENSP00000265371,9606.ENSP00000265433,9606.ENSP00000267163,9606.ENSP00000274764,9606.ENSP00000278407,9606.ENSP00000314067,9606.ENSP00000315768,9606.ENSP00000320663,9606.ENSP00000325863,9606.ENSP00000336752,…	PSME2,RPA3,C3,RPA1,HLA-F,PPIG,LMNB1,ITGA2B,CBL,NRP1,NBN,RB1,H2BC1,SERPING1,PAK2,STAT2,EML4,MRE11,FIP1L1,FGG,UBE2I,TRIM4,CASP8,PSMB10,CUX1,STAT1,FCGR3A,FCGR1A,CTSA,HLA-C,B3GALT6,PSME1,SUMO1,GRB2,CBX1,SRPK2,HLA-A,ITGA4,NEDD4L,APOBEC3G,POLR2F,ARRB2,MUC4,PARP14,TCEA1,DOCK2,CASP1,TXNIP,SUPT5H,LCK,IRAK4,ISG15,MMAA,IFIH1,FGA,STING1
WikiPathways	WP2328	Allograft rejection	12	88	0.89	0.00012	9606.ENSP00000231449,9606.ENSP00000245907,9606.ENSP00000259951,9606.ENSP00000351273,9606.ENSP00000354394,9606.ENSP00000358327,9606.ENSP00000359663,9606.ENSP00000360281,9606.ENSP00000365402,9606.ENSP00000379873,9606.ENSP00000398890,9606.ENSP00000408146	IL4,C3,HLA-F,CASP8,STAT1,CASP7,CD40LG,C8B,HLA-C,HLA-A,HLA-DMB,HLA-DPB1
WikiPathways	WP15	Selenium micronutrient network	11	84	0.87	0.00028	9606.ENSP00000255030,9606.ENSP00000264170,9606.ENSP00000278222,9606.ENSP00000328729,9606.ENSP00000336829,9606.ENSP00000365770,9606.ENSP00000371554,9606.ENSP00000384906,9606.ENSP00000450540,9606.ENSP00000479870,9606.ENSP00000498441	CRP,KYNU,SAA4,SELENOF,FGG,MTHFR,SOD3,SAA1,SERPINA3,ALOX5AP,FGA
WikiPathways	WP176	Folate metabolism	9	67	0.88	0.0016	9606.ENSP00000231449,9606.ENSP00000255030,9606.ENSP00000278222,9606.ENSP00000336829,9606.ENSP00000365770,9606.ENSP00000371554,9606.ENSP00000384906,9606.ENSP00000450540,9606.ENSP00000498441	IL4,CRP,SAA4,FGG,MTHFR,SOD3,SAA1,SERPINA3,FGA
WikiPathways	WP2806	Complement system	10	96	0.77	0.0026	9606.ENSP00000245907,9606.ENSP00000255030,9606.ENSP00000262407,9606.ENSP00000278407,9606.ENSP00000336829,9606.ENSP00000356037,9606.ENSP00000356946,9606.ENSP00000403701,9606.ENSP00000454623,9606.ENSP00000498441	C3,CRP,ITGA2B,SERPING1,FGG,C4BPA,FCGR3A,ARRB2,ITGAX,FGA
WikiPathways	WP5115	Network map of SARS-CoV-2 signaling pathway	15	218	0.59	0.0026	9606.ENSP00000231449,9606.ENSP00000255030,9606.ENSP00000264972,9606.ENSP00000336829,9606.ENSP00000338171,9606.ENSP00000342278,9606.ENSP00000348170,9606.ENSP00000351273,9606.ENSP00000354394,9606.ENSP00000354566,9606.ENSP00000360869,9606.ENSP00000384906,9606.ENSP00000477713,9606.ENSP00000497271,9606.ENSP00000498441	IL4,CRP,ZAP70,FGG,SKAP1,OAS2,HP,CASP8,STAT1,CD3E,IFIT1,SAA1,LCK,IFIH1,FGA
WikiPathways	WP619	Type II interferon signaling	6	37	0.97	0.0115	9606.ENSP00000315768,9606.ENSP00000346206,9606.ENSP00000354394,9606.ENSP00000359504,9606.ENSP00000490935,9606.ENSP00000496832	STAT2,TAP1,STAT1,GBP1,IFIT2,ISG15
WikiPathways	WP5090	Complement system in neuronal development and plasticity	9	105	0.69	0.0177	9606.ENSP00000243611,9606.ENSP00000245907,9606.ENSP00000278407,9606.ENSP00000345494,9606.ENSP00000351273,9606.ENSP00000356037,9606.ENSP00000358327,9606.ENSP00000360281,9606.ENSP00000454623	C4BPB,C3,SERPING1,PLSCR1,CASP8,C4BPA,CASP7,C8B,ITGAX
WikiPathways	WP183	Proteasome degradation	7	62	0.81	0.0178	9606.ENSP00000216802,9606.ENSP00000259951,9606.ENSP00000333266,9606.ENSP00000351314,9606.ENSP00000365402,9606.ENSP00000372155,9606.ENSP00000379873	PSME2,HLA-F,UBA7,PSMB10,HLA-C,PSME1,HLA-A
WikiPathways	WP314	Fas ligand pathway and stress induction of heat shock proteins	6	43	0.9	0.0178	9606.ENSP00000261366,9606.ENSP00000265164,9606.ENSP00000267163,9606.ENSP00000314067,9606.ENSP00000351273,9606.ENSP00000358327	LMNB1,CASP6,RB1,PAK2,CASP8,CASP7
WikiPathways	WP4298	Acute viral myocarditis	8	85	0.73	0.0178	9606.ENSP00000265164,9606.ENSP00000267859,9606.ENSP00000349252,9606.ENSP00000351273,9606.ENSP00000354394,9606.ENSP00000358327,9606.ENSP00000359663,9606.ENSP00000433138	CASP6,BNIP2,ITGAL,CASP8,STAT1,CASP7,CD40LG,CASP1
WikiPathways	WP69	T-cell receptor signaling pathway	8	90	0.71	0.0207	9606.ENSP00000264033,9606.ENSP00000264972,9606.ENSP00000338171,9606.ENSP00000354566,9606.ENSP00000376345,9606.ENSP00000380638,9606.ENSP00000477713,9606.ENSP00000493623	CBL,ZAP70,SKAP1,CD3E,GRB2,PTK2B,LCK,FYB1
WikiPathways	WP4868	Type I interferon induction and signaling during SARS-CoV-2 infection	5	31	0.96	0.0232	9606.ENSP00000315768,9606.ENSP00000342278,9606.ENSP00000354394,9606.ENSP00000479889,9606.ENSP00000497271	STAT2,OAS2,STAT1,IRAK4,IFIH1
WikiPathways	WP1533	Vitamin B12 metabolism	6	50	0.84	0.0235	9606.ENSP00000255030,9606.ENSP00000278222,9606.ENSP00000365770,9606.ENSP00000371554,9606.ENSP00000384906,9606.ENSP00000450540	CRP,SAA4,MTHFR,SOD3,SAA1,SERPINA3
WikiPathways	WP5218	Extrafollicular and follicular B cell activation by SARS-CoV-2	7	72	0.74	0.0235	9606.ENSP00000231449,9606.ENSP00000245907,9606.ENSP00000255030,9606.ENSP00000359663,9606.ENSP00000454623,9606.ENSP00000490935,9606.ENSP00000496832	IL4,C3,CRP,CD40LG,ITGAX,IFIT2,ISG15
WikiPathways	WP4655	Cytosolic DNA-sensing pathway	7	73	0.74	0.0237	9606.ENSP00000351273,9606.ENSP00000357459,9606.ENSP00000385725,9606.ENSP00000392025,9606.ENSP00000433138,9606.ENSP00000496832,9606.ENSP00000498596	CASP8,ADAR,POLR2F,CYLD,CASP1,ISG15,STING1
WikiPathways	WP585	Interferon type I signaling pathways	6	54	0.8	0.0278	9606.ENSP00000264033,9606.ENSP00000264972,9606.ENSP00000315768,9606.ENSP00000333896,9606.ENSP00000354394,9606.ENSP00000477713	CBL,ZAP70,STAT2,RPS6KA4,STAT1,LCK
WikiPathways	WP2371	Parkinsons disease pathway	5	38	0.88	0.0377	9606.ENSP00000265164,9606.ENSP00000287156,9606.ENSP00000333266,9606.ENSP00000358327,9606.ENSP00000451261	CASP6,UBE2L6,UBA7,CASP7,UBE2J1
WikiPathways	WP4884	Pathogenesis of SARS-CoV-2 mediated by nsp9-nsp10 complex	4	21	1.04	0.0377	9606.ENSP00000255030,9606.ENSP00000264972,9606.ENSP00000354566,9606.ENSP00000477713	CRP,ZAP70,CD3E,LCK
WikiPathways	WP2263	Androgen receptor network in prostate cancer	8	109	0.62	0.0391	9606.ENSP00000267163,9606.ENSP00000325863,9606.ENSP00000351273,9606.ENSP00000354394,9606.ENSP00000376345,9606.ENSP00000380638,9606.ENSP00000444810,9606.ENSP00000449396	RB1,MRE11,CASP8,STAT1,GRB2,PTK2B,FKBP5,SMARCC2
WikiPathways	WP3863	T-cell antigen receptor (TCR) pathway during Staphylococcus aureus infection	6	62	0.74	0.0432	9606.ENSP00000231449,9606.ENSP00000264033,9606.ENSP00000264972,9606.ENSP00000359663,9606.ENSP00000376345,9606.ENSP00000477713	IL4,CBL,ZAP70,CD40LG,GRB2,LCK
WikiPathways	WP4197	Immune response to tuberculosis	4	23	1.0	0.0432	9606.ENSP00000315768,9606.ENSP00000346206,9606.ENSP00000354394,9606.ENSP00000360869	STAT2,TAP1,STAT1,IFIT1
WikiPathways	WP4585	Cancer immunotherapy by PD-1 blockade	4	23	1.0	0.0432	9606.ENSP00000264972,9606.ENSP00000354566,9606.ENSP00000379873,9606.ENSP00000477713	ZAP70,CD3E,HLA-A,LCK
WikiPathways	WP49	IL-2 signaling pathway	5	42	0.83	0.0432	9606.ENSP00000264033,9606.ENSP00000354394,9606.ENSP00000376345,9606.ENSP00000380638,9606.ENSP00000477713	CBL,STAT1,GRB2,PTK2B,LCK
Monarch	EFO:0004586	Complete blood cell count	81	2849	0.21	0.0071	9606.ENSP00000181796,9606.ENSP00000188790,9606.ENSP00000203556,9606.ENSP00000234313,9606.ENSP00000250113,9606.ENSP00000251166,9606.ENSP00000260970,9606.ENSP00000261267,9606.ENSP00000261776,9606.ENSP00000261854,9606.ENSP00000262031,9606.ENSP00000262407,9606.ENSP00000263549,9606.ENSP00000264033,9606.ENSP00000264170,9606.ENSP00000265433,9606.ENSP00000267163,9606.ENSP00000276420,9606.ENSP00000278407,…	FAM107B,FAP,GMIP,PLEK,FXR2,CORO7,PPIG,LYZ,VAC14,SPPL2A,RBMS2,ITGA2B,PARP12,CBL,KYNU,NBN,RB1,DOK2,SERPING1,MBNL1,MSI2,PAK2,POGLUT3,STAT2,CRLF3,DEF6,SKAP1,APOL3,UBE2I,TRIM4,ITGAL,FRYL,CASP8,CUX1,DPP4,STAT1,CTSS,FCGR1A,MPP1,PDLIM1,DNTTIP1,THEMIS2,MTFR1L,LST1,HLA-C,PIP4K2A,MTHFR,BAZ1A,SRPK2,LIMA1,TRPS1,AMPD3,HLA-A,ITGA4,NCF4,PTK2B,CGGBP1,ARHGAP25,PSTPIP2,BLOC1S3,SELENBP1,PTPRJ,ARRB2,HLA-DPB1,PRAM1,HF…
Monarch	EFO:0004587	Lymphocyte count	31	694	0.41	0.0071	9606.ENSP00000203556,9606.ENSP00000234313,9606.ENSP00000251166,9606.ENSP00000261854,9606.ENSP00000263549,9606.ENSP00000264033,9606.ENSP00000265433,9606.ENSP00000267163,9606.ENSP00000276420,9606.ENSP00000282486,9606.ENSP00000314067,9606.ENSP00000315768,9606.ENSP00000318804,9606.ENSP00000319831,9606.ENSP00000351273,9606.ENSP00000357981,9606.ENSP00000363031,9606.ENSP00000365757,9606.ENSP00000379873,…	GMIP,PLEK,CORO7,SPPL2A,PARP12,CBL,NBN,RB1,DOK2,MBNL1,PAK2,STAT2,CRLF3,DEF6,CASP8,CTSS,THEMIS2,PIP4K2A,HLA-A,ITGA4,ARHGAP25,SELENBP1,PTPRJ,ARRB2,FAM49B,RPS6KA1,FKBP5,RABEP1,ANP32E,DOCK10,IFIH1
Monarch	HP:0001433	Hepatosplenomegaly	13	136	0.74	0.0071	9606.ENSP00000264033,9606.ENSP00000264972,9606.ENSP00000354394,9606.ENSP00000354566,9606.ENSP00000355629,9606.ENSP00000357459,9606.ENSP00000361562,9606.ENSP00000365770,9606.ENSP00000378394,9606.ENSP00000379601,9606.ENSP00000382731,9606.ENSP00000417404,9606.ENSP00000497271	CBL,ZAP70,STAT1,CD3E,COG2,ADAR,CTSA,MTHFR,PSAP,RAB27A,ADA2,HFE,IFIH1
Monarch	HP:0001744	Splenomegaly	21	382	0.5	0.0071	9606.ENSP00000261267,9606.ENSP00000264033,9606.ENSP00000264896,9606.ENSP00000264972,9606.ENSP00000351273,9606.ENSP00000351314,9606.ENSP00000354394,9606.ENSP00000354566,9606.ENSP00000355629,9606.ENSP00000357459,9606.ENSP00000359663,9606.ENSP00000361562,9606.ENSP00000365770,9606.ENSP00000378394,9606.ENSP00000379601,9606.ENSP00000380334,9606.ENSP00000382731,9606.ENSP00000417404,9606.ENSP00000455607,…	LYZ,CBL,SCARB2,ZAP70,CASP8,PSMB10,STAT1,CD3E,COG2,ADAR,CD40LG,CTSA,MTHFR,PSAP,RAB27A,NCF4,ADA2,HFE,PHKG2,IFIH1,FGA
Monarch	HP:0001871	Abnormality of blood and blood-forming tissues	45	1214	0.33	0.0071	9606.ENSP00000231061,9606.ENSP00000258886,9606.ENSP00000261776,9606.ENSP00000262407,9606.ENSP00000264033,9606.ENSP00000264896,9606.ENSP00000264972,9606.ENSP00000265433,9606.ENSP00000266732,9606.ENSP00000267163,9606.ENSP00000315768,9606.ENSP00000318982,9606.ENSP00000330349,9606.ENSP00000336829,9606.ENSP00000351273,9606.ENSP00000354394,9606.ENSP00000354566,9606.ENSP00000356946,9606.ENSP00000356978,…	SPARC,IREB2,VAC14,ITGA2B,CBL,SCARB2,ZAP70,NBN,TMPO,RB1,STAT2,EPSTI1,DDX41,FGG,CASP8,STAT1,CD3E,FCGR3A,PPOX,ADAR,CD40LG,TAP2,MTHFR,B3GALT6,PSAP,TYMP,RAB27A,NCF4,ADA2,NEDD4L,CYLD,PACS2,BLOC1S3,LDB3,HLA-DPB1,HFE,DOCK2,PHKG2,LCK,IRAK4,FYB1,MMAA,IFIH1,FGA,STING1
[truncated: 169 more rows]

## Sheet: Legends
Dataset EV4A: Differentially altered proteins Crohn's Disease vs Normal
Dataset EV4B: Enrichment of exclusively up-regulated DAPs Crohn's Disease vs Normal
