# Supplementary material for: An AI-assisted morphoproteomic approach is a supportive tool in esophagitis-related precision medicine
Source: EMBO Mol Med. 2025 Feb 3;17(3):441–68. doi: 10.1038/s44321-025-00194-7 (PMC11903792; doi:10.1038/s44321-025-00194-7)
Supplement: Supplementary file 7 — Dataset EV5 [file 44321_2025_194_MOESM7_ESM.xlsx]

## Sheet: Dataset EV5A
Dataset EV5A: Overlapping DAPs in each comparison between EoE vs N, GERD vs N and CD v N
UniProt ID	Protein Names	Gene Names	q value CD_N	log2FC CD_N	q value EoE_N	log2FC EoE_N	q value GERD_N	log2FC GERD_N	q value CD_EoE	log2FC CD_EoE	q value CD_GERD	log2FC CD_GERD	q value EoE_GERD	log2FC EoE_GERD
Q01995	Transgelin	TAGLN	0.0032	8.19272	0.0429977	3.2689	0.000666667	8.96313	0.0278893	4.92382	0.713562	-0.770412	0.0853617	-5.69424
Q05707	Collagen alpha-1(XIV) chain	COL14A1	0.00165455	7.33544	0.0123474	5.55	0.00316608	6.45114	0.105356	1.78544	0.617557	0.884306	0.573904	-0.901134
P21980	Protein-glutamine gamma-glutamyltransferase 2	TGM2	0.00114286	6.48849	0.0128325	3.75048	0.00115493	6.62032	0.0220374	2.73801	0.949162	-0.131826	0.109566	-2.86984
P07585	Decorin	DCN	0.00124691	6.42452	0.0107914	5.74391	0.00176978	6.19558	0.551403	0.680613	0.90497	0.228943	0.783351	-0.45167
P08311	Cathepsin G	CTSG	0.00114943	6.34176	0.00940741	3.8379	0.00123404	5.55392	0.0181401	2.50386	0.554465	0.787839	0.142077	-1.71602
Q07507	Dermatopontin	DPT	0.000947368	6.31035	0.0246344	4.74544	0.001	5.59249	0.46961	1.5649	0.523151	0.717857	0.763037	-0.847048
P20774	Mimecan	OGN	0.00121212	6.30696	0.00832653	5.30744	0.00103896	5.84492	0.42259	0.999527	0.828466	0.462043	0.740244	-0.537484
P08123	Collagen alpha-2(I) chain	COL1A2	0.00113433	6.20827	0.0110606	4.88268	0.00117241	5.33978	0.252749	1.32559	0.416237	0.868494	0.760866	-0.457092
P55083	Microfibril-associated glycoprotein 4	MFAP4	0.000830189	6.10154	0.0116291	3.93943	0.0017	6.78979	0.127877	2.16211	0.751317	-0.688247	0.161719	-2.85036
Q9Y6C2	EMILIN-1	EMILIN1	0.024	6.10078	0.0123747	3.51548	0.00130769	6.58396	0.0460539	2.5853	0.798914	-0.483179	0.125632	-3.06848
P02452	Collagen alpha-1(I) chain	COL1A1	0.00164477	5.93037	0.0147046	4.6777	0.00258296	4.95592	0.279014	1.25267	0.317928	0.974451	0.868688	-0.278218
Q13642	Four and a half LIM domains protein 1	FHL1	0.00114286	5.77888	0.0120121	2.70828	0.00124138	6.56245	0.0190714	3.0706	0.70671	-0.783563	0.0843273	-3.85416
P00325	All-trans-retinol dehydrogenase [NAD(+)] ADH1B	ADH1B	0.00173068	5.68392	0.0299433	2.91785	0.00153695	5.812	0.120715	2.76606	0.970967	-0.128086	0.165997	-2.89415
Q9UBX5	Fibulin-5	FBLN5	0.00107763	5.64511	0.0303271	3.77194	0.001728	6.39584	0.300477	1.87317	0.785388	-0.750726	0.308619	-2.6239
P02788	Lactotransferrin	LTF	0.00189147	5.61437	0.0160699	3.37277	0.00197647	5.99603	0.0345072	2.2416	0.8649	-0.381651	0.0867176	-2.62325
P21810	Biglycan	BGN	0.00105634	5.57726	0.0118481	4.77436	0.00112593	5.65192	0.550312	0.802902	0.955689	-0.074662	0.571413	-0.877564
Q8WU39	Marginal zone B- and B1-cell-specific protein	MZB1	0.00216216	5.56714	0.023306	3.7534	0.00197814	5.31174	0.172467	1.81374	0.901521	0.255404	0.271458	-1.55834
P05107	Integrin beta-2	ITGB2	0.001	5.34153	0.007625	3.45783	0.00111475	4.23366	0.0196322	1.8837	0.272839	1.10787	0.353	-0.775831
P20908	Collagen alpha-1(V) chain	COL5A1	0.001125	5.26051	0.0273699	4.00013	0.00266667	4.8831	0.519066	1.26038	0.743034	0.377407	0.723365	-0.882976
P35555	Fibrillin-1	FBN1	0.00102041	5.24101	0.0101053	3.39966	0.00133333	5.22547	0.0568175	1.84135	0.993721	0.0155399	0.20626	-1.82581
P04216	Thy-1 membrane glycoprotein	THY1	0.00117647	5.19817	0.0128205	2.88312	0.00096	5.54632	0.0224734	2.31505	0.83177	-0.348148	0.0852991	-2.6632
P13498	Cytochrome b-245 light chain	CYBA	0.00121951	5.17294	0.00533333	4.63869	0.00174359	4.38466	0.52215	0.534252	0.563444	0.788282	0.819253	0.254029
P05997	Collagen alpha-2(V) chain	COL5A2	0.00119048	5.1691	0.0116351	3.95202	0.00194286	5.12171	0.254125	1.21708	0.962872	0.0473938	0.399248	-1.16969
Q86UX7	Fermitin family homolog 3	FERMT3	0.00110345	5.04114	0.0109504	3.32735	0.00199388	3.96023	0.019297	1.71378	0.274346	1.0809	0.414059	-0.63288
P04839	Cytochrome b-245 heavy chain	CYBB	0.000962025	4.97751	0.00703448	3.99879	0.00107801	3.87291	0.222931	0.978721	0.382584	1.1046	0.917448	0.125877
P24821	Tenascin	TNC	0.00281943	4.89769	0.0184405	4.89976	0.00260045	5.77152	0.999044	-0.00207596	0.331171	-0.873833	0.614815	-0.871758
P51884	Lumican	LUM	0.00109268	4.83098	0.0100813	3.84194	0.000983607	4.32148	0.377047	0.989046	0.766867	0.509507	0.746852	-0.47954
Q53GG5	PDZ and LIM domain protein 3	PDLIM3	0.00140845	4.78956	0.0234884	2.02653	0.000967742	5.78685	0.0281212	2.76303	0.600062	-0.997289	0.0849912	-3.76032
P15153	Ras-related C3 botulinum toxin substrate 2	RAC2	0.00119298	4.7764	0.00853846	3.80854	0.00128571	4.26051	0.0590153	0.967859	0.447065	0.515884	0.503512	-0.451975
P14543	Nidogen-1	NID1	0.00102165	4.73826	0.0193405	2.7323	0.00164898	5.22583	0.0240508	2.00595	0.743871	-0.487575	0.103413	-2.49353
Q15582	Transforming growth factor-beta-induced protein ig-h3	TGFBI	0.00236723	4.7382	0.0287718	3.47998	0.00270175	4.97106	0.18848	1.25822	0.82339	-0.232862	0.207647	-1.49108
P13727	Bone marrow proteoglycan	PRG2	0.000912281	4.73399	0.008	8.40627	0.00114286	6.04864	0.0178065	-3.67228	0.146646	-1.31465	0.0869778	2.35762
P55268	Laminin subunit beta-2	LAMB2	0.00147851	4.70285	0.0364944	2.43779	0.00280508	5.13845	0.0224	2.26506	0.81892	-0.4356	0.112082	-2.70066
P10153	Non-secretory ribonuclease	RNASE2	0.00224809	4.6507	0	8.5236	0.00133333	6.09358	0.0222673	-3.8729	0.443043	-1.44288	0.084	2.43002
Q969G5	Caveolae-associated protein 3	CAVIN3	0.004	4.64598	0.00706667	3.65278	0.000857143	5.25523	0.0927141	0.9932	0.423907	-0.60925	0.11294	-1.60245
P02461	Collagen alpha-1(III) chain	COL3A1	0.00284121	4.60792	0.00988991	4.63008	0.00313012	4.10784	0.990614	-0.022155	0.806856	0.500085	0.729622	0.52224
P09382	Galectin-1	LGALS1	0.00116129	4.5938	0.00930435	2.95086	0.00108108	4.929	0.0281231	1.64294	0.813887	-0.3352	0.11245	-1.97814
P14317	Hematopoietic lineage cell-specific protein	HCLS1	0.00315084	4.51392	0.0303385	3.04682	0.00935663	3.53262	0.0161778	1.4671	0.208756	0.9813	0.412368	-0.485798
P23142	Fibulin-1	FBLN1	0.00161404	4.48931	0.0177259	3.03939	0.00217143	4.95481	0.0269697	1.44992	0.707052	-0.465496	0.115583	-1.91542
P11678	Eosinophil peroxidase	EPX	0.00435674	4.48104	0.00533333	8.68751	0.000727273	6.14206	0.0319788	-4.20647	0.468081	-1.66102	0.0922	2.54545
Q96CX2	BTB/POZ domain-containing protein KCTD12	KCTD12	0.00160212	4.45169	0.0124444	3.16503	0.00257273	4.20618	0.0141935	1.28666	0.802814	0.245508	0.171086	-1.04115
P02462	Collagen alpha-1(IV) chain	COL4A1	0.00111443	4.44797	0.0274403	2.39393	0.00123871	4.65703	0.026616	2.05403	0.837047	-0.209061	0.0965419	-2.2631
O43516	WAS/WASL-interacting protein family member 1	WIPF1	0.000995918	4.44415	0.0363157	2.2434	0.00302368	3.39775	0.0390121	2.20075	0.345529	1.0464	0.360497	-1.15435
P00488	Coagulation factor XIII A chain	F13A1	0.00568264	4.41394	0.0311089	3.61179	0.00904348	4.10902	0.171443	0.802153	0.741214	0.304923	0.566394	-0.497231
P12109	Collagen alpha-1(VI) chain	COL6A1	0.00145455	4.39068	0.0093	3.97484	0.00228571	4.62527	0.703799	0.415834	0.855615	-0.234593	0.644472	-0.650428
P13284	Gamma-interferon-inducible lysosomal thiol reductase	IFI30	0.00121951	4.38146	0.00671429	3.20488	0.00121053	3.22922	0.104952	1.17658	0.31808	1.15224	0.982022	-0.0243408
Q709C8	Intermembrane lipid transfer protein VPS13C	VPS13C	0.00118519	4.36808	0.0118896	2.26972	0.00109091	3.91384	0.0215661	2.09837	0.5369	0.45424	0.107789	-1.64413
P04275	von Willebrand factor	VWF	0.000972973	4.31649	0.0171266	2.50546	0.00111765	3.80819	0.0644494	1.81103	0.643412	0.508299	0.310837	-1.30273
P12110	Collagen alpha-2(VI) chain	COL6A2	0.00123077	4.29156	0.0099726	3.88301	0.00183784	4.52885	0.694923	0.408548	0.854008	-0.237291	0.633771	-0.64584
Q06828	Fibromodulin	FMOD	0.00115607	4.28889	0.0493663	2.58797	0.00101695	3.94842	0.219021	1.70092	0.778866	0.340468	0.437833	-1.36045
P08133	Annexin A6	ANXA6	0.0048	4.24274	0.0105389	2.50689	0.00206061	4.39887	0.0271655	1.73585	0.897727	-0.156133	0.111162	-1.89198
P12111	Collagen alpha-3(VI) chain	COL6A3	0.00133333	4.21804	0.0111045	3.75177	0.00165854	4.42139	0.671066	0.46627	0.868009	-0.203342	0.642458	-0.669612
P41218	Myeloid cell nuclear differentiation antigen	MNDA	0.00345631	4.21058	0.0259168	2.77806	0.0159091	3.30161	0.0800186	1.43252	0.640487	0.908963	0.725864	-0.523556
P55160	Nck-associated protein 1-like	NCKAP1L	0.000983607	4.20753	0.00969369	3.06142	0.00114685	3.3652	0.064	1.14611	0.197625	0.842333	0.748024	-0.30378
Q14019	Coactosin-like protein	COTL1	0.00145352	4.19125	0.0166554	2.71939	0.00274678	3.45001	0.0286424	1.47187	0.237036	0.741242	0.294969	-0.730624
Q14005	Pro-interleukin-16	IL16	0.0008	4.18881	0.0470774	1.98681	0.00122727	3.23751	0.0603036	2.202	0.234249	0.951307	0.350813	-1.2507
P01903	HLA class II histocompatibility antigen. DR alpha chain	HLA-DRA	0.00126554	4.17859	0.0102739	1.39791	0.00196629	2.17279	0.0145926	2.78068	0.134913	2.0058	0.18678	-0.774876
P12724	Eosinophil cationic protein	RNASE3	0.00752958	4.1741	0.006	8.17458	0.001	5.57048	0.0437528	-4.00048	0.577818	-1.39639	0.084	2.60409
O95319	CUGBP Elav-like family member 2	CELF2	0.00131579	4.13877	0.0118857	1.82118	0.00136416	3.1712	0.0184828	2.31759	0.28072	0.967567	0.114543	-1.35002
Q9H3G5	Probable serine carboxypeptidase CPVL	CPVL	0.00219672	4.1338	0.0201562	2.7887	0.00848555	2.8679	0.0138983	1.3451	0.1405	1.2659	0.907448	-0.0791954
Q96D96	Voltage-gated hydrogen channel 1	HVCN1	0.00108571	4.1048	0.0109863	3.0363	0.00125581	3.12784	0.226815	1.06851	0.318934	0.976963	0.9413	-0.0915462
P32942	Intercellular adhesion molecule 3	ICAM3	0.00107273	4.0642	0.00871429	3.23064	0.0032812	3.06899	0.15787	0.833561	0.416086	0.995213	0.89345	0.161652
Q6UWY5	Olfactomedin-like protein 1	OLFML1	0.00102954	4.01883	0.031369	2.11452	0.00224685	2.77329	0.0860437	1.90431	0.281268	1.24555	0.613996	-0.658767
Q99715	Collagen alpha-1(XII) chain	COL12A1	0.00317608	4.00131	0.034258	3.34349	0.00468376	4.00121	0.567624	0.657825	0.999915	0.000108337	0.674556	-0.657717
Q9H4G4	Golgi-associated plant pathogenesis-related protein 1	GLIPR2	0.00114089	3.98846	0.0228718	2.11209	0.00197516	3.59477	0.0162553	1.87637	0.591046	0.393688	0.0845574	-1.48268
Q9UI08	Ena/VASP-like protein	EVL	0.0010989	3.96713	0.0112115	2.0373	0.00215223	2.54174	0.0156923	1.92983	0.132174	1.42539	0.405365	-0.504443
Q92835	Phosphatidylinositol 3.4.5-trisphosphate 5-phosphatase 1	INPP5D	0.00088	3.96613	0.0238316	2.34608	0.00114286	3.27466	0.0932651	1.62005	0.144584	0.691478	0.403514	-0.928575
Q13868	Exosome complex component RRP4	EXOSC2	0.00101667	3.96576	0.00696296	3.86428	0.00154545	3.98064	0.895814	0.101484	0.988211	-0.0148808	0.846616	-0.116365
Q9NUV9	GTPase IMAP family member 4	GIMAP4	0.00188781	3.95838	0.0301506	2.20782	0.00382048	3.35552	0.0161455	1.75056	0.475823	0.602862	0.122779	-1.1477
Q9BQE5	Apolipoprotein L2	APOL2	0.00340821	3.9546	0.0238217	2.33647	0.0430541	2.00634	0.0906908	1.61813	0.248269	1.94826	0.795495	0.330125
P20036	HLA class II histocompatibility antigen. DP alpha 1 chain	HLA-DPA1	0.00102703	3.94564	0.00910638	2.13934	0.00242857	2.27312	0.0236724	1.8063	0.145955	1.67252	0.877497	-0.133777
P01920	HLA class II histocompatibility antigen. DQ beta 1 chain	HLA-DQB1	0.00193896	3.9093	0.0122584	3.03738	0.00775865	2.54322	0.0867056	0.87192	0.160211	1.36608	0.298287	0.494162
Q08AF3	Schlafen family member 5	SLFN5	0.00156072	3.90024	0.0160691	2.52386	0.00319861	2.94817	0.0279484	1.37638	0.142645	0.952069	0.437663	-0.424315
Q9GZM7	Tubulointerstitial nephritis antigen-like	TINAGL1	0.000923077	3.89286	0.0194663	2.67904	0.00127473	4.61931	0.274567	1.21382	0.611532	-0.726447	0.22774	-1.94027
P50151	Guanine nucleotide-binding protein G(I)/G(S)/G(O) subunit gamma-10	GNG10	0.00116923	3.83434	0.0085	2.69054	0.00134857	2.8701	0.0164348	1.14381	0.15313	0.964243	0.573575	-0.179564
O60711	Leupaxin	LPXN	0.00105882	3.83379	0.0424202	1.67259	0.00164706	2.33343	0.0310682	2.1612	0.136909	1.50036	0.550908	-0.660842
O14556	Glyceraldehyde-3-phosphate dehydrogenase. testis-specific	GAPDHS	0.00762108	3.83207	0.0351254	3.55293	0.0293524	2.89278	0.840169	0.279133	0.482575	0.939286	0.695317	0.660153
O43491	Band 4.1-like protein 2	EPB41L2	0.00141742	3.81528	0.0104494	3.03745	0.00291255	3.60652	0.0247764	0.777834	0.853826	0.208759	0.485655	-0.569075
Q14314	Fibroleukin	FGL2	0.00710882	3.81469	0.0436657	2.65868	0.0148907	2.99614	0.603205	1.15602	0.816388	0.818549	0.913447	-0.337466
P11117	Lysosomal acid phosphatase	ACP2	0.00393921	3.80141	0.0305231	2.76919	0.00823691	3.18054	0.0531466	1.03222	0.301706	0.620861	0.464348	-0.411356
P08670	Vimentin	VIM	0.00152381	3.78952	0.00931646	2.25281	0.002	3.62386	0.0161681	1.53672	0.850226	0.165668	0.10673	-1.37105
P05362	Intercellular adhesion molecule 1	ICAM1	0.000983871	3.78006	0.0321213	1.59939	0.00148744	2.55182	0.038553	2.18067	0.257955	1.22824	0.311017	-0.952436
Q96S97	Myeloid-associated differentiation marker	MYADM	0.00216582	3.7706	0.0287489	2.45492	0.00278661	4.12541	0.0392974	1.31569	0.744782	-0.354809	0.112327	-1.67049
Q93084	Sarcoplasmic/endoplasmic reticulum calcium ATPase 3	ATP2A3	0.006	3.75409	0.012	3.07055	0.004	3.21711	0.0729027	0.683537	0.302136	0.536981	0.768884	-0.146556
P98171	Rho GTPase-activating protein 4	ARHGAP4	0.00151532	3.75187	0.0352144	2.33183	0.0177356	2.53976	0.146329	1.42004	0.438064	1.21211	0.922662	-0.207931
O95466	Formin-like protein 1	FMNL1	0.001	3.73628	0.0118164	2.35881	0.00448546	2.78195	0.0220845	1.37748	0.353135	0.954329	0.657744	-0.423147
O14684	Prostaglandin E synthase	PTGES	0.00512652	3.71513	0.0461433	2.5739	0.00718889	3.72999	0.0733449	1.14123	0.989541	-0.0148632	0.217782	-1.15609
P42768	Actin nucleation-promoting factor WAS	WAS	0.00177778	3.70491	0.0202836	1.82158	0.00193803	2.68278	0.0429618	1.88333	0.353716	1.02213	0.491059	-0.861202
Q9UBR2	Cathepsin Z	CTSZ	0.00189432	3.68258	0.0203994	2.23533	0.00281148	3.28017	0.0433534	1.44725	0.70635	0.402411	0.16304	-1.04484
Q05682	Caldesmon	CALD1	0.00128	3.63879	0.0158574	1.6824	0.00126708	4.22145	0.0276883	1.95639	0.706641	-0.582657	0.100844	-2.53905
P50281	Matrix metalloproteinase-14	MMP14	0.00228571	3.63672	0.00494118	3.11563	0.000888889	3.76962	0.177703	0.521087	0.834703	-0.1329	0.207504	-0.653987
Q9NYL4	Peptidyl-prolyl cis-trans isomerase FKBP11	FKBP11	0.00216867	3.5752	0.017289	2.71021	0.00323649	3.61748	0.226275	0.864989	0.978441	-0.0422794	0.397636	-0.907269
Q8TD55	Pleckstrin homology domain-containing family O member 2	PLEKHO2	0.00124771	3.54595	0.00996667	2.40603	0.00115152	2.87851	0.0414826	1.13992	0.190667	0.667444	0.389054	-0.472478
P59768	Guanine nucleotide-binding protein G(I)/G(S)/G(O) subunit gamma-2	GNG2	0.00133333	3.53766	0.035656	1.56226	0.00116923	2.92457	0.0228959	1.9754	0.327234	0.61309	0.148554	-1.36231
P16284	Platelet endothelial cell adhesion molecule	PECAM1	0.00116667	3.53328	0.0173496	2.06809	0.00142731	3.51332	0.0247097	1.46519	0.983528	0.019968	0.117617	-1.44522
P24557	Thromboxane-A synthase	TBXAS1	0.00107042	3.52024	0.0085614	2.40924	0.00103448	3.09925	0.028236	1.111	0.600012	0.420991	0.206757	-0.690004
Q05315	Galectin-10	CLC	0.0102264	3.51614	0.0096	7.39937	0.008	4.97343	0.0391566	-3.88322	0.515363	-1.45729	0.0952	2.42593
Q96B97	SH3 domain-containing kinase-binding protein 1	SH3KBP1	0.00127103	3.50573	0.0298462	1.67845	0.0013913	2.76536	0.0225419	1.82728	0.181765	0.740374	0.186255	-1.08691
P08575	Receptor-type tyrosine-protein phosphatase C	PTPRC	0.00114286	3.49316	0.0136548	1.96495	0.00293032	2.43243	0.0279866	1.52822	0.207766	1.06074	0.557812	-0.467479
O15230	Laminin subunit alpha-5	LAMA5	0.00108257	3.48205	0.0405205	1.74577	0.00284127	3.81761	0.0316267	1.73628	0.834898	-0.335562	0.139697	-2.07184
P52566	Rho GDP-dissociation inhibitor 2	ARHGDIB	0.000987013	3.45588	0.0105055	2.11711	0.002775	2.71625	0.0193684	1.33877	0.41316	0.73963	0.458766	-0.599141
Q99683	Mitogen-activated protein kinase kinase kinase 5	MAP3K5	0.0138854	3.44943	0.0361324	3.34085	0.0167494	3.3853	0.835841	0.10858	0.913646	0.0641323	0.953487	-0.0444477
Q8N2S1	Latent-transforming growth factor beta-binding protein 4	LTBP4	0.00187692	3.4435	0.0254396	2.48747	0.035233	3.54945	0.356296	0.956032	0.979467	-0.105941	0.723661	-1.06197
P08572	Collagen alpha-2(IV) chain	COL4A2	0.004	3.42566	0.0175316	1.68875	0.00123636	3.83526	0.0280268	1.73691	0.689733	-0.409607	0.0975385	-2.14652
Q9GZN8	Adipose-secreted signaling protein	ADISSP	0.0036333	3.42537	0.022953	2.76562	0.005184	3.43381	0.0590545	0.659752	0.99151	-0.00843925	0.297272	-0.668191
O95400	CD2 antigen cytoplasmic tail-binding protein 2	CD2BP2	0.00569836	3.3876	0.0194801	3.35836	0.00588639	3.48841	0.971535	0.0292339	0.825169	-0.100811	0.863116	-0.130045
Q9UNN8	Endothelial protein C receptor	PROCR	0.00946753	3.38429	0.0381006	2.78477	0.00757895	3.67682	0.115225	0.599516	0.666182	-0.292532	0.0961356	-0.892048
P35754	Glutaredoxin-1	GLRX	0.00236389	3.37928	0.0248571	1.8367	0.00294382	3.13053	0.0404479	1.54258	0.859436	0.24875	0.101782	-1.29383
Q6NYC8	Phostensin	PPP1R18	0.00387755	3.37138	0.0330019	2.38794	0.00642643	2.93714	0.0748606	0.983441	0.429199	0.434243	0.286781	-0.549197
P55899	IgG receptor FcRn large subunit p51	FCGRT	0.00103093	3.35399	0.0108732	1.94009	0.00168182	2.78338	0.0167273	1.41389	0.450343	0.570605	0.206453	-0.843288
P31146	Coronin-1A	CORO1A	0.000967742	3.35207	0.00965714	2.17815	0.00116216	2.56562	0.0270963	1.17393	0.229398	0.786448	0.540801	-0.387477
P13796	Plastin-2	LCP1	0.0009	3.3431	0.00921739	1.79201	0.00148	2.29472	0.0165867	1.55109	0.182253	1.04838	0.421327	-0.502706
P98160	Basement membrane-specific heparan sulfate proteoglycan core protein	HSPG2	0.001	3.33669	0.0216205	1.75588	0.00150725	3.71755	0.0352511	1.58081	0.773049	-0.380861	0.118656	-1.96167
P53985	Monocarboxylate transporter 1	SLC16A1	0.00604107	3.31669	0.00506667	4.39568	0.0306473	3.54971	0.403442	-1.079	0.957447	-0.233025	0.763098	0.845973
P09467	Fructose-1.6-bisphosphatase 1	FBP1	0.00600952	3.31592	0.02282	2.31017	0.00475962	1.69776	0.520318	1.00575	0.368036	1.61816	0.623971	0.612412
Q16555	Dihydropyrimidinase-related protein 2	DPYSL2	0.00115254	3.31487	0.0155431	1.72153	0.00138144	3.35069	0.018225	1.59333	0.976895	-0.035825	0.108181	-1.62916
O00160	Unconventional myosin-If	MYO1F	0.00114943	3.2993	0.00975785	1.94511	0.00361494	2.26764	0.0384896	1.35419	0.314466	1.03166	0.739063	-0.32253
P85037	Forkhead box protein K1	FOXK1	0.0106164	3.26889	0.0259097	3.30923	0.014508	3.15112	0.899037	-0.0403427	0.809574	0.117773	0.717969	0.158115
P98095	Fibulin-2	FBLN2	0.00173222	3.25977	0.018471	2.38884	0.00223559	3.3007	0.452009	0.870933	0.983701	-0.0409321	0.536687	-0.911865
B0I1T2	Unconventional myosin-Ig	MYO1G	0.00222088	3.25794	0.0335047	2.06325	0.0129932	2.27845	0.0344571	1.19469	0.205984	0.979491	0.82157	-0.215197
Q9NUU6	Inactive ubiquitin thioesterase OTULINL	OTULINL	0.0010583	3.20656	0.0105697	2.63824	0.0118971	2.52392	0.255631	0.568316	0.652	0.682642	0.948666	0.114326
Q9NY15	Stabilin-1	STAB1	0.00147059	3.19804	0.0172421	2.00143	0.00152195	2.75223	0.0994677	1.19662	0.579237	0.445816	0.464875	-0.750801
P07686	Beta-hexosaminidase subunit beta	HEXB	0.00218792	3.18081	0.01168	2.86009	0.0028728	3.11021	0.23252	0.320723	0.846369	0.0705994	0.550897	-0.250123
P52292	Importin subunit alpha-1	KPNA2	0.00116031	3.15755	0.0332469	3.04602	0.0008	4.02947	0.956235	0.111527	0.116	-0.871923	0.574723	-0.983449
O94804	Serine/threonine-protein kinase 10	STK10	0.000956522	3.12144	0.0307445	1.36853	0.00116923	2.57665	0.027875	1.75291	0.389571	0.54479	0.157375	-1.20812
Q86TM6	E3 ubiquitin-protein ligase synoviolin	SYVN1	0.000952381	3.09269	0.00622222	2.62781	0.00147826	2.79091	0.0931142	0.464874	0.595908	0.301777	0.722788	-0.163097
P08962	CD63 antigen	CD63	0.0166516	3.07794	0.0333856	3.20897	0.0241605	2.9025	0.783508	-0.131034	0.809645	0.17543	0.615979	0.306464
Q8N3U4	Cohesin subunit SA-2	STAG2	0.00476619	3.07001	0.0217318	2.69096	0.00775177	2.76705	0.362993	0.379048	0.55822	0.302955	0.903856	-0.0760929
A1X283	SH3 and PX domain-containing protein 2B	SH3PXD2B	0.000923077	3.06218	0.002	2.95586	0.00116667	3.73344	0.817616	0.106321	0.447258	-0.671262	0.2416	-0.777584
P19878	Neutrophil cytosol factor 2	NCF2	0.00278927	3.05765	0.00824242	3.00392	0.0106867	2.08926	0.968707	0.0537312	0.572828	0.968391	0.397613	0.91466
Q14141	Septin-6	SEPTIN6	0.00149862	3.04082	0.0233122	1.61375	0.00338838	2.40683	0.0165517	1.42707	0.375254	0.633996	0.187586	-0.793076
P04233	HLA class II histocompatibility antigen gamma chain	CD74	0.00119094	3.0358	0.0136822	1.52313	0.0154026	1.47047	0.0273333	1.51267	0.16131	1.56533	0.959979	0.0526684
P11215	Integrin alpha-M	ITGAM	0.00303353	3.03076	0.0136226	2.33721	0.00449123	2.82367	0.460822	0.693542	0.919504	0.207085	0.69763	-0.486457
P49006	MARCKS-related protein	MARCKSL1	0.0011976	3.02394	0.00877419	1.85395	0.000631579	2.69604	0.0560445	1.16999	0.69994	0.327904	0.116115	-0.842088
O00115	Deoxyribonuclease-2-alpha	DNASE2	0.00959329	3.01497	0.036133	2.61903	0.0117746	2.7024	0.838136	0.395935	0.910969	0.312568	0.974409	-0.0833664
Q8IYM9	E3 ubiquitin-protein ligase TRIM22	TRIM22	0.000952381	2.99001	0.00921951	2.43546	0.00836824	2.1077	0.26116	0.554558	0.442012	0.882317	0.754777	0.327759
Q9UPN6	SR-related and CTD-associated factor 8	SCAF8	0.000993464	2.98603	0.0335079	2.20508	0.00144	2.8023	0.463228	0.780951	0.729569	0.18373	0.647474	-0.597221
Q8NBQ5	Estradiol 17-beta-dehydrogenase 11	HSD17B11	0.00143353	2.98586	0.0450286	1.71199	0.00221538	3.06306	0.0975119	1.27387	0.949108	-0.0772003	0.207025	-1.35107
P02751	Fibronectin	FN1	0.000909091	2.98448	0.0325846	1.8244	0.00144681	3.67621	0.164574	1.16009	0.382626	-0.691723	0.130713	-1.85181
Q4G176	Malonate--CoA ligase ACSF3. mitochondrial	ACSF3	0.00131307	2.96591	0.0306734	2.02855	0.0173067	2.18649	0.225678	0.937365	0.5714	0.779424	0.932822	-0.157941
P29350	Tyrosine-protein phosphatase non-receptor type 6	PTPN6	0.0016211	2.9276	0.0119122	1.94848	0.00601695	1.97618	0.0529272	0.979122	0.234325	0.951418	0.972491	-0.0277046
P21333	Filamin-A	FLNA	0.00122404	2.90833	0.0301236	1.41485	0.00188462	3.54652	0.0710615	1.49348	0.6767	-0.63819	0.119497	-2.13167
Q8NBX0	Saccharopine dehydrogenase-like oxidoreductase	SCCPDH	0.00577306	2.89166	0.0267145	2.52984	0.00747122	3.022	0.357446	0.361819	0.897669	-0.130345	0.509838	-0.492164
P16885	1-phosphatidylinositol 4.5-bisphosphate phosphodiesterase gamma-2	PLCG2	0.00126582	2.88796	0.0102456	1.64884	0.00176344	2.3026	0.0629528	1.23912	0.557997	0.585361	0.466219	-0.653763
Q9Y3Z3	Deoxynucleoside triphosphate triphosphohydrolase SAMHD1	SAMHD1	0.00116279	2.873	0.010656	1.3291	0.00915243	1.52391	0.0164396	1.5439	0.181606	1.34909	0.812253	-0.19481
Q969E2	Secretory carrier-associated membrane protein 4	SCAMP4	0.00117895	2.86887	0.0160696	2.34282	0.00104348	2.96468	0.592707	0.526053	0.921364	-0.0958084	0.563665	-0.621861
P10301	Ras-related protein R-Ras	RRAS	0.00230303	2.85219	0.0234803	1.95061	0.00657848	2.98909	0.0245	0.901577	0.929695	-0.136907	0.297279	-1.03848
Q96ME7	Zinc finger protein 512	ZNF512	0.00301754	2.84	0.014449	2.23347	0.0237785	2.71582	0.550339	0.606523	0.967471	0.12418	0.823545	-0.482343
P11169	Solute carrier family 2. facilitated glucose transporter member 3	SLC2A3	0.00173836	2.82515	0.0470752	1.82971	0.00424416	2.03932	0.35627	0.995445	0.485792	0.785829	0.900436	-0.209616
Q9BQA9	Cytochrome b-245 chaperone 1	CYBC1	0.00108738	2.80899	0.0120359	1.57052	0.0131697	1.83922	0.0418503	1.23847	0.419215	0.969772	0.827395	-0.268695
P41212	Transcription factor ETV6	ETV6	0.00167043	2.80823	0.00978947	2.64078	0.00418543	2.09313	0.488979	0.167449	0.135956	0.715104	0.103188	0.547655
P17213	Bactericidal permeability-increasing protein	BPI	0.0197893	2.76083	0.017078	2.22851	0.0369878	3.00367	0.734857	0.532317	0.95301	-0.242844	0.744278	-0.775161
Q9Y305	Acyl-coenzyme A thioesterase 9. mitochondrial	ACOT9	0.00123457	2.75932	0.0107733	1.59961	0.00120833	2.70575	0.01952	1.15971	0.952903	0.0535694	0.111259	-1.10615
O60488	Long-chain-fatty-acid--CoA ligase 4	ACSL4	0.001152	2.7578	0.0268265	1.71482	0.00109677	2.98172	0.109898	1.04298	0.655329	-0.223919	0.150316	-1.2669
Q9NUP1	Biogenesis of lysosome-related organelles complex 1 subunit 4	BLOC1S4	0.000857143	2.75447	0.0062	2.1814	0.0244706	1.50885	0.0798699	0.573069	0.274813	1.24562	0.502853	0.672553
Q03135	Caveolin-1	CAV1	0.0088016	2.73883	0.0364871	2.02403	0.00340031	3.4996	0.40644	0.714802	0.584559	-0.760769	0.123856	-1.47557
P33241	Lymphocyte-specific protein 1	LSP1	0.00156477	2.73674	0.0235642	1.50054	0.00682512	1.77389	0.0235419	1.2362	0.181603	0.96285	0.653336	-0.273349
P15586	N-acetylglucosamine-6-sulfatase	GNS	0.00230207	2.72116	0.0462419	1.6914	0.00245192	2.7543	0.103638	1.02976	0.953299	-0.0331375	0.160118	-1.06289
Q92979	Ribosomal RNA small subunit methyltransferase NEP1	EMG1	0.0150216	2.7175	0.0281298	2.95232	0.0125376	2.9688	0.521421	-0.234814	0.599207	-0.2513	0.980219	-0.0164864
Q16576	Histone-binding protein RBBP7	RBBP7	0.0154495	2.70022	0.0316805	2.75585	0.0299509	2.39909	0.9204	-0.055629	0.761809	0.30113	0.614585	0.356759
O95139	NADH dehydrogenase [ubiquinone] 1 beta subcomplex subunit 6	NDUFB6	0.0154815	2.66846	0.0328449	2.76856	0.0236512	2.47377	0.808855	-0.100104	0.678987	0.194692	0.544839	0.294796
O75475	PC4 and SFRS1-interacting protein	PSIP1	0.00120482	2.65615	0.0104481	1.68048	0.00327778	2.36454	0.0220952	0.975674	0.76397	0.291612	0.32649	-0.684062
Q9BVT8	Transmembrane and ubiquitin-like domain-containing protein 1	TMUB1	0.000878049	2.65596	0.0175537	2.14352	0.0359469	1.82951	0.563376	0.512436	0.617082	0.826452	0.877493	0.314016
Q9HB40	Retinoid-inducible serine carboxypeptidase	SCPEP1	0.00765891	2.63824	0.0257762	2.41423	0.0167548	2.16387	0.441637	0.224003	0.197031	0.474366	0.239292	0.250363
P43246	DNA mismatch repair protein Msh2	MSH2	0.0110642	2.60618	0.0356877	2.46079	0.0115442	2.72193	0.793441	0.145391	0.849335	-0.115749	0.703696	-0.261139
Q8WUP2	Filamin-binding LIM protein 1	FBLIM1	0.00603004	2.6033	0.0190677	2.44956	0.00210298	3.55766	0.849664	0.153746	0.251343	-0.954356	0.119816	-1.1081
Q92930	Ras-related protein Rab-8B	RAB8B	0.00467457	2.58678	0.0453333	1.55829	0.0062834	2.35943	0.0518469	1.02849	0.801521	0.227351	0.115585	-0.801143
Q13488	V-type proton ATPase 116 kDa subunit a 3	TCIRG1	0.0189336	2.57754	0.0364065	2.5763	0.0458655	2.00724	0.999387	0.00124245	0.47698	0.570299	0.310445	0.569057
Q8IV50	LysM and putative peptidoglycan-binding domain-containing protein 2	LYSMD2	0.00284885	2.57646	0.0254466	1.74216	0.00699812	1.94364	0.0461395	0.834306	0.196386	0.632817	0.50844	-0.201489
Q13287	N-myc-interactor	NMI	0.00232853	2.57482	0.00989767	1.77564	0.00551938	1.74054	0.230352	0.799174	0.440844	0.834278	0.970566	0.035104
P51531	Probable global transcription activator SNF2L2	SMARCA2	0.00586235	2.5649	0.0445966	1.85297	0.0161311	2.05311	0.0172222	0.711927	0.151097	0.511792	0.550178	-0.200135
P23497	Nuclear autoantigen Sp-100	SP100	0.00282178	2.52681	0.0434286	1.27143	0.0126835	1.69763	0.0311485	1.25538	0.327091	0.829173	0.461673	-0.426207
P31350	Ribonucleoside-diphosphate reductase subunit M2	RRM2	0.00310306	2.5204	0.0135524	2.75153	0.00175089	3.10952	0.803757	-0.231133	0.416572	-0.589116	0.72251	-0.357983
P49023	Paxillin	PXN	0.00150943	2.51197	0.0307457	1.61373	0.00162712	2.6553	0.132812	0.89824	0.838727	-0.14333	0.186017	-1.04157
O75376	Nuclear receptor corepressor 1	NCOR1	0.00128302	2.49795	0.0184691	1.94348	0.00980077	2.44861	0.412747	0.554474	0.979397	0.0493483	0.750591	-0.505126
P27105	Stomatin	STOM	0.001025	2.49246	0.00573913	1.68154	0.00194937	2.2128	0.0567085	0.810922	0.792195	0.27966	0.402431	-0.531262
P80723	Brain acid soluble protein 1	BASP1	0.00121019	2.48613	0.0401586	1.19162	0.00340439	2.75341	0.0526036	1.2945	0.853971	-0.267285	0.161167	-1.56179
Q6NZI2	Caveolae-associated protein 1	CAVIN1	0.000968153	2.48311	0.0161008	1.39168	0.00172285	3.09113	0.0586975	1.09142	0.584905	-0.608028	0.114761	-1.69945
P26447	Protein S100-A4	S100A4	0.00112621	2.45753	0.0104804	1.34309	0.00149309	1.98782	0.0180126	1.11444	0.438321	0.46971	0.21265	-0.644733
Q9NZN4	EH domain-containing protein 2	EHD2	0.000938462	2.45627	0.0170511	1.61128	0.0026841	2.94272	0.0884807	0.84499	0.667839	-0.486446	0.183066	-1.33144
O15143	Actin-related protein 2/3 complex subunit 1B	ARPC1B	0.00102521	2.44165	0.0106563	1.58463	0.00128302	2.03418	0.0321785	0.857025	0.417361	0.407471	0.156783	-0.449554
Q9GZU7	Carboxy-terminal domain RNA polymerase II polypeptide A small phosphatase 1	CTDSP1	0.0117516	2.44162	0.029546	2.42835	0.000666667	3.0764	0.994895	0.0132658	0.713504	-0.63478	0.645227	-0.648046
P61244	Protein max	MAX	0.00182258	2.43156	0.0105736	2.45513	0.00498361	1.80613	0.94167	-0.0235775	0.135167	0.625426	0.0864615	0.649004
Q9BY50	Signal peptidase complex catalytic subunit SEC11C	SEC11C	0.00112957	2.42173	0.0201371	1.61907	0.00125926	2.31726	0.258876	0.802665	0.914484	0.104467	0.3712	-0.698198
Q9H488	GDP-fucose protein O-fucosyltransferase 1	POFUT1	0.000974359	2.41873	0.00723077	2.14216	0.00132584	2.31685	0.206193	0.276563	0.896427	0.101881	0.723518	-0.174681
Q96SB3	Neurabin-2	PPP1R9B	0.0124927	2.39171	0.0405611	2.13802	0.0272161	2.00052	0.452817	0.253692	0.366491	0.391188	0.770218	0.137495
P46013	Proliferation marker protein Ki-67	MKI67	0.00174222	2.36899	0.0171234	2.16809	0.00427979	2.34259	0.798116	0.200899	0.980515	0.0264019	0.892445	-0.174497
P30154	Serine/threonine-protein phosphatase 2A 65 kDa regulatory subunit A beta isoform	PPP2R1B	0.00410359	2.35628	0.0316881	2.51751	0.0161431	1.83837	0.924076	-0.161239	0.764373	0.517903	0.715122	0.679142
P06493	Cyclin-dependent kinase 1	CDK1	0.0282375	2.32533	0.0332884	2.89781	0.0125953	2.96571	0.296005	-0.572485	0.182875	-0.640388	0.937547	-0.0679031
Q9NX00	Transmembrane protein 160	TMEM160	0.00158947	2.31799	0.0109076	1.94068	0.0132435	1.78504	0.624513	0.377302	0.710926	0.532949	0.916177	0.155647
P02792	Ferritin light chain	FTL	0.00181967	2.31663	0.0122486	1.76391	0.00137209	3.34269	0.413971	0.552714	0.357983	-1.02606	0.122476	-1.57878
Q9H7M9	V-type immunoglobulin domain-containing suppressor of T-cell activation	VSIR	0.00188454	2.24858	0.0194809	1.47347	0.00433716	1.90275	0.118104	0.77511	0.689891	0.345831	0.528465	-0.429279
P62875	DNA-directed RNA polymerases I. II. and III subunit RPABC5	POLR2L	0.025587	2.24009	0.0434381	2.41557	0.0286587	2.2241	0.689699	-0.175483	0.975229	0.0159912	0.698443	0.191474
Q16656	Nuclear respiratory factor 1	NRF1	0.00359703	2.22768	0.01917	1.92509	0.00420267	2.17885	0.341923	0.302593	0.887829	0.0488327	0.480837	-0.25376
Q5VTL8	Pre-mRNA-splicing factor 38B	PRPF38B	0.0110658	2.2237	0.0473464	1.91364	0.0146273	2.13785	0.492202	0.310064	0.847317	0.0858505	0.701642	-0.224213
Q9H0L4	Cleavage stimulation factor subunit 2 tau variant	CSTF2T	0.00244134	2.22061	0.0453845	1.4928	0.00291871	2.28007	0.173569	0.727817	0.905415	-0.0594543	0.239399	-0.787271
Q00653	Nuclear factor NF-kappa-B p100 subunit	NFKB2	0.00567848	2.20964	0.0254334	1.80632	0.00640481	2.11328	0.290439	0.403325	0.896331	0.0963642	0.388874	-0.306961
P11388	DNA topoisomerase 2-alpha	TOP2A	0.0019823	2.19873	0.0151597	2.38066	0.00429457	2.34543	0.844256	-0.181936	0.905077	-0.1467	0.981747	0.035236
Q14149	MORC family CW-type zinc finger protein 3	MORC3	0.00852866	2.18355	0.0235891	2.05542	0.023729	1.77242	0.729299	0.12813	0.563707	0.411127	0.570613	0.282997
Q15003	Condensin complex subunit 2	NCAPH	0.0154546	2.17313	0.027378	2.28851	0.00900404	2.33747	0.924202	-0.115388	0.92098	-0.164344	0.971981	-0.0489563
Q9UPT8	Zinc finger CCCH domain-containing protein 4	ZC3H4	0.00234659	2.15972	0.028778	1.56995	0.00417824	1.90429	0.169127	0.589769	0.514292	0.255421	0.541959	-0.334348
Q8N4X5	Actin filament-associated protein 1-like 2	AFAP1L2	0.00118343	2.1469	0.0146667	1.55422	0.0022069	2.43567	0.261093	0.592684	0.579274	-0.288767	0.184091	-0.881451
P07311	Acylphosphatase-1	ACYP1	0.00441729	2.11936	0.01	1.84573	0.00113103	2.44385	0.762902	0.273634	0.799216	-0.324492	0.353523	-0.598126
Q8IY67	Ribonucleoprotein PTB-binding 1	RAVER1	0.00144134	2.11874	0.0345305	1.13295	0.00246296	1.81935	0.0169624	0.985786	0.187314	0.299393	0.11181	-0.686393
Q8IV08	5'-3' exonuclease PLD3	PLD3	0.00122523	2.1032	0.00928889	1.81351	0.00381513	1.59947	0.458855	0.289695	0.45291	0.50373	0.780175	0.214035
Q4VC31	Protein MIX23	MIX23	0.0171049	2.10213	0.0398175	2.06396	0.0179977	2.08408	0.948014	0.0381699	0.976627	0.0180527	0.973153	-0.0201172
P26038	Moesin	MSN	0.00169697	2.0911	0.0307912	1.19372	0.00186408	1.8976	0.0590274	0.897375	0.692931	0.193493	0.136924	-0.703882
P32519	ETS-related transcription factor Elf-1	ELF1	0.00939346	2.08019	0.0229394	2.07703	0.0242278	1.7325	0.99451	0.00315933	0.61007	0.347683	0.500137	0.344523
Q99986	Serine/threonine-protein kinase VRK1	VRK1	0.00217804	2.07083	0.0307748	1.90035	0.00417989	2.24731	0.850546	0.170476	0.85297	-0.176479	0.770348	-0.346955
Q9UL26	Ras-related protein Rab-22A	RAB22A	0.00617357	2.0702	0.0196914	1.58921	0.0485188	1.5366	0.649775	0.48099	0.798847	0.533605	0.977595	0.0526152
Q9Y490	Talin-1	TLN1	0.00111111	2.0656	0.00854545	1.03726	0.00283164	2.1942	0.0170219	1.02834	0.921146	-0.128601	0.142926	-1.15694
Q8NBS9	Thioredoxin domain-containing protein 5	TXNDC5	0.00214651	2.06433	0.0330085	1.14592	0.00109353	2.08854	0.202444	0.918409	0.983367	-0.0242077	0.220122	-0.942616
P23469	Receptor-type tyrosine-protein phosphatase epsilon	PTPRE	0.00190114	2.05483	0.0107874	1.68592	0.00325597	1.81315	0.269214	0.368915	0.697464	0.241685	0.801166	-0.12723
Q06546	GA-binding protein alpha chain	GABPA	0.0359296	2.04706	0.04706	2.14261	0.00654257	2.35696	0.956638	-0.0955469	0.849817	-0.309904	0.862494	-0.214357
Q96T60	Bifunctional polynucleotide phosphatase/kinase	PNKP	0.0130776	2.03111	0.037608	1.87272	0.0388301	1.58737	0.251113	0.158395	0.209711	0.443744	0.352924	0.285349
Q9NWS0	PIH1 domain-containing protein 1	PIH1D1	0.00779109	2.00419	0.0300335	2.01756	0.0350138	1.88792	0.986211	-0.0133732	0.938885	0.116267	0.928895	0.12964
O75380	NADH dehydrogenase [ubiquinone] iron-sulfur protein 6. mitochondrial	NDUFS6	0.0304543	1.99724	0.0454147	2.08861	0.0360776	1.87349	0.880291	-0.0913727	0.881956	0.123749	0.579401	0.215122
P16220	Cyclic AMP-responsive element-binding protein 1	CREB1	0.00248054	1.9929	0.0287464	1.34195	0.00934179	1.44645	0.0398182	0.65095	0.166115	0.546452	0.809049	-0.104499
Q9H4B7	Tubulin beta-1 chain	TUBB1	0.0201311	1.98927	0.015674	2.22559	0.0062695	2.23686	0.883212	-0.23632	0.918874	-0.247588	0.993	-0.0112677
Q4KMQ2	Anoctamin-6	ANO6	0.00161765	1.98103	0.0184506	1.17335	0.00684785	1.36551	0.0297947	0.807677	0.260604	0.615524	0.703838	-0.192153
P57678	Gem-associated protein 4	GEMIN4	0.00432	1.95353	0.0191687	1.94817	0.00207407	2.82461	0.996732	0.00535583	0.281139	-0.871081	0.286887	-0.876437
Q13643	Four and a half LIM domains protein 3	FHL3	0.0171582	1.9501	0.00949533	1.85443	0.0011875	3.27407	0.944621	0.095669	0.402408	-1.32397	0.119024	-1.41964
Q86V48	Leucine zipper protein 1	LUZP1	0.00513542	1.94037	0.0218372	1.86384	0.00591898	1.9941	0.883238	0.076532	0.923344	-0.0537296	0.839319	-0.130262
P55957	BH3-interacting domain death agonist	BID	0.00105797	1.92674	0.00820513	1.83613	0.00915152	1.46009	0.849463	0.0906052	0.62075	0.466645	0.619944	0.37604
Q6PD62	RNA polymerase-associated protein CTR9 homolog	CTR9	0.00603785	1.92485	0.0187628	1.77255	0.00173333	2.20398	0.898843	0.1523	0.837431	-0.279136	0.661834	-0.431436
Q96LD4	E3 ubiquitin-protein ligase TRIM47	TRIM47	0.0121318	1.92354	0.0405399	1.65089	0.0122831	2.04257	0.21921	0.272644	0.850886	-0.11903	0.282811	-0.391674
Q12972	Nuclear inhibitor of protein phosphatase 1	PPP1R8	0.0139333	1.90234	0.0452711	1.66379	0.0224261	1.76923	0.344346	0.238547	0.827329	0.133105	0.826714	-0.105441
Q9UNQ2	Probable dimethyladenosine transferase	DIMT1	0.0343475	1.90082	0.0450837	1.88181	0.00436735	2.58658	0.989152	0.0190115	0.56347	-0.685758	0.30583	-0.70477
Q92785	Zinc finger protein ubi-d4	DPF2	0.00441016	1.899	0.0260237	1.52735	0.0108631	1.59548	0.152417	0.371651	0.462705	0.303516	0.886306	-0.0681351
Q14155	Rho guanine nucleotide exchange factor 7	ARHGEF7	0.00108756	1.89465	0.0216787	1.21021	0.00668374	1.74723	0.103247	0.684433	0.896856	0.147421	0.533392	-0.537013
Q9BTE3	Mini-chromosome maintenance complex-binding protein	MCMBP	0.0108671	1.8916	0.0453587	1.77187	0.00822985	2.05178	0.856123	0.119728	0.59644	-0.160188	0.675839	-0.279916
Q9HAN9	Nicotinamide/nicotinic acid mononucleotide adenylyltransferase 1	NMNAT1	0.00213889	1.88578	0.0388934	1.40975	0.00170769	1.84385	0.571784	0.476023	0.967235	0.0419266	0.653299	-0.434096
Q09472	Histone acetyltransferase p300	EP300	0.0106817	1.87822	0.0210951	2.01894	0.0125462	1.8589	0.448115	-0.140721	0.959317	0.0193176	0.441823	0.160038
Q8N3V7	Synaptopodin	SYNPO	0.0160895	1.87535	0.0190253	2.56674	0.0443029	1.56383	0.21295	-0.691393	0.717354	0.31152	0.21972	1.00291
Q13459	Unconventional myosin-IXb	MYO9B	0.0066	1.86976	0.0334725	1.46142	0.0117534	1.82497	0.229317	0.408344	0.962498	0.0447926	0.533353	-0.363551
Q15942	Zyxin	ZYX	0.000933333	1.86743	0.00982759	1.14618	0.0019823	2.09765	0.069004	0.721248	0.820362	-0.230212	0.148545	-0.95146
Q9UI30	Multifunctional methyltransferase subunit TRM112-like protein	TRMT112	0.031347	1.86288	0.0497802	1.99538	0.0245708	2.05994	0.701054	-0.132502	0.652012	-0.197063	0.892781	-0.0645618
P52564	Dual specificity mitogen-activated protein kinase kinase 6	MAP2K6	0.0189771	1.85405	0.0362292	1.94463	0.0438976	1.47656	0.869292	-0.0905777	0.454856	0.377493	0.322944	0.46807
P19256	Lymphocyte function-associated antigen 3	CD58	0.00801098	1.84542	0.036469	1.5132	0.0107145	1.80441	0.299482	0.332225	0.952266	0.0410133	0.501755	-0.291212
O75391	Sperm-associated antigen 7	SPAG7	0.0221696	1.81264	0.0165085	2.01708	0.00969339	1.94382	0.838377	-0.204446	0.93631	-0.131186	0.942013	0.0732594
Q9BYG3	MKI67 FHA domain-interacting nucleolar phosphoprotein	NIFK	0.00429971	1.80067	0.0123799	2.10065	0.00380337	2.04121	0.590341	-0.299976	0.740933	-0.240544	0.948381	0.0594322
O00584	Ribonuclease T2	RNASET2	0.00281829	1.74444	0.0264366	1.20895	0.0101352	1.37744	0.072776	0.535484	0.479822	0.366992	0.735279	-0.168492
P08236	Beta-glucuronidase	GUSB	0.00186561	1.71816	0.0117929	1.4578	0.00283564	1.6078	0.251292	0.260366	0.765458	0.110365	0.657802	-0.15
Q96GY0	Zinc finger C2HC domain-containing protein 1A	ZC2HC1A	0.0148506	1.7121	0.0139863	2.05793	0.0117549	1.79502	0.620225	-0.345831	0.952317	-0.0829277	0.739276	0.262904
Q9P2N5	RNA-binding protein 27	RBM27	0.00773614	1.70033	0.029895	1.61276	0.0152993	1.48975	0.818126	0.0875683	0.448551	0.210582	0.797844	0.123014
Q9C0C9	(E3-independent) E2 ubiquitin-conjugating enzyme	UBE2O	0.033321	1.69643	0.0395477	1.92427	0.0299594	1.97351	0.885773	-0.227841	0.912697	-0.277081	0.981509	-0.0492399
Q14241	Elongin-A	ELOA	0.00488414	1.68899	0.0222849	1.45841	0.00621108	1.5939	0.551058	0.230573	0.868077	0.0950882	0.761041	-0.135485
Q9H9C1	Spermatogenesis-defective protein 39 homolog	VIPAS39	0.0114762	1.67266	0.0399681	1.34448	0.0336617	1.07965	0.706372	0.328178	0.567879	0.593007	0.760785	0.264829
Q9H9Q2	COP9 signalosome complex subunit 7b	COPS7B	0.0169731	1.67251	0.0386076	1.58407	0.0492171	1.29162	0.889597	0.0884335	0.654707	0.380888	0.659769	0.292454
Q53F19	Nuclear cap-binding protein subunit 3	NCBP3	0.0187472	1.66668	0.0351878	1.72793	0.0186068	1.73729	0.850659	-0.0612514	0.905062	-0.0706116	0.985553	-0.00936012
P55011	Solute carrier family 12 member 2	SLC12A2	0.0108689	1.66364	0.0295822	2.11837	0.00339906	2.40719	0.608865	-0.454737	0.301635	-0.743551	0.804842	-0.288815
Q96ER9	Mitochondrial potassium channel	CCDC51	0.00229477	1.66295	0.0267953	1.74983	0.0117816	1.80204	0.937692	-0.0868822	0.929783	-0.139086	0.975705	-0.0522038
P16278	Beta-galactosidase	GLB1	0.00449446	1.65375	0.0129045	1.74444	0.00343214	1.84551	0.819481	-0.0906895	0.658919	-0.191759	0.821389	-0.101069
Q9H0S4	Probable ATP-dependent RNA helicase DDX47	DDX47	0.0213259	1.64858	0.044117	1.9057	0.00681366	2.30384	0.717791	-0.257124	0.166388	-0.655266	0.597861	-0.398142
Q9H4L4	Sentrin-specific protease 3	SENP3	0.00483513	1.64445	0.021512	1.43178	0.00485884	1.813	0.722989	0.212664	0.864636	-0.168558	0.587556	-0.381222
P48634	Protein PRRC2A	PRRC2A	0.0114692	1.64332	0.04	1.53863	0.0131719	1.61428	0.807277	0.104688	0.9252	0.029034	0.880352	-0.0756535
P50552	Vasodilator-stimulated phosphoprotein	VASP	0.000942085	1.63646	0.00854237	1.02679	0.00106422	1.45129	0.0628971	0.609661	0.752823	0.185161	0.169333	-0.4245
Q96C86	m7GpppX diphosphatase	DCPS	0.00344516	1.6204	0.0341778	1.13346	0.00682936	1.59103	0.0565624	0.486946	0.963019	0.0293713	0.310885	-0.457574
Q16666	Gamma-interferon-inducible protein 16	IFI16	0.00120253	1.61812	0.0108254	1.16223	0.00288676	1.3602	0.0956831	0.45589	0.645668	0.257928	0.61885	-0.197962
Q7L4I2	Arginine/serine-rich coiled-coil protein 2	RSRC2	0.0023472	1.61077	0.0118868	1.5097	0.00288976	1.3109	0.887319	0.101068	0.66653	0.299862	0.755796	0.198794
Q9UNX4	WD repeat-containing protein 3	WDR3	0.0072047	1.56532	0.0307624	1.37157	0.00438023	1.77272	0.679989	0.193752	0.692465	-0.207402	0.361646	-0.401154
Q5RKV6	Exosome complex component MTR3	EXOSC6	0.00235926	1.5624	0.0187584	1.09487	0.00185953	1.30206	0.330729	0.467534	0.670839	0.260342	0.667254	-0.207192
Q02818	Nucleobindin-1	NUCB1	0.0017971	1.55615	0.00688	1.47351	0.00121854	1.20864	0.854419	0.0826439	0.517329	0.347511	0.276758	0.264867
Q6P9B9	Integrator complex subunit 5	INTS5	0.00766408	1.55258	0.0297932	1.52556	0.0166084	1.38808	0.960221	0.0270208	0.744865	0.164503	0.829875	0.137482
P16402	Histone H1.3	H1-3	0.00142274	1.55254	0.0091236	1.02737	0.00537823	1.30655	0.187392	0.525171	0.798931	0.245986	0.679043	-0.279184
Q96T58	Msx2-interacting protein	SPEN	0.00276071	1.5406	0.0115088	1.43524	0.0035437	1.4007	0.650627	0.105358	0.635253	0.139896	0.867825	0.0345387
Q15554	Telomeric repeat-binding factor 2	TERF2	0.00109804	1.50718	0.0364795	1.06198	0.00211828	1.29567	0.334794	0.445202	0.494669	0.211509	0.733198	-0.233693
Q9UKJ3	G patch domain-containing protein 8	GPATCH8	0.0112502	1.50436	0.0449689	1.18192	0.0266872	1.19023	0.27247	0.322437	0.527852	0.31413	0.983768	-0.00830688
P19827	Inter-alpha-trypsin inhibitor heavy chain H1	ITIH1	0.00231181	1.50154	0.00810811	3.43539	0.0124392	1.43869	0.0155	-1.93386	0.948976	0.0628456	0.0895529	1.9967
Q9UBU9	Nuclear RNA export factor 1	NXF1	0.00303559	1.47737	0.0303017	1.13517	0.00914788	1.24732	0.232716	0.342202	0.556844	0.230046	0.836114	-0.112156
Q9BRK5	45 kDa calcium-binding protein	SDF4	0.00696	1.47288	0.00991837	1.67443	0.00327032	1.67721	0.727522	-0.201556	0.825355	-0.204331	0.995445	-0.00277443
Q9BTD8	RNA-binding protein 42	RBM42	0.00247568	1.45315	0.01305	1.24841	0.00432432	1.14632	0.677045	0.204742	0.595535	0.306837	0.86248	0.102095
Q14847	LIM and SH3 domain protein 1	LASP1	0.00109353	1.43907	0.00584615	1.15103	0.0032649	1.15137	0.288737	0.288041	0.659225	0.287692	0.999433	-0.000348282
Q9UHD8	Septin-9	SEPTIN9	0.00146176	1.4347	0.0134356	1.02308	0.00172694	1.42783	0.072705	0.411618	0.985804	0.00686951	0.178848	-0.404749
P26358	DNA (cytosine-5)-methyltransferase 1	DNMT1	0.00640864	1.42793	0.0490124	1.48007	0.00197101	2.05727	0.959384	-0.052137	0.181951	-0.629342	0.501623	-0.577205
Q96RS6	NudC domain-containing protein 1	NUDCD1	0.00811218	1.40526	0.0361323	1.1631	0.0156193	1.21976	0.118448	0.242163	0.368877	0.185502	0.769975	-0.0566608
Q8WWY3	U4/U6 small nuclear ribonucleoprotein Prp31	PRPF31	0.00118033	1.40204	0.0103077	1.10912	0.00627879	1.13551	0.112251	0.292916	0.571713	0.266528	0.966276	-0.0263885
Q96ST3	Paired amphipathic helix protein Sin3a	SIN3A	0.00374433	1.39317	0.018828	1.33602	0.0125418	1.13993	0.901519	0.0571404	0.602023	0.253238	0.725193	0.196098
P53634	Dipeptidyl peptidase 1	CTSC	0.00163981	1.38199	0.006	3.11073	0.00149495	1.33408	0.0164545	-1.72875	0.929526	0.047908	0.0791429	1.77666
Q12872	Splicing factor. suppressor of white-apricot homolog	SFSWAP	0.00248865	1.38153	0.0124456	1.13902	0.00572549	1.17726	0.228895	0.242505	0.620139	0.204267	0.917444	-0.0382378
Q9Y314	Nitric oxide synthase-interacting protein	NOSIP	0.004947	1.35002	0.0160778	1.52162	0.00836735	1.22287	0.772852	-0.171595	0.862471	0.127154	0.650648	0.298749
P24941	Cyclin-dependent kinase 2	CDK2	0.0393919	1.3434	0.0295881	1.63532	0.0124962	1.78359	0.769832	-0.29192	0.766743	-0.440195	0.903661	-0.148274
Q86U86	Protein polybromo-1	PBRM1	0.0266262	1.33508	0.0345027	1.56275	0.0275536	1.42507	0.225185	-0.22767	0.852874	-0.0899883	0.734692	0.137681
Q9H814	Phosphorylated adapter RNA export protein	PHAX	0.00186931	1.33415	0.00992593	1.49388	0.00241315	1.48457	0.653077	-0.159723	0.734649	-0.150421	0.988248	0.00930214
Q71U36	Tubulin alpha-1A chain	TUBA1A	0.0021916	1.332	0.00788889	1.08474	0.00105263	1.45445	0.53294	0.247255	0.867851	-0.122448	0.26867	-0.369703
Q9H078	Mitochondrial disaggregase	CLPB	0.0128723	1.32592	0.0217357	1.43398	0.00756951	1.46673	0.776652	-0.10806	0.765812	-0.140817	0.926786	-0.0327568
Q86WX3	Active regulator of SIRT1	RPS19BP1	0.00738885	1.30457	0.0184595	1.797	0.00105455	2.11455	0.524928	-0.492423	0.217384	-0.809972	0.724736	-0.317549
Q9ULH7	Myocardin-related transcription factor B	MRTFB	0.00701253	1.27513	0.0198731	1.14382	0.0128922	1.19793	0.843045	0.131314	0.949561	0.0772049	0.957554	-0.0541092
Q8IY81	pre-rRNA 2'-O-ribose RNA methyltransferase FTSJ3	FTSJ3	0.00737655	1.27209	0.0322105	1.20729	0.00772598	1.49128	0.899051	0.0648045	0.745215	-0.219189	0.654669	-0.283994
Q9Y2K7	Lysine-specific demethylase 2A	KDM2A	0.00370924	1.27026	0.0172021	1.15419	0.00327575	1.23848	0.766242	0.116074	0.941938	0.0317825	0.827731	-0.0842918
Q13308	Inactive tyrosine-protein kinase 7	PTK7	0.00593301	1.26606	0.025451	1.10969	0.00671906	1.49271	0.419715	0.156372	0.675362	-0.226651	0.360463	-0.383023
Q7Z5L9	Interferon regulatory factor 2-binding protein 2	IRF2BP2	0.00362566	1.26596	0.0118158	1.29305	0.00419098	1.19847	0.92486	-0.0270912	0.835869	0.0674961	0.68508	0.0945873
Q86W50	RNA N6-adenosine-methyltransferase METTL16	METTL16	0.00754917	1.26032	0.0201067	1.37687	0.00506388	1.46895	0.773553	-0.116551	0.591808	-0.208629	0.861582	-0.0920776
Q01780	Exosome complex component 10	EXOSC10	0.00790291	1.19624	0.0263529	1.21857	0.0117811	1.3006	0.94262	-0.0223343	0.837314	-0.104366	0.884171	-0.0820312
Q9BRX5	DNA replication complex GINS protein PSF3	GINS3	0.00391048	1.19453	0.0204041	1.48668	0.00156897	1.70467	0.60464	-0.292159	0.16625	-0.510143	0.753013	-0.217984
Q8N806	Putative E3 ubiquitin-protein ligase UBR7	UBR7	0.0311987	1.19318	0.00901053	1.80387	0.00148472	1.77058	0.372086	-0.610687	0.561221	-0.577399	0.959709	0.0332882
Q52LJ0	Protein FAM98B	FAM98B	0.0186588	1.14598	0.046802	1.0437	0.0278988	1.06234	0.73445	0.102281	0.881295	0.0836418	0.968267	-0.018639
Q3KQU3	MAP7 domain-containing protein 1	MAP7D1	0.00775613	1.14231	0.0179564	1.24276	0.00104348	1.32337	0.902975	-0.100456	0.830124	-0.181067	0.918204	-0.080611
P25205	DNA replication licensing factor MCM3	MCM3	0.002203	1.13861	0.0178926	1.27067	0.0012549	1.55023	0.795491	-0.132061	0.181905	-0.411622	0.614736	-0.279561
Q99575	Ribonucleases P/MRP protein subunit POP1	POP1	0.00752738	1.12259	0.0158817	1.37251	0.0107313	1.36695	0.493367	-0.249925	0.747846	-0.244362	0.992945	0.00556259
Q9H0C8	Integrin-linked kinase-associated serine/threonine phosphatase 2C	ILKAP	0.0077514	1.11111	0.0115618	1.08181	0.00281725	1.10021	0.958914	0.0293015	0.987706	0.0109043	0.960137	-0.0183971
Q8WVM7	Cohesin subunit SA-1	STAG1	0.00282469	1.10077	0.0167495	1.09573	0.00187859	1.06987	0.993972	0.00504227	0.961355	0.030899	0.971532	0.0258568
Q53GS9	Ubiquitin carboxyl-terminal hydrolase 39	USP39	0.00323179	1.09155	0.0170128	1.00484	0.00570992	1.00238	0.656011	0.0867062	0.642427	0.0891666	0.992737	0.00246048
P20962	Parathymosin	PTMS	0.0136067	1.0641	0.0147811	1.37866	0.0417972	1.35193	0.23871	-0.314568	0.82536	-0.287838	0.982755	0.0267296
Q9BVJ6	U3 small nucleolar RNA-associated protein 14 homolog A	UTP14A	0.00592013	1.04525	0.0449853	1.07129	0.002625	1.46846	0.970953	-0.026038	0.183037	-0.423208	0.502235	-0.39717
Q13895	Bystin	BYSL	0.00248501	1.04072	0.0288069	1.12579	0.00118367	1.49952	0.889766	-0.0850643	0.145064	-0.458797	0.512175	-0.373733
Q9NZE8	Large ribosomal subunit protein bL35m	MRPL35	0.0120495	1.02918	0.00898824	1.64609	0.0261061	1.2713	0.0776468	-0.616913	0.83539	-0.242123	0.63472	0.37479
P33991	DNA replication licensing factor MCM4	MCM4	0.00096063	1.02276	0.0119243	1.26793	0.00378622	1.29135	0.521955	-0.245171	0.635237	-0.268589	0.978358	-0.0234184
P49321	Nuclear autoantigenic sperm protein	NASP	0.00229734	1.01434	0.0111538	1.00945	0.00143363	1.11741	0.990747	0.00488739	0.803453	-0.103066	0.770287	-0.107954
Q02487	Desmocollin-2	DSC2	0.00167742	-1.01575	0.0110977	-1.59626	0.0166077	-1.00317	0.165303	0.580503	0.987993	-0.012587	0.413898	-0.59309
Q9Y4K1	Beta/gamma crystallin domain-containing protein 1	CRYBG1	0.00161369	-1.03443	0.0106065	-1.17405	0.00363478	-1.32378	0.575585	0.139623	0.586461	0.289356	0.797988	0.149733
Q5T0Z8	Uncharacterized protein C6orf132	C6orf132	0.00380308	-1.07109	0.0214382	-1.05228	0.00402729	-1.48303	0.979186	-0.0188084	0.575658	0.411943	0.535317	0.430752
Q9HCE6	Rho guanine nucleotide exchange factor 10-like protein	ARHGEF10L	0.00465448	-1.07501	0.0332331	-1.0815	0.00320419	-1.35772	0.993939	0.00648994	0.681938	0.282713	0.723116	0.276223
Q8N1P7	Beta/gamma crystallin domain-containing protein 2	CRYBG2	0.0043163	-1.09765	0.0151074	-1.26397	0.00334073	-1.4706	0.759328	0.166316	0.571157	0.372952	0.770122	0.206636
O15231	Zinc finger protein 185	ZNF185	0.00162963	-1.11805	0.0147015	-1.55363	0.00139583	-1.5576	0.471853	0.435575	0.434033	0.439551	0.995978	0.00397606
P0DP57	Secreted Ly-6/uPAR domain-containing protein 2	SLURP2	0.00960103	-1.14016	0.0232997	-3.34093	0.0365092	-1.94125	0.114809	2.20076	0.645336	0.801085	0.519191	-1.39968
Q96FQ6	Protein S100-A16	S100A16	0.0053039	-1.15576	0.0259122	-1.07965	0.00421382	-1.45906	0.872824	-0.0761105	0.596233	0.303298	0.491084	0.379409
Q6ZUM4	Rho GTPase-activating protein 27	ARHGAP27	0.00359322	-1.20349	0.0387439	-2.09972	0.00147273	-1.45694	0.424665	0.896238	0.708938	0.253456	0.652459	-0.642782
P22735	Protein-glutamine gamma-glutamyltransferase K	TGM1	0.00512892	-1.23088	0.00965385	-1.8544	0.00930684	-1.44842	0.10826	0.623516	0.819238	0.217543	0.561454	-0.405974
A1A5D9	BICD family-like cargo adapter 2	BICDL2	0.00763559	-1.26215	0.0264936	-1.70811	0.00343722	-2.11145	0.591577	0.445957	0.368542	0.849298	0.733857	0.403342
O14732	Inositol monophosphatase 2	IMPA2	0.00160976	-1.26913	0.0136282	-1.17602	0.00836333	-1.14307	0.860075	-0.0931149	0.886847	-0.12606	0.971735	-0.0329453
Q9H6S3	Epidermal growth factor receptor kinase substrate 8-like protein 2	EPS8L2	0.000935849	-1.27719	0.0158972	-1.1779	0.00245783	-1.43681	0.870686	-0.0992901	0.834461	0.159623	0.73354	0.258913
Q8N5J2	Ubiquitin carboxyl-terminal hydrolase MINDY-1	MINDY1	0.00585215	-1.28202	0.0287309	-1.51893	0.00822583	-1.44027	0.78566	0.236907	0.895458	0.158246	0.955017	-0.0786615
Q96S59	Ran-binding protein 9	RANBP9	0.00510549	-1.29002	0.0254484	-1.12475	0.0069953	-1.05097	0.8046	-0.165266	0.770484	-0.239051	0.928352	-0.0737846
Q9HCY8	Protein S100-A14	S100A14	0.00142857	-1.3126	0.0123	-1.17416	0.00125153	-1.57771	0.750883	-0.138435	0.561219	0.265115	0.410416	0.40355
Q6XZF7	Dynamin-binding protein	DNMBP	0.00115232	-1.31794	0.0108016	-1.63743	0.00149123	-1.58688	0.563421	0.319489	0.652283	0.268945	0.960109	-0.0505444
Q5TCZ1	SH3 and PX domain-containing protein 2A	SH3PXD2A	0.00435261	-1.33384	0.0448535	-1.23441	0.00815491	-1.25642	0.914911	-0.0994295	0.942711	-0.0774256	0.985541	0.0220039
P13646	Keratin. type I cytoskeletal 13	KRT13	0.00123636	-1.38832	0.0102128	-1.76207	0.00198176	-1.59715	0.471344	0.373748	0.765361	0.208834	0.859374	-0.164915
O00391	Sulfhydryl oxidase 1	QSOX1	0.00216949	-1.40213	0.0105385	-1.66429	0.00776014	-1.26482	0.489396	0.262163	0.85085	-0.137316	0.512522	-0.399479
O14639	Actin-binding LIM protein 1	ABLIM1	0.00171938	-1.41943	0.00984038	-1.63461	0.00112676	-1.44646	0.718759	0.215181	0.965568	0.0270298	0.762929	-0.188151
P51993	4-galactosyl-N-acetylglucosaminide 3-alpha-L-fucosyltransferase FUT6	FUT6	0.00828475	-1.43106	0.0499046	-2.46468	0.00469398	-3.20354	0.504045	1.03362	0.311055	1.77248	0.758359	0.73886
Q5TAA0	Tetratricopeptide repeat protein 22	TTC22	0.00431214	-1.46102	0.0325097	-2.37165	0.0040813	-2.57546	0.438131	0.910634	0.365544	1.11444	0.925521	0.203804
Q96HE7	ERO1-like protein alpha	ERO1A	0.00547579	-1.4678	0.013561	-2.34268	0.00448302	-1.9787	0.152648	0.874879	0.369054	0.510904	0.715265	-0.363975
O60437	Periplakin	PPL	0.00257743	-1.48376	0.0287677	-1.54873	0.0019883	-1.92821	0.947398	0.0649773	0.540004	0.444451	0.706822	0.379474
Q96JY6	PDZ and LIM domain protein 2	PDLIM2	0.00161013	-1.49081	0.014434	-1.21741	0.00299086	-1.58195	0.626818	-0.273399	0.929485	0.0911373	0.63096	0.364536
Q9H9S4	Calcium-binding protein 39-like	CAB39L	0.00697261	-1.50886	0.012118	-2.41502	0.00860984	-1.29554	0.331423	0.906167	0.871815	-0.213317	0.303237	-1.11948
P15309	Prostatic acid phosphatase	ACP3	0.0115796	-1.50913	0.0114879	-2.04149	0.00234383	-1.72637	0.563366	0.532356	0.868814	0.217244	0.739391	-0.315112
Q92817	Envoplakin	EVPL	0.00188327	-1.55563	0.036613	-1.29243	0.00110949	-1.96582	0.748089	-0.263196	0.554358	0.410191	0.427026	0.673387
Q13882	Protein-tyrosine kinase 6	PTK6	0.00347154	-1.56992	0.0238376	-1.67575	0.00181053	-1.96631	0.920544	0.105832	0.67769	0.396391	0.796135	0.290559
Q86VR7	V-set and immunoglobulin domain-containing protein 10-like	VSIG10L	0.00511226	-1.63524	0.0129013	-2.13414	0.00796531	-1.67344	0.587764	0.498901	0.98017	0.0382019	0.70893	-0.460699
Q9NY35	Claudin domain-containing protein 1	CLDND1	0.0243704	-1.67178	0.0167761	-2.27601	0.00350595	-3.13684	0.581195	0.604224	0.356549	1.46506	0.516875	0.860833
O00204	Sulfotransferase 2B1	SULT2B1	0.00228305	-1.7253	0.0136538	-1.20704	0.013058	-1.21466	0.269024	-0.518267	0.56331	-0.51064	0.991605	0.00762711
P18510	Interleukin-1 receptor antagonist protein	IL1RN	0.00160204	-1.74532	0.0144664	-1.98597	0.00173438	-1.90192	0.762475	0.240651	0.820722	0.156602	0.941752	-0.0840488
Q3ZCV2	Ciliary microtubule-associated protein 2	CIMAP2	0.0236814	-1.76652	0.008	-2.41278	0.00377208	-2.08655	0.532656	0.646264	0.87128	0.320032	0.722639	-0.326232
Q9UHA7	Interleukin-36 alpha	IL36A	0.00310158	-1.81428	0.0436659	-3.70239	0.0028374	-3.77846	0.332893	1.8881	0.204967	1.96418	0.983357	0.0760775
P07476	Involucrin	IVL	0.00445269	-1.835	0.0123407	-2.13891	0.0341215	-1.20725	0.604816	0.30391	0.408977	-0.627758	0.214924	-0.931668
O95833	Chloride intracellular channel protein 3	CLIC3	0.00248533	-1.85648	0.0166439	-1.60998	0.00276923	-1.7978	0.774517	-0.246501	0.961579	-0.0586735	0.858272	0.187827
O95274	Ly6/PLAUR domain-containing protein 3	LYPD3	0.00279284	-1.86512	0.0102379	-1.55513	0.00282591	-2.33041	0.68	-0.309989	0.726808	0.465293	0.39508	0.775281
Q96BQ1	Protein FAM3D	FAM3D	0.0109833	-1.90268	0.0313208	-2.69795	0.00775352	-3.12176	0.563232	0.795267	0.489037	1.21908	0.85894	0.423813
A8MQ03	Cysteine-rich tail protein 1	CYSRT1	0.00173444	-1.95283	0.0223115	-2.18827	0.00186928	-2.16952	0.831083	0.235447	0.810476	0.216697	0.989471	-0.0187492
O95171	Sciellin	SCEL	0.00284466	-1.95622	0.0344713	-1.59478	0.00196532	-2.18292	0.691177	-0.36144	0.82559	0.2267	0.541854	0.58814
A8K2U0	Alpha-2-macroglobulin-like protein 1	A2ML1	0.00235328	-1.96671	0.0184356	-2.65342	0.00164103	-1.92199	0.556584	0.686713	0.967315	-0.0447205	0.572976	-0.731433
Q53FA7	Quinone oxidoreductase PIG3	TP53I3	0.00119122	-2.03594	0.0134804	-2.50417	0.00334603	-1.96716	0.662468	0.468225	0.959848	-0.0687851	0.703942	-0.537011
Q6ZVX7	F-box only protein 50	NCCRP1	0.00218128	-2.04948	0.0453255	-1.70994	0.00282887	-2.5383	0.781393	-0.339543	0.720777	0.488816	0.551107	0.82836
Q9UBC9	Small proline-rich protein 3	SPRR3	0.000980645	-2.07459	0.00985859	-2.98393	0.00097561	-2.24269	0.276395	0.909346	0.828361	0.168103	0.509531	-0.741243
P04080	Cystatin-B	CSTB	0.00109767	-2.07601	0.011817	-2.36154	0.00206452	-2.03728	0.764896	0.285536	0.960531	-0.0387245	0.756897	-0.324261
O95273	Cyclin-D1-binding protein 1	CCNDBP1	0.0073835	-2.08978	0.0406813	-2.04727	0.0033921	-2.32419	0.984013	-0.0425051	0.905659	0.234407	0.885267	0.276912
Q9Y2A9	N-acetyllactosaminide beta-1.3-N-acetylglucosaminyltransferase 3	B3GNT3	0.00781919	-2.10144	0.0326249	-1.75708	0.0227655	-1.21154	0.796206	-0.344357	0.533311	-0.889902	0.663949	-0.545545
Q16610	Extracellular matrix protein 1	ECM1	0.00632947	-2.10153	0.0433192	-2.79823	0.00506977	-2.52923	0.661252	0.696704	0.723408	0.427698	0.906818	-0.269006
Q15828	Cystatin-M	CST6	0.00230725	-2.11881	0.0273703	-1.64191	0.00287097	-2.28242	0.60478	-0.476898	1	0	0.560827	0.640509
Q14116	Interleukin-18	IL18	0.00441083	-2.13236	0.0273615	-1.72904	0.00616387	-1.91753	0.556392	-0.403318	0.824356	-0.214833	0.825311	0.188485
Q9BQI0	Allograft inflammatory factor 1-like	AIF1L	0.0238445	-2.13406	0.0233395	-2.83697	0.00507657	-1.95514	0.702289	0.702915	0.940852	-0.178916	0.584822	-0.881831
Q9UL52	Transmembrane protease serine 11E	TMPRSS11E	0.00220033	-2.13519	0.0470904	-2.80601	0.0258723	-2.96937	0.683166	0.670821	0.744366	0.834179	0.965052	0.163358
Q8TAA5	GrpE protein homolog 2. mitochondrial	GRPEL2	0.0162032	-2.14483	0.0144018	-2.67654	0.00892333	-2.04505	0.600035	0.53171	0.9501	-0.0997807	0.435057	-0.631491
Q9UKR3	Kallikrein-13	KLK13	0.00592817	-2.178	0.0250882	-1.662	0.0297761	-1.64563	0.531589	-0.516002	0.744258	-0.532377	0.990152	-0.0163754
Q9ULC6	Protein-arginine deiminase type-1	PADI1	0.0087302	-2.25044	0.0419493	-3.69979	0.00224121	-2.63032	0.510396	1.44934	0.836538	0.379875	0.69473	-1.06947
Q99685	Monoglyceride lipase	MGLL	0.00728018	-2.25248	0.0273759	-2.08564	0.00783523	-1.88376	0.899464	-0.166846	0.796296	-0.368727	0.878367	-0.201881
Q9NQ38	Serine protease inhibitor Kazal-type 5	SPINK5	0.00132931	-2.28531	0.0428697	-1.92166	0.0027473	-2.28131	0.755009	-0.363652	0.996683	-0.00400238	0.814727	0.35965
Q8TE68	Epidermal growth factor receptor kinase substrate 8-like protein 1	EPS8L1	0.0077619	-2.30649	0.0353868	-1.86348	0.00449938	-2.64694	0.734943	-0.443008	0.860921	0.340443	0.565383	0.783451
Q99719	Septin-5	SEPTIN5	0.00513096	-2.35208	0.0131471	-3.1605	0.0245312	-2.02022	0.583595	0.808414	0.899215	-0.331862	0.55073	-1.14028
Q16651	Prostasin	PRSS8	0.00421811	-2.37022	0.0393069	-2.18839	0.00468999	-2.56686	0.914312	-0.181831	0.925391	0.196642	0.853833	0.378473
P01040	Cystatin-A	CSTA	0.00947492	-2.37102	0.0420107	-1.65851	0.0203376	-1.67526	0.541596	-0.71251	0.684086	-0.695766	0.98999	0.0167439
Q9H6R3	Acyl-CoA synthetase short-chain family member 3. mitochondrial	ACSS3	0.00248404	-2.39175	0.0236667	-2.16808	0.0174771	-2.61138	0.871514	-0.223667	0.933506	0.219633	0.847694	0.443299
Q9UBG3	Cornulin	CRNN	0.004823	-2.57257	0.0236554	-3.02706	0.00622037	-2.13326	0.783647	0.454482	0.782523	-0.439316	0.587019	-0.893798
O95164	Ubiquitin-like protein 3	UBL3	0.00936131	-2.5971	0.0347418	-2.50631	0.00475598	-2.86241	0.967853	-0.090794	0.919427	0.265308	0.87001	0.356102
Q8N1N4	Keratin. type II cytoskeletal 78	KRT78	0.00497098	-2.73319	0.0364308	-3.14692	0.00349555	-3.5473	0.843051	0.413729	0.682223	0.814105	0.883428	0.400376
Q08188	Protein-glutamine gamma-glutamyltransferase E	TGM3	0.00440901	-2.86757	0.00990099	-3.77674	0.0160879	-2.96269	0.492763	0.90917	0.975582	0.0951221	0.717139	-0.814048
Q5SSG8	Mucin-21	MUC21	0.00245517	-2.93852	0.0361014	-5.26382	0.00476372	-3.24069	0.391191	2.3253	0.901697	0.302175	0.566192	-2.02313
Q9BPY8	Homeodomain-only protein	HOPX	0.0141317	-2.94623	0.027435	-2.60659	0.0231132	-2.89088	0.853794	-0.339645	0.986868	-0.0553555	0.912305	0.28429
P21128	Uridylate-specific endoribonuclease	ENDOU	0.00649195	-3.0027	0.0109412	-3.46227	0.00362463	-2.24968	0.770315	0.459566	0.687074	-0.753024	0.283682	-1.21259
Q7L5L3	Lysophospholipase D GDPD3	GDPD3	0.0218923	-3.07376	0.0228518	-1.8836	0.00489151	-1.78245	0.535021	-1.19015	0.623586	-1.29131	0.949288	-0.101156
P30838	Aldehyde dehydrogenase. dimeric NADP-preferring	ALDH3A1	0.00187023	-3.14497	0.0409149	-2.06345	0.00686476	-2.75518	0.379796	-1.08152	0.852418	-0.38979	0.719061	0.691726
Q9UKR0	Kallikrein-12	KLK12	0.00439663	-3.17814	0.0291914	-2.40277	0.0171087	-3.26554	0.482969	-0.775369	0.977509	0.0874033	0.683655	0.862772
Q7Z794	Keratin. type II cytoskeletal 1b	KRT77	0.00878284	-3.27892	0.0401395	-2.35084	0.00233741	-2.91708	0.603975	-0.92808	0.884064	-0.361848	0.72459	0.566232
P19013	Keratin. type II cytoskeletal 4	KRT4	0.004	-3.35716	0.0355445	-2.41712	0.00102564	-3.02966	0.57901	-0.940044	0.879954	-0.327499	0.720341	0.612545
P18054	Polyunsaturated fatty acid lipoxygenase ALOX12	ALOX12	0.00105556	-4.47369	0.00887805	-4.00692	0.0151599	-2.81037	0.528009	-0.466767	0.354996	-1.66332	0.458747	-1.19655

## Sheet: Dataset EV5B
Dataset EV5B: Enrichment of overlapping up-regulated DAPs in each comparison between EoE vs N, GERD vs N and CD v N
#category	term ID	term description	observed gene count	background gene count	strength	false discovery rate	matching proteins in your network (IDs)	matching proteins in your network (labels)
GO Process	GO:0071840	Cellular component organization or biogenesis	153	5639	0.24	7.85e-11	9606.ENSP00000009530,9606.ENSP00000199320,9606.ENSP00000216336,9606.ENSP00000216639,9606.ENSP00000217133,9606.ENSP00000218089,9606.ENSP00000219150,9606.ENSP00000222219,9606.ENSP00000225964,9606.ENSP00000230340,9606.ENSP00000233146,9606.ENSP00000240423,9606.ENSP00000244040,9606.ENSP00000244534,9606.ENSP00000245932,9606.ENSP00000249071,9606.ENSP00000252268,9606.ENSP00000252999,9606.ENSP00000254942,…	CD74,DIMT1,CTSG,VRK1,TUBB1,STAG2,CORO1A,DNASE2,COL1A1,BYSL,MSH2,NCAPH,RAB22A,H1-3,VASP,RAC2,DPF2,LAMA5,TERF2,NASP,MYO1G,HEXB,CYBA,MCM4,PIH1D1,COTL1,SLC12A2,METTL16,EP300,EHD2,NID1,TNC,TCIRG1,LUM,CDK2,PXN,NCOR1,FERMT3,THY1,PDLIM3,NIFK,NCKAP1L,COL1A2,COL14A1,MZB1,COL3A1,CD2BP2,LAMB2,CAVIN3,WDR3,MMP14,SH3PXD2B,LTBP4,RAB8B,USP39,TLN1,BLOC1S4,BID,HCLS1,GEMIN4,PRPF31,ZYX,COL12A1,FMNL1,FBLN1,CAV1,SEPTIN…
GO Process	GO:0030198	Extracellular matrix organization	28	278	0.81	2.76e-10	9606.ENSP00000216336,9606.ENSP00000225964,9606.ENSP00000264187,9606.ENSP00000266718,9606.ENSP00000297268,9606.ENSP00000297848,9606.ENSP00000304408,9606.ENSP00000307156,9606.ENSP00000308208,9606.ENSP00000309714,9606.ENSP00000311905,9606.ENSP00000325146,9606.ENSP00000331544,9606.ENSP00000339191,9606.ENSP00000345008,9606.ENSP00000347041,9606.ENSP00000353654,9606.ENSP00000356791,9606.ENSP00000358983,…	CTSG,COL1A1,NID1,LUM,COL1A2,COL14A1,COL3A1,LAMB2,MMP14,SH3PXD2B,LTBP4,COL12A1,FBLN1,CAV1,FBLN5,FMOD,COL4A2,DPT,NFKB2,COL5A1,COL5A2,COL4A1,EMILIN1,MFAP4,LCP1,FBLN2,TGFBI,VIPAS39
GO Process	GO:0002682	Regulation of immune system process	61	1438	0.44	3.99e-09	9606.ENSP00000009530,9606.ENSP00000176763,9606.ENSP00000215909,9606.ENSP00000216336,9606.ENSP00000219150,9606.ENSP00000221804,9606.ENSP00000222219,9606.ENSP00000225371,9606.ENSP00000227266,9606.ENSP00000231751,9606.ENSP00000233146,9606.ENSP00000239882,9606.ENSP00000243346,9606.ENSP00000248598,9606.ENSP00000249071,9606.ENSP00000258787,9606.ENSP00000261623,9606.ENSP00000262865,9606.ENSP00000263253,…	CD74,STK10,LGALS1,CTSG,CORO1A,CLC,DNASE2,EPX,CTSC,LTF,MSH2,ELF1,NMI,FGL2,RAC2,MYO1G,CYBA,BPI,EP300,ICAM1,THY1,NCKAP1L,CLPB,IL16,MZB1,COL3A1,MMP14,PRG2,BID,HCLS1,FBN1,CAV1,FN1,GABPA,MSN,CTR9,IFI16,MNDA,HLA-DQB1,WAS,EMILIN1,SMARCA2,SIN3A,VSIR,HLA-DRA,MFAP4,SH3KBP1,ITGB2,PBRM1,CREB1,PTPN6,HLA-DPA1,EXOSC6,INPP5D,ANO6,PTPRC,LPXN,MAP2K6,PLCG2,SAMHD1,ITGAM
GO Process	GO:0016043	Cellular component organization	143	5436	0.23	3.99e-09	9606.ENSP00000009530,9606.ENSP00000216336,9606.ENSP00000216639,9606.ENSP00000217133,9606.ENSP00000218089,9606.ENSP00000219150,9606.ENSP00000222219,9606.ENSP00000225964,9606.ENSP00000233146,9606.ENSP00000240423,9606.ENSP00000244040,9606.ENSP00000244534,9606.ENSP00000245932,9606.ENSP00000249071,9606.ENSP00000252268,9606.ENSP00000252999,9606.ENSP00000254942,9606.ENSP00000255120,9606.ENSP00000258787,…	CD74,CTSG,VRK1,TUBB1,STAG2,CORO1A,DNASE2,COL1A1,MSH2,NCAPH,RAB22A,H1-3,VASP,RAC2,DPF2,LAMA5,TERF2,NASP,MYO1G,HEXB,CYBA,MCM4,PIH1D1,COTL1,SLC12A2,EP300,EHD2,NID1,TNC,TCIRG1,LUM,CDK2,PXN,NCOR1,FERMT3,THY1,PDLIM3,NIFK,NCKAP1L,COL1A2,COL14A1,MZB1,COL3A1,CD2BP2,LAMB2,CAVIN3,MMP14,SH3PXD2B,LTBP4,RAB8B,USP39,TLN1,BLOC1S4,BID,HCLS1,GEMIN4,PRPF31,ZYX,COL12A1,FMNL1,FBLN1,CAV1,SEPTIN6,SP100,FBLN5,ANXA6,FN1,…
GO Process	GO:0007155	Cell adhesion	46	965	0.49	7.13e-08	9606.ENSP00000160262,9606.ENSP00000176763,9606.ENSP00000215909,9606.ENSP00000219150,9606.ENSP00000249071,9606.ENSP00000252999,9606.ENSP00000258787,9606.ENSP00000261405,9606.ENSP00000264187,9606.ENSP00000264832,9606.ENSP00000265131,9606.ENSP00000267257,9606.ENSP00000279227,9606.ENSP00000284240,9606.ENSP00000295550,9606.ENSP00000297848,9606.ENSP00000300527,9606.ENSP00000304408,9606.ENSP00000307156,…	ICAM3,STK10,LGALS1,CORO1A,RAC2,LAMA5,MYO1G,VWF,NID1,ICAM1,TNC,PXN,FERMT3,THY1,COL6A3,COL14A1,COL6A2,COL3A1,LAMB2,STAB1,TLN1,BLOC1S4,ZYX,COL12A1,FBN1,FBLN5,FN1,MSN,COL6A1,DPT,CD58,FLNA,COL5A1,EMILIN1,MFAP4,ITGB2,PTPN6,PTPRC,TGFBI,FBLIM1,PTK7,LPXN,CD63,PECAM1,ARHGEF7,ITGAM
GO Process	GO:0097435	Supramolecular fiber organization	34	570	0.58	1.25e-07	9606.ENSP00000219150,9606.ENSP00000225964,9606.ENSP00000245932,9606.ENSP00000249071,9606.ENSP00000258787,9606.ENSP00000266718,9606.ENSP00000297268,9606.ENSP00000297848,9606.ENSP00000304408,9606.ENSP00000311905,9606.ENSP00000318822,9606.ENSP00000320176,9606.ENSP00000324422,9606.ENSP00000325146,9606.ENSP00000345008,9606.ENSP00000347041,9606.ENSP00000354826,9606.ENSP00000356791,9606.ENSP00000358866,…	CORO1A,COL1A1,VASP,RAC2,MYO1G,LUM,COL1A2,COL14A1,COL3A1,LTBP4,BID,HCLS1,ZYX,COL12A1,FBLN5,FMOD,CALD1,DPT,FLNA,COL5A1,MARCKSL1,COL5A2,WAS,EMILIN1,WIPF1,EVL,MFAP4,SH3KBP1,LCP1,ARPC1B,VIM,VIPAS39,PPP1R9B,MYO1F
GO Process	GO:0002376	Immune system process	72	2121	0.34	3.97e-07	9606.ENSP00000009530,9606.ENSP00000215909,9606.ENSP00000216336,9606.ENSP00000219150,9606.ENSP00000222219,9606.ENSP00000225371,9606.ENSP00000227266,9606.ENSP00000231751,9606.ENSP00000233146,9606.ENSP00000239690,9606.ENSP00000243346,9606.ENSP00000246792,9606.ENSP00000248598,9606.ENSP00000258787,9606.ENSP00000261623,9606.ENSP00000262461,9606.ENSP00000262865,9606.ENSP00000263253,9606.ENSP00000264832,…	CD74,LGALS1,CTSG,CORO1A,DNASE2,EPX,CTSC,LTF,MSH2,NUDCD1,NMI,RRAS,FGL2,MYO1G,CYBA,SLC12A2,BPI,EP300,ICAM1,TCIRG1,THY1,NCKAP1L,CLPB,RNASE3,IL16,RNASE2,PRG2,RAB8B,HCLS1,ZYX,CAV1,SP100,MAP3K5,MSN,IRF2BP2,NCF2,IFI16,MNDA,CD58,FLNA,NFKB2,HLA-DQB1,WAS,SYVN1,CYBB,TRIM22,PTMS,SIN3A,HLA-DRA,MFAP4,ETV6,ITGB2,LCP1,MORC3,IFI30,PLD3,CREB1,CYBC1,PTPN6,HLA-DPA1,EXOSC6,INPP5D,ANO6,PTPRC,TOP2A,RNASET2,VIM,PECAM1,P…
GO Process	GO:0009987	Cellular process	273	14826	0.07	1.25e-06	9606.ENSP00000009530,9606.ENSP00000052754,9606.ENSP00000075120,9606.ENSP00000160262,9606.ENSP00000176763,9606.ENSP00000199320,9606.ENSP00000215909,9606.ENSP00000216336,9606.ENSP00000216639,9606.ENSP00000217131,9606.ENSP00000217133,9606.ENSP00000218089,9606.ENSP00000219150,9606.ENSP00000221804,9606.ENSP00000222219,9606.ENSP00000222286,9606.ENSP00000225371,9606.ENSP00000225964,9606.ENSP00000227266,…	CD74,DCN,SLC2A3,ICAM3,STK10,DIMT1,LGALS1,CTSG,VRK1,CTSZ,TUBB1,STAG2,CORO1A,CLC,DNASE2,GAPDHS,EPX,COL1A1,CTSC,ARHGDIB,BYSL,LTF,MSH2,ELF1,NCAPH,NMI,RAB22A,H1-3,VASP,RRAS,FGL2,RAC2,DPF2,LAMA5,ZC3H4,ILKAP,PTPRE,TERF2,NASP,GNS,MYO1G,VWF,HEXB,CYBA,MCM4,PIH1D1,SCPEP1,COTL1,SLC12A2,RBM42,BPI,METTL16,EP300,EHD2,DCPS,NID1,ICAM1,TNC,RBM27,TCIRG1,LUM,CDK2,PXN,NCOR1,TINAGL1,CTDSP1,NDUFS6,FERMT3,THY1,PDLIM3,NI…
GO Process	GO:0031589	Cell-substrate adhesion	19	195	0.8	1.25e-06	9606.ENSP00000219150,9606.ENSP00000252999,9606.ENSP00000258787,9606.ENSP00000261405,9606.ENSP00000264187,9606.ENSP00000267257,9606.ENSP00000279227,9606.ENSP00000284240,9606.ENSP00000304408,9606.ENSP00000307156,9606.ENSP00000324422,9606.ENSP00000345008,9606.ENSP00000346839,9606.ENSP00000369677,9606.ENSP00000380948,9606.ENSP00000431284,9606.ENSP00000447730,9606.ENSP00000495631,9606.ENSP00000496959	CORO1A,LAMA5,MYO1G,VWF,NID1,PXN,FERMT3,THY1,COL3A1,LAMB2,ZYX,FBLN5,FN1,EMILIN1,ITGB2,LPXN,CD63,ARHGEF7,ITGAM
GO Process	GO:0044085	Cellular component biogenesis	82	2702	0.29	2.31e-06	9606.ENSP00000009530,9606.ENSP00000199320,9606.ENSP00000217133,9606.ENSP00000218089,9606.ENSP00000219150,9606.ENSP00000230340,9606.ENSP00000244534,9606.ENSP00000245932,9606.ENSP00000249071,9606.ENSP00000252999,9606.ENSP00000255120,9606.ENSP00000261623,9606.ENSP00000262265,9606.ENSP00000263092,9606.ENSP00000263277,9606.ENSP00000265686,9606.ENSP00000266970,9606.ENSP00000267257,9606.ENSP00000268712,…	CD74,DIMT1,TUBB1,STAG2,CORO1A,BYSL,H1-3,VASP,RAC2,LAMA5,NASP,CYBA,PIH1D1,METTL16,EHD2,TCIRG1,CDK2,PXN,NCOR1,FERMT3,THY1,NIFK,NCKAP1L,COL1A2,MZB1,COL3A1,CD2BP2,LAMB2,WDR3,SH3PXD2B,LTBP4,USP39,TLN1,BID,HCLS1,GEMIN4,PRPF31,ZYX,CAV1,SEPTIN6,FBLN5,FN1,FMOD,DDX47,MAX,DNMT1,RRM2,CALD1,TGM2,FLNA,EXOSC2,HLA-DQB1,WAS,EXOSC10,KCTD12,NDUFB6,EMILIN1,PSIP1,STAG1,WIPF1,EVL,SYNPO,UTP14A,CDK1,HLA-DRA,MFAP4,LCP1,C…
GO Process	GO:0050865	Regulation of cell activation	34	658	0.52	2.67e-06	9606.ENSP00000009530,9606.ENSP00000215909,9606.ENSP00000216336,9606.ENSP00000219150,9606.ENSP00000221804,9606.ENSP00000227266,9606.ENSP00000233146,9606.ENSP00000248598,9606.ENSP00000249071,9606.ENSP00000262865,9606.ENSP00000284240,9606.ENSP00000293373,9606.ENSP00000302935,9606.ENSP00000303920,9606.ENSP00000308208,9606.ENSP00000318822,9606.ENSP00000339191,9606.ENSP00000346839,9606.ENSP00000357123,…	CD74,LGALS1,CTSG,CORO1A,CLC,CTSC,MSH2,FGL2,RAC2,BPI,THY1,NCKAP1L,IL16,MZB1,MMP14,BID,CAV1,FN1,MNDA,FLNA,HLA-DQB1,EMILIN1,SMARCA2,VSIR,HLA-DRA,SH3KBP1,ITGB2,PBRM1,PTPN6,HLA-DPA1,EXOSC6,INPP5D,PTPRC,ITGAM
GO Process	GO:0002694	Regulation of leukocyte activation	32	601	0.53	3.84e-06	9606.ENSP00000009530,9606.ENSP00000215909,9606.ENSP00000216336,9606.ENSP00000219150,9606.ENSP00000221804,9606.ENSP00000227266,9606.ENSP00000233146,9606.ENSP00000248598,9606.ENSP00000249071,9606.ENSP00000262865,9606.ENSP00000284240,9606.ENSP00000293373,9606.ENSP00000302935,9606.ENSP00000303920,9606.ENSP00000308208,9606.ENSP00000318822,9606.ENSP00000339191,9606.ENSP00000346839,9606.ENSP00000357123,…	CD74,LGALS1,CTSG,CORO1A,CLC,CTSC,MSH2,FGL2,RAC2,BPI,THY1,NCKAP1L,IL16,MZB1,MMP14,BID,CAV1,FN1,MNDA,HLA-DQB1,SMARCA2,VSIR,HLA-DRA,SH3KBP1,ITGB2,PBRM1,PTPN6,HLA-DPA1,EXOSC6,INPP5D,PTPRC,ITGAM
GO Process	GO:0030155	Regulation of cell adhesion	37	784	0.48	4.46e-06	9606.ENSP00000009530,9606.ENSP00000215909,9606.ENSP00000216336,9606.ENSP00000219150,9606.ENSP00000225964,9606.ENSP00000246792,9606.ENSP00000248598,9606.ENSP00000249071,9606.ENSP00000252999,9606.ENSP00000264187,9606.ENSP00000265131,9606.ENSP00000279227,9606.ENSP00000284240,9606.ENSP00000293373,9606.ENSP00000307156,9606.ENSP00000308208,9606.ENSP00000316029,9606.ENSP00000331544,9606.ENSP00000339191,…	CD74,LGALS1,CTSG,CORO1A,COL1A1,RRAS,FGL2,RAC2,LAMA5,NID1,TNC,FERMT3,THY1,NCKAP1L,LAMB2,MMP14,TLN1,FBLN1,CAV1,FN1,TGM2,FLNA,HLA-DQB1,EMILIN1,SMARCA2,MYADM,VSIR,HLA-DRA,ITGB2,FBLN2,PBRM1,PTPN6,HLA-DPA1,PTPRC,TGFBI,LPXN,ARHGEF7
GO Process	GO:0030199	Collagen fibril organization	11	59	1.08	8.53e-06	9606.ENSP00000225964,9606.ENSP00000266718,9606.ENSP00000297268,9606.ENSP00000297848,9606.ENSP00000304408,9606.ENSP00000325146,9606.ENSP00000347041,9606.ENSP00000356791,9606.ENSP00000360882,9606.ENSP00000364000,9606.ENSP00000452181	COL1A1,LUM,COL1A2,COL14A1,COL3A1,COL12A1,FMOD,DPT,COL5A1,COL5A2,VIPAS39
GO Process	GO:0002684	Positive regulation of immune system process	38	874	0.45	1.97e-05	9606.ENSP00000009530,9606.ENSP00000215909,9606.ENSP00000216336,9606.ENSP00000219150,9606.ENSP00000227266,9606.ENSP00000233146,9606.ENSP00000243346,9606.ENSP00000249071,9606.ENSP00000258787,9606.ENSP00000263253,9606.ENSP00000264832,9606.ENSP00000284240,9606.ENSP00000293373,9606.ENSP00000302935,9606.ENSP00000303920,9606.ENSP00000308208,9606.ENSP00000320176,9606.ENSP00000339191,9606.ENSP00000357113,…	CD74,LGALS1,CTSG,CORO1A,CTSC,MSH2,NMI,RAC2,MYO1G,EP300,ICAM1,THY1,NCKAP1L,IL16,MZB1,MMP14,HCLS1,CAV1,IFI16,MNDA,HLA-DQB1,SMARCA2,SIN3A,VSIR,HLA-DRA,MFAP4,SH3KBP1,ITGB2,PBRM1,CREB1,PTPN6,HLA-DPA1,EXOSC6,INPP5D,ANO6,PTPRC,PLCG2,ITGAM
GO Process	GO:0045785	Positive regulation of cell adhesion	27	485	0.55	2.26e-05	9606.ENSP00000009530,9606.ENSP00000215909,9606.ENSP00000216336,9606.ENSP00000219150,9606.ENSP00000246792,9606.ENSP00000264187,9606.ENSP00000284240,9606.ENSP00000293373,9606.ENSP00000307156,9606.ENSP00000331544,9606.ENSP00000339191,9606.ENSP00000346839,9606.ENSP00000355330,9606.ENSP00000358866,9606.ENSP00000364080,9606.ENSP00000369677,9606.ENSP00000371638,9606.ENSP00000375649,9606.ENSP00000378409,…	CD74,LGALS1,CTSG,CORO1A,RRAS,NID1,THY1,NCKAP1L,LAMB2,FBLN1,CAV1,FN1,TGM2,FLNA,HLA-DQB1,EMILIN1,SMARCA2,MYADM,VSIR,HLA-DRA,ITGB2,FBLN2,PBRM1,PTPN6,HLA-DPA1,PTPRC,ARHGEF7
GO Process	GO:0050867	Positive regulation of cell activation	24	401	0.59	3.68e-05	9606.ENSP00000009530,9606.ENSP00000215909,9606.ENSP00000219150,9606.ENSP00000227266,9606.ENSP00000233146,9606.ENSP00000284240,9606.ENSP00000293373,9606.ENSP00000302935,9606.ENSP00000308208,9606.ENSP00000339191,9606.ENSP00000358866,9606.ENSP00000364080,9606.ENSP00000371638,9606.ENSP00000378409,9606.ENSP00000378786,9606.ENSP00000380921,9606.ENSP00000380948,9606.ENSP00000386593,9606.ENSP00000391592,…	CD74,LGALS1,CORO1A,CTSC,MSH2,THY1,NCKAP1L,IL16,MMP14,CAV1,FLNA,HLA-DQB1,SMARCA2,VSIR,HLA-DRA,SH3KBP1,ITGB2,PBRM1,PTPN6,HLA-DPA1,EXOSC6,INPP5D,PTPRC,ITGAM
GO Process	GO:0009611	Response to wounding	25	444	0.56	5.55e-05	9606.ENSP00000216336,9606.ENSP00000216968,9606.ENSP00000225964,9606.ENSP00000261405,9606.ENSP00000264870,9606.ENSP00000265131,9606.ENSP00000279227,9606.ENSP00000304408,9606.ENSP00000307156,9606.ENSP00000316029,9606.ENSP00000318128,9606.ENSP00000331544,9606.ENSP00000346550,9606.ENSP00000346839,9606.ENSP00000351490,9606.ENSP00000351908,9606.ENSP00000358866,9606.ENSP00000360882,9606.ENSP00000365891,…	CTSG,PROCR,COL1A1,VWF,F13A1,TNC,FERMT3,COL3A1,LAMB2,TLN1,BLOC1S4,FBLN1,ANXA6,FN1,MAX,MAP3K5,FLNA,COL5A1,WAS,NMNAT1,CDK1,PTPN6,ANO6,PTK7,PLCG2
GO Process	GO:0002696	Positive regulation of leukocyte activation	23	384	0.59	5.99e-05	9606.ENSP00000009530,9606.ENSP00000215909,9606.ENSP00000219150,9606.ENSP00000227266,9606.ENSP00000233146,9606.ENSP00000284240,9606.ENSP00000293373,9606.ENSP00000302935,9606.ENSP00000308208,9606.ENSP00000339191,9606.ENSP00000364080,9606.ENSP00000371638,9606.ENSP00000378409,9606.ENSP00000378786,9606.ENSP00000380921,9606.ENSP00000380948,9606.ENSP00000386593,9606.ENSP00000391592,9606.ENSP00000393566,…	CD74,LGALS1,CORO1A,CTSC,MSH2,THY1,NCKAP1L,IL16,MMP14,CAV1,HLA-DQB1,SMARCA2,VSIR,HLA-DRA,SH3KBP1,ITGB2,PBRM1,PTPN6,HLA-DPA1,EXOSC6,INPP5D,PTPRC,ITGAM
GO Process	GO:0050776	Regulation of immune response	36	844	0.44	5.99e-05	9606.ENSP00000009530,9606.ENSP00000216336,9606.ENSP00000221804,9606.ENSP00000222219,9606.ENSP00000231751,9606.ENSP00000233146,9606.ENSP00000239882,9606.ENSP00000243346,9606.ENSP00000248598,9606.ENSP00000249071,9606.ENSP00000258787,9606.ENSP00000261623,9606.ENSP00000263253,9606.ENSP00000284240,9606.ENSP00000293373,9606.ENSP00000294053,9606.ENSP00000304408,9606.ENSP00000339191,9606.ENSP00000357113,…	CD74,CTSG,CLC,DNASE2,LTF,MSH2,ELF1,NMI,FGL2,RAC2,MYO1G,CYBA,EP300,THY1,NCKAP1L,CLPB,COL3A1,CAV1,IFI16,MNDA,HLA-DQB1,WAS,SIN3A,VSIR,HLA-DRA,MFAP4,ITGB2,PTPN6,EXOSC6,INPP5D,PTPRC,LPXN,MAP2K6,PLCG2,SAMHD1,ITGAM
GO Process	GO:0090304	Nucleic acid metabolic process	67	2203	0.29	5.99e-05	9606.ENSP00000199320,9606.ENSP00000222219,9606.ENSP00000230340,9606.ENSP00000233146,9606.ENSP00000243346,9606.ENSP00000253048,9606.ENSP00000254942,9606.ENSP00000255120,9606.ENSP00000262105,9606.ENSP00000262265,9606.ENSP00000262633,9606.ENSP00000263092,9606.ENSP00000263253,9606.ENSP00000263579,9606.ENSP00000265271,9606.ENSP00000266970,9606.ENSP00000285814,9606.ENSP00000302324,9606.ENSP00000303276,…	DIMT1,DNASE2,BYSL,MSH2,NMI,ZC3H4,TERF2,NASP,MCM4,PIH1D1,RBM42,METTL16,EP300,DCPS,RBM27,CDK2,NIFK,RNASE3,RNASE2,CD2BP2,WDR3,PPP1R8,USP39,GEMIN4,PNKP,PRPF31,POLR2L,INTS5,CSTF2T,SP100,CAVIN1,DDX47,DNMT1,MCMBP,COL4A2,RRM2,CTR9,PRPF38B,EXOSC2,EXOSC10,RBBP7,PSIP1,NCBP3,PTMS,UTP14A,SIN3A,CDK1,FAM98B,POP1,PLD3,CREB1,ELOA,FTSJ3,EXOSC6,GINS3,TOP2A,SCAF8,RNASET2,KDM2A,SFSWAP,TRMT112,KPNA2,EMG1,PPP1R9B,MCM3,…
GO Process	GO:0006139	Nucleobase-containing compound metabolic process	77	2722	0.26	8.21e-05	9606.ENSP00000199320,9606.ENSP00000222219,9606.ENSP00000222286,9606.ENSP00000230340,9606.ENSP00000233146,9606.ENSP00000243346,9606.ENSP00000253048,9606.ENSP00000254942,9606.ENSP00000255120,9606.ENSP00000262105,9606.ENSP00000262265,9606.ENSP00000262633,9606.ENSP00000263092,9606.ENSP00000263253,9606.ENSP00000263579,9606.ENSP00000265271,9606.ENSP00000266970,9606.ENSP00000274137,9606.ENSP00000285814,…	DIMT1,DNASE2,GAPDHS,BYSL,MSH2,NMI,ZC3H4,TERF2,NASP,MCM4,PIH1D1,RBM42,METTL16,EP300,DCPS,RBM27,CDK2,NDUFS6,NIFK,RNASE3,RNASE2,CD2BP2,WDR3,PPP1R8,USP39,GEMIN4,PNKP,PRPF31,POLR2L,INTS5,FOXK1,CSTF2T,ACSL4,SP100,CAVIN1,DDX47,DNMT1,MCMBP,COL4A2,RRM2,CTR9,PRPF38B,EXOSC2,EXOSC10,NMNAT1,ACOT9,NDUFB6,GLRX,RBBP7,PSIP1,NCBP3,PTMS,UTP14A,SIN3A,CDK1,FAM98B,POP1,PLD3,CREB1,ELOA,FTSJ3,EXOSC6,GINS3,TOP2A,SCAF8,RN…
GO Process	GO:0048518	Positive regulation of biological process	140	6207	0.16	0.00010	9606.ENSP00000009530,9606.ENSP00000052754,9606.ENSP00000199320,9606.ENSP00000215909,9606.ENSP00000216336,9606.ENSP00000216639,9606.ENSP00000219150,9606.ENSP00000222286,9606.ENSP00000225371,9606.ENSP00000225964,9606.ENSP00000227266,9606.ENSP00000231751,9606.ENSP00000233146,9606.ENSP00000239882,9606.ENSP00000240423,9606.ENSP00000243346,9606.ENSP00000245932,9606.ENSP00000246792,9606.ENSP00000249071,…	CD74,DCN,DIMT1,LGALS1,CTSG,VRK1,CORO1A,GAPDHS,EPX,COL1A1,CTSC,LTF,MSH2,ELF1,NCAPH,NMI,VASP,RRAS,RAC2,DPF2,TERF2,MYO1G,VWF,HEXB,CYBA,PIH1D1,SLC12A2,METTL16,EP300,EHD2,DCPS,NID1,ICAM1,TNC,TCIRG1,LUM,CDK2,PXN,NCOR1,FERMT3,THY1,STOM,NCKAP1L,IL16,AFAP1L2,MZB1,COL3A1,LAMB2,CAVIN3,MMP14,PPP2R1B,PRG2,RAB8B,BID,BASP1,HCLS1,PNKP,UBE2O,FBN1,FOXK1,FBLN1,CAV1,ACSL4,NRF1,PTGES,SP100,FN1,GABPA,HVCN1,CAVIN1,MAX,…
GO Process	GO:0007596	Blood coagulation	15	173	0.75	0.00013	9606.ENSP00000216336,9606.ENSP00000216968,9606.ENSP00000261405,9606.ENSP00000264870,9606.ENSP00000279227,9606.ENSP00000304408,9606.ENSP00000316029,9606.ENSP00000318128,9606.ENSP00000331544,9606.ENSP00000346839,9606.ENSP00000358866,9606.ENSP00000365891,9606.ENSP00000391592,9606.ENSP00000409126,9606.ENSP00000482457	CTSG,PROCR,VWF,F13A1,FERMT3,COL3A1,TLN1,BLOC1S4,FBLN1,FN1,FLNA,WAS,PTPN6,ANO6,PLCG2
GO Process	GO:0051128	Regulation of cellular component organization	69	2365	0.27	0.00013	9606.ENSP00000052754,9606.ENSP00000219150,9606.ENSP00000228945,9606.ENSP00000240423,9606.ENSP00000245932,9606.ENSP00000249071,9606.ENSP00000252268,9606.ENSP00000254942,9606.ENSP00000261623,9606.ENSP00000262265,9606.ENSP00000262428,9606.ENSP00000263253,9606.ENSP00000263277,9606.ENSP00000264187,9606.ENSP00000264832,9606.ENSP00000265131,9606.ENSP00000266970,9606.ENSP00000267257,9606.ENSP00000284240,…	DCN,CORO1A,ARHGDIB,NCAPH,VASP,RAC2,DPF2,TERF2,CYBA,PIH1D1,COTL1,EP300,EHD2,NID1,ICAM1,TNC,CDK2,PXN,THY1,NCKAP1L,LAMB2,MMP14,LTBP4,RAB8B,TLN1,BID,HCLS1,PNKP,CAV1,ACSL4,FBLN5,FN1,DNMT1,MSN,CTR9,MKI67,FLNA,ARHGAP4,COL5A1,EXOSC2,HSPG2,WAS,EXOSC10,RBBP7,EMILIN1,SMARCA2,MYADM,EVL,SYNPO,SIN3A,LCP1,PBRM1,ARPC1B,SEPTIN9,FBP1,ANO6,TOP2A,SCAF8,FBLIM1,PTK7,DPYSL2,TUBA1A,VIM,CD63,PPP1R9B,PLCG2,VPS13C,ARHGEF7,…
GO Process	GO:0051249	Regulation of lymphocyte activation	26	508	0.52	0.00013	9606.ENSP00000009530,9606.ENSP00000215909,9606.ENSP00000216336,9606.ENSP00000219150,9606.ENSP00000221804,9606.ENSP00000233146,9606.ENSP00000248598,9606.ENSP00000249071,9606.ENSP00000284240,9606.ENSP00000293373,9606.ENSP00000303920,9606.ENSP00000308208,9606.ENSP00000318822,9606.ENSP00000339191,9606.ENSP00000357123,9606.ENSP00000364080,9606.ENSP00000371638,9606.ENSP00000378409,9606.ENSP00000378786,…	CD74,LGALS1,CTSG,CORO1A,CLC,MSH2,FGL2,RAC2,THY1,NCKAP1L,MZB1,MMP14,BID,CAV1,MNDA,HLA-DQB1,SMARCA2,VSIR,HLA-DRA,SH3KBP1,PBRM1,PTPN6,HLA-DPA1,EXOSC6,INPP5D,PTPRC
GO Process	GO:0048522	Positive regulation of cellular process	128	5584	0.17	0.00019	9606.ENSP00000009530,9606.ENSP00000052754,9606.ENSP00000199320,9606.ENSP00000215909,9606.ENSP00000216336,9606.ENSP00000216639,9606.ENSP00000219150,9606.ENSP00000222286,9606.ENSP00000225964,9606.ENSP00000227266,9606.ENSP00000231751,9606.ENSP00000233146,9606.ENSP00000239882,9606.ENSP00000240423,9606.ENSP00000243346,9606.ENSP00000245932,9606.ENSP00000246792,9606.ENSP00000249071,9606.ENSP00000252268,…	CD74,DCN,DIMT1,LGALS1,CTSG,VRK1,CORO1A,GAPDHS,COL1A1,CTSC,LTF,MSH2,ELF1,NCAPH,NMI,VASP,RRAS,RAC2,DPF2,TERF2,VWF,HEXB,CYBA,PIH1D1,SLC12A2,METTL16,EP300,EHD2,DCPS,NID1,ICAM1,TNC,TCIRG1,LUM,CDK2,PXN,FERMT3,THY1,STOM,NCKAP1L,IL16,AFAP1L2,MZB1,COL3A1,LAMB2,CAVIN3,MMP14,PPP2R1B,RAB8B,BID,HCLS1,PNKP,UBE2O,FBN1,FOXK1,FBLN1,CAV1,ACSL4,NRF1,PTGES,SP100,FN1,GABPA,HVCN1,CAVIN1,MAX,MAP3K5,DNMT1,MSN,RRM2,CTR9,…
GO Process	GO:0007160	Cell-matrix adhesion	13	136	0.79	0.00025	9606.ENSP00000264187,9606.ENSP00000267257,9606.ENSP00000279227,9606.ENSP00000284240,9606.ENSP00000304408,9606.ENSP00000324422,9606.ENSP00000345008,9606.ENSP00000346839,9606.ENSP00000369677,9606.ENSP00000380948,9606.ENSP00000447730,9606.ENSP00000495631,9606.ENSP00000496959	NID1,PXN,FERMT3,THY1,COL3A1,ZYX,FBLN5,FN1,EMILIN1,ITGB2,CD63,ARHGEF7,ITGAM
GO Process	GO:0022607	Cellular component assembly	70	2467	0.26	0.00025	9606.ENSP00000009530,9606.ENSP00000217133,9606.ENSP00000218089,9606.ENSP00000219150,9606.ENSP00000244534,9606.ENSP00000245932,9606.ENSP00000249071,9606.ENSP00000252999,9606.ENSP00000255120,9606.ENSP00000261623,9606.ENSP00000262265,9606.ENSP00000263277,9606.ENSP00000265686,9606.ENSP00000266970,9606.ENSP00000267257,9606.ENSP00000268712,9606.ENSP00000279227,9606.ENSP00000284240,9606.ENSP00000285814,…	CD74,TUBB1,STAG2,CORO1A,H1-3,VASP,RAC2,LAMA5,NASP,CYBA,PIH1D1,EHD2,TCIRG1,CDK2,PXN,NCOR1,FERMT3,THY1,NIFK,NCKAP1L,COL1A2,MZB1,COL3A1,CD2BP2,LAMB2,SH3PXD2B,LTBP4,USP39,TLN1,BID,HCLS1,GEMIN4,PRPF31,ZYX,CAV1,SEPTIN6,FBLN5,FN1,FMOD,MAX,DNMT1,RRM2,CALD1,TGM2,FLNA,HLA-DQB1,WAS,KCTD12,NDUFB6,EMILIN1,PSIP1,STAG1,WIPF1,EVL,SYNPO,CDK1,HLA-DRA,MFAP4,LCP1,COPS7B,HLA-DPA1,ANO6,LPXN,SFSWAP,VIPAS39,PECAM1,PPP1R…
GO Process	GO:0006950	Response to stress	87	3358	0.22	0.00030	9606.ENSP00000009530,9606.ENSP00000216336,9606.ENSP00000216639,9606.ENSP00000216968,9606.ENSP00000219150,9606.ENSP00000225371,9606.ENSP00000225964,9606.ENSP00000231751,9606.ENSP00000233146,9606.ENSP00000243346,9606.ENSP00000249066,9606.ENSP00000254942,9606.ENSP00000261405,9606.ENSP00000261623,9606.ENSP00000262105,9606.ENSP00000262428,9606.ENSP00000262461,9606.ENSP00000262865,9606.ENSP00000263253,…	CD74,CTSG,VRK1,PROCR,CORO1A,EPX,COL1A1,LTF,MSH2,NMI,APOL2,TERF2,VWF,CYBA,MCM4,COTL1,SLC12A2,BPI,EP300,F13A1,TNC,TCIRG1,CDK2,PXN,FERMT3,CLPB,RNASE3,AFAP1L2,RNASE2,COL3A1,LAMB2,MMP14,PRG2,STAB1,TLN1,BLOC1S4,BID,PNKP,ZYX,FOXK1,FBLN1,CAV1,SP100,ANXA6,FN1,MAX,MAP3K5,ATP2A3,NCF2,IFI16,MNDA,CD58,FLNA,COL5A1,HSPG2,WAS,SYVN1,NMNAT1,CYBB,TRIM22,RBBP7,PSIP1,LSP1,NCBP3,TMUB1,SIN3A,CDK1,MFAP4,ITGB2,MORC3,PLD3…
GO Process	GO:0042060	Wound healing	20	336	0.58	0.00030	9606.ENSP00000216336,9606.ENSP00000216968,9606.ENSP00000225964,9606.ENSP00000261405,9606.ENSP00000264870,9606.ENSP00000279227,9606.ENSP00000304408,9606.ENSP00000316029,9606.ENSP00000318128,9606.ENSP00000331544,9606.ENSP00000346550,9606.ENSP00000346839,9606.ENSP00000351908,9606.ENSP00000358866,9606.ENSP00000360882,9606.ENSP00000365891,9606.ENSP00000391592,9606.ENSP00000409126,9606.ENSP00000418754,…	CTSG,PROCR,COL1A1,VWF,F13A1,FERMT3,COL3A1,TLN1,BLOC1S4,FBLN1,ANXA6,FN1,MAP3K5,FLNA,COL5A1,WAS,PTPN6,ANO6,PTK7,PLCG2
GO Process	GO:0046483	Heterocycle metabolic process	78	2891	0.24	0.00030	9606.ENSP00000075120,9606.ENSP00000199320,9606.ENSP00000222219,9606.ENSP00000222286,9606.ENSP00000230340,9606.ENSP00000233146,9606.ENSP00000243346,9606.ENSP00000253048,9606.ENSP00000254942,9606.ENSP00000255120,9606.ENSP00000262105,9606.ENSP00000262265,9606.ENSP00000262633,9606.ENSP00000263092,9606.ENSP00000263253,9606.ENSP00000263579,9606.ENSP00000265271,9606.ENSP00000266970,9606.ENSP00000274137,…	SLC2A3,DIMT1,DNASE2,GAPDHS,BYSL,MSH2,NMI,ZC3H4,TERF2,NASP,MCM4,PIH1D1,RBM42,METTL16,EP300,DCPS,RBM27,CDK2,NDUFS6,NIFK,RNASE3,RNASE2,CD2BP2,WDR3,PPP1R8,USP39,GEMIN4,PNKP,PRPF31,POLR2L,INTS5,FOXK1,CSTF2T,ACSL4,SP100,CAVIN1,DDX47,DNMT1,MCMBP,COL4A2,RRM2,CTR9,PRPF38B,EXOSC2,EXOSC10,NMNAT1,ACOT9,NDUFB6,GLRX,RBBP7,PSIP1,NCBP3,PTMS,UTP14A,SIN3A,CDK1,FAM98B,POP1,PLD3,CREB1,ELOA,FTSJ3,EXOSC6,GINS3,TOP2A,S…
GO Process	GO:0030036	Actin cytoskeleton organization	26	547	0.49	0.00037	9606.ENSP00000219150,9606.ENSP00000245932,9606.ENSP00000249071,9606.ENSP00000258787,9606.ENSP00000263277,9606.ENSP00000284767,9606.ENSP00000293373,9606.ENSP00000307292,9606.ENSP00000316029,9606.ENSP00000320176,9606.ENSP00000324422,9606.ENSP00000329219,9606.ENSP00000354826,9606.ENSP00000357110,9606.ENSP00000358866,9606.ENSP00000362107,9606.ENSP00000362638,9606.ENSP00000365891,9606.ENSP00000376330,…	CORO1A,VASP,RAC2,MYO1G,EHD2,PDLIM3,NCKAP1L,CAVIN3,TLN1,HCLS1,ZYX,FMNL1,CALD1,EPB41L2,FLNA,FHL3,MARCKSL1,WAS,WIPF1,EVL,SH3KBP1,LCP1,ARPC1B,PTK7,PPP1R9B,MYO1F
GO Process	GO:2000145	Regulation of cell motility	37	988	0.38	0.00047	9606.ENSP00000009530,9606.ENSP00000052754,9606.ENSP00000176763,9606.ENSP00000219150,9606.ENSP00000225964,9606.ENSP00000228945,9606.ENSP00000246792,9606.ENSP00000249071,9606.ENSP00000252999,9606.ENSP00000264832,9606.ENSP00000265131,9606.ENSP00000279227,9606.ENSP00000284240,9606.ENSP00000293373,9606.ENSP00000304408,9606.ENSP00000308208,9606.ENSP00000331544,9606.ENSP00000339191,9606.ENSP00000343023,…	CD74,DCN,STK10,CORO1A,COL1A1,ARHGDIB,RRAS,RAC2,LAMA5,ICAM1,TNC,FERMT3,THY1,NCKAP1L,COL3A1,MMP14,FBLN1,CAV1,SP100,FN1,CAVIN1,MSN,FLNA,ARHGAP4,WAS,GLIPR2,RBBP7,EMILIN1,MYADM,EVL,SIN3A,VSIR,ANO6,PTPRC,PECAM1,PLCG2,ARHGEF7
GO Process	GO:0040012	Regulation of locomotion	38	1032	0.37	0.00048	9606.ENSP00000009530,9606.ENSP00000052754,9606.ENSP00000176763,9606.ENSP00000219150,9606.ENSP00000225964,9606.ENSP00000228945,9606.ENSP00000246792,9606.ENSP00000249071,9606.ENSP00000252999,9606.ENSP00000264832,9606.ENSP00000265131,9606.ENSP00000279227,9606.ENSP00000284240,9606.ENSP00000293373,9606.ENSP00000302935,9606.ENSP00000304408,9606.ENSP00000308208,9606.ENSP00000331544,9606.ENSP00000339191,…	CD74,DCN,STK10,CORO1A,COL1A1,ARHGDIB,RRAS,RAC2,LAMA5,ICAM1,TNC,FERMT3,THY1,NCKAP1L,IL16,COL3A1,MMP14,FBLN1,CAV1,SP100,FN1,CAVIN1,MSN,FLNA,ARHGAP4,WAS,GLIPR2,RBBP7,EMILIN1,MYADM,EVL,SIN3A,VSIR,ANO6,PTPRC,PECAM1,PLCG2,ARHGEF7
GO Process	GO:0006952	Defense response	46	1394	0.33	0.00061	9606.ENSP00000009530,9606.ENSP00000216336,9606.ENSP00000219150,9606.ENSP00000225371,9606.ENSP00000231751,9606.ENSP00000243346,9606.ENSP00000249066,9606.ENSP00000261623,9606.ENSP00000262428,9606.ENSP00000262865,9606.ENSP00000263253,9606.ENSP00000265686,9606.ENSP00000294053,9606.ENSP00000302324,9606.ENSP00000303042,9606.ENSP00000303276,9606.ENSP00000312134,9606.ENSP00000312946,9606.ENSP00000324422,…	CD74,CTSG,CORO1A,EPX,LTF,NMI,APOL2,CYBA,COTL1,BPI,EP300,TCIRG1,CLPB,RNASE3,AFAP1L2,RNASE2,PRG2,STAB1,ZYX,SP100,FN1,MAP3K5,NCF2,IFI16,MNDA,CD58,HSPG2,WAS,CYBB,TRIM22,LSP1,NCBP3,MFAP4,ITGB2,MORC3,PLD3,CYBC1,PTPN6,HLA-DPA1,ANO6,PTPRC,RNASET2,VIM,PLCG2,SAMHD1,ITGAM
GO Process	GO:0051239	Regulation of multicellular organismal process	74	2749	0.24	0.00061	9606.ENSP00000009530,9606.ENSP00000052754,9606.ENSP00000216968,9606.ENSP00000221804,9606.ENSP00000225371,9606.ENSP00000225964,9606.ENSP00000227266,9606.ENSP00000228945,9606.ENSP00000231751,9606.ENSP00000233146,9606.ENSP00000239882,9606.ENSP00000243346,9606.ENSP00000246792,9606.ENSP00000248598,9606.ENSP00000252268,9606.ENSP00000252999,9606.ENSP00000261623,9606.ENSP00000262461,9606.ENSP00000262865,…	CD74,DCN,PROCR,CLC,EPX,COL1A1,CTSC,ARHGDIB,LTF,MSH2,ELF1,NMI,RRAS,FGL2,DPF2,LAMA5,CYBA,SLC12A2,BPI,LUM,CTDSP1,THY1,NCKAP1L,IL16,AFAP1L2,MMP14,PRG2,RAB8B,STAB1,BASP1,HCLS1,FBN1,FBLN1,CAV1,PTGES,SP100,ANXA6,FN1,GABPA,ATP2A3,COL4A2,CTR9,TGM2,IFI16,MNDA,CD58,ARHGAP4,HSPG2,SPEN,GLIPR2,CYBB,RBBP7,EMILIN1,SMARCA2,EVL,SIN3A,VSIR,CDK1,HLA-DRA,ITGB2,PBRM1,PLD3,CREB1,TBXAS1,PTPN6,HLA-DPA1,EXOSC6,INPP5D,ANO6…
GO Process	GO:0030029	Actin filament-based process	27	609	0.46	0.00071	9606.ENSP00000219150,9606.ENSP00000245932,9606.ENSP00000249071,9606.ENSP00000258787,9606.ENSP00000263277,9606.ENSP00000284767,9606.ENSP00000293373,9606.ENSP00000307292,9606.ENSP00000316029,9606.ENSP00000320176,9606.ENSP00000324422,9606.ENSP00000329219,9606.ENSP00000354826,9606.ENSP00000357110,9606.ENSP00000358866,9606.ENSP00000362107,9606.ENSP00000362638,9606.ENSP00000365891,9606.ENSP00000376330,…	CORO1A,VASP,RAC2,MYO1G,EHD2,PDLIM3,NCKAP1L,CAVIN3,TLN1,HCLS1,ZYX,FMNL1,CALD1,EPB41L2,FLNA,FHL3,MARCKSL1,WAS,WIPF1,EVL,SH3KBP1,LCP1,ARPC1B,PTK7,MYO9B,PPP1R9B,MYO1F
GO Process	GO:0030334	Regulation of cell migration	35	927	0.39	0.00071	9606.ENSP00000009530,9606.ENSP00000052754,9606.ENSP00000176763,9606.ENSP00000219150,9606.ENSP00000225964,9606.ENSP00000228945,9606.ENSP00000246792,9606.ENSP00000249071,9606.ENSP00000252999,9606.ENSP00000264832,9606.ENSP00000265131,9606.ENSP00000279227,9606.ENSP00000284240,9606.ENSP00000293373,9606.ENSP00000304408,9606.ENSP00000308208,9606.ENSP00000331544,9606.ENSP00000339191,9606.ENSP00000343023,…	CD74,DCN,STK10,CORO1A,COL1A1,ARHGDIB,RRAS,RAC2,LAMA5,ICAM1,TNC,FERMT3,THY1,NCKAP1L,COL3A1,MMP14,FBLN1,CAV1,SP100,FN1,MSN,FLNA,ARHGAP4,GLIPR2,RBBP7,EMILIN1,MYADM,EVL,SIN3A,VSIR,ANO6,PTPRC,PECAM1,PLCG2,ARHGEF7
GO Process	GO:0006955	Immune response	44	1321	0.33	0.00077	9606.ENSP00000009530,9606.ENSP00000215909,9606.ENSP00000216336,9606.ENSP00000219150,9606.ENSP00000227266,9606.ENSP00000231751,9606.ENSP00000233146,9606.ENSP00000243346,9606.ENSP00000248598,9606.ENSP00000258787,9606.ENSP00000261623,9606.ENSP00000262865,9606.ENSP00000264832,9606.ENSP00000265686,9606.ENSP00000294053,9606.ENSP00000302324,9606.ENSP00000302935,9606.ENSP00000303276,9606.ENSP00000312134,…	CD74,LGALS1,CTSG,CORO1A,CTSC,LTF,MSH2,NMI,FGL2,MYO1G,CYBA,BPI,ICAM1,TCIRG1,CLPB,RNASE3,IL16,RNASE2,PRG2,ZYX,SP100,MAP3K5,NCF2,IFI16,CD58,NFKB2,HLA-DQB1,WAS,CYBB,TRIM22,HLA-DRA,MFAP4,LCP1,MORC3,CYBC1,PTPN6,HLA-DPA1,EXOSC6,INPP5D,RNASET2,VIM,PLCG2,SAMHD1,ITGAM
GO Process	GO:0002683	Negative regulation of immune system process	22	433	0.51	0.00078	9606.ENSP00000009530,9606.ENSP00000216336,9606.ENSP00000225371,9606.ENSP00000231751,9606.ENSP00000239882,9606.ENSP00000243346,9606.ENSP00000248598,9606.ENSP00000262865,9606.ENSP00000284240,9606.ENSP00000293373,9606.ENSP00000304408,9606.ENSP00000312134,9606.ENSP00000325527,9606.ENSP00000357113,9606.ENSP00000357123,9606.ENSP00000369677,9606.ENSP00000378409,9606.ENSP00000391592,9606.ENSP00000405338,…	CD74,CTSG,EPX,LTF,ELF1,NMI,FGL2,BPI,THY1,NCKAP1L,COL3A1,PRG2,FBN1,IFI16,MNDA,EMILIN1,VSIR,PTPN6,INPP5D,PTPRC,LPXN,SAMHD1
GO Process	GO:0001775	Cell activation	29	693	0.43	0.00079	9606.ENSP00000009530,9606.ENSP00000215909,9606.ENSP00000216336,9606.ENSP00000219150,9606.ENSP00000233146,9606.ENSP00000243346,9606.ENSP00000248598,9606.ENSP00000261405,9606.ENSP00000263253,9606.ENSP00000264832,9606.ENSP00000265686,9606.ENSP00000279227,9606.ENSP00000304408,9606.ENSP00000316029,9606.ENSP00000318128,9606.ENSP00000346839,9606.ENSP00000353408,9606.ENSP00000355568,9606.ENSP00000358866,…	CD74,LGALS1,CTSG,CORO1A,MSH2,NMI,FGL2,VWF,EP300,ICAM1,TCIRG1,FERMT3,COL3A1,TLN1,BLOC1S4,FN1,MSN,IRF2BP2,FLNA,NFKB2,WAS,SYVN1,ITGB2,LCP1,PTPN6,EXOSC6,PTPRC,PLCG2,ITGAM
GO Process	GO:0051251	Positive regulation of lymphocyte activation	19	336	0.56	0.00084	9606.ENSP00000009530,9606.ENSP00000215909,9606.ENSP00000219150,9606.ENSP00000233146,9606.ENSP00000284240,9606.ENSP00000293373,9606.ENSP00000308208,9606.ENSP00000339191,9606.ENSP00000364080,9606.ENSP00000371638,9606.ENSP00000378409,9606.ENSP00000378786,9606.ENSP00000380921,9606.ENSP00000386593,9606.ENSP00000391592,9606.ENSP00000393566,9606.ENSP00000398597,9606.ENSP00000405338,9606.ENSP00000411355	CD74,LGALS1,CORO1A,MSH2,THY1,NCKAP1L,MMP14,CAV1,HLA-DQB1,SMARCA2,VSIR,HLA-DRA,SH3KBP1,PBRM1,PTPN6,HLA-DPA1,EXOSC6,INPP5D,PTPRC
GO Process	GO:0007015	Actin filament organization	17	274	0.6	0.00088	9606.ENSP00000219150,9606.ENSP00000245932,9606.ENSP00000249071,9606.ENSP00000258787,9606.ENSP00000320176,9606.ENSP00000324422,9606.ENSP00000354826,9606.ENSP00000358866,9606.ENSP00000362638,9606.ENSP00000365891,9606.ENSP00000376330,9606.ENSP00000376652,9606.ENSP00000380921,9606.ENSP00000381581,9606.ENSP00000389631,9606.ENSP00000478767,9606.ENSP00000494550	CORO1A,VASP,RAC2,MYO1G,HCLS1,ZYX,CALD1,FLNA,MARCKSL1,WAS,WIPF1,EVL,SH3KBP1,LCP1,ARPC1B,PPP1R9B,MYO1F
GO Process	GO:0050793	Regulation of developmental process	68	2492	0.24	0.00095	9606.ENSP00000009530,9606.ENSP00000052754,9606.ENSP00000219150,9606.ENSP00000225964,9606.ENSP00000227266,9606.ENSP00000231751,9606.ENSP00000233146,9606.ENSP00000246792,9606.ENSP00000248598,9606.ENSP00000249071,9606.ENSP00000252268,9606.ENSP00000252999,9606.ENSP00000261416,9606.ENSP00000262461,9606.ENSP00000263277,9606.ENSP00000264187,9606.ENSP00000265686,9606.ENSP00000273062,9606.ENSP00000284240,…	CD74,DCN,CORO1A,COL1A1,CTSC,LTF,MSH2,RRAS,FGL2,RAC2,DPF2,LAMA5,HEXB,SLC12A2,EHD2,NID1,TCIRG1,CTDSP1,THY1,NCKAP1L,LAMB2,MMP14,STAB1,BASP1,HCLS1,FBN1,FMNL1,FBLN1,CAV1,SP100,FN1,GABPA,MAP3K5,DNMT1,MSN,COL4A2,CTR9,TGM2,FLNA,ARHGAP4,COL5A1,HSPG2,COL5A2,SPEN,GLIPR2,CYBB,RBBP7,EMILIN1,SMARCA2,MYADM,SIN3A,VSIR,CDK1,HLA-DRA,SH3KBP1,ITGB2,PBRM1,CREB1,PTPN6,EXOSC6,INPP5D,ANO6,PTPRC,FBLIM1,PTK7,DPYSL2,MRTFB,…
GO Process	GO:0085029	Extracellular matrix assembly	7	35	1.11	0.00096	9606.ENSP00000297268,9606.ENSP00000304408,9606.ENSP00000307156,9606.ENSP00000311905,9606.ENSP00000345008,9606.ENSP00000369677,9606.ENSP00000378957	COL1A2,COL3A1,LAMB2,LTBP4,FBLN5,EMILIN1,MFAP4
GO Process	GO:0006396	RNA processing	33	868	0.39	0.0010	9606.ENSP00000199320,9606.ENSP00000230340,9606.ENSP00000262265,9606.ENSP00000262633,9606.ENSP00000263092,9606.ENSP00000263579,9606.ENSP00000265271,9606.ENSP00000285814,9606.ENSP00000304903,9606.ENSP00000308179,9606.ENSP00000311677,9606.ENSP00000312981,9606.ENSP00000321706,9606.ENSP00000324122,9606.ENSP00000327889,9606.ENSP00000332444,9606.ENSP00000350698,9606.ENSP00000359042,9606.ENSP00000361433,…	DIMT1,BYSL,PIH1D1,RBM42,METTL16,DCPS,RBM27,NIFK,CD2BP2,WDR3,PPP1R8,USP39,GEMIN4,PRPF31,INTS5,CSTF2T,DDX47,PRPF38B,EXOSC2,EXOSC10,PSIP1,NCBP3,UTP14A,FAM98B,POP1,FTSJ3,EXOSC6,SCAF8,SFSWAP,TRMT112,EMG1,PPP1R9B,CELF2
GO Process	GO:0006364	rRNA processing	15	220	0.64	0.0011	9606.ENSP00000199320,9606.ENSP00000230340,9606.ENSP00000262265,9606.ENSP00000263092,9606.ENSP00000285814,9606.ENSP00000308179,9606.ENSP00000321706,9606.ENSP00000350698,9606.ENSP00000361433,9606.ENSP00000366135,9606.ENSP00000377944,9606.ENSP00000396673,9606.ENSP00000398597,9606.ENSP00000438349,9606.ENSP00000470560	DIMT1,BYSL,PIH1D1,METTL16,NIFK,WDR3,GEMIN4,DDX47,EXOSC2,EXOSC10,UTP14A,FTSJ3,EXOSC6,TRMT112,EMG1
GO Process	GO:0016072	rRNA metabolic process	16	250	0.61	0.0011	9606.ENSP00000199320,9606.ENSP00000230340,9606.ENSP00000262265,9606.ENSP00000263092,9606.ENSP00000285814,9606.ENSP00000308179,9606.ENSP00000321706,9606.ENSP00000349541,9606.ENSP00000350698,9606.ENSP00000361433,9606.ENSP00000366135,9606.ENSP00000377944,9606.ENSP00000396673,9606.ENSP00000398597,9606.ENSP00000438349,9606.ENSP00000470560	DIMT1,BYSL,PIH1D1,METTL16,NIFK,WDR3,GEMIN4,CAVIN1,DDX47,EXOSC2,EXOSC10,UTP14A,FTSJ3,EXOSC6,TRMT112,EMG1
GO Process	GO:0048251	Elastic fiber assembly	5	12	1.43	0.0012	9606.ENSP00000304408,9606.ENSP00000311905,9606.ENSP00000345008,9606.ENSP00000369677,9606.ENSP00000378957	COL3A1,LTBP4,FBLN5,EMILIN1,MFAP4
GO Process	GO:0016070	RNA metabolic process	48	1550	0.3	0.0014	9606.ENSP00000199320,9606.ENSP00000230340,9606.ENSP00000243346,9606.ENSP00000253048,9606.ENSP00000262265,9606.ENSP00000262633,9606.ENSP00000263092,9606.ENSP00000263253,9606.ENSP00000263579,9606.ENSP00000265271,9606.ENSP00000266970,9606.ENSP00000285814,9606.ENSP00000302324,9606.ENSP00000303276,9606.ENSP00000304903,9606.ENSP00000308179,9606.ENSP00000311677,9606.ENSP00000312981,9606.ENSP00000321706,…	DIMT1,BYSL,NMI,ZC3H4,PIH1D1,RBM42,METTL16,EP300,DCPS,RBM27,CDK2,NIFK,RNASE3,RNASE2,CD2BP2,WDR3,PPP1R8,USP39,GEMIN4,PRPF31,POLR2L,INTS5,CSTF2T,CAVIN1,DDX47,DNMT1,COL4A2,CTR9,PRPF38B,EXOSC2,EXOSC10,PSIP1,NCBP3,UTP14A,FAM98B,POP1,CREB1,ELOA,FTSJ3,EXOSC6,SCAF8,RNASET2,SFSWAP,TRMT112,EMG1,PPP1R9B,CELF2,SAMHD1
GO Process	GO:0048584	Positive regulation of response to stimulus	60	2131	0.26	0.0014	9606.ENSP00000009530,9606.ENSP00000052754,9606.ENSP00000215909,9606.ENSP00000216336,9606.ENSP00000225964,9606.ENSP00000227266,9606.ENSP00000231751,9606.ENSP00000233146,9606.ENSP00000243346,9606.ENSP00000249071,9606.ENSP00000252268,9606.ENSP00000258787,9606.ENSP00000261405,9606.ENSP00000261623,9606.ENSP00000262265,9606.ENSP00000263253,9606.ENSP00000264187,9606.ENSP00000264832,9606.ENSP00000284240,…	CD74,DCN,LGALS1,CTSG,COL1A1,CTSC,LTF,MSH2,NMI,RAC2,DPF2,MYO1G,VWF,CYBA,PIH1D1,EP300,NID1,ICAM1,THY1,NCKAP1L,IL16,AFAP1L2,COL3A1,LAMB2,CAVIN3,PPP2R1B,BID,HCLS1,PNKP,UBE2O,FBN1,CAV1,FN1,MAP3K5,TGM2,IFI16,MNDA,S100A4,FLNA,HLA-DQB1,WAS,GLIPR2,TRIM22,EMILIN1,SMARCA2,SIN3A,HLA-DRA,MFAP4,ITGB2,PBRM1,PTPN6,EXOSC6,INPP5D,ANO6,PTPRC,PTK7,CD63,MAP2K6,PLCG2,ITGAM
GO Process	GO:0007159	Leukocyte cell-cell adhesion	8	56	0.96	0.0016	9606.ENSP00000176763,9606.ENSP00000249071,9606.ENSP00000264832,9606.ENSP00000279227,9606.ENSP00000353408,9606.ENSP00000380948,9606.ENSP00000411355,9606.ENSP00000457421	STK10,RAC2,ICAM1,FERMT3,MSN,ITGB2,PTPRC,PECAM1
GO Process	GO:0030168	Platelet activation	10	97	0.82	0.0016	9606.ENSP00000216336,9606.ENSP00000261405,9606.ENSP00000279227,9606.ENSP00000304408,9606.ENSP00000316029,9606.ENSP00000318128,9606.ENSP00000346839,9606.ENSP00000358866,9606.ENSP00000391592,9606.ENSP00000482457	CTSG,VWF,FERMT3,COL3A1,TLN1,BLOC1S4,FN1,FLNA,PTPN6,PLCG2
GO Process	GO:0071230	Cellular response to amino acid stimulus	9	76	0.88	0.0016	9606.ENSP00000225964,9606.ENSP00000261623,9606.ENSP00000297268,9606.ENSP00000304408,9606.ENSP00000352516,9606.ENSP00000355180,9606.ENSP00000364000,9606.ENSP00000364979,9606.ENSP00000367851	COL1A1,CYBA,COL1A2,COL3A1,DNMT1,COL6A1,COL5A2,COL4A1,CYBB
GO Process	GO:0007229	Integrin-mediated signaling pathway	10	100	0.81	0.0018	9606.ENSP00000252999,9606.ENSP00000254654,9606.ENSP00000279227,9606.ENSP00000284240,9606.ENSP00000304408,9606.ENSP00000316029,9606.ENSP00000324422,9606.ENSP00000346839,9606.ENSP00000380948,9606.ENSP00000496959	LAMA5,ILKAP,FERMT3,THY1,COL3A1,TLN1,ZYX,FN1,ITGB2,ITGAM
GO Process	GO:0016477	Cell migration	33	903	0.37	0.0018	9606.ENSP00000216336,9606.ENSP00000219150,9606.ENSP00000225371,9606.ENSP00000246792,9606.ENSP00000252999,9606.ENSP00000258787,9606.ENSP00000261416,9606.ENSP00000262461,9606.ENSP00000264832,9606.ENSP00000267257,9606.ENSP00000293373,9606.ENSP00000302935,9606.ENSP00000304408,9606.ENSP00000307156,9606.ENSP00000308208,9606.ENSP00000329219,9606.ENSP00000346550,9606.ENSP00000346839,9606.ENSP00000353408,…	CTSG,CORO1A,EPX,RRAS,LAMA5,MYO1G,HEXB,SLC12A2,ICAM1,PXN,NCKAP1L,IL16,COL3A1,LAMB2,MMP14,FMNL1,ANXA6,FN1,MSN,FLNA,COL5A1,EMILIN1,CDK1,SH3KBP1,ITGB2,LCP1,ANO6,PTPRC,PTK7,LPXN,CD63,PECAM1,PPP1R9B
GO Process	GO:0030866	Cortical actin cytoskeleton organization	7	40	1.05	0.0018	9606.ENSP00000263277,9606.ENSP00000293373,9606.ENSP00000307292,9606.ENSP00000316029,9606.ENSP00000329219,9606.ENSP00000357110,9606.ENSP00000381581	EHD2,NCKAP1L,CAVIN3,TLN1,FMNL1,EPB41L2,LCP1
GO Process	GO:0098542	Defense response to other organism	35	989	0.36	0.0018	9606.ENSP00000009530,9606.ENSP00000216336,9606.ENSP00000219150,9606.ENSP00000225371,9606.ENSP00000231751,9606.ENSP00000243346,9606.ENSP00000261623,9606.ENSP00000262428,9606.ENSP00000262865,9606.ENSP00000294053,9606.ENSP00000302324,9606.ENSP00000303276,9606.ENSP00000312134,9606.ENSP00000312946,9606.ENSP00000324422,9606.ENSP00000343023,9606.ENSP00000351908,9606.ENSP00000356505,9606.ENSP00000357113,…	CD74,CTSG,CORO1A,EPX,LTF,NMI,CYBA,COTL1,BPI,CLPB,RNASE3,RNASE2,PRG2,STAB1,ZYX,SP100,MAP3K5,NCF2,IFI16,CD58,WAS,CYBB,TRIM22,NCBP3,MFAP4,MORC3,CYBC1,PTPN6,HLA-DPA1,PTPRC,RNASET2,VIM,PLCG2,SAMHD1,ITGAM
GO Process	GO:1901360	Organic cyclic compound metabolic process	80	3181	0.21	0.0018	9606.ENSP00000075120,9606.ENSP00000199320,9606.ENSP00000222219,9606.ENSP00000222286,9606.ENSP00000230340,9606.ENSP00000233146,9606.ENSP00000243346,9606.ENSP00000249066,9606.ENSP00000253048,9606.ENSP00000254942,9606.ENSP00000255120,9606.ENSP00000262105,9606.ENSP00000262265,9606.ENSP00000262633,9606.ENSP00000263092,9606.ENSP00000263253,9606.ENSP00000263579,9606.ENSP00000265271,9606.ENSP00000266970,…	SLC2A3,DIMT1,DNASE2,GAPDHS,BYSL,MSH2,NMI,APOL2,ZC3H4,TERF2,NASP,MCM4,PIH1D1,RBM42,METTL16,EP300,DCPS,RBM27,CDK2,NDUFS6,NIFK,RNASE3,RNASE2,CD2BP2,WDR3,PPP1R8,USP39,GEMIN4,PNKP,PRPF31,POLR2L,INTS5,FOXK1,CSTF2T,ACSL4,SP100,CAVIN1,DDX47,HSD17B11,DNMT1,MCMBP,COL4A2,RRM2,CTR9,PRPF38B,EXOSC2,EXOSC10,NMNAT1,ACOT9,NDUFB6,GLRX,RBBP7,PSIP1,NCBP3,PTMS,UTP14A,SIN3A,CDK1,FAM98B,POP1,PLD3,CREB1,ELOA,FTSJ3,EXOSC…
GO Process	GO:0032535	Regulation of cellular component size	19	370	0.52	0.0023	9606.ENSP00000219150,9606.ENSP00000244040,9606.ENSP00000245932,9606.ENSP00000262428,9606.ENSP00000262461,9606.ENSP00000293373,9606.ENSP00000320176,9606.ENSP00000346839,9606.ENSP00000353408,9606.ENSP00000359045,9606.ENSP00000365891,9606.ENSP00000375649,9606.ENSP00000376652,9606.ENSP00000378402,9606.ENSP00000379047,9606.ENSP00000387699,9606.ENSP00000389631,9606.ENSP00000409126,9606.ENSP00000427985	CORO1A,RAB22A,VASP,COTL1,SLC12A2,NCKAP1L,HCLS1,FN1,MSN,ARHGAP4,WAS,MYADM,EVL,SIN3A,CCDC51,CREB1,ARPC1B,ANO6,DPYSL2
GO Process	GO:0050878	Regulation of body fluid levels	19	371	0.52	0.0023	9606.ENSP00000216336,9606.ENSP00000216968,9606.ENSP00000261405,9606.ENSP00000261623,9606.ENSP00000264870,9606.ENSP00000279227,9606.ENSP00000304408,9606.ENSP00000316029,9606.ENSP00000318128,9606.ENSP00000331544,9606.ENSP00000339191,9606.ENSP00000346839,9606.ENSP00000358866,9606.ENSP00000365891,9606.ENSP00000369677,9606.ENSP00000387699,9606.ENSP00000391592,9606.ENSP00000409126,9606.ENSP00000482457	CTSG,PROCR,VWF,CYBA,F13A1,FERMT3,COL3A1,TLN1,BLOC1S4,FBLN1,CAV1,FN1,FLNA,WAS,EMILIN1,CREB1,PTPN6,ANO6,PLCG2
GO Process	GO:0007010	Cytoskeleton organization	40	1229	0.32	0.0026	9606.ENSP00000217133,9606.ENSP00000218089,9606.ENSP00000219150,9606.ENSP00000245932,9606.ENSP00000249071,9606.ENSP00000258787,9606.ENSP00000263277,9606.ENSP00000266970,9606.ENSP00000268712,9606.ENSP00000284240,9606.ENSP00000284767,9606.ENSP00000293373,9606.ENSP00000307292,9606.ENSP00000316029,9606.ENSP00000320176,9606.ENSP00000324422,9606.ENSP00000329219,9606.ENSP00000353408,9606.ENSP00000354826,…	TUBB1,STAG2,CORO1A,VASP,RAC2,MYO1G,EHD2,CDK2,NCOR1,THY1,PDLIM3,NCKAP1L,CAVIN3,TLN1,HCLS1,ZYX,FMNL1,MSN,CALD1,EPB41L2,FLNA,ARHGAP4,FHL3,MAP7D1,MARCKSL1,WAS,STAG1,WIPF1,EVL,CDK1,SH3KBP1,LCP1,ARPC1B,PTK7,DPYSL2,TUBA1A,SLC16A1,VIM,PPP1R9B,MYO1F
GO Process	GO:0030865	Cortical cytoskeleton organization	8	62	0.92	0.0026	9606.ENSP00000249071,9606.ENSP00000263277,9606.ENSP00000293373,9606.ENSP00000307292,9606.ENSP00000316029,9606.ENSP00000329219,9606.ENSP00000357110,9606.ENSP00000381581	RAC2,EHD2,NCKAP1L,CAVIN3,TLN1,FMNL1,EPB41L2,LCP1
GO Process	GO:0035987	Endodermal cell differentiation	7	44	1.01	0.0026	9606.ENSP00000308208,9606.ENSP00000325146,9606.ENSP00000346839,9606.ENSP00000353654,9606.ENSP00000355013,9606.ENSP00000355180,9606.ENSP00000380948	MMP14,COL12A1,FN1,COL4A2,CTR9,COL6A1,ITGB2
GO Process	GO:0048583	Regulation of response to stimulus	93	3931	0.18	0.0026	9606.ENSP00000009530,9606.ENSP00000052754,9606.ENSP00000215909,9606.ENSP00000216336,9606.ENSP00000221804,9606.ENSP00000222219,9606.ENSP00000225964,9606.ENSP00000227266,9606.ENSP00000228945,9606.ENSP00000231751,9606.ENSP00000233146,9606.ENSP00000239882,9606.ENSP00000243346,9606.ENSP00000246792,9606.ENSP00000248598,9606.ENSP00000249071,9606.ENSP00000252268,9606.ENSP00000254667,9606.ENSP00000254942,…	CD74,DCN,LGALS1,CTSG,CLC,DNASE2,COL1A1,CTSC,ARHGDIB,LTF,MSH2,ELF1,NMI,RRAS,FGL2,RAC2,DPF2,PTPRE,TERF2,MYO1G,VWF,CYBA,PIH1D1,SLC12A2,EP300,NID1,ICAM1,TNC,PXN,NCOR1,THY1,NCKAP1L,CLPB,IL16,AFAP1L2,MZB1,COL3A1,LAMB2,CAVIN3,MMP14,PPP2R1B,LTBP4,BID,HCLS1,PNKP,UBE2O,ZYX,FBN1,FBLN1,CAV1,PTGES,SP100,FBLN5,FN1,MAP3K5,TGM2,IFI16,MNDA,S100A4,FLNA,ARHGAP4,HLA-DQB1,POFUT1,WAS,SYVN1,GLIPR2,TRIM22,RBBP7,EMILIN1,…
GO Process	GO:0050863	Regulation of T cell activation	19	376	0.51	0.0026	9606.ENSP00000009530,9606.ENSP00000215909,9606.ENSP00000216336,9606.ENSP00000219150,9606.ENSP00000221804,9606.ENSP00000248598,9606.ENSP00000249071,9606.ENSP00000284240,9606.ENSP00000293373,9606.ENSP00000318822,9606.ENSP00000339191,9606.ENSP00000364080,9606.ENSP00000371638,9606.ENSP00000378409,9606.ENSP00000378786,9606.ENSP00000386593,9606.ENSP00000391592,9606.ENSP00000393566,9606.ENSP00000411355	CD74,LGALS1,CTSG,CORO1A,CLC,FGL2,RAC2,THY1,NCKAP1L,BID,CAV1,HLA-DQB1,SMARCA2,VSIR,HLA-DRA,PBRM1,PTPN6,HLA-DPA1,PTPRC
GO Process	GO:0022613	Ribonucleoprotein complex biogenesis	21	449	0.48	0.0027	9606.ENSP00000199320,9606.ENSP00000230340,9606.ENSP00000262265,9606.ENSP00000263092,9606.ENSP00000285814,9606.ENSP00000304903,9606.ENSP00000308179,9606.ENSP00000312981,9606.ENSP00000321706,9606.ENSP00000324122,9606.ENSP00000350698,9606.ENSP00000361433,9606.ENSP00000366135,9606.ENSP00000370114,9606.ENSP00000377944,9606.ENSP00000396673,9606.ENSP00000398597,9606.ENSP00000437738,9606.ENSP00000438349,…	DIMT1,BYSL,PIH1D1,METTL16,NIFK,CD2BP2,WDR3,USP39,GEMIN4,PRPF31,DDX47,EXOSC2,EXOSC10,PSIP1,UTP14A,FTSJ3,EXOSC6,SFSWAP,TRMT112,EMG1,CELF2
GO Process	GO:0010810	Regulation of cell-substrate adhesion	14	217	0.62	0.0028	9606.ENSP00000225964,9606.ENSP00000246792,9606.ENSP00000249071,9606.ENSP00000264187,9606.ENSP00000284240,9606.ENSP00000308208,9606.ENSP00000316029,9606.ENSP00000331544,9606.ENSP00000346839,9606.ENSP00000358866,9606.ENSP00000369677,9606.ENSP00000375649,9606.ENSP00000384169,9606.ENSP00000495631	COL1A1,RRAS,RAC2,NID1,THY1,MMP14,TLN1,FBLN1,FN1,FLNA,EMILIN1,MYADM,FBLN2,ARHGEF7
GO Process	GO:0043170	Macromolecule metabolic process	125	5781	0.14	0.0028	9606.ENSP00000013070,9606.ENSP00000052754,9606.ENSP00000176763,9606.ENSP00000199320,9606.ENSP00000216336,9606.ENSP00000216639,9606.ENSP00000217131,9606.ENSP00000222219,9606.ENSP00000227266,9606.ENSP00000230340,9606.ENSP00000231751,9606.ENSP00000233146,9606.ENSP00000243346,9606.ENSP00000244534,9606.ENSP00000249066,9606.ENSP00000253048,9606.ENSP00000254654,9606.ENSP00000254667,9606.ENSP00000254816,…	UBR7,DCN,STK10,DIMT1,CTSG,VRK1,CTSZ,DNASE2,CTSC,BYSL,LTF,MSH2,NMI,H1-3,APOL2,ZC3H4,ILKAP,PTPRE,TRIM47,TERF2,NASP,GNS,HEXB,MCM4,PIH1D1,SCPEP1,RBM42,METTL16,EP300,DCPS,F13A1,RBM27,TCIRG1,CDK2,TINAGL1,CTDSP1,ITIH1,THY1,NIFK,RNASE3,GUSB,RNASE2,COL3A1,CD2BP2,GLB1,WDR3,MMP14,PPP2R1B,PPP1R8,USP39,SENP3,GEMIN4,PNKP,UBE2O,PRPF31,POLR2L,BGN,INTS5,FBLN1,CSTF2T,MRPL35,CAV1,SP100,NOSIP,FN1,CAVIN1,DDX47,MAP3K5…
GO Process	GO:0048519	Negative regulation of biological process	117	5313	0.15	0.0028	9606.ENSP00000009530,9606.ENSP00000052754,9606.ENSP00000216336,9606.ENSP00000216968,9606.ENSP00000217131,9606.ENSP00000219150,9606.ENSP00000225371,9606.ENSP00000225964,9606.ENSP00000227266,9606.ENSP00000228945,9606.ENSP00000231751,9606.ENSP00000233146,9606.ENSP00000239882,9606.ENSP00000243346,9606.ENSP00000244534,9606.ENSP00000246792,9606.ENSP00000248598,9606.ENSP00000252268,9606.ENSP00000253048,…	CD74,DCN,CTSG,PROCR,CTSZ,CORO1A,EPX,COL1A1,CTSC,ARHGDIB,LTF,MSH2,ELF1,NMI,H1-3,RRAS,FGL2,DPF2,ZC3H4,PTPRE,TERF2,CYBA,PIH1D1,SLC12A2,RBM42,BPI,METTL16,EP300,DCPS,ICAM1,CDK2,NCOR1,CTDSP1,ITIH1,THY1,NCKAP1L,COL6A3,PHAX,COL3A1,CAVIN3,MMP14,PPP1R8,PRG2,STAB1,BID,BASP1,HCLS1,PNKP,UBE2O,FBN1,FOXK1,FBLN1,CAV1,ACSL4,PTGES,SP100,ANXA6,FN1,GABPA,MAX,DNMT1,COL4A2,CTR9,IRF2BP2,DPT,IFI16,MNDA,FLNA,NFKB2,ARHGAP…
GO Process	GO:0060348	Bone development	14	216	0.62	0.0028	9606.ENSP00000225964,9606.ENSP00000231751,9606.ENSP00000263253,9606.ENSP00000304408,9606.ENSP00000308208,9606.ENSP00000309714,9606.ENSP00000327336,9606.ENSP00000346550,9606.ENSP00000355330,9606.ENSP00000358866,9606.ENSP00000364711,9606.ENSP00000391592,9606.ENSP00000411355,9606.ENSP00000468348	COL1A1,LTF,EP300,COL3A1,MMP14,SH3PXD2B,BGN,ANXA6,TGM2,FLNA,OGN,PTPN6,PTPRC,MAP2K6
GO Process	GO:0065003	Protein-containing complex assembly	41	1303	0.31	0.0037	9606.ENSP00000009530,9606.ENSP00000244534,9606.ENSP00000245932,9606.ENSP00000255120,9606.ENSP00000261623,9606.ENSP00000262265,9606.ENSP00000267257,9606.ENSP00000279227,9606.ENSP00000285814,9606.ENSP00000293373,9606.ENSP00000297268,9606.ENSP00000303920,9606.ENSP00000304903,9606.ENSP00000309714,9606.ENSP00000312981,9606.ENSP00000316029,9606.ENSP00000318822,9606.ENSP00000320176,9606.ENSP00000321706,…	CD74,H1-3,VASP,NASP,CYBA,PIH1D1,PXN,FERMT3,NIFK,NCKAP1L,COL1A2,MZB1,CD2BP2,SH3PXD2B,USP39,TLN1,BID,HCLS1,GEMIN4,PRPF31,FN1,FMOD,MAX,RRM2,TGM2,HLA-DQB1,WAS,KCTD12,NDUFB6,PSIP1,WIPF1,EVL,CDK1,HLA-DRA,COPS7B,HLA-DPA1,ANO6,LPXN,SFSWAP,CELF2,SAMHD1
GO Process	GO:0065007	Biological regulation	227	12385	0.07	0.0039	9606.ENSP00000009530,9606.ENSP00000052754,9606.ENSP00000176763,9606.ENSP00000199320,9606.ENSP00000215909,9606.ENSP00000216336,9606.ENSP00000216639,9606.ENSP00000216968,9606.ENSP00000217131,9606.ENSP00000219150,9606.ENSP00000221804,9606.ENSP00000222219,9606.ENSP00000222286,9606.ENSP00000225371,9606.ENSP00000225964,9606.ENSP00000227266,9606.ENSP00000228945,9606.ENSP00000230340,9606.ENSP00000231751,…	CD74,DCN,STK10,DIMT1,LGALS1,CTSG,VRK1,PROCR,CTSZ,CORO1A,CLC,DNASE2,GAPDHS,EPX,COL1A1,CTSC,ARHGDIB,BYSL,LTF,MSH2,ELF1,NCAPH,NMI,RAB22A,H1-3,VASP,RRAS,FGL2,RAC2,DPF2,LAMA5,ZC3H4,ILKAP,PTPRE,TERF2,MYO1G,VWF,HEXB,CYBA,MCM4,PIH1D1,SCPEP1,COTL1,SLC12A2,RBM42,BPI,METTL16,EP300,EHD2,DCPS,NID1,ICAM1,F13A1,TNC,TCIRG1,LUM,CDK2,PXN,NCOR1,CTDSP1,ITIH1,FERMT3,THY1,STOM,NCKAP1L,CLPB,COL6A3,COL1A2,PHAX,IL16,AFAP…
GO Process	GO:0050864	Regulation of B cell activation	11	140	0.7	0.0042	9606.ENSP00000009530,9606.ENSP00000233146,9606.ENSP00000293373,9606.ENSP00000303920,9606.ENSP00000308208,9606.ENSP00000357123,9606.ENSP00000380921,9606.ENSP00000391592,9606.ENSP00000398597,9606.ENSP00000405338,9606.ENSP00000411355	CD74,MSH2,NCKAP1L,MZB1,MMP14,MNDA,SH3KBP1,PTPN6,EXOSC6,INPP5D,PTPRC
GO Process	GO:0090066	Regulation of anatomical structure size	22	505	0.45	0.0043	9606.ENSP00000219150,9606.ENSP00000244040,9606.ENSP00000245932,9606.ENSP00000262288,9606.ENSP00000262428,9606.ENSP00000262461,9606.ENSP00000293373,9606.ENSP00000320176,9606.ENSP00000339191,9606.ENSP00000346839,9606.ENSP00000353408,9606.ENSP00000359045,9606.ENSP00000365891,9606.ENSP00000375649,9606.ENSP00000376652,9606.ENSP00000378402,9606.ENSP00000379047,9606.ENSP00000387699,9606.ENSP00000389414,…	CORO1A,RAB22A,VASP,SCPEP1,COTL1,SLC12A2,NCKAP1L,HCLS1,CAV1,FN1,MSN,ARHGAP4,WAS,MYADM,EVL,SIN3A,CCDC51,CREB1,TBXAS1,ARPC1B,ANO6,DPYSL2
GO Process	GO:0050789	Regulation of biological process	216	11655	0.08	0.0048	9606.ENSP00000009530,9606.ENSP00000052754,9606.ENSP00000176763,9606.ENSP00000199320,9606.ENSP00000215909,9606.ENSP00000216336,9606.ENSP00000216639,9606.ENSP00000216968,9606.ENSP00000217131,9606.ENSP00000219150,9606.ENSP00000221804,9606.ENSP00000222219,9606.ENSP00000222286,9606.ENSP00000225371,9606.ENSP00000225964,9606.ENSP00000227266,9606.ENSP00000228945,9606.ENSP00000230340,9606.ENSP00000231751,…	CD74,DCN,STK10,DIMT1,LGALS1,CTSG,VRK1,PROCR,CTSZ,CORO1A,CLC,DNASE2,GAPDHS,EPX,COL1A1,CTSC,ARHGDIB,BYSL,LTF,MSH2,ELF1,NCAPH,NMI,H1-3,VASP,RRAS,FGL2,RAC2,DPF2,LAMA5,ZC3H4,ILKAP,PTPRE,TERF2,MYO1G,VWF,HEXB,CYBA,MCM4,PIH1D1,COTL1,SLC12A2,RBM42,BPI,METTL16,EP300,EHD2,DCPS,NID1,ICAM1,TNC,TCIRG1,LUM,CDK2,PXN,NCOR1,CTDSP1,ITIH1,FERMT3,THY1,STOM,NCKAP1L,CLPB,COL6A3,COL1A2,PHAX,IL16,AFAP1L2,MZB1,COL3A1,LAMB…
GO Process	GO:0034641	Cellular nitrogen compound metabolic process	83	3463	0.19	0.0049	9606.ENSP00000199320,9606.ENSP00000216336,9606.ENSP00000217131,9606.ENSP00000222219,9606.ENSP00000222286,9606.ENSP00000230340,9606.ENSP00000233146,9606.ENSP00000243346,9606.ENSP00000253048,9606.ENSP00000254942,9606.ENSP00000255120,9606.ENSP00000261416,9606.ENSP00000262105,9606.ENSP00000262265,9606.ENSP00000262633,9606.ENSP00000263092,9606.ENSP00000263253,9606.ENSP00000263579,9606.ENSP00000265271,…	DIMT1,CTSG,CTSZ,DNASE2,GAPDHS,BYSL,MSH2,NMI,ZC3H4,TERF2,NASP,HEXB,MCM4,PIH1D1,RBM42,METTL16,EP300,DCPS,RBM27,CDK2,NDUFS6,NIFK,RNASE3,RNASE2,CD2BP2,WDR3,PPP1R8,USP39,GEMIN4,PNKP,PRPF31,POLR2L,INTS5,FOXK1,CSTF2T,MRPL35,CAV1,ACSL4,SP100,CAVIN1,DDX47,DNMT1,MCMBP,COL4A2,RRM2,CTR9,PRPF38B,EXOSC2,EXOSC10,NMNAT1,ACOT9,NDUFB6,GLRX,RBBP7,PSIP1,NCBP3,PTMS,UTP14A,SIN3A,CDK1,FAM98B,POP1,PLD3,CREB1,ELOA,FTSJ3,…
GO Process	GO:0043200	Response to amino acid	10	117	0.74	0.0049	9606.ENSP00000225964,9606.ENSP00000261623,9606.ENSP00000297268,9606.ENSP00000304408,9606.ENSP00000352516,9606.ENSP00000355180,9606.ENSP00000364000,9606.ENSP00000364979,9606.ENSP00000367851,9606.ENSP00000478767	COL1A1,CYBA,COL1A2,COL3A1,DNMT1,COL6A1,COL5A2,COL4A1,CYBB,PPP1R9B
GO Process	GO:0045087	Innate immune response	28	754	0.38	0.0053	9606.ENSP00000009530,9606.ENSP00000219150,9606.ENSP00000231751,9606.ENSP00000243346,9606.ENSP00000261623,9606.ENSP00000262865,9606.ENSP00000294053,9606.ENSP00000302324,9606.ENSP00000303276,9606.ENSP00000324422,9606.ENSP00000343023,9606.ENSP00000351908,9606.ENSP00000356505,9606.ENSP00000357113,9606.ENSP00000358501,9606.ENSP00000365891,9606.ENSP00000367851,9606.ENSP00000369299,9606.ENSP00000378957,…	CD74,CORO1A,LTF,NMI,CYBA,BPI,CLPB,RNASE3,RNASE2,ZYX,SP100,MAP3K5,NCF2,IFI16,CD58,WAS,CYBB,TRIM22,MFAP4,MORC3,CYBC1,PTPN6,HLA-DPA1,RNASET2,VIM,PLCG2,SAMHD1,ITGAM
GO Process	GO:0006260	DNA replication	13	203	0.62	0.0054	9606.ENSP00000255120,9606.ENSP00000262105,9606.ENSP00000266970,9606.ENSP00000323511,9606.ENSP00000353098,9606.ENSP00000353770,9606.ENSP00000369424,9606.ENSP00000374113,9606.ENSP00000378402,9606.ENSP00000378699,9606.ENSP00000401018,9606.ENSP00000480987,9606.ENSP00000493536	NASP,MCM4,CDK2,PNKP,MCMBP,RRM2,RBBP7,PTMS,SIN3A,CDK1,GINS3,MCM3,SAMHD1
GO Process	GO:0044087	Regulation of cellular component biogenesis	33	971	0.34	0.0055	9606.ENSP00000219150,9606.ENSP00000245932,9606.ENSP00000249071,9606.ENSP00000254942,9606.ENSP00000262265,9606.ENSP00000262428,9606.ENSP00000263253,9606.ENSP00000264832,9606.ENSP00000266970,9606.ENSP00000267257,9606.ENSP00000284240,9606.ENSP00000293373,9606.ENSP00000308208,9606.ENSP00000316029,9606.ENSP00000318822,9606.ENSP00000320176,9606.ENSP00000339191,9606.ENSP00000352516,9606.ENSP00000353408,…	CORO1A,VASP,RAC2,TERF2,PIH1D1,COTL1,EP300,ICAM1,CDK2,PXN,THY1,NCKAP1L,MMP14,TLN1,BID,HCLS1,CAV1,DNMT1,MSN,CTR9,FLNA,WAS,EMILIN1,MYADM,EVL,SYNPO,SIN3A,LCP1,ARPC1B,SEPTIN9,FBLIM1,PLCG2,ARHGEF7
GO Process	GO:0071310	Cellular response to organic substance	55	2019	0.24	0.0061	9606.ENSP00000009530,9606.ENSP00000216336,9606.ENSP00000219150,9606.ENSP00000225964,9606.ENSP00000243346,9606.ENSP00000261623,9606.ENSP00000262461,9606.ENSP00000262865,9606.ENSP00000263253,9606.ENSP00000263579,9606.ENSP00000264832,9606.ENSP00000265686,9606.ENSP00000267257,9606.ENSP00000297268,9606.ENSP00000302935,9606.ENSP00000304408,9606.ENSP00000311905,9606.ENSP00000320176,9606.ENSP00000324422,…	CD74,CTSG,CORO1A,COL1A1,NMI,CYBA,SLC12A2,BPI,EP300,DCPS,ICAM1,TCIRG1,PXN,COL1A2,IL16,COL3A1,LTBP4,HCLS1,ZYX,FBN1,GNG2,CAV1,SP100,GABPA,FMOD,MAX,MAP3K5,DNMT1,MSN,COL4A2,CTR9,COL6A1,TGM2,IFI16,MNDA,CD58,FLNA,COL5A2,COL4A1,WAS,CYBB,LSP1,SIN3A,CDK1,CREB1,PTPN6,HLA-DPA1,FBP1,PTK7,LPXN,SLC16A1,VIM,MAP2K6,PPP1R9B,PLCG2
GO Process	GO:0010033	Response to organic substance	68	2692	0.21	0.0065	9606.ENSP00000009530,9606.ENSP00000216336,9606.ENSP00000219150,9606.ENSP00000225964,9606.ENSP00000227266,9606.ENSP00000243346,9606.ENSP00000255120,9606.ENSP00000261623,9606.ENSP00000262461,9606.ENSP00000262865,9606.ENSP00000263253,9606.ENSP00000263579,9606.ENSP00000264832,9606.ENSP00000265686,9606.ENSP00000267257,9606.ENSP00000297268,9606.ENSP00000300527,9606.ENSP00000302935,9606.ENSP00000304408,…	CD74,CTSG,CORO1A,COL1A1,CTSC,NMI,NASP,CYBA,SLC12A2,BPI,EP300,DCPS,ICAM1,TCIRG1,PXN,COL1A2,COL6A2,IL16,COL3A1,GLB1,MMP14,LTBP4,HCLS1,ZYX,FBN1,GNG2,CAV1,SP100,GABPA,FMOD,MAX,MAP3K5,DNMT1,MSN,COL4A2,CTR9,COL6A1,TGM2,IFI16,MNDA,CD58,FLNA,COL5A2,COL4A1,WAS,SYVN1,CYBB,RBBP7,LSP1,TMUB1,SIN3A,CDK1,ITGB2,CREB1,TBXAS1,ARPC1B,PTPN6,HLA-DPA1,FBP1,PTK7,LPXN,SLC16A1,VIM,MAP2K6,PPP1R9B,PLCG2,VPS13C,SDF4
GO Process	GO:0002252	Immune effector process	18	375	0.49	0.0067	9606.ENSP00000009530,9606.ENSP00000215909,9606.ENSP00000216336,9606.ENSP00000219150,9606.ENSP00000227266,9606.ENSP00000233146,9606.ENSP00000243346,9606.ENSP00000248598,9606.ENSP00000258787,9606.ENSP00000264832,9606.ENSP00000265686,9606.ENSP00000378957,9606.ENSP00000381581,9606.ENSP00000388909,9606.ENSP00000391592,9606.ENSP00000398597,9606.ENSP00000405338,9606.ENSP00000482457	CD74,LGALS1,CTSG,CORO1A,CTSC,MSH2,NMI,FGL2,MYO1G,ICAM1,TCIRG1,MFAP4,LCP1,CYBC1,PTPN6,EXOSC6,INPP5D,PLCG2
GO Process	GO:0071560	Cellular response to transforming growth factor beta stimulus	11	151	0.67	0.0070	9606.ENSP00000225964,9606.ENSP00000267257,9606.ENSP00000297268,9606.ENSP00000304408,9606.ENSP00000311905,9606.ENSP00000324422,9606.ENSP00000325527,9606.ENSP00000339191,9606.ENSP00000347041,9606.ENSP00000353654,9606.ENSP00000431284	COL1A1,PXN,COL1A2,COL3A1,LTBP4,ZYX,FBN1,CAV1,FMOD,COL4A2,LPXN
GO Process	GO:1903039	Positive regulation of leukocyte cell-cell adhesion	15	274	0.55	0.0070	9606.ENSP00000009530,9606.ENSP00000215909,9606.ENSP00000219150,9606.ENSP00000284240,9606.ENSP00000293373,9606.ENSP00000339191,9606.ENSP00000364080,9606.ENSP00000371638,9606.ENSP00000378409,9606.ENSP00000378786,9606.ENSP00000380948,9606.ENSP00000386593,9606.ENSP00000391592,9606.ENSP00000393566,9606.ENSP00000411355	CD74,LGALS1,CORO1A,THY1,NCKAP1L,CAV1,HLA-DQB1,SMARCA2,VSIR,HLA-DRA,ITGB2,PBRM1,PTPN6,HLA-DPA1,PTPRC
GO Process	GO:0018149	Peptide cross-linking	6	37	1.02	0.0076	9606.ENSP00000052754,9606.ENSP00000264870,9606.ENSP00000304408,9606.ENSP00000327336,9606.ENSP00000346839,9606.ENSP00000355330	DCN,F13A1,COL3A1,BGN,FN1,TGM2
GO Process	GO:0040017	Positive regulation of locomotion	23	570	0.41	0.0076	9606.ENSP00000009530,9606.ENSP00000219150,9606.ENSP00000225964,9606.ENSP00000246792,9606.ENSP00000249071,9606.ENSP00000264832,9606.ENSP00000279227,9606.ENSP00000284240,9606.ENSP00000293373,9606.ENSP00000302935,9606.ENSP00000308208,9606.ENSP00000331544,9606.ENSP00000339191,9606.ENSP00000346839,9606.ENSP00000349541,9606.ENSP00000367196,9606.ENSP00000375649,9606.ENSP00000378409,9606.ENSP00000409126,…	CD74,CORO1A,COL1A1,RRAS,RAC2,ICAM1,FERMT3,THY1,NCKAP1L,IL16,MMP14,FBLN1,CAV1,FN1,CAVIN1,GLIPR2,MYADM,VSIR,ANO6,PTPRC,PECAM1,PLCG2,ARHGEF7
GO Process	GO:0033622	Integrin activation	4	10	1.41	0.0077	9606.ENSP00000279227,9606.ENSP00000303920,9606.ENSP00000316029,9606.ENSP00000346839	FERMT3,MZB1,TLN1,FN1
GO Process	GO:0002697	Regulation of immune effector process	18	383	0.48	0.0080	9606.ENSP00000009530,9606.ENSP00000221804,9606.ENSP00000225371,9606.ENSP00000233146,9606.ENSP00000248598,9606.ENSP00000249071,9606.ENSP00000264832,9606.ENSP00000293373,9606.ENSP00000303920,9606.ENSP00000312134,9606.ENSP00000365891,9606.ENSP00000378786,9606.ENSP00000380948,9606.ENSP00000391592,9606.ENSP00000398597,9606.ENSP00000411355,9606.ENSP00000482457,9606.ENSP00000496959	CD74,CLC,EPX,MSH2,FGL2,RAC2,ICAM1,NCKAP1L,MZB1,PRG2,WAS,HLA-DRA,ITGB2,PTPN6,EXOSC6,PTPRC,PLCG2,ITGAM
GO Process	GO:0051240	Positive regulation of multicellular organismal process	44	1505	0.27	0.0080	9606.ENSP00000009530,9606.ENSP00000225371,9606.ENSP00000225964,9606.ENSP00000231751,9606.ENSP00000233146,9606.ENSP00000246792,9606.ENSP00000252268,9606.ENSP00000261623,9606.ENSP00000266718,9606.ENSP00000293373,9606.ENSP00000302935,9606.ENSP00000303042,9606.ENSP00000308208,9606.ENSP00000312134,9606.ENSP00000312734,9606.ENSP00000319281,9606.ENSP00000320176,9606.ENSP00000339191,9606.ENSP00000346839,…	CD74,EPX,COL1A1,LTF,MSH2,RRAS,DPF2,CYBA,LUM,NCKAP1L,IL16,AFAP1L2,MMP14,PRG2,RAB8B,BASP1,HCLS1,CAV1,FN1,TGM2,IFI16,MNDA,CD58,SPEN,GLIPR2,CYBB,RBBP7,EMILIN1,SMARCA2,SIN3A,VSIR,CDK1,HLA-DRA,ITGB2,PBRM1,CREB1,TBXAS1,HLA-DPA1,EXOSC6,INPP5D,ANO6,PTPRC,MRTFB,PLCG2
GO Process	GO:0010467	Gene expression	56	2101	0.23	0.0082	9606.ENSP00000199320,9606.ENSP00000216336,9606.ENSP00000217131,9606.ENSP00000230340,9606.ENSP00000233146,9606.ENSP00000243346,9606.ENSP00000253048,9606.ENSP00000262265,9606.ENSP00000262633,9606.ENSP00000263092,9606.ENSP00000263253,9606.ENSP00000263579,9606.ENSP00000265271,9606.ENSP00000265686,9606.ENSP00000266970,9606.ENSP00000285814,9606.ENSP00000304408,9606.ENSP00000304903,9606.ENSP00000308179,…	DIMT1,CTSG,CTSZ,BYSL,MSH2,NMI,ZC3H4,PIH1D1,RBM42,METTL16,EP300,DCPS,RBM27,TCIRG1,CDK2,NIFK,COL3A1,CD2BP2,WDR3,MMP14,PPP1R8,USP39,GEMIN4,PRPF31,POLR2L,INTS5,CSTF2T,MRPL35,CAVIN1,DDX47,DNMT1,COL4A2,CTR9,IFI16,PRPF38B,EXOSC2,EXOSC10,PSIP1,NCBP3,UTP14A,VSIR,FAM98B,POP1,CREB1,ELOA,FTSJ3,EXOSC6,SCAF8,NXF1,SFSWAP,TRMT112,SEC11C,EMG1,PPP1R9B,CELF2,SAMHD1
GO Process	GO:0010811	Positive regulation of cell-substrate adhesion	10	128	0.7	0.0083	9606.ENSP00000246792,9606.ENSP00000264187,9606.ENSP00000284240,9606.ENSP00000331544,9606.ENSP00000346839,9606.ENSP00000358866,9606.ENSP00000369677,9606.ENSP00000375649,9606.ENSP00000384169,9606.ENSP00000495631	RRAS,NID1,THY1,FBLN1,FN1,FLNA,EMILIN1,MYADM,FBLN2,ARHGEF7
GO Process	GO:0045730	Respiratory burst	5	23	1.15	0.0092	9606.ENSP00000249071,9606.ENSP00000261623,9606.ENSP00000356505,9606.ENSP00000367851,9606.ENSP00000388909	RAC2,CYBA,NCF2,CYBB,CYBC1
GO Process	GO:0050778	Positive regulation of immune response	21	502	0.43	0.0092	9606.ENSP00000009530,9606.ENSP00000216336,9606.ENSP00000233146,9606.ENSP00000243346,9606.ENSP00000258787,9606.ENSP00000263253,9606.ENSP00000284240,9606.ENSP00000293373,9606.ENSP00000357113,9606.ENSP00000357123,9606.ENSP00000364080,9606.ENSP00000378402,9606.ENSP00000378786,9606.ENSP00000378957,9606.ENSP00000380948,9606.ENSP00000391592,9606.ENSP00000398597,9606.ENSP00000405338,9606.ENSP00000411355,…	CD74,CTSG,MSH2,NMI,MYO1G,EP300,THY1,NCKAP1L,IFI16,MNDA,HLA-DQB1,SIN3A,HLA-DRA,MFAP4,ITGB2,PTPN6,EXOSC6,INPP5D,PTPRC,PLCG2,ITGAM
GO Process	GO:0050870	Positive regulation of T cell activation	14	251	0.56	0.0094	9606.ENSP00000009530,9606.ENSP00000215909,9606.ENSP00000219150,9606.ENSP00000284240,9606.ENSP00000293373,9606.ENSP00000339191,9606.ENSP00000364080,9606.ENSP00000371638,9606.ENSP00000378409,9606.ENSP00000378786,9606.ENSP00000386593,9606.ENSP00000391592,9606.ENSP00000393566,9606.ENSP00000411355	CD74,LGALS1,CORO1A,THY1,NCKAP1L,CAV1,HLA-DQB1,SMARCA2,VSIR,HLA-DRA,PBRM1,PTPN6,HLA-DPA1,PTPRC
GO Process	GO:0008152	Metabolic process	158	7988	0.1	0.0096	9606.ENSP00000009530,9606.ENSP00000013070,9606.ENSP00000052754,9606.ENSP00000075120,9606.ENSP00000176763,9606.ENSP00000199320,9606.ENSP00000216336,9606.ENSP00000216639,9606.ENSP00000217131,9606.ENSP00000222219,9606.ENSP00000222286,9606.ENSP00000225371,9606.ENSP00000225964,9606.ENSP00000227266,9606.ENSP00000230340,9606.ENSP00000231751,9606.ENSP00000233146,9606.ENSP00000243346,9606.ENSP00000244534,…	CD74,UBR7,DCN,SLC2A3,STK10,DIMT1,CTSG,VRK1,CTSZ,DNASE2,GAPDHS,EPX,COL1A1,CTSC,BYSL,LTF,MSH2,NMI,H1-3,APOL2,RAC2,ZC3H4,ILKAP,PTPRE,TRIM47,TERF2,NASP,GNS,HEXB,CYBA,MCM4,PIH1D1,SCPEP1,RBM42,METTL16,EP300,DCPS,F13A1,RBM27,TCIRG1,CDK2,TINAGL1,CTDSP1,ITIH1,NDUFS6,THY1,NIFK,COL1A2,RNASE3,GUSB,RNASE2,COL3A1,CD2BP2,ADH1B,GLB1,WDR3,MMP14,SH3PXD2B,PPP2R1B,PPP1R8,USP39,SENP3,BID,GEMIN4,PNKP,UBE2O,PRPF31,POLR…
GO Process	GO:1901701	Cellular response to oxygen-containing compound	34	1057	0.32	0.0097	9606.ENSP00000216336,9606.ENSP00000225964,9606.ENSP00000261623,9606.ENSP00000262865,9606.ENSP00000263579,9606.ENSP00000264832,9606.ENSP00000266970,9606.ENSP00000267257,9606.ENSP00000297268,9606.ENSP00000304408,9606.ENSP00000325527,9606.ENSP00000334448,9606.ENSP00000339191,9606.ENSP00000346886,9606.ENSP00000351490,9606.ENSP00000351908,9606.ENSP00000352516,9606.ENSP00000353408,9606.ENSP00000355013,…	CTSG,COL1A1,CYBA,BPI,DCPS,ICAM1,CDK2,PXN,COL1A2,COL3A1,FBN1,GNG2,CAV1,GABPA,MAX,MAP3K5,DNMT1,MSN,CTR9,COL6A1,TGM2,FLNA,COL5A2,COL4A1,CYBB,SIN3A,CDK1,CREB1,FBP1,PTK7,VIM,MAP2K6,PPP1R9B,PLCG2
GO Process	GO:0022409	Positive regulation of cell-cell adhesion	16	322	0.5	0.0102	9606.ENSP00000009530,9606.ENSP00000215909,9606.ENSP00000216336,9606.ENSP00000219150,9606.ENSP00000284240,9606.ENSP00000293373,9606.ENSP00000339191,9606.ENSP00000364080,9606.ENSP00000371638,9606.ENSP00000378409,9606.ENSP00000378786,9606.ENSP00000380948,9606.ENSP00000386593,9606.ENSP00000391592,9606.ENSP00000393566,9606.ENSP00000411355	CD74,LGALS1,CTSG,CORO1A,THY1,NCKAP1L,CAV1,HLA-DQB1,SMARCA2,VSIR,HLA-DRA,ITGB2,PBRM1,PTPN6,HLA-DPA1,PTPRC
GO Process	GO:0048870	Cell motility	34	1061	0.31	0.0103	9606.ENSP00000216336,9606.ENSP00000219150,9606.ENSP00000222286,9606.ENSP00000225371,9606.ENSP00000246792,9606.ENSP00000252999,9606.ENSP00000258787,9606.ENSP00000261416,9606.ENSP00000262461,9606.ENSP00000264832,9606.ENSP00000267257,9606.ENSP00000293373,9606.ENSP00000302935,9606.ENSP00000304408,9606.ENSP00000307156,9606.ENSP00000308208,9606.ENSP00000329219,9606.ENSP00000346550,9606.ENSP00000346839,…	CTSG,CORO1A,GAPDHS,EPX,RRAS,LAMA5,MYO1G,HEXB,SLC12A2,ICAM1,PXN,NCKAP1L,IL16,COL3A1,LAMB2,MMP14,FMNL1,ANXA6,FN1,MSN,FLNA,COL5A1,EMILIN1,CDK1,SH3KBP1,ITGB2,LCP1,ANO6,PTPRC,PTK7,LPXN,CD63,PECAM1,PPP1R9B
GO Process	GO:0044419	Biological process involved in interspecies interaction between organisms	43	1490	0.27	0.0115	9606.ENSP00000009530,9606.ENSP00000216336,9606.ENSP00000219150,9606.ENSP00000225371,9606.ENSP00000231751,9606.ENSP00000243346,9606.ENSP00000261623,9606.ENSP00000262428,9606.ENSP00000262865,9606.ENSP00000263253,9606.ENSP00000264832,9606.ENSP00000286713,9606.ENSP00000294053,9606.ENSP00000302324,9606.ENSP00000303276,9606.ENSP00000312134,9606.ENSP00000312946,9606.ENSP00000324422,9606.ENSP00000339191,…	CD74,CTSG,CORO1A,EPX,LTF,NMI,CYBA,COTL1,BPI,EP300,ICAM1,STOM,CLPB,RNASE3,RNASE2,PRG2,STAB1,ZYX,CAV1,SP100,FN1,MAP3K5,CTR9,NCF2,IFI16,CD58,WAS,CYBB,TRIM22,NCBP3,WIPF1,CDK1,MFAP4,MORC3,CYBC1,PTPN6,HLA-DPA1,PTPRC,RNASET2,VIM,PLCG2,SAMHD1,ITGAM
GO Process	GO:0006401	RNA catabolic process	11	164	0.64	0.0117	9606.ENSP00000253048,9606.ENSP00000263092,9606.ENSP00000263579,9606.ENSP00000302324,9606.ENSP00000303276,9606.ENSP00000311677,9606.ENSP00000361433,9606.ENSP00000366135,9606.ENSP00000385787,9606.ENSP00000398597,9606.ENSP00000426455	ZC3H4,METTL16,DCPS,RNASE3,RNASE2,PPP1R8,EXOSC2,EXOSC10,POP1,EXOSC6,RNASET2
GO Process	GO:0031167	rRNA methylation	5	25	1.11	0.0117	9606.ENSP00000199320,9606.ENSP00000263092,9606.ENSP00000396673,9606.ENSP00000438349,9606.ENSP00000470560	DIMT1,METTL16,FTSJ3,TRMT112,EMG1
GO Process	GO:0050896	Response to stimulus	155	7835	0.11	0.0117	9606.ENSP00000009530,9606.ENSP00000215909,9606.ENSP00000216336,9606.ENSP00000216639,9606.ENSP00000216968,9606.ENSP00000219150,9606.ENSP00000225371,9606.ENSP00000225964,9606.ENSP00000227266,9606.ENSP00000228945,9606.ENSP00000231751,9606.ENSP00000233146,9606.ENSP00000243346,9606.ENSP00000245932,9606.ENSP00000246792,9606.ENSP00000248598,9606.ENSP00000249066,9606.ENSP00000249071,9606.ENSP00000252268,…	CD74,LGALS1,CTSG,VRK1,PROCR,CORO1A,EPX,COL1A1,CTSC,ARHGDIB,LTF,MSH2,NMI,VASP,RRAS,FGL2,APOL2,RAC2,DPF2,LAMA5,ILKAP,TERF2,NASP,MYO1G,VWF,CYBA,MCM4,COTL1,SLC12A2,BPI,EP300,DCPS,ICAM1,F13A1,TNC,TCIRG1,CDK2,PXN,FERMT3,THY1,NCKAP1L,CLPB,COL1A2,COL6A2,RNASE3,IL16,AFAP1L2,RNASE2,COL3A1,GLB1,LAMB2,MMP14,LTBP4,PRG2,STAB1,TLN1,BLOC1S4,BID,HCLS1,PNKP,ZYX,FBN1,FOXK1,FBLN1,OLFML1,GNG2,CAV1,PTGES,SP100,ANXA6,F…
GO Process	GO:2000147	Positive regulation of cell motility	22	555	0.41	0.0118	9606.ENSP00000009530,9606.ENSP00000219150,9606.ENSP00000225964,9606.ENSP00000246792,9606.ENSP00000249071,9606.ENSP00000264832,9606.ENSP00000279227,9606.ENSP00000284240,9606.ENSP00000293373,9606.ENSP00000308208,9606.ENSP00000331544,9606.ENSP00000339191,9606.ENSP00000346839,9606.ENSP00000349541,9606.ENSP00000367196,9606.ENSP00000375649,9606.ENSP00000378409,9606.ENSP00000409126,9606.ENSP00000411355,…	CD74,CORO1A,COL1A1,RRAS,RAC2,ICAM1,FERMT3,THY1,NCKAP1L,MMP14,FBLN1,CAV1,FN1,CAVIN1,GLIPR2,MYADM,VSIR,ANO6,PTPRC,PECAM1,PLCG2,ARHGEF7
GO Process	GO:1901699	Cellular response to nitrogen compound	24	637	0.38	0.0119	9606.ENSP00000225964,9606.ENSP00000261623,9606.ENSP00000264832,9606.ENSP00000266970,9606.ENSP00000267257,9606.ENSP00000297268,9606.ENSP00000304408,9606.ENSP00000325527,9606.ENSP00000334448,9606.ENSP00000339191,9606.ENSP00000346886,9606.ENSP00000351490,9606.ENSP00000351908,9606.ENSP00000352516,9606.ENSP00000355180,9606.ENSP00000355330,9606.ENSP00000358866,9606.ENSP00000364000,9606.ENSP00000364979,…	COL1A1,CYBA,ICAM1,CDK2,PXN,COL1A2,COL3A1,FBN1,GNG2,CAV1,GABPA,MAX,MAP3K5,DNMT1,COL6A1,TGM2,FLNA,COL5A2,COL4A1,CYBB,SIN3A,FBP1,VIM,PPP1R9B
GO Process	GO:0070527	Platelet aggregation	6	43	0.95	0.0131	9606.ENSP00000279227,9606.ENSP00000316029,9606.ENSP00000318128,9606.ENSP00000346839,9606.ENSP00000358866,9606.ENSP00000391592	FERMT3,TLN1,BLOC1S4,FN1,FLNA,PTPN6
GO Process	GO:1903037	Regulation of leukocyte cell-cell adhesion	17	368	0.47	0.0131	9606.ENSP00000009530,9606.ENSP00000215909,9606.ENSP00000216336,9606.ENSP00000219150,9606.ENSP00000248598,9606.ENSP00000284240,9606.ENSP00000293373,9606.ENSP00000339191,9606.ENSP00000364080,9606.ENSP00000371638,9606.ENSP00000378409,9606.ENSP00000378786,9606.ENSP00000380948,9606.ENSP00000386593,9606.ENSP00000391592,9606.ENSP00000393566,9606.ENSP00000411355	CD74,LGALS1,CTSG,CORO1A,FGL2,THY1,NCKAP1L,CAV1,HLA-DQB1,SMARCA2,VSIR,HLA-DRA,ITGB2,PBRM1,PTPN6,HLA-DPA1,PTPRC
GO Process	GO:0051241	Negative regulation of multicellular organismal process	33	1035	0.31	0.0134	9606.ENSP00000009530,9606.ENSP00000052754,9606.ENSP00000216968,9606.ENSP00000225371,9606.ENSP00000227266,9606.ENSP00000228945,9606.ENSP00000231751,9606.ENSP00000243346,9606.ENSP00000248598,9606.ENSP00000261623,9606.ENSP00000262461,9606.ENSP00000262865,9606.ENSP00000273062,9606.ENSP00000284240,9606.ENSP00000293373,9606.ENSP00000312134,9606.ENSP00000312946,9606.ENSP00000325527,9606.ENSP00000331544,…	CD74,DCN,PROCR,EPX,CTSC,ARHGDIB,LTF,NMI,FGL2,CYBA,SLC12A2,BPI,CTDSP1,THY1,NCKAP1L,PRG2,STAB1,FBN1,FBLN1,SP100,FN1,COL4A2,ARHGAP4,HSPG2,RBBP7,EMILIN1,EVL,SIN3A,VSIR,PTPN6,INPP5D,PTPRC,MAP2K6
GO Process	GO:0048523	Negative regulation of cellular process	103	4736	0.15	0.0139	9606.ENSP00000009530,9606.ENSP00000052754,9606.ENSP00000216336,9606.ENSP00000219150,9606.ENSP00000225964,9606.ENSP00000227266,9606.ENSP00000228945,9606.ENSP00000231751,9606.ENSP00000233146,9606.ENSP00000239882,9606.ENSP00000243346,9606.ENSP00000244534,9606.ENSP00000246792,9606.ENSP00000248598,9606.ENSP00000252268,9606.ENSP00000253048,9606.ENSP00000254667,9606.ENSP00000254942,9606.ENSP00000262265,…	CD74,DCN,CTSG,CORO1A,COL1A1,CTSC,ARHGDIB,LTF,MSH2,ELF1,NMI,H1-3,RRAS,FGL2,DPF2,ZC3H4,PTPRE,TERF2,PIH1D1,RBM42,BPI,METTL16,EP300,DCPS,ICAM1,CDK2,NCOR1,CTDSP1,THY1,NCKAP1L,PHAX,COL3A1,CAVIN3,MMP14,PPP1R8,BID,BASP1,HCLS1,UBE2O,FBN1,FOXK1,FBLN1,CAV1,ACSL4,PTGES,SP100,ANXA6,GABPA,MAX,DNMT1,CTR9,IRF2BP2,DPT,IFI16,MNDA,FLNA,NFKB2,ARHGAP4,COL5A1,EXOSC2,HSPG2,COL5A2,OGN,SPEN,WAS,EXOSC10,SYVN1,NMNAT1,TXNDC…
GO Process	GO:2001046	Positive regulation of integrin-mediated signaling pathway	4	13	1.3	0.0140	9606.ENSP00000264187,9606.ENSP00000307156,9606.ENSP00000358866,9606.ENSP00000447730	NID1,LAMB2,FLNA,CD63
GO Process	GO:0034470	ncRNA processing	18	409	0.45	0.0142	9606.ENSP00000199320,9606.ENSP00000230340,9606.ENSP00000262265,9606.ENSP00000263092,9606.ENSP00000285814,9606.ENSP00000308179,9606.ENSP00000321706,9606.ENSP00000327889,9606.ENSP00000350698,9606.ENSP00000361433,9606.ENSP00000366135,9606.ENSP00000377944,9606.ENSP00000380734,9606.ENSP00000385787,9606.ENSP00000396673,9606.ENSP00000398597,9606.ENSP00000438349,9606.ENSP00000470560	DIMT1,BYSL,PIH1D1,METTL16,NIFK,WDR3,GEMIN4,INTS5,DDX47,EXOSC2,EXOSC10,UTP14A,FAM98B,POP1,FTSJ3,EXOSC6,TRMT112,EMG1
GO Process	GO:0043933	Protein-containing complex organization	42	1465	0.27	0.0145	9606.ENSP00000009530,9606.ENSP00000244534,9606.ENSP00000245932,9606.ENSP00000255120,9606.ENSP00000261623,9606.ENSP00000262265,9606.ENSP00000267257,9606.ENSP00000279227,9606.ENSP00000285814,9606.ENSP00000293373,9606.ENSP00000297268,9606.ENSP00000303920,9606.ENSP00000304903,9606.ENSP00000309714,9606.ENSP00000312981,9606.ENSP00000316029,9606.ENSP00000318822,9606.ENSP00000320176,9606.ENSP00000321706,…	CD74,H1-3,VASP,NASP,CYBA,PIH1D1,PXN,FERMT3,NIFK,NCKAP1L,COL1A2,MZB1,CD2BP2,SH3PXD2B,USP39,TLN1,BID,HCLS1,GEMIN4,PRPF31,FN1,FMOD,MAX,RRM2,TGM2,HLA-DQB1,WAS,KCTD12,NDUFB6,PSIP1,WIPF1,EVL,CDK1,HLA-DRA,COPS7B,HLA-DPA1,ANO6,LPXN,SFSWAP,PPP1R9B,CELF2,SAMHD1
GO Process	GO:0030335	Positive regulation of cell migration	21	529	0.41	0.0154	9606.ENSP00000009530,9606.ENSP00000219150,9606.ENSP00000225964,9606.ENSP00000246792,9606.ENSP00000249071,9606.ENSP00000264832,9606.ENSP00000279227,9606.ENSP00000284240,9606.ENSP00000293373,9606.ENSP00000308208,9606.ENSP00000331544,9606.ENSP00000339191,9606.ENSP00000346839,9606.ENSP00000367196,9606.ENSP00000375649,9606.ENSP00000378409,9606.ENSP00000409126,9606.ENSP00000411355,9606.ENSP00000457421,…	CD74,CORO1A,COL1A1,RRAS,RAC2,ICAM1,FERMT3,THY1,NCKAP1L,MMP14,FBLN1,CAV1,FN1,GLIPR2,MYADM,VSIR,ANO6,PTPRC,PECAM1,PLCG2,ARHGEF7
GO Process	GO:0001817	Regulation of cytokine production	26	739	0.36	0.0161	9606.ENSP00000009530,9606.ENSP00000221804,9606.ENSP00000225371,9606.ENSP00000231751,9606.ENSP00000239882,9606.ENSP00000243346,9606.ENSP00000261623,9606.ENSP00000262865,9606.ENSP00000266718,9606.ENSP00000293373,9606.ENSP00000302935,9606.ENSP00000303042,9606.ENSP00000312134,9606.ENSP00000331544,9606.ENSP00000346839,9606.ENSP00000357113,9606.ENSP00000357123,9606.ENSP00000358501,9606.ENSP00000367851,…	CD74,CLC,EPX,LTF,ELF1,NMI,CYBA,BPI,LUM,NCKAP1L,IL16,AFAP1L2,PRG2,FBLN1,FN1,IFI16,MNDA,CD58,CYBB,VSIR,PLD3,PTPN6,HLA-DPA1,INPP5D,PTPRC,PLCG2
GO Process	GO:0051130	Positive regulation of cellular component organization	33	1049	0.31	0.0161	9606.ENSP00000052754,9606.ENSP00000240423,9606.ENSP00000245932,9606.ENSP00000249071,9606.ENSP00000254942,9606.ENSP00000262265,9606.ENSP00000263253,9606.ENSP00000263277,9606.ENSP00000266970,9606.ENSP00000267257,9606.ENSP00000284240,9606.ENSP00000293373,9606.ENSP00000312734,9606.ENSP00000318822,9606.ENSP00000320176,9606.ENSP00000323511,9606.ENSP00000339191,9606.ENSP00000346839,9606.ENSP00000352516,…	DCN,NCAPH,VASP,RAC2,TERF2,PIH1D1,EP300,EHD2,CDK2,PXN,THY1,NCKAP1L,RAB8B,BID,HCLS1,PNKP,CAV1,FN1,DNMT1,MSN,FLNA,WAS,EMILIN1,EVL,SYNPO,SIN3A,LCP1,SEPTIN9,ANO6,PTK7,CD63,PLCG2,ARHGEF7
GO Process	GO:0048856	Anatomical structure development	109	5117	0.14	0.0168	9606.ENSP00000009530,9606.ENSP00000052754,9606.ENSP00000215909,9606.ENSP00000217131,9606.ENSP00000222219,9606.ENSP00000225964,9606.ENSP00000230340,9606.ENSP00000231751,9606.ENSP00000233146,9606.ENSP00000245932,9606.ENSP00000246792,9606.ENSP00000249071,9606.ENSP00000252268,9606.ENSP00000252999,9606.ENSP00000254942,9606.ENSP00000255120,9606.ENSP00000261416,9606.ENSP00000262265,9606.ENSP00000263253,…	CD74,DCN,LGALS1,CTSZ,DNASE2,COL1A1,BYSL,LTF,MSH2,VASP,RRAS,RAC2,DPF2,LAMA5,TERF2,NASP,HEXB,PIH1D1,EP300,NID1,ICAM1,TNC,TCIRG1,PXN,FERMT3,THY1,PDLIM3,NCKAP1L,COL6A3,COL1A2,LUZP1,COL3A1,LAMB2,MMP14,SH3PXD2B,PPP2R1B,BLOC1S4,BASP1,HCLS1,COL12A1,FBN1,BGN,FOXK1,FBLN1,CAV1,ACSL4,ANXA6,FN1,GABPA,MAX,DNMT1,MSN,COL4A2,RRM2,CALD1,CTR9,COL6A1,TGM2,IRF2BP2,IFI16,S100A4,FLNA,NFKB2,ARHGAP4,COL5A1,FHL3,MARCKSL1,…
GO Process	GO:0071027	Nuclear RNA surveillance	4	14	1.26	0.0168	9606.ENSP00000253048,9606.ENSP00000361433,9606.ENSP00000366135,9606.ENSP00000398597	ZC3H4,EXOSC2,EXOSC10,EXOSC6
GO Process	GO:0071417	Cellular response to organonitrogen compound	22	574	0.39	0.0168	9606.ENSP00000225964,9606.ENSP00000261623,9606.ENSP00000264832,9606.ENSP00000267257,9606.ENSP00000297268,9606.ENSP00000304408,9606.ENSP00000325527,9606.ENSP00000334448,9606.ENSP00000339191,9606.ENSP00000346886,9606.ENSP00000351490,9606.ENSP00000352516,9606.ENSP00000355180,9606.ENSP00000355330,9606.ENSP00000358866,9606.ENSP00000364000,9606.ENSP00000364979,9606.ENSP00000367851,9606.ENSP00000378402,…	COL1A1,CYBA,ICAM1,PXN,COL1A2,COL3A1,FBN1,GNG2,CAV1,GABPA,MAX,DNMT1,COL6A1,TGM2,FLNA,COL5A2,COL4A1,CYBB,SIN3A,FBP1,VIM,PPP1R9B
GO Process	GO:0034660	ncRNA metabolic process	21	535	0.4	0.0171	9606.ENSP00000199320,9606.ENSP00000230340,9606.ENSP00000253048,9606.ENSP00000262265,9606.ENSP00000263092,9606.ENSP00000285814,9606.ENSP00000308179,9606.ENSP00000321706,9606.ENSP00000324124,9606.ENSP00000327889,9606.ENSP00000349541,9606.ENSP00000350698,9606.ENSP00000361433,9606.ENSP00000366135,9606.ENSP00000377944,9606.ENSP00000380734,9606.ENSP00000385787,9606.ENSP00000396673,9606.ENSP00000398597,…	DIMT1,BYSL,ZC3H4,PIH1D1,METTL16,NIFK,WDR3,GEMIN4,POLR2L,INTS5,CAVIN1,DDX47,EXOSC2,EXOSC10,UTP14A,FAM98B,POP1,FTSJ3,EXOSC6,TRMT112,EMG1
GO Process	GO:0002703	Regulation of leukocyte mediated immunity	13	239	0.54	0.0172	9606.ENSP00000221804,9606.ENSP00000233146,9606.ENSP00000249071,9606.ENSP00000264832,9606.ENSP00000293373,9606.ENSP00000365891,9606.ENSP00000378786,9606.ENSP00000380948,9606.ENSP00000391592,9606.ENSP00000398597,9606.ENSP00000411355,9606.ENSP00000482457,9606.ENSP00000496959	CLC,MSH2,RAC2,ICAM1,NCKAP1L,WAS,HLA-DRA,ITGB2,PTPN6,EXOSC6,PTPRC,PLCG2,ITGAM
GO Process	GO:0050871	Positive regulation of B cell activation	8	92	0.75	0.0177	9606.ENSP00000009530,9606.ENSP00000233146,9606.ENSP00000293373,9606.ENSP00000308208,9606.ENSP00000380921,9606.ENSP00000398597,9606.ENSP00000405338,9606.ENSP00000411355	CD74,MSH2,NCKAP1L,MMP14,SH3KBP1,EXOSC6,INPP5D,PTPRC
GO Process	GO:0050794	Regulation of cellular process	203	11025	0.07	0.0179	9606.ENSP00000009530,9606.ENSP00000052754,9606.ENSP00000176763,9606.ENSP00000199320,9606.ENSP00000215909,9606.ENSP00000216336,9606.ENSP00000216639,9606.ENSP00000217131,9606.ENSP00000219150,9606.ENSP00000221804,9606.ENSP00000222286,9606.ENSP00000225964,9606.ENSP00000227266,9606.ENSP00000228945,9606.ENSP00000230340,9606.ENSP00000231751,9606.ENSP00000233146,9606.ENSP00000239882,9606.ENSP00000240423,…	CD74,DCN,STK10,DIMT1,LGALS1,CTSG,VRK1,CTSZ,CORO1A,CLC,GAPDHS,COL1A1,CTSC,ARHGDIB,BYSL,LTF,MSH2,ELF1,NCAPH,NMI,H1-3,VASP,RRAS,FGL2,RAC2,DPF2,LAMA5,ZC3H4,ILKAP,PTPRE,TERF2,MYO1G,VWF,HEXB,CYBA,MCM4,PIH1D1,COTL1,SLC12A2,RBM42,BPI,METTL16,EP300,EHD2,DCPS,NID1,ICAM1,TNC,TCIRG1,LUM,CDK2,PXN,NCOR1,CTDSP1,FERMT3,THY1,STOM,NCKAP1L,CLPB,COL1A2,PHAX,IL16,AFAP1L2,MZB1,COL3A1,LAMB2,CAVIN3,MMP14,PPP2R1B,PPP1R8,…
GO Process	GO:0019886	Antigen processing and presentation of exogenous peptide antigen via MHC class II	5	29	1.05	0.0182	9606.ENSP00000009530,9606.ENSP00000364080,9606.ENSP00000378786,9606.ENSP00000384886,9606.ENSP00000393566	CD74,HLA-DQB1,HLA-DRA,IFI30,HLA-DPA1
GO Process	GO:0050670	Regulation of lymphocyte proliferation	13	242	0.54	0.0187	9606.ENSP00000009530,9606.ENSP00000219150,9606.ENSP00000221804,9606.ENSP00000249071,9606.ENSP00000293373,9606.ENSP00000303920,9606.ENSP00000318822,9606.ENSP00000357123,9606.ENSP00000378409,9606.ENSP00000391592,9606.ENSP00000393566,9606.ENSP00000405338,9606.ENSP00000411355	CD74,CORO1A,CLC,RAC2,NCKAP1L,MZB1,BID,MNDA,VSIR,PTPN6,HLA-DPA1,INPP5D,PTPRC
GO Process	GO:0009605	Response to external stimulus	59	2355	0.21	0.0194	9606.ENSP00000009530,9606.ENSP00000216336,9606.ENSP00000219150,9606.ENSP00000225371,9606.ENSP00000225964,9606.ENSP00000231751,9606.ENSP00000243346,9606.ENSP00000245932,9606.ENSP00000249071,9606.ENSP00000252999,9606.ENSP00000261623,9606.ENSP00000262428,9606.ENSP00000262461,9606.ENSP00000262865,9606.ENSP00000263579,9606.ENSP00000293373,9606.ENSP00000294053,9606.ENSP00000302324,9606.ENSP00000302935,…	CD74,CTSG,CORO1A,EPX,COL1A1,LTF,NMI,VASP,RAC2,LAMA5,CYBA,COTL1,SLC12A2,BPI,DCPS,NCKAP1L,CLPB,RNASE3,IL16,RNASE2,LAMB2,MMP14,PRG2,STAB1,ZYX,FBN1,FOXK1,CAV1,SP100,MAX,MAP3K5,CTR9,NCF2,IFI16,CD58,WAS,CYBB,TRIM22,LSP1,NCBP3,WIPF1,MFAP4,ITGB2,MORC3,CYBC1,PTPN6,HLA-DPA1,ANO6,PTPRC,PTK7,RNASET2,DPYSL2,SLC16A1,VIM,CD63,PPP1R9B,PLCG2,SAMHD1,ITGAM
GO Process	GO:0098609	Cell-cell adhesion	21	542	0.4	0.0194	9606.ENSP00000160262,9606.ENSP00000176763,9606.ENSP00000215909,9606.ENSP00000249071,9606.ENSP00000252999,9606.ENSP00000264832,9606.ENSP00000279227,9606.ENSP00000284240,9606.ENSP00000297848,9606.ENSP00000316029,9606.ENSP00000318128,9606.ENSP00000346839,9606.ENSP00000353408,9606.ENSP00000358501,9606.ENSP00000358866,9606.ENSP00000380948,9606.ENSP00000391592,9606.ENSP00000411355,9606.ENSP00000416387,…	ICAM3,STK10,LGALS1,RAC2,LAMA5,ICAM1,FERMT3,THY1,COL14A1,TLN1,BLOC1S4,FN1,MSN,CD58,FLNA,ITGB2,PTPN6,PTPRC,FBLIM1,PECAM1,ITGAM
GO Process	GO:0071345	Cellular response to cytokine stimulus	25	711	0.35	0.0201	9606.ENSP00000009530,9606.ENSP00000216336,9606.ENSP00000219150,9606.ENSP00000225964,9606.ENSP00000243346,9606.ENSP00000261623,9606.ENSP00000262461,9606.ENSP00000264832,9606.ENSP00000265686,9606.ENSP00000302935,9606.ENSP00000320176,9606.ENSP00000324422,9606.ENSP00000339191,9606.ENSP00000343023,9606.ENSP00000351908,9606.ENSP00000355013,9606.ENSP00000357113,9606.ENSP00000357123,9606.ENSP00000358501,…	CD74,CTSG,CORO1A,COL1A1,NMI,CYBA,SLC12A2,ICAM1,TCIRG1,IL16,HCLS1,ZYX,CAV1,SP100,MAP3K5,CTR9,IFI16,MNDA,CD58,WAS,LSP1,CREB1,PTPN6,HLA-DPA1,VIM
GO Process	GO:0071711	Basement membrane organization	5	30	1.03	0.0202	9606.ENSP00000264187,9606.ENSP00000304408,9606.ENSP00000307156,9606.ENSP00000339191,9606.ENSP00000364979	NID1,COL3A1,LAMB2,CAV1,COL4A1
GO Process	GO:1902105	Regulation of leukocyte differentiation	15	315	0.49	0.0205	9606.ENSP00000009530,9606.ENSP00000231751,9606.ENSP00000248598,9606.ENSP00000293373,9606.ENSP00000308208,9606.ENSP00000320176,9606.ENSP00000325527,9606.ENSP00000371638,9606.ENSP00000378409,9606.ENSP00000378786,9606.ENSP00000386593,9606.ENSP00000387699,9606.ENSP00000391592,9606.ENSP00000405338,9606.ENSP00000411355	CD74,LTF,FGL2,NCKAP1L,MMP14,HCLS1,FBN1,SMARCA2,VSIR,HLA-DRA,PBRM1,CREB1,PTPN6,INPP5D,PTPRC
GO Process	GO:0071593	Lymphocyte aggregation	3	5	1.59	0.0207	9606.ENSP00000176763,9606.ENSP00000249071,9606.ENSP00000353408	STK10,RAC2,MSN
GO Process	GO:1902107	Positive regulation of leukocyte differentiation	11	181	0.59	0.0207	9606.ENSP00000009530,9606.ENSP00000293373,9606.ENSP00000308208,9606.ENSP00000320176,9606.ENSP00000371638,9606.ENSP00000378409,9606.ENSP00000378786,9606.ENSP00000386593,9606.ENSP00000387699,9606.ENSP00000405338,9606.ENSP00000411355	CD74,NCKAP1L,MMP14,HCLS1,SMARCA2,VSIR,HLA-DRA,PBRM1,CREB1,INPP5D,PTPRC
GO Process	GO:1902975	Mitotic DNA replication initiation	3	5	1.59	0.0207	9606.ENSP00000262105,9606.ENSP00000401018,9606.ENSP00000480987	MCM4,GINS3,MCM3
GO Process	GO:0090322	Regulation of superoxide metabolic process	5	31	1.02	0.0218	9606.ENSP00000261623,9606.ENSP00000345008,9606.ENSP00000349181,9606.ENSP00000380948,9606.ENSP00000496959	CYBA,FBLN5,HVCN1,ITGB2,ITGAM
GO Process	GO:0044238	Primary metabolic process	142	7156	0.11	0.0219	9606.ENSP00000009530,9606.ENSP00000013070,9606.ENSP00000052754,9606.ENSP00000075120,9606.ENSP00000176763,9606.ENSP00000199320,9606.ENSP00000216336,9606.ENSP00000216639,9606.ENSP00000217131,9606.ENSP00000222219,9606.ENSP00000222286,9606.ENSP00000227266,9606.ENSP00000230340,9606.ENSP00000231751,9606.ENSP00000233146,9606.ENSP00000243346,9606.ENSP00000244534,9606.ENSP00000249066,9606.ENSP00000253048,…	CD74,UBR7,DCN,SLC2A3,STK10,DIMT1,CTSG,VRK1,CTSZ,DNASE2,GAPDHS,CTSC,BYSL,LTF,MSH2,NMI,H1-3,APOL2,ZC3H4,ILKAP,PTPRE,TRIM47,TERF2,NASP,HEXB,MCM4,PIH1D1,SCPEP1,RBM42,METTL16,EP300,DCPS,F13A1,RBM27,TCIRG1,CDK2,TINAGL1,CTDSP1,NDUFS6,THY1,NIFK,RNASE3,GUSB,RNASE2,COL3A1,CD2BP2,ADH1B,GLB1,WDR3,MMP14,PPP2R1B,PPP1R8,USP39,SENP3,GEMIN4,PNKP,UBE2O,PRPF31,POLR2L,FBN1,BGN,INTS5,FOXK1,FBLN1,CSTF2T,MRPL35,CAV1,AC…
GO Process	GO:0090501	RNA phosphodiester bond hydrolysis	10	153	0.62	0.0219	9606.ENSP00000263579,9606.ENSP00000302324,9606.ENSP00000303276,9606.ENSP00000311677,9606.ENSP00000332444,9606.ENSP00000361433,9606.ENSP00000366135,9606.ENSP00000385787,9606.ENSP00000426455,9606.ENSP00000493536	DCPS,RNASE3,RNASE2,PPP1R8,CSTF2T,EXOSC2,EXOSC10,POP1,RNASET2,SAMHD1
GO Process	GO:0032502	Developmental process	117	5657	0.12	0.0240	9606.ENSP00000009530,9606.ENSP00000052754,9606.ENSP00000215909,9606.ENSP00000217131,9606.ENSP00000222219,9606.ENSP00000225964,9606.ENSP00000227266,9606.ENSP00000230340,9606.ENSP00000231751,9606.ENSP00000233146,9606.ENSP00000239882,9606.ENSP00000245932,9606.ENSP00000246792,9606.ENSP00000249071,9606.ENSP00000252268,9606.ENSP00000252999,9606.ENSP00000254942,9606.ENSP00000255120,9606.ENSP00000261416,…	CD74,DCN,LGALS1,CTSZ,DNASE2,COL1A1,CTSC,BYSL,LTF,MSH2,ELF1,VASP,RRAS,RAC2,DPF2,LAMA5,TERF2,NASP,HEXB,PIH1D1,SLC12A2,EP300,NID1,ICAM1,TNC,TCIRG1,PXN,FERMT3,THY1,PDLIM3,NCKAP1L,COL6A3,COL1A2,SLFN5,LUZP1,COL3A1,LAMB2,MMP14,SH3PXD2B,PPP2R1B,BLOC1S4,BASP1,HCLS1,COL12A1,FBN1,BGN,FOXK1,FBLN1,CAV1,ACSL4,SEPTIN6,ANXA6,FN1,GABPA,MAX,DNMT1,MSN,COL4A2,RRM2,CALD1,CTR9,COL6A1,TGM2,IRF2BP2,IFI16,S100A4,FLNA,NFK…
GO Process	GO:0006996	Organelle organization	79	3470	0.17	0.0243	9606.ENSP00000216639,9606.ENSP00000217133,9606.ENSP00000218089,9606.ENSP00000219150,9606.ENSP00000233146,9606.ENSP00000240423,9606.ENSP00000244040,9606.ENSP00000244534,9606.ENSP00000245932,9606.ENSP00000249071,9606.ENSP00000252268,9606.ENSP00000252999,9606.ENSP00000254942,9606.ENSP00000255120,9606.ENSP00000258787,9606.ENSP00000261416,9606.ENSP00000262105,9606.ENSP00000262265,9606.ENSP00000263253,…	VRK1,TUBB1,STAG2,CORO1A,MSH2,NCAPH,RAB22A,H1-3,VASP,RAC2,DPF2,LAMA5,TERF2,NASP,MYO1G,HEXB,MCM4,PIH1D1,EP300,EHD2,TCIRG1,CDK2,NCOR1,THY1,PDLIM3,NCKAP1L,CAVIN3,SH3PXD2B,RAB8B,TLN1,BLOC1S4,BID,HCLS1,ZYX,FMNL1,CAV1,SEPTIN6,SP100,DNMT1,MCMBP,MSN,CALD1,EPB41L2,IFI16,FLNA,ARHGAP4,FHL3,MAP7D1,MARCKSL1,WAS,EXOSC10,NDUFB6,RBBP7,SMARCA2,STAG1,WIPF1,EVL,SYNPO,CDK1,SH3KBP1,LCP1,PBRM1,CREB1,ARPC1B,GINS3,TOP2A,…
GO Process	GO:0009607	Response to biotic stimulus	39	1375	0.26	0.0255	9606.ENSP00000009530,9606.ENSP00000216336,9606.ENSP00000219150,9606.ENSP00000225371,9606.ENSP00000231751,9606.ENSP00000243346,9606.ENSP00000261623,9606.ENSP00000262428,9606.ENSP00000262865,9606.ENSP00000263253,9606.ENSP00000294053,9606.ENSP00000302324,9606.ENSP00000303276,9606.ENSP00000312134,9606.ENSP00000312946,9606.ENSP00000324422,9606.ENSP00000339191,9606.ENSP00000343023,9606.ENSP00000351908,…	CD74,CTSG,CORO1A,EPX,LTF,NMI,CYBA,COTL1,BPI,EP300,CLPB,RNASE3,RNASE2,PRG2,STAB1,ZYX,CAV1,SP100,MAP3K5,CTR9,NCF2,IFI16,CD58,WAS,CYBB,TRIM22,NCBP3,WIPF1,MFAP4,MORC3,CYBC1,PTPN6,HLA-DPA1,PTPRC,RNASET2,VIM,PLCG2,SAMHD1,ITGAM
GO Process	GO:0051707	Response to other organism	38	1328	0.27	0.0258	9606.ENSP00000009530,9606.ENSP00000216336,9606.ENSP00000219150,9606.ENSP00000225371,9606.ENSP00000231751,9606.ENSP00000243346,9606.ENSP00000261623,9606.ENSP00000262428,9606.ENSP00000262865,9606.ENSP00000294053,9606.ENSP00000302324,9606.ENSP00000303276,9606.ENSP00000312134,9606.ENSP00000312946,9606.ENSP00000324422,9606.ENSP00000339191,9606.ENSP00000343023,9606.ENSP00000351908,9606.ENSP00000355013,…	CD74,CTSG,CORO1A,EPX,LTF,NMI,CYBA,COTL1,BPI,CLPB,RNASE3,RNASE2,PRG2,STAB1,ZYX,CAV1,SP100,MAP3K5,CTR9,NCF2,IFI16,CD58,WAS,CYBB,TRIM22,NCBP3,WIPF1,MFAP4,MORC3,CYBC1,PTPN6,HLA-DPA1,PTPRC,RNASET2,VIM,PLCG2,SAMHD1,ITGAM
GO Process	GO:0022407	Regulation of cell-cell adhesion	19	480	0.41	0.0264	9606.ENSP00000009530,9606.ENSP00000215909,9606.ENSP00000216336,9606.ENSP00000219150,9606.ENSP00000248598,9606.ENSP00000279227,9606.ENSP00000284240,9606.ENSP00000293373,9606.ENSP00000339191,9606.ENSP00000364080,9606.ENSP00000371638,9606.ENSP00000375649,9606.ENSP00000378409,9606.ENSP00000378786,9606.ENSP00000380948,9606.ENSP00000386593,9606.ENSP00000391592,9606.ENSP00000393566,9606.ENSP00000411355	CD74,LGALS1,CTSG,CORO1A,FGL2,FERMT3,THY1,NCKAP1L,CAV1,HLA-DQB1,SMARCA2,MYADM,VSIR,HLA-DRA,ITGB2,PBRM1,PTPN6,HLA-DPA1,PTPRC
GO Process	GO:0051094	Positive regulation of developmental process	38	1332	0.26	0.0265	9606.ENSP00000009530,9606.ENSP00000052754,9606.ENSP00000225964,9606.ENSP00000231751,9606.ENSP00000233146,9606.ENSP00000246792,9606.ENSP00000252268,9606.ENSP00000263277,9606.ENSP00000264187,9606.ENSP00000293373,9606.ENSP00000307156,9606.ENSP00000308208,9606.ENSP00000319281,9606.ENSP00000320176,9606.ENSP00000346839,9606.ENSP00000351908,9606.ENSP00000355330,9606.ENSP00000358866,9606.ENSP00000364912,…	CD74,DCN,COL1A1,LTF,MSH2,RRAS,DPF2,EHD2,NID1,NCKAP1L,LAMB2,MMP14,BASP1,HCLS1,FN1,MAP3K5,TGM2,FLNA,SPEN,GLIPR2,CYBB,RBBP7,EMILIN1,SMARCA2,MYADM,SIN3A,VSIR,CDK1,HLA-DRA,ITGB2,PBRM1,CREB1,EXOSC6,INPP5D,ANO6,PTPRC,MRTFB,ARHGEF7
GO Process	GO:0070887	Cellular response to chemical stimulus	63	2609	0.19	0.0265	9606.ENSP00000009530,9606.ENSP00000216336,9606.ENSP00000219150,9606.ENSP00000225371,9606.ENSP00000225964,9606.ENSP00000243346,9606.ENSP00000261623,9606.ENSP00000262461,9606.ENSP00000262865,9606.ENSP00000263253,9606.ENSP00000263579,9606.ENSP00000264832,9606.ENSP00000265686,9606.ENSP00000266970,9606.ENSP00000267257,9606.ENSP00000293373,9606.ENSP00000297268,9606.ENSP00000302935,9606.ENSP00000304408,…	CD74,CTSG,CORO1A,EPX,COL1A1,NMI,CYBA,SLC12A2,BPI,EP300,DCPS,ICAM1,TCIRG1,CDK2,PXN,NCKAP1L,COL1A2,IL16,COL3A1,LTBP4,HCLS1,ZYX,FBN1,GNG2,CAV1,PTGES,SP100,GABPA,FMOD,HVCN1,MAX,MAP3K5,DNMT1,MSN,COL4A2,CTR9,COL6A1,TGM2,IFI16,MNDA,CD58,FLNA,COL5A2,COL4A1,WAS,CYBB,GLRX,LSP1,SIN3A,CDK1,ITGB2,CREB1,PTPN6,HLA-DPA1,FBP1,ANO6,PTK7,LPXN,SLC16A1,VIM,MAP2K6,PPP1R9B,PLCG2
GO Process	GO:0045621	Positive regulation of lymphocyte differentiation	9	129	0.65	0.0268	9606.ENSP00000009530,9606.ENSP00000293373,9606.ENSP00000308208,9606.ENSP00000371638,9606.ENSP00000378409,9606.ENSP00000378786,9606.ENSP00000386593,9606.ENSP00000405338,9606.ENSP00000411355	CD74,NCKAP1L,MMP14,SMARCA2,VSIR,HLA-DRA,PBRM1,INPP5D,PTPRC
GO Process	GO:0002449	Lymphocyte mediated immunity	10	159	0.61	0.0271	9606.ENSP00000009530,9606.ENSP00000219150,9606.ENSP00000227266,9606.ENSP00000233146,9606.ENSP00000258787,9606.ENSP00000264832,9606.ENSP00000265686,9606.ENSP00000391592,9606.ENSP00000398597,9606.ENSP00000405338	CD74,CORO1A,CTSC,MSH2,MYO1G,ICAM1,TCIRG1,PTPN6,EXOSC6,INPP5D
GO Process	GO:0090305	Nucleic acid phosphodiester bond hydrolysis	13	257	0.51	0.0271	9606.ENSP00000222219,9606.ENSP00000263579,9606.ENSP00000302324,9606.ENSP00000303276,9606.ENSP00000311677,9606.ENSP00000323511,9606.ENSP00000332444,9606.ENSP00000361433,9606.ENSP00000366135,9606.ENSP00000385787,9606.ENSP00000387050,9606.ENSP00000426455,9606.ENSP00000493536	DNASE2,DCPS,RNASE3,RNASE2,PPP1R8,PNKP,CSTF2T,EXOSC2,EXOSC10,POP1,PLD3,RNASET2,SAMHD1
GO Process	GO:0002285	Lymphocyte activation involved in immune response	9	130	0.65	0.0276	9606.ENSP00000009530,9606.ENSP00000215909,9606.ENSP00000219150,9606.ENSP00000233146,9606.ENSP00000248598,9606.ENSP00000264832,9606.ENSP00000381581,9606.ENSP00000398597,9606.ENSP00000482457	CD74,LGALS1,CORO1A,MSH2,FGL2,ICAM1,LCP1,EXOSC6,PLCG2
GO Process	GO:0045595	Regulation of cell differentiation	43	1582	0.24	0.0276	9606.ENSP00000009530,9606.ENSP00000225964,9606.ENSP00000231751,9606.ENSP00000246792,9606.ENSP00000248598,9606.ENSP00000252268,9606.ENSP00000264187,9606.ENSP00000265686,9606.ENSP00000273062,9606.ENSP00000284240,9606.ENSP00000293373,9606.ENSP00000307156,9606.ENSP00000308208,9606.ENSP00000320176,9606.ENSP00000325527,9606.ENSP00000331544,9606.ENSP00000339191,9606.ENSP00000346839,9606.ENSP00000346886,…	CD74,COL1A1,LTF,RRAS,FGL2,DPF2,NID1,TCIRG1,CTDSP1,THY1,NCKAP1L,LAMB2,MMP14,HCLS1,FBN1,FBLN1,CAV1,FN1,GABPA,MAP3K5,DNMT1,CTR9,TGM2,FLNA,ARHGAP4,COL5A1,COL5A2,SPEN,GLIPR2,RBBP7,SMARCA2,MYADM,SIN3A,VSIR,CDK1,HLA-DRA,PBRM1,CREB1,PTPN6,INPP5D,PTPRC,DPYSL2,ARHGEF7
GO Process	GO:2000026	Regulation of multicellular organismal development	39	1389	0.26	0.0288	9606.ENSP00000009530,9606.ENSP00000052754,9606.ENSP00000227266,9606.ENSP00000231751,9606.ENSP00000246792,9606.ENSP00000248598,9606.ENSP00000252999,9606.ENSP00000262461,9606.ENSP00000273062,9606.ENSP00000284240,9606.ENSP00000293373,9606.ENSP00000308208,9606.ENSP00000312946,9606.ENSP00000319281,9606.ENSP00000320176,9606.ENSP00000325527,9606.ENSP00000339191,9606.ENSP00000343023,9606.ENSP00000346839,…	CD74,DCN,CTSC,LTF,RRAS,FGL2,LAMA5,SLC12A2,CTDSP1,THY1,NCKAP1L,MMP14,STAB1,BASP1,HCLS1,FBN1,CAV1,SP100,FN1,GABPA,COL4A2,CTR9,TGM2,ARHGAP4,HSPG2,SPEN,CYBB,EMILIN1,SMARCA2,VSIR,CDK1,HLA-DRA,ITGB2,PBRM1,CREB1,PTPN6,INPP5D,ANO6,PTPRC
GO Process	GO:0050792	Regulation of viral process	10	161	0.6	0.0290	9606.ENSP00000009530,9606.ENSP00000215909,9606.ENSP00000231751,9606.ENSP00000286713,9606.ENSP00000331544,9606.ENSP00000343023,9606.ENSP00000357113,9606.ENSP00000369299,9606.ENSP00000411532,9606.ENSP00000438483	CD74,LGALS1,LTF,STOM,FBLN1,SP100,IFI16,TRIM22,TOP2A,KPNA2
GO Process	GO:1903706	Regulation of hemopoiesis	17	410	0.43	0.0309	9606.ENSP00000009530,9606.ENSP00000231751,9606.ENSP00000248598,9606.ENSP00000293373,9606.ENSP00000308208,9606.ENSP00000320176,9606.ENSP00000325527,9606.ENSP00000346886,9606.ENSP00000355013,9606.ENSP00000371638,9606.ENSP00000378409,9606.ENSP00000378786,9606.ENSP00000386593,9606.ENSP00000387699,9606.ENSP00000391592,9606.ENSP00000405338,9606.ENSP00000411355	CD74,LTF,FGL2,NCKAP1L,MMP14,HCLS1,FBN1,GABPA,CTR9,SMARCA2,VSIR,HLA-DRA,PBRM1,CREB1,PTPN6,INPP5D,PTPRC
GO Process	GO:0072678	T cell migration	5	35	0.96	0.0315	9606.ENSP00000219150,9606.ENSP00000258787,9606.ENSP00000262461,9606.ENSP00000264832,9606.ENSP00000353408	CORO1A,MYO1G,SLC12A2,ICAM1,MSN
GO Process	GO:0045321	Leukocyte activation	21	574	0.37	0.0323	9606.ENSP00000009530,9606.ENSP00000215909,9606.ENSP00000216336,9606.ENSP00000219150,9606.ENSP00000233146,9606.ENSP00000243346,9606.ENSP00000248598,9606.ENSP00000263253,9606.ENSP00000264832,9606.ENSP00000265686,9606.ENSP00000353408,9606.ENSP00000355568,9606.ENSP00000365891,9606.ENSP00000366395,9606.ENSP00000380948,9606.ENSP00000381581,9606.ENSP00000391592,9606.ENSP00000398597,9606.ENSP00000411355,…	CD74,LGALS1,CTSG,CORO1A,MSH2,NMI,FGL2,EP300,ICAM1,TCIRG1,MSN,IRF2BP2,WAS,SYVN1,ITGB2,LCP1,PTPN6,EXOSC6,PTPRC,PLCG2,ITGAM
GO Process	GO:1901700	Response to oxygen-containing compound	42	1547	0.24	0.0323	9606.ENSP00000216336,9606.ENSP00000225964,9606.ENSP00000255120,9606.ENSP00000261623,9606.ENSP00000262865,9606.ENSP00000263579,9606.ENSP00000264832,9606.ENSP00000266970,9606.ENSP00000267257,9606.ENSP00000297268,9606.ENSP00000300527,9606.ENSP00000304408,9606.ENSP00000306920,9606.ENSP00000325527,9606.ENSP00000334448,9606.ENSP00000339191,9606.ENSP00000343023,9606.ENSP00000346886,9606.ENSP00000351490,…	CTSG,COL1A1,NASP,CYBA,BPI,DCPS,ICAM1,CDK2,PXN,COL1A2,COL6A2,COL3A1,GLB1,FBN1,GNG2,CAV1,SP100,GABPA,MAX,MAP3K5,DNMT1,MSN,CTR9,COL6A1,TGM2,FLNA,COL5A2,COL4A1,CYBB,SIN3A,CDK1,CREB1,TBXAS1,ARPC1B,FBP1,PTK7,VIM,MAP2K6,PPP1R9B,PLCG2,VPS13C,SDF4
GO Process	GO:0048513	Animal organ development	74	3246	0.17	0.0349	9606.ENSP00000009530,9606.ENSP00000052754,9606.ENSP00000215909,9606.ENSP00000217131,9606.ENSP00000222219,9606.ENSP00000225964,9606.ENSP00000231751,9606.ENSP00000233146,9606.ENSP00000246792,9606.ENSP00000252999,9606.ENSP00000255120,9606.ENSP00000263253,9606.ENSP00000264187,9606.ENSP00000265131,9606.ENSP00000265686,9606.ENSP00000284240,9606.ENSP00000284767,9606.ENSP00000293373,9606.ENSP00000295550,…	CD74,DCN,LGALS1,CTSZ,DNASE2,COL1A1,LTF,MSH2,RRAS,LAMA5,NASP,EP300,NID1,TNC,TCIRG1,THY1,PDLIM3,NCKAP1L,COL6A3,COL1A2,LUZP1,COL3A1,LAMB2,MMP14,SH3PXD2B,BASP1,HCLS1,FBN1,BGN,FOXK1,CAV1,ANXA6,FN1,MAX,MSN,TGM2,IRF2BP2,IFI16,S100A4,FLNA,NFKB2,COL5A1,FHL3,HSPG2,COL5A2,OGN,POFUT1,COL4A1,SYVN1,RBBP7,EMILIN1,EVL,TAGLN,SIN3A,CDK1,ETV6,LCP1,CREB1,PTPN6,PTPRC,TOP2A,TGFBI,PTK7,DPYSL2,VIM,PECAM1,MRTFB,MAP2K6,PP…
GO Process	GO:0071051	Polyadenylation-dependent snoRNA 3-end processing	3	7	1.44	0.0350	9606.ENSP00000361433,9606.ENSP00000366135,9606.ENSP00000398597	EXOSC2,EXOSC10,EXOSC6
GO Process	GO:1902565	Positive regulation of neutrophil activation	3	7	1.44	0.0350	9606.ENSP00000302935,9606.ENSP00000380948,9606.ENSP00000496959	IL16,ITGB2,ITGAM
GO Process	GO:0046649	Lymphocyte activation	18	457	0.4	0.0357	9606.ENSP00000009530,9606.ENSP00000215909,9606.ENSP00000219150,9606.ENSP00000233146,9606.ENSP00000248598,9606.ENSP00000263253,9606.ENSP00000264832,9606.ENSP00000265686,9606.ENSP00000353408,9606.ENSP00000355568,9606.ENSP00000365891,9606.ENSP00000366395,9606.ENSP00000380948,9606.ENSP00000381581,9606.ENSP00000391592,9606.ENSP00000398597,9606.ENSP00000411355,9606.ENSP00000482457	CD74,LGALS1,CORO1A,MSH2,FGL2,EP300,ICAM1,TCIRG1,MSN,IRF2BP2,WAS,SYVN1,ITGB2,LCP1,PTPN6,EXOSC6,PTPRC,PLCG2
GO Process	GO:0048869	Cellular developmental process	79	3530	0.16	0.0357	9606.ENSP00000009530,9606.ENSP00000215909,9606.ENSP00000222219,9606.ENSP00000225964,9606.ENSP00000230340,9606.ENSP00000233146,9606.ENSP00000239882,9606.ENSP00000245932,9606.ENSP00000246792,9606.ENSP00000249071,9606.ENSP00000252999,9606.ENSP00000261416,9606.ENSP00000262265,9606.ENSP00000263253,9606.ENSP00000264832,9606.ENSP00000265131,9606.ENSP00000265686,9606.ENSP00000267257,9606.ENSP00000279227,…	CD74,LGALS1,DNASE2,COL1A1,BYSL,MSH2,ELF1,VASP,RRAS,RAC2,LAMA5,HEXB,PIH1D1,EP300,ICAM1,TNC,TCIRG1,PXN,FERMT3,THY1,NCKAP1L,SLFN5,COL3A1,LAMB2,MMP14,SH3PXD2B,BLOC1S4,BASP1,HCLS1,COL12A1,FOXK1,CAV1,ACSL4,SEPTIN6,ANXA6,FN1,GABPA,MSN,COL4A2,CTR9,COL6A1,IRF2BP2,IFI16,S100A4,FLNA,NFKB2,HSPG2,COL4A1,PRRC2A,SYVN1,SMARCA2,MYADM,TAGLN,SIN3A,CDK1,ETV6,ITGB2,PLD3,CREB1,PTPN6,PTPRC,TOP2A,TGFBI,PTK7,DPYSL2,LPXN,…
GO Process	GO:0010605	Negative regulation of macromolecule metabolic process	65	2760	0.18	0.0359	9606.ENSP00000217131,9606.ENSP00000225371,9606.ENSP00000231751,9606.ENSP00000233146,9606.ENSP00000243346,9606.ENSP00000244534,9606.ENSP00000252268,9606.ENSP00000253048,9606.ENSP00000254942,9606.ENSP00000262265,9606.ENSP00000262633,9606.ENSP00000262865,9606.ENSP00000263092,9606.ENSP00000263253,9606.ENSP00000263579,9606.ENSP00000266970,9606.ENSP00000268712,9606.ENSP00000273062,9606.ENSP00000273283,…	CTSZ,EPX,LTF,MSH2,NMI,H1-3,DPF2,ZC3H4,TERF2,PIH1D1,RBM42,BPI,METTL16,EP300,DCPS,CDK2,NCOR1,CTDSP1,ITIH1,THY1,NCKAP1L,COL6A3,PHAX,PPP1R8,PRG2,BASP1,HCLS1,PNKP,UBE2O,FOXK1,FBLN1,CAV1,SP100,FN1,GABPA,MAX,DNMT1,CTR9,IRF2BP2,IFI16,FLNA,NFKB2,EXOSC2,HSPG2,SPEN,EXOSC10,TRIM22,RBBP7,EMILIN1,SMARCA2,MYADM,SIN3A,VSIR,CDK1,ETV6,CREB1,PTPN6,EXOSC6,INPP5D,FBP1,PTPRC,SCAF8,KDM2A,SFSWAP,PPP1R9B
GO Process	GO:2000146	Negative regulation of cell motility	14	304	0.47	0.0359	9606.ENSP00000009530,9606.ENSP00000052754,9606.ENSP00000228945,9606.ENSP00000246792,9606.ENSP00000284240,9606.ENSP00000304408,9606.ENSP00000331544,9606.ENSP00000343023,9606.ENSP00000359045,9606.ENSP00000365891,9606.ENSP00000369424,9606.ENSP00000369677,9606.ENSP00000376652,9606.ENSP00000378402	CD74,DCN,ARHGDIB,RRAS,THY1,COL3A1,FBLN1,SP100,ARHGAP4,WAS,RBBP7,EMILIN1,EVL,SIN3A
GO Process	GO:0009892	Negative regulation of metabolic process	69	2982	0.17	0.0370	9606.ENSP00000217131,9606.ENSP00000225371,9606.ENSP00000231751,9606.ENSP00000233146,9606.ENSP00000243346,9606.ENSP00000244534,9606.ENSP00000252268,9606.ENSP00000253048,9606.ENSP00000254942,9606.ENSP00000262265,9606.ENSP00000262633,9606.ENSP00000262865,9606.ENSP00000263092,9606.ENSP00000263253,9606.ENSP00000263579,9606.ENSP00000266970,9606.ENSP00000268712,9606.ENSP00000273062,9606.ENSP00000273283,…	CTSZ,EPX,LTF,MSH2,NMI,H1-3,DPF2,ZC3H4,TERF2,PIH1D1,RBM42,BPI,METTL16,EP300,DCPS,CDK2,NCOR1,CTDSP1,ITIH1,THY1,NCKAP1L,COL6A3,PHAX,CAVIN3,PPP1R8,PRG2,BASP1,HCLS1,PNKP,UBE2O,FOXK1,FBLN1,CAV1,SP100,FN1,GABPA,MAX,DNMT1,CTR9,IRF2BP2,IFI16,FLNA,NFKB2,EXOSC2,HSPG2,SPEN,EXOSC10,TRIM22,RBBP7,EMILIN1,SMARCA2,MYADM,SIN3A,VSIR,CDK1,ETV6,ITGB2,CREB1,PTPN6,EXOSC6,INPP5D,FBP1,PTPRC,SCAF8,KDM2A,SFSWAP,MAP2K6,PPP1…
GO Process	GO:0034446	Substrate adhesion-dependent cell spreading	6	58	0.82	0.0370	9606.ENSP00000252999,9606.ENSP00000267257,9606.ENSP00000279227,9606.ENSP00000307156,9606.ENSP00000346839,9606.ENSP00000431284	LAMA5,PXN,FERMT3,LAMB2,FN1,LPXN
GO Process	GO:0032930	Positive regulation of superoxide anion generation	4	20	1.11	0.0380	9606.ENSP00000261623,9606.ENSP00000349181,9606.ENSP00000380948,9606.ENSP00000496959	CYBA,HVCN1,ITGB2,ITGAM
GO Process	GO:0002253	Activation of immune response	13	271	0.49	0.0387	9606.ENSP00000258787,9606.ENSP00000263253,9606.ENSP00000284240,9606.ENSP00000293373,9606.ENSP00000357113,9606.ENSP00000357123,9606.ENSP00000364080,9606.ENSP00000378402,9606.ENSP00000378957,9606.ENSP00000391592,9606.ENSP00000405338,9606.ENSP00000411355,9606.ENSP00000482457	MYO1G,EP300,THY1,NCKAP1L,IFI16,MNDA,HLA-DQB1,SIN3A,MFAP4,PTPN6,INPP5D,PTPRC,PLCG2
GO Process	GO:0034097	Response to cytokine	26	804	0.32	0.0387	9606.ENSP00000009530,9606.ENSP00000216336,9606.ENSP00000219150,9606.ENSP00000225964,9606.ENSP00000243346,9606.ENSP00000261623,9606.ENSP00000262461,9606.ENSP00000264832,9606.ENSP00000265686,9606.ENSP00000302935,9606.ENSP00000304408,9606.ENSP00000320176,9606.ENSP00000324422,9606.ENSP00000339191,9606.ENSP00000343023,9606.ENSP00000351908,9606.ENSP00000355013,9606.ENSP00000357113,9606.ENSP00000357123,…	CD74,CTSG,CORO1A,COL1A1,NMI,CYBA,SLC12A2,ICAM1,TCIRG1,IL16,COL3A1,HCLS1,ZYX,CAV1,SP100,MAP3K5,CTR9,IFI16,MNDA,CD58,WAS,LSP1,CREB1,PTPN6,HLA-DPA1,VIM
GO Process	GO:0071704	Organic substance metabolic process	146	7522	0.1	0.0391	9606.ENSP00000009530,9606.ENSP00000013070,9606.ENSP00000052754,9606.ENSP00000075120,9606.ENSP00000176763,9606.ENSP00000199320,9606.ENSP00000216336,9606.ENSP00000216639,9606.ENSP00000217131,9606.ENSP00000222219,9606.ENSP00000222286,9606.ENSP00000227266,9606.ENSP00000230340,9606.ENSP00000231751,9606.ENSP00000233146,9606.ENSP00000243346,9606.ENSP00000244534,9606.ENSP00000249066,9606.ENSP00000253048,…	CD74,UBR7,DCN,SLC2A3,STK10,DIMT1,CTSG,VRK1,CTSZ,DNASE2,GAPDHS,CTSC,BYSL,LTF,MSH2,NMI,H1-3,APOL2,ZC3H4,ILKAP,PTPRE,TRIM47,TERF2,NASP,GNS,HEXB,MCM4,PIH1D1,SCPEP1,RBM42,METTL16,EP300,DCPS,F13A1,RBM27,TCIRG1,CDK2,TINAGL1,CTDSP1,ITIH1,NDUFS6,THY1,NIFK,RNASE3,GUSB,RNASE2,COL3A1,CD2BP2,ADH1B,GLB1,WDR3,MMP14,PPP2R1B,PPP1R8,USP39,SENP3,GEMIN4,PNKP,UBE2O,PRPF31,POLR2L,FBN1,BGN,INTS5,FOXK1,FBLN1,CSTF2T,MRPL…
GO Process	GO:0009888	Tissue development	45	1723	0.23	0.0400	9606.ENSP00000217131,9606.ENSP00000225964,9606.ENSP00000245932,9606.ENSP00000252999,9606.ENSP00000262265,9606.ENSP00000263253,9606.ENSP00000264832,9606.ENSP00000265131,9606.ENSP00000265686,9606.ENSP00000297268,9606.ENSP00000303758,9606.ENSP00000304408,9606.ENSP00000307156,9606.ENSP00000308208,9606.ENSP00000309714,9606.ENSP00000319281,9606.ENSP00000325146,9606.ENSP00000327336,9606.ENSP00000339191,…	CTSZ,COL1A1,VASP,LAMA5,PIH1D1,EP300,ICAM1,TNC,TCIRG1,COL1A2,LUZP1,COL3A1,LAMB2,MMP14,SH3PXD2B,BASP1,COL12A1,BGN,CAV1,ANXA6,FN1,MSN,COL4A2,CTR9,COL6A1,TGM2,S100A4,FLNA,COL5A1,HSPG2,OGN,POFUT1,COL4A1,WAS,MYADM,TAGLN,CDK1,ITGB2,CREB1,PTPRC,TGFBI,PTK7,VIM,PECAM1,ITGAM
GO Process	GO:0034661	ncRNA catabolic process	5	38	0.93	0.0400	9606.ENSP00000253048,9606.ENSP00000361433,9606.ENSP00000366135,9606.ENSP00000385787,9606.ENSP00000398597	ZC3H4,EXOSC2,EXOSC10,POP1,EXOSC6
GO Process	GO:0051172	Negative regulation of nitrogen compound metabolic process	58	2403	0.19	0.0410	9606.ENSP00000217131,9606.ENSP00000231751,9606.ENSP00000233146,9606.ENSP00000244534,9606.ENSP00000252268,9606.ENSP00000253048,9606.ENSP00000254942,9606.ENSP00000262265,9606.ENSP00000262633,9606.ENSP00000263092,9606.ENSP00000263253,9606.ENSP00000263579,9606.ENSP00000266970,9606.ENSP00000268712,9606.ENSP00000273062,9606.ENSP00000273283,9606.ENSP00000284240,9606.ENSP00000293373,9606.ENSP00000295550,…	CTSZ,LTF,MSH2,H1-3,DPF2,ZC3H4,TERF2,PIH1D1,RBM42,METTL16,EP300,DCPS,CDK2,NCOR1,CTDSP1,ITIH1,THY1,NCKAP1L,COL6A3,PHAX,PPP1R8,BASP1,HCLS1,PNKP,UBE2O,FOXK1,FBLN1,CAV1,SP100,GABPA,MAX,DNMT1,CTR9,IRF2BP2,IFI16,FLNA,NFKB2,EXOSC2,HSPG2,SPEN,EXOSC10,TRIM22,RBBP7,EMILIN1,SMARCA2,MYADM,SIN3A,ETV6,ITGB2,CREB1,PTPN6,FBP1,PTPRC,SCAF8,KDM2A,SFSWAP,PPP1R9B,ITGAM
GO Process	GO:0043903	Regulation of biological process involved in symbiotic interaction	6	60	0.81	0.0417	9606.ENSP00000009530,9606.ENSP00000215909,9606.ENSP00000231751,9606.ENSP00000331544,9606.ENSP00000339191,9606.ENSP00000369299	CD74,LGALS1,LTF,FBLN1,CAV1,TRIM22
GO Process	GO:0006909	Phagocytosis	10	173	0.57	0.0427	9606.ENSP00000160262,9606.ENSP00000219150,9606.ENSP00000249071,9606.ENSP00000258787,9606.ENSP00000355330,9606.ENSP00000356505,9606.ENSP00000380948,9606.ENSP00000452181,9606.ENSP00000457421,9606.ENSP00000496959	ICAM3,CORO1A,RAC2,MYO1G,TGM2,NCF2,ITGB2,VIPAS39,PECAM1,ITGAM
GO Process	GO:0030154	Cell differentiation	78	3507	0.16	0.0431	9606.ENSP00000009530,9606.ENSP00000215909,9606.ENSP00000222219,9606.ENSP00000225964,9606.ENSP00000230340,9606.ENSP00000233146,9606.ENSP00000239882,9606.ENSP00000245932,9606.ENSP00000246792,9606.ENSP00000249071,9606.ENSP00000252999,9606.ENSP00000261416,9606.ENSP00000262265,9606.ENSP00000263253,9606.ENSP00000264832,9606.ENSP00000265131,9606.ENSP00000265686,9606.ENSP00000267257,9606.ENSP00000279227,…	CD74,LGALS1,DNASE2,COL1A1,BYSL,MSH2,ELF1,VASP,RRAS,RAC2,LAMA5,HEXB,PIH1D1,EP300,ICAM1,TNC,TCIRG1,PXN,FERMT3,THY1,NCKAP1L,SLFN5,COL3A1,LAMB2,MMP14,SH3PXD2B,BLOC1S4,BASP1,HCLS1,COL12A1,FOXK1,CAV1,ACSL4,SEPTIN6,ANXA6,FN1,GABPA,MSN,COL4A2,CTR9,COL6A1,IRF2BP2,IFI16,S100A4,FLNA,NFKB2,HSPG2,COL4A1,PRRC2A,SYVN1,SMARCA2,MYADM,TAGLN,SIN3A,CDK1,ETV6,ITGB2,PLD3,CREB1,PTPN6,PTPRC,TOP2A,TGFBI,PTK7,DPYSL2,LPXN,…
GO Process	GO:1901654	Response to ketone	11	207	0.53	0.0440	9606.ENSP00000255120,9606.ENSP00000261623,9606.ENSP00000263579,9606.ENSP00000306920,9606.ENSP00000334448,9606.ENSP00000339191,9606.ENSP00000353408,9606.ENSP00000367851,9606.ENSP00000378402,9606.ENSP00000387699,9606.ENSP00000478767	NASP,CYBA,DCPS,GLB1,GNG2,CAV1,MSN,CYBB,SIN3A,CREB1,PPP1R9B
GO Process	GO:0033043	Regulation of organelle organization	34	1190	0.26	0.0446	9606.ENSP00000052754,9606.ENSP00000219150,9606.ENSP00000228945,9606.ENSP00000240423,9606.ENSP00000245932,9606.ENSP00000249071,9606.ENSP00000252268,9606.ENSP00000254942,9606.ENSP00000262428,9606.ENSP00000263253,9606.ENSP00000266970,9606.ENSP00000267257,9606.ENSP00000293373,9606.ENSP00000318822,9606.ENSP00000320176,9606.ENSP00000323511,9606.ENSP00000352516,9606.ENSP00000353408,9606.ENSP00000357643,…	DCN,CORO1A,ARHGDIB,NCAPH,VASP,RAC2,DPF2,TERF2,COTL1,EP300,CDK2,PXN,NCKAP1L,BID,HCLS1,PNKP,DNMT1,MSN,MKI67,FLNA,WAS,EXOSC10,SMARCA2,MYADM,EVL,SYNPO,SIN3A,LCP1,PBRM1,ARPC1B,SEPTIN9,TOP2A,VPS13C,ARHGEF7
GO Process	GO:0045619	Regulation of lymphocyte differentiation	11	208	0.53	0.0453	9606.ENSP00000009530,9606.ENSP00000248598,9606.ENSP00000293373,9606.ENSP00000308208,9606.ENSP00000371638,9606.ENSP00000378409,9606.ENSP00000378786,9606.ENSP00000386593,9606.ENSP00000391592,9606.ENSP00000405338,9606.ENSP00000411355	CD74,FGL2,NCKAP1L,MMP14,SMARCA2,VSIR,HLA-DRA,PBRM1,PTPN6,INPP5D,PTPRC
GO Process	GO:0001501	Skeletal system development	19	513	0.38	0.0454	9606.ENSP00000225964,9606.ENSP00000231751,9606.ENSP00000261416,9606.ENSP00000263253,9606.ENSP00000297268,9606.ENSP00000304408,9606.ENSP00000308208,9606.ENSP00000309714,9606.ENSP00000325527,9606.ENSP00000327336,9606.ENSP00000346550,9606.ENSP00000355330,9606.ENSP00000358866,9606.ENSP00000364000,9606.ENSP00000364711,9606.ENSP00000391592,9606.ENSP00000411355,9606.ENSP00000416330,9606.ENSP00000468348	COL1A1,LTF,HEXB,EP300,COL1A2,COL3A1,MMP14,SH3PXD2B,FBN1,BGN,ANXA6,TGM2,FLNA,COL5A2,OGN,PTPN6,PTPRC,TGFBI,MAP2K6
GO Process	GO:0010628	Positive regulation of gene expression	33	1146	0.27	0.0463	9606.ENSP00000009530,9606.ENSP00000225371,9606.ENSP00000233146,9606.ENSP00000254942,9606.ENSP00000261623,9606.ENSP00000263253,9606.ENSP00000265131,9606.ENSP00000266718,9606.ENSP00000268712,9606.ENSP00000302935,9606.ENSP00000303042,9606.ENSP00000303920,9606.ENSP00000308208,9606.ENSP00000312134,9606.ENSP00000331544,9606.ENSP00000339191,9606.ENSP00000346839,9606.ENSP00000346886,9606.ENSP00000352516,…	CD74,EPX,MSH2,TERF2,CYBA,EP300,TNC,LUM,NCOR1,IL16,AFAP1L2,MZB1,MMP14,PRG2,FBLN1,CAV1,FN1,GABPA,DNMT1,MSN,IFI16,MNDA,CD58,CYBB,EMILIN1,VSIR,CDK1,FAM98B,HLA-DPA1,EXOSC6,PTPRC,VIM,PLCG2
GO Process	GO:0150115	Cell-substrate junction organization	5	40	0.91	0.0463	9606.ENSP00000284240,9606.ENSP00000312734,9606.ENSP00000316029,9606.ENSP00000346839,9606.ENSP00000495631	THY1,RAB8B,TLN1,FN1,ARHGEF7
GO Process	GO:0042554	Superoxide anion generation	4	22	1.07	0.0471	9606.ENSP00000261623,9606.ENSP00000309714,9606.ENSP00000356505,9606.ENSP00000367851	CYBA,SH3PXD2B,NCF2,CYBB
GO Process	GO:0006807	Nitrogen compound metabolic process	131	6643	0.1	0.0485	9606.ENSP00000013070,9606.ENSP00000052754,9606.ENSP00000176763,9606.ENSP00000199320,9606.ENSP00000216336,9606.ENSP00000216639,9606.ENSP00000217131,9606.ENSP00000222219,9606.ENSP00000222286,9606.ENSP00000227266,9606.ENSP00000230340,9606.ENSP00000231751,9606.ENSP00000233146,9606.ENSP00000243346,9606.ENSP00000244534,9606.ENSP00000249066,9606.ENSP00000253048,9606.ENSP00000254654,9606.ENSP00000254667,…	UBR7,DCN,STK10,DIMT1,CTSG,VRK1,CTSZ,DNASE2,GAPDHS,CTSC,BYSL,LTF,MSH2,NMI,H1-3,APOL2,ZC3H4,ILKAP,PTPRE,TRIM47,TERF2,NASP,GNS,HEXB,MCM4,PIH1D1,SCPEP1,RBM42,METTL16,EP300,DCPS,F13A1,RBM27,TCIRG1,CDK2,TINAGL1,CTDSP1,ITIH1,NDUFS6,THY1,NIFK,RNASE3,GUSB,RNASE2,COL3A1,CD2BP2,GLB1,WDR3,MMP14,PPP2R1B,PPP1R8,USP39,SENP3,GEMIN4,PNKP,UBE2O,PRPF31,POLR2L,BGN,INTS5,FOXK1,FBLN1,CSTF2T,MRPL35,CAV1,ACSL4,SP100,NOS…
GO Process	GO:0002443	Leukocyte mediated immunity	11	211	0.53	0.0492	9606.ENSP00000009530,9606.ENSP00000216336,9606.ENSP00000219150,9606.ENSP00000227266,9606.ENSP00000233146,9606.ENSP00000258787,9606.ENSP00000264832,9606.ENSP00000265686,9606.ENSP00000391592,9606.ENSP00000398597,9606.ENSP00000405338	CD74,CTSG,CORO1A,CTSC,MSH2,MYO1G,ICAM1,TCIRG1,PTPN6,EXOSC6,INPP5D
GO Process	GO:0071674	Mononuclear cell migration	8	116	0.65	0.0492	9606.ENSP00000216336,9606.ENSP00000219150,9606.ENSP00000258787,9606.ENSP00000262461,9606.ENSP00000264832,9606.ENSP00000353408,9606.ENSP00000409126,9606.ENSP00000457421	CTSG,CORO1A,MYO1G,SLC12A2,ICAM1,MSN,ANO6,PECAM1
GO Function	GO:0048407	Platelet-derived growth factor binding	6	11	1.55	5.87e-05	9606.ENSP00000225964,9606.ENSP00000297268,9606.ENSP00000304408,9606.ENSP00000355180,9606.ENSP00000360882,9606.ENSP00000364979	COL1A1,COL1A2,COL3A1,COL6A1,COL5A1,COL4A1
GO Function	GO:0030023	Extracellular matrix constituent conferring elasticity	3	6	1.51	0.0434	9606.ENSP00000325527,9606.ENSP00000369677,9606.ENSP00000384169	FBN1,EMILIN1,FBLN2
GO Function	GO:0030020	Extracellular matrix structural constituent conferring tensile strength	12	28	1.44	4.97e-10	9606.ENSP00000225964,9606.ENSP00000295550,9606.ENSP00000297268,9606.ENSP00000297848,9606.ENSP00000300527,9606.ENSP00000304408,9606.ENSP00000325146,9606.ENSP00000353654,9606.ENSP00000355180,9606.ENSP00000360882,9606.ENSP00000364000,9606.ENSP00000364979	COL1A1,COL6A3,COL1A2,COL14A1,COL6A2,COL3A1,COL12A1,COL4A2,COL6A1,COL5A1,COL5A2,COL4A1
GO Function	GO:0030021	Extracellular matrix structural constituent conferring compression resistance	5	15	1.33	0.0034	9606.ENSP00000052754,9606.ENSP00000266718,9606.ENSP00000312134,9606.ENSP00000327336,9606.ENSP00000363827	DCN,LUM,PRG2,BGN,HSPG2
GO Function	GO:0005201	Extracellular matrix structural constituent	30	131	1.17	2.31e-20	9606.ENSP00000052754,9606.ENSP00000225964,9606.ENSP00000252999,9606.ENSP00000264187,9606.ENSP00000265131,9606.ENSP00000266718,9606.ENSP00000271064,9606.ENSP00000295550,9606.ENSP00000297268,9606.ENSP00000297848,9606.ENSP00000300527,9606.ENSP00000304408,9606.ENSP00000307156,9606.ENSP00000311905,9606.ENSP00000312134,9606.ENSP00000325146,9606.ENSP00000325527,9606.ENSP00000327336,9606.ENSP00000331544,…	DCN,COL1A1,LAMA5,NID1,TNC,LUM,TINAGL1,COL6A3,COL1A2,COL14A1,COL6A2,COL3A1,LAMB2,LTBP4,PRG2,COL12A1,FBN1,BGN,FBLN1,FN1,COL4A2,COL6A1,DPT,COL5A1,HSPG2,COL5A2,COL4A1,EMILIN1,FBLN2,TGFBI
GO Function	GO:0005178	Integrin binding	22	159	0.95	8.22e-11	9606.ENSP00000160262,9606.ENSP00000252999,9606.ENSP00000261405,9606.ENSP00000264832,9606.ENSP00000279227,9606.ENSP00000284240,9606.ENSP00000304408,9606.ENSP00000307156,9606.ENSP00000308208,9606.ENSP00000311905,9606.ENSP00000316029,9606.ENSP00000325527,9606.ENSP00000331544,9606.ENSP00000345008,9606.ENSP00000346839,9606.ENSP00000360882,9606.ENSP00000363827,9606.ENSP00000369677,9606.ENSP00000380948,…	ICAM3,LAMA5,VWF,ICAM1,FERMT3,THY1,COL3A1,LAMB2,MMP14,LTBP4,TLN1,FBN1,FBLN1,FBLN5,FN1,COL5A1,HSPG2,EMILIN1,ITGB2,LCP1,TGFBI,ITGAM
GO Function	GO:0005518	Collagen binding	9	66	0.94	0.00087	9606.ENSP00000052754,9606.ENSP00000261405,9606.ENSP00000264187,9606.ENSP00000266718,9606.ENSP00000297848,9606.ENSP00000300527,9606.ENSP00000346839,9606.ENSP00000355180,9606.ENSP00000416330	DCN,VWF,NID1,LUM,COL14A1,COL6A2,FN1,COL6A1,TGFBI
GO Function	GO:0016504	Peptidase activator activity	6	45	0.93	0.0222	9606.ENSP00000227266,9606.ENSP00000331544,9606.ENSP00000339191,9606.ENSP00000346839,9606.ENSP00000353072,9606.ENSP00000378409	CTSC,FBLN1,CAV1,FN1,ATP2A3,VSIR
GO Function	GO:0050840	Extracellular matrix binding	7	56	0.91	0.0141	9606.ENSP00000052754,9606.ENSP00000215909,9606.ENSP00000264187,9606.ENSP00000271064,9606.ENSP00000327336,9606.ENSP00000384169,9606.ENSP00000416330	DCN,LGALS1,NID1,TINAGL1,BGN,FBLN2,TGFBI
GO Function	GO:0017124	SH3 domain binding	10	124	0.72	0.0128	9606.ENSP00000245932,9606.ENSP00000261623,9606.ENSP00000303042,9606.ENSP00000320176,9606.ENSP00000365891,9606.ENSP00000376330,9606.ENSP00000376652,9606.ENSP00000380921,9606.ENSP00000391592,9606.ENSP00000405338	VASP,CYBA,AFAP1L2,HCLS1,WAS,WIPF1,EVL,SH3KBP1,PTPN6,INPP5D
GO Function	GO:0004540	Ribonuclease activity	9	114	0.71	0.0222	9606.ENSP00000263579,9606.ENSP00000302324,9606.ENSP00000303276,9606.ENSP00000311677,9606.ENSP00000361433,9606.ENSP00000366135,9606.ENSP00000385787,9606.ENSP00000426455,9606.ENSP00000493536	DCPS,RNASE3,RNASE2,PPP1R8,EXOSC2,EXOSC10,POP1,RNASET2,SAMHD1
GO Function	GO:0051015	Actin filament binding	15	213	0.66	0.00095	9606.ENSP00000219150,9606.ENSP00000258787,9606.ENSP00000262428,9606.ENSP00000316029,9606.ENSP00000320176,9606.ENSP00000325240,9606.ENSP00000329219,9606.ENSP00000346550,9606.ENSP00000358866,9606.ENSP00000362638,9606.ENSP00000376678,9606.ENSP00000381581,9606.ENSP00000471457,9606.ENSP00000478767,9606.ENSP00000494550	CORO1A,MYO1G,COTL1,TLN1,HCLS1,LASP1,FMNL1,ANXA6,FLNA,MARCKSL1,TAGLN,LCP1,MYO9B,PPP1R9B,MYO1F
GO Function	GO:0003779	Actin binding	30	448	0.63	5.51e-08	9606.ENSP00000219150,9606.ENSP00000245932,9606.ENSP00000258787,9606.ENSP00000262428,9606.ENSP00000284767,9606.ENSP00000316029,9606.ENSP00000320176,9606.ENSP00000325240,9606.ENSP00000329219,9606.ENSP00000346550,9606.ENSP00000353408,9606.ENSP00000354826,9606.ENSP00000357110,9606.ENSP00000357704,9606.ENSP00000358866,9606.ENSP00000362107,9606.ENSP00000362638,9606.ENSP00000365891,9606.ENSP00000371194,…	CORO1A,VASP,MYO1G,COTL1,PDLIM3,TLN1,HCLS1,LASP1,FMNL1,ANXA6,MSN,CALD1,EPB41L2,S100A4,FLNA,FHL3,MARCKSL1,WAS,LSP1,WIPF1,EVL,TAGLN,SYNPO,LCP1,ARPC1B,MRTFB,MYO9B,PPP1R9B,PPP1R18,MYO1F
GO Function	GO:0008022	Protein C-terminus binding	12	192	0.6	0.0170	9606.ENSP00000219150,9606.ENSP00000233146,9606.ENSP00000254942,9606.ENSP00000263253,9606.ENSP00000331544,9606.ENSP00000345008,9606.ENSP00000346839,9606.ENSP00000356505,9606.ENSP00000357643,9606.ENSP00000363827,9606.ENSP00000411532,9606.ENSP00000478767	CORO1A,MSH2,TERF2,EP300,FBLN1,FBLN5,FN1,NCF2,MKI67,HSPG2,TOP2A,PPP1R9B
GO Function	GO:0004518	Nuclease activity	12	202	0.58	0.0222	9606.ENSP00000222219,9606.ENSP00000263579,9606.ENSP00000302324,9606.ENSP00000303276,9606.ENSP00000311677,9606.ENSP00000323511,9606.ENSP00000361433,9606.ENSP00000366135,9606.ENSP00000385787,9606.ENSP00000387050,9606.ENSP00000426455,9606.ENSP00000493536	DNASE2,DCPS,RNASE3,RNASE2,PPP1R8,PNKP,EXOSC2,EXOSC10,POP1,PLD3,RNASET2,SAMHD1
GO Function	GO:0005539	Glycosaminoglycan binding	14	245	0.57	0.0141	9606.ENSP00000052754,9606.ENSP00000216336,9606.ENSP00000231751,9606.ENSP00000258145,9606.ENSP00000273283,9606.ENSP00000311905,9606.ENSP00000312134,9606.ENSP00000312946,9606.ENSP00000325527,9606.ENSP00000327336,9606.ENSP00000346550,9606.ENSP00000346839,9606.ENSP00000360882,9606.ENSP00000411355	DCN,CTSG,LTF,GNS,ITIH1,LTBP4,PRG2,STAB1,FBN1,BGN,ANXA6,FN1,COL5A1,PTPRC
GO Function	GO:0050839	Cell adhesion molecule binding	31	560	0.55	1.27e-06	9606.ENSP00000160262,9606.ENSP00000245932,9606.ENSP00000252999,9606.ENSP00000261405,9606.ENSP00000264832,9606.ENSP00000279227,9606.ENSP00000284240,9606.ENSP00000304408,9606.ENSP00000307156,9606.ENSP00000308208,9606.ENSP00000311905,9606.ENSP00000316029,9606.ENSP00000325240,9606.ENSP00000325527,9606.ENSP00000331544,9606.ENSP00000345008,9606.ENSP00000346839,9606.ENSP00000353408,9606.ENSP00000354826,…	ICAM3,VASP,LAMA5,VWF,ICAM1,FERMT3,THY1,COL3A1,LAMB2,MMP14,LTBP4,TLN1,LASP1,FBN1,FBLN1,FBLN5,FN1,MSN,CALD1,FLNA,COL5A1,HSPG2,EMILIN1,ITGB2,LCP1,SEPTIN9,PTPN6,TGFBI,PTK7,MRTFB,ITGAM
GO Function	GO:0044877	Protein-containing complex binding	65	1261	0.52	7.09e-14	9606.ENSP00000009530,9606.ENSP00000052754,9606.ENSP00000160262,9606.ENSP00000219150,9606.ENSP00000244534,9606.ENSP00000246792,9606.ENSP00000249066,9606.ENSP00000252999,9606.ENSP00000254942,9606.ENSP00000255120,9606.ENSP00000258787,9606.ENSP00000261405,9606.ENSP00000262428,9606.ENSP00000264187,9606.ENSP00000264832,9606.ENSP00000266718,9606.ENSP00000279227,9606.ENSP00000284240,9606.ENSP00000293373,…	CD74,DCN,ICAM3,CORO1A,H1-3,RRAS,APOL2,LAMA5,TERF2,NASP,MYO1G,VWF,COTL1,NID1,ICAM1,LUM,FERMT3,THY1,NCKAP1L,PHAX,COL14A1,COL6A2,COL3A1,CD2BP2,LAMB2,MMP14,LTBP4,STAB1,TLN1,HCLS1,GEMIN4,PRPF31,LASP1,FBN1,FMNL1,FBLN1,CAV1,FBLN5,ANXA6,FN1,MAX,COL6A1,EPB41L2,FLNA,COL5A1,MARCKSL1,HSPG2,HLA-DQB1,EMILIN1,TAGLN,SIN3A,HLA-DRA,ITGB2,LCP1,ARPC1B,HLA-DPA1,FCGRT,PTPRC,TGFBI,VIM,VIPAS39,MYO9B,PPP1R9B,MYO1F,ITGAM
GO Function	GO:0005198	Structural molecule activity	39	776	0.51	1.98e-07	9606.ENSP00000052754,9606.ENSP00000217133,9606.ENSP00000225964,9606.ENSP00000244534,9606.ENSP00000252999,9606.ENSP00000264187,9606.ENSP00000265131,9606.ENSP00000266718,9606.ENSP00000271064,9606.ENSP00000295550,9606.ENSP00000297268,9606.ENSP00000297848,9606.ENSP00000300527,9606.ENSP00000304408,9606.ENSP00000307156,9606.ENSP00000311905,9606.ENSP00000312134,9606.ENSP00000316029,9606.ENSP00000325146,…	DCN,TUBB1,COL1A1,H1-3,LAMA5,NID1,TNC,LUM,TINAGL1,COL6A3,COL1A2,COL14A1,COL6A2,COL3A1,LAMB2,LTBP4,PRG2,TLN1,COL12A1,FBN1,BGN,FBLN1,MRPL35,FN1,MSN,COL4A2,COL6A1,DPT,EPB41L2,COL5A1,HSPG2,COL5A2,COL4A1,EMILIN1,FBLN2,ARPC1B,TGFBI,TUBA1A,VIM
GO Function	GO:0140640	Catalytic activity, acting on a nucleic acid	23	575	0.41	0.0141	9606.ENSP00000199320,9606.ENSP00000222219,9606.ENSP00000233146,9606.ENSP00000262105,9606.ENSP00000263092,9606.ENSP00000263579,9606.ENSP00000302324,9606.ENSP00000303276,9606.ENSP00000311677,9606.ENSP00000324124,9606.ENSP00000350698,9606.ENSP00000352516,9606.ENSP00000361433,9606.ENSP00000366135,9606.ENSP00000371638,9606.ENSP00000385787,9606.ENSP00000387050,9606.ENSP00000396673,9606.ENSP00000411532,…	DIMT1,DNASE2,MSH2,MCM4,METTL16,DCPS,RNASE3,RNASE2,PPP1R8,POLR2L,DDX47,DNMT1,EXOSC2,EXOSC10,SMARCA2,POP1,PLD3,FTSJ3,TOP2A,RNASET2,EMG1,MCM3,SAMHD1
GO Function	GO:0003723	RNA binding	60	1672	0.36	7.74e-07	9606.ENSP00000052754,9606.ENSP00000199320,9606.ENSP00000215909,9606.ENSP00000219150,9606.ENSP00000230340,9606.ENSP00000244534,9606.ENSP00000253048,9606.ENSP00000262633,9606.ENSP00000263092,9606.ENSP00000263253,9606.ENSP00000263579,9606.ENSP00000265271,9606.ENSP00000285814,9606.ENSP00000297540,9606.ENSP00000297848,9606.ENSP00000308179,9606.ENSP00000311677,9606.ENSP00000323687,9606.ENSP00000324122,…	DCN,DIMT1,LGALS1,CORO1A,BYSL,H1-3,ZC3H4,RBM42,METTL16,EP300,DCPS,RBM27,NIFK,PHAX,COL14A1,WDR3,PPP1R8,UBE2O,PRPF31,ZYX,RSRC2,CSTF2T,RPS19BP1,NOSIP,CAVIN1,DDX47,DNMT1,MSN,IFI16,MKI67,S100A4,FLNA,PRPF38B,EXOSC2,SPEN,PRRC2A,EXOSC10,KCTD12,RBBP7,PSIP1,NCBP3,UTP14A,SIN3A,FAM98B,MORC3,POP1,FTSJ3,EXOSC6,TOP2A,SCAF8,RNASET2,NXF1,SFSWAP,KPNA2,VIM,GPATCH8,EMG1,RAVER1,CELF2,SAMHD1
GO Function	GO:0008092	Cytoskeletal protein binding	36	1002	0.36	0.0014	9606.ENSP00000219150,9606.ENSP00000245932,9606.ENSP00000258787,9606.ENSP00000262428,9606.ENSP00000263253,9606.ENSP00000267257,9606.ENSP00000284767,9606.ENSP00000316029,9606.ENSP00000320176,9606.ENSP00000325240,9606.ENSP00000329219,9606.ENSP00000346550,9606.ENSP00000353408,9606.ENSP00000354826,9606.ENSP00000357110,9606.ENSP00000357704,9606.ENSP00000358866,9606.ENSP00000362107,9606.ENSP00000362638,…	CORO1A,VASP,MYO1G,COTL1,EP300,PXN,PDLIM3,TLN1,HCLS1,LASP1,FMNL1,ANXA6,MSN,CALD1,EPB41L2,S100A4,FLNA,FHL3,MARCKSL1,WAS,LSP1,WIPF1,EVL,TAGLN,SYNPO,LCP1,ARPC1B,PTPRC,FBLIM1,DPYSL2,MRTFB,MYO9B,PPP1R9B,PPP1R18,MYO1F,ARHGEF7
GO Function	GO:0019904	Protein domain specific binding	24	695	0.35	0.0462	9606.ENSP00000245932,9606.ENSP00000261623,9606.ENSP00000263277,9606.ENSP00000266970,9606.ENSP00000302728,9606.ENSP00000303042,9606.ENSP00000309714,9606.ENSP00000312734,9606.ENSP00000316029,9606.ENSP00000319281,9606.ENSP00000320176,9606.ENSP00000343023,9606.ENSP00000346839,9606.ENSP00000351908,9606.ENSP00000355013,9606.ENSP00000357110,9606.ENSP00000365891,9606.ENSP00000376330,9606.ENSP00000376652,…	VASP,CYBA,EHD2,CDK2,GUSB,AFAP1L2,SH3PXD2B,RAB8B,TLN1,BASP1,HCLS1,SP100,FN1,MAP3K5,CTR9,EPB41L2,WAS,WIPF1,EVL,ETV6,SH3KBP1,PTPN6,INPP5D,VIM
GO Function	GO:0005102	Signaling receptor binding	42	1499	0.26	0.0305	9606.ENSP00000009530,9606.ENSP00000160262,9606.ENSP00000216336,9606.ENSP00000248598,9606.ENSP00000249066,9606.ENSP00000252999,9606.ENSP00000261405,9606.ENSP00000264832,9606.ENSP00000267257,9606.ENSP00000279227,9606.ENSP00000284240,9606.ENSP00000302728,9606.ENSP00000302935,9606.ENSP00000304408,9606.ENSP00000307156,9606.ENSP00000308208,9606.ENSP00000311905,9606.ENSP00000312734,9606.ENSP00000316029,…	CD74,ICAM3,CTSG,FGL2,APOL2,LAMA5,VWF,ICAM1,PXN,FERMT3,THY1,GUSB,IL16,COL3A1,LAMB2,MMP14,LTBP4,RAB8B,TLN1,BID,FBN1,FBLN1,CAV1,FBLN5,FN1,MSN,S100A4,CD58,FLNA,COL5A1,HSPG2,OGN,EMILIN1,HLA-DRA,MFAP4,ITGB2,LCP1,PTPRC,TGFBI,MYO9B,PPP1R9B,ITGAM
GO Function	GO:0042802	Identical protein binding	56	2144	0.23	0.0184	9606.ENSP00000009530,9606.ENSP00000176763,9606.ENSP00000219150,9606.ENSP00000221804,9606.ENSP00000225964,9606.ENSP00000227266,9606.ENSP00000233146,9606.ENSP00000243346,9606.ENSP00000254942,9606.ENSP00000261405,9606.ENSP00000261416,9606.ENSP00000263277,9606.ENSP00000263579,9606.ENSP00000286713,9606.ENSP00000297268,9606.ENSP00000306920,9606.ENSP00000324122,9606.ENSP00000325527,9606.ENSP00000331544,…	CD74,STK10,CORO1A,CLC,COL1A1,CTSC,MSH2,NMI,TERF2,VWF,HEXB,EHD2,DCPS,STOM,COL1A2,GLB1,PRPF31,FBN1,FBLN1,CAV1,NRF1,SP100,FBLN5,ANXA6,FN1,HVCN1,CAVIN1,MAX,MAP3K5,RRM2,IFI16,S100A4,FLNA,ARHGAP4,WAS,NMNAT1,FTL,KCTD12,GLIPR2,TRIM22,EMILIN1,VSIR,FAM98B,CREB1,FBP1,TOP2A,TGFBI,DPYSL2,TUBA1A,SLC16A1,VIM,PECAM1,MAP2K6,EMG1,SAMHD1,SDF4
GO Function	GO:0097367	Carbohydrate derivative binding	59	2278	0.22	0.0168	9606.ENSP00000052754,9606.ENSP00000176763,9606.ENSP00000216336,9606.ENSP00000216639,9606.ENSP00000217133,9606.ENSP00000231751,9606.ENSP00000233146,9606.ENSP00000244040,9606.ENSP00000246792,9606.ENSP00000249071,9606.ENSP00000258145,9606.ENSP00000258787,9606.ENSP00000262105,9606.ENSP00000262865,9606.ENSP00000263277,9606.ENSP00000264187,9606.ENSP00000265131,9606.ENSP00000266970,9606.ENSP00000273283,…	DCN,STK10,CTSG,VRK1,TUBB1,LTF,MSH2,RAB22A,RRAS,RAC2,GNS,MYO1G,MCM4,BPI,EHD2,NID1,TNC,CDK2,ITIH1,THY1,CLPB,SLFN5,RNASE3,GLB1,LTBP4,PRG2,RAB8B,STAB1,PNKP,UBE2O,FBN1,BGN,ACSL4,SEPTIN6,ANXA6,FN1,DDX47,MAP3K5,ATP2A3,TGM2,MKI67,COL5A1,NMNAT1,SMARCA2,CDK1,MFAP4,SEPTIN9,FBP1,PTPRC,TOP2A,PTK7,GIMAP4,TUBA1A,MAP2K6,MYO9B,ACSF3,MCM3,SAMHD1,MYO1F
GO Function	GO:0016787	Hydrolase activity	59	2347	0.21	0.0266	9606.ENSP00000216336,9606.ENSP00000217131,9606.ENSP00000221804,9606.ENSP00000222219,9606.ENSP00000227266,9606.ENSP00000228945,9606.ENSP00000231751,9606.ENSP00000233146,9606.ENSP00000244040,9606.ENSP00000246792,9606.ENSP00000248598,9606.ENSP00000249071,9606.ENSP00000254654,9606.ENSP00000254667,9606.ENSP00000258145,9606.ENSP00000261416,9606.ENSP00000262105,9606.ENSP00000262288,9606.ENSP00000263277,…	CTSG,CTSZ,CLC,DNASE2,CTSC,ARHGDIB,LTF,MSH2,RAB22A,RRAS,FGL2,RAC2,ILKAP,PTPRE,GNS,HEXB,MCM4,SCPEP1,EHD2,DCPS,TINAGL1,CTDSP1,CLPB,RNASE3,GUSB,RNASE2,GLB1,MMP14,PPP1R8,RAB8B,USP39,SENP3,PNKP,SEPTIN6,DDX47,ATP2A3,TGM2,EXOSC2,GNG10,EXOSC10,ACOT9,SMARCA2,MORC3,POP1,PLD3,CPVL,SEPTIN9,PTPN6,INPP5D,FBP1,PTPRC,RNASET2,DPYSL2,ACYP1,SEC11C,MYO9B,MCM3,PLCG2,SAMHD1
GO Function	GO:0019899	Enzyme binding	53	2084	0.21	0.0434	9606.ENSP00000009530,9606.ENSP00000216336,9606.ENSP00000216639,9606.ENSP00000225964,9606.ENSP00000227266,9606.ENSP00000228945,9606.ENSP00000233146,9606.ENSP00000249071,9606.ENSP00000254942,9606.ENSP00000261405,9606.ENSP00000262265,9606.ENSP00000262428,9606.ENSP00000262461,9606.ENSP00000265686,9606.ENSP00000267257,9606.ENSP00000268712,9606.ENSP00000284240,9606.ENSP00000286713,9606.ENSP00000297268,…	CD74,CTSG,VRK1,COL1A1,CTSC,ARHGDIB,MSH2,RAC2,TERF2,VWF,PIH1D1,COTL1,SLC12A2,TCIRG1,PXN,NCOR1,THY1,STOM,COL1A2,COL3A1,CAVIN3,BID,HCLS1,FMNL1,RPS19BP1,CAV1,SP100,FN1,MAP3K5,MSN,CTR9,NCF2,FLNA,WAS,SYVN1,TRIM22,VSIR,SH3KBP1,ITGB2,LCP1,CREB1,PTPN6,PTPRC,TOP2A,SCAF8,DPYSL2,KPNA2,MAP2K6,MYO9B,PPP1R9B,PPP1R18,PLCG2,ARHGEF7
GO Function	GO:0005515	Protein binding	165	7242	0.17	6.44e-07	9606.ENSP00000009530,9606.ENSP00000160262,9606.ENSP00000176763,9606.ENSP00000215909,9606.ENSP00000216336,9606.ENSP00000216639,9606.ENSP00000219150,9606.ENSP00000221804,9606.ENSP00000225964,9606.ENSP00000227266,9606.ENSP00000228945,9606.ENSP00000233146,9606.ENSP00000243346,9606.ENSP00000245932,9606.ENSP00000248598,9606.ENSP00000249066,9606.ENSP00000249071,9606.ENSP00000252268,9606.ENSP00000252999,…	CD74,ICAM3,STK10,LGALS1,CTSG,VRK1,CORO1A,CLC,COL1A1,CTSC,ARHGDIB,MSH2,NMI,VASP,FGL2,APOL2,RAC2,DPF2,LAMA5,TERF2,NASP,MYO1G,VWF,HEXB,CYBA,PIH1D1,COTL1,SLC12A2,EP300,EHD2,DCPS,NID1,ICAM1,TNC,TCIRG1,CDK2,PXN,NCOR1,TINAGL1,FERMT3,THY1,PDLIM3,STOM,COL1A2,GUSB,IL16,AFAP1L2,COL3A1,GLB1,LAMB2,CAVIN3,MMP14,SH3PXD2B,LTBP4,RAB8B,TLN1,BID,BASP1,HCLS1,PRPF31,LASP1,FBN1,FOXK1,FMNL1,FBLN1,RPS19BP1,GNG2,CAV1,NRF…
GO Function	GO:0003676	Nucleic acid binding	91	4003	0.17	0.0168	9606.ENSP00000052754,9606.ENSP00000199320,9606.ENSP00000206020,9606.ENSP00000215909,9606.ENSP00000219150,9606.ENSP00000222219,9606.ENSP00000230340,9606.ENSP00000231751,9606.ENSP00000233146,9606.ENSP00000239882,9606.ENSP00000244534,9606.ENSP00000253048,9606.ENSP00000254942,9606.ENSP00000262105,9606.ENSP00000262265,9606.ENSP00000262633,9606.ENSP00000263092,9606.ENSP00000263253,9606.ENSP00000263277,…	DCN,DIMT1,SPAG7,LGALS1,CORO1A,DNASE2,BYSL,LTF,MSH2,ELF1,H1-3,ZC3H4,TERF2,MCM4,PIH1D1,RBM42,METTL16,EP300,EHD2,DCPS,RBM27,NCOR1,NIFK,PHAX,COL14A1,RNASE3,RNASE2,WDR3,PPP1R8,BASP1,PNKP,UBE2O,PRPF31,POLR2L,ZYX,FOXK1,RSRC2,CSTF2T,RPS19BP1,NRF1,SP100,NOSIP,GABPA,ZNF512,CAVIN1,DDX47,MAX,DNMT1,MSN,IFI16,MNDA,MKI67,S100A4,FLNA,NFKB2,PRPF38B,EXOSC2,SPEN,PRRC2A,EXOSC10,KCTD12,RBBP7,PSIP1,SMARCA2,NCBP3,UTP14…
GO Function	GO:0097159	Organic cyclic compound binding	126	6050	0.13	0.0170	9606.ENSP00000052754,9606.ENSP00000176763,9606.ENSP00000199320,9606.ENSP00000206020,9606.ENSP00000215909,9606.ENSP00000216639,9606.ENSP00000217133,9606.ENSP00000219150,9606.ENSP00000222219,9606.ENSP00000222286,9606.ENSP00000225371,9606.ENSP00000230340,9606.ENSP00000231751,9606.ENSP00000233146,9606.ENSP00000239882,9606.ENSP00000244040,9606.ENSP00000244534,9606.ENSP00000246792,9606.ENSP00000249071,…	DCN,STK10,DIMT1,SPAG7,LGALS1,VRK1,TUBB1,CORO1A,DNASE2,GAPDHS,EPX,BYSL,LTF,MSH2,ELF1,RAB22A,H1-3,RRAS,RAC2,ZC3H4,TERF2,MYO1G,CYBA,MCM4,PIH1D1,RBM42,METTL16,EP300,EHD2,DCPS,RBM27,CDK2,NCOR1,NIFK,CLPB,PHAX,COL14A1,SLFN5,RNASE3,RNASE2,WDR3,PPP1R8,RAB8B,BASP1,PNKP,UBE2O,PRPF31,POLR2L,ZYX,FOXK1,RSRC2,CSTF2T,RPS19BP1,CAV1,ACSL4,SEPTIN6,NRF1,SP100,NOSIP,ANXA6,GABPA,ZNF512,CAVIN1,DDX47,MAX,MAP3K5,DNMT1,AT…
GO Function	GO:1901363	Heterocyclic compound binding	124	5977	0.13	0.0221	9606.ENSP00000052754,9606.ENSP00000176763,9606.ENSP00000199320,9606.ENSP00000206020,9606.ENSP00000215909,9606.ENSP00000216639,9606.ENSP00000217133,9606.ENSP00000219150,9606.ENSP00000222219,9606.ENSP00000222286,9606.ENSP00000225371,9606.ENSP00000230340,9606.ENSP00000231751,9606.ENSP00000233146,9606.ENSP00000239882,9606.ENSP00000244040,9606.ENSP00000244534,9606.ENSP00000246792,9606.ENSP00000249071,…	DCN,STK10,DIMT1,SPAG7,LGALS1,VRK1,TUBB1,CORO1A,DNASE2,GAPDHS,EPX,BYSL,LTF,MSH2,ELF1,RAB22A,H1-3,RRAS,RAC2,ZC3H4,TERF2,MYO1G,CYBA,MCM4,PIH1D1,RBM42,METTL16,EP300,EHD2,DCPS,RBM27,CDK2,NCOR1,NIFK,CLPB,PHAX,COL14A1,SLFN5,RNASE3,RNASE2,WDR3,PPP1R8,RAB8B,BASP1,PNKP,UBE2O,PRPF31,POLR2L,ZYX,FOXK1,RSRC2,CSTF2T,RPS19BP1,ACSL4,SEPTIN6,NRF1,SP100,NOSIP,ANXA6,GABPA,ZNF512,CAVIN1,DDX47,MAX,MAP3K5,DNMT1,ATP2A3,…
GO Function	GO:0005488	Binding	261	12838	0.12	5.27e-12	9606.ENSP00000009530,9606.ENSP00000013070,9606.ENSP00000052754,9606.ENSP00000075120,9606.ENSP00000160262,9606.ENSP00000176763,9606.ENSP00000199320,9606.ENSP00000206020,9606.ENSP00000215909,9606.ENSP00000216336,9606.ENSP00000216639,9606.ENSP00000217133,9606.ENSP00000218089,9606.ENSP00000219150,9606.ENSP00000221804,9606.ENSP00000222219,9606.ENSP00000222286,9606.ENSP00000225371,9606.ENSP00000225964,…	CD74,UBR7,DCN,SLC2A3,ICAM3,STK10,DIMT1,SPAG7,LGALS1,CTSG,VRK1,TUBB1,STAG2,CORO1A,CLC,DNASE2,GAPDHS,EPX,COL1A1,CTSC,ARHGDIB,BYSL,LTF,MSH2,ELF1,NCAPH,NMI,RAB22A,H1-3,VASP,RRAS,FGL2,APOL2,RAC2,DPF2,LAMA5,ZC3H4,ILKAP,TRIM47,TERF2,NASP,GNS,MYO1G,VWF,HEXB,CYBA,MCM4,PIH1D1,COTL1,SLC12A2,RBM42,BPI,METTL16,EP300,EHD2,DCPS,ZC2HC1A,NID1,ICAM1,F13A1,TNC,RBM27,TCIRG1,LUM,CDK2,PXN,NCOR1,TINAGL1,CTDSP1,ITIH1,FE…
GO Component	GO:0070062	Extracellular exosome	109	2096	0.52	2.38e-27	9606.ENSP00000009530,9606.ENSP00000075120,9606.ENSP00000160262,9606.ENSP00000176763,9606.ENSP00000215909,9606.ENSP00000216336,9606.ENSP00000216968,9606.ENSP00000217131,9606.ENSP00000217133,9606.ENSP00000219150,9606.ENSP00000222219,9606.ENSP00000225371,9606.ENSP00000227266,9606.ENSP00000228945,9606.ENSP00000231751,9606.ENSP00000244040,9606.ENSP00000245932,9606.ENSP00000246792,9606.ENSP00000248598,…	CD74,SLC2A3,ICAM3,STK10,LGALS1,CTSG,PROCR,CTSZ,TUBB1,CORO1A,DNASE2,EPX,CTSC,ARHGDIB,LTF,RAB22A,VASP,RRAS,FGL2,RAC2,LAMA5,GNS,MYO1G,VWF,HEXB,SCPEP1,COTL1,SLC12A2,BPI,EHD2,NID1,ICAM1,LUM,TINAGL1,CTDSP1,ITIH1,FERMT3,THY1,STOM,NCKAP1L,COL6A3,COL1A2,COL6A2,GUSB,RNASE2,LUZP1,GLB1,LAMB2,PPP2R1B,PRG2,RAB8B,TLN1,BASP1,GEMIN4,COL12A1,BGN,FMNL1,FBLN1,GNG2,ACSL4,NRF1,FBLN5,ANXA6,FN1,MSN,COL4A2,COL6A1,TGM2,EP…
GO Component	GO:1903561	Extracellular vesicle	110	2120	0.52	2.38e-27	9606.ENSP00000009530,9606.ENSP00000075120,9606.ENSP00000160262,9606.ENSP00000176763,9606.ENSP00000215909,9606.ENSP00000216336,9606.ENSP00000216968,9606.ENSP00000217131,9606.ENSP00000217133,9606.ENSP00000219150,9606.ENSP00000222219,9606.ENSP00000225371,9606.ENSP00000227266,9606.ENSP00000228945,9606.ENSP00000231751,9606.ENSP00000244040,9606.ENSP00000245932,9606.ENSP00000246792,9606.ENSP00000248598,…	CD74,SLC2A3,ICAM3,STK10,LGALS1,CTSG,PROCR,CTSZ,TUBB1,CORO1A,DNASE2,EPX,CTSC,ARHGDIB,LTF,RAB22A,VASP,RRAS,FGL2,RAC2,LAMA5,GNS,MYO1G,VWF,HEXB,SCPEP1,COTL1,SLC12A2,BPI,EHD2,NID1,ICAM1,LUM,TINAGL1,CTDSP1,ITIH1,FERMT3,THY1,STOM,NCKAP1L,COL6A3,COL1A2,COL6A2,GUSB,RNASE2,LUZP1,GLB1,LAMB2,PPP2R1B,PRG2,RAB8B,TLN1,BASP1,GEMIN4,COL12A1,BGN,FMNL1,FBLN1,GNG2,ACSL4,NRF1,FBLN5,ANXA6,FN1,MSN,COL4A2,COL6A1,TGM2,EP…
GO Component	GO:0005615	Extracellular space	131	3247	0.41	2.52e-24	9606.ENSP00000009530,9606.ENSP00000052754,9606.ENSP00000075120,9606.ENSP00000160262,9606.ENSP00000176763,9606.ENSP00000215909,9606.ENSP00000216336,9606.ENSP00000216968,9606.ENSP00000217131,9606.ENSP00000217133,9606.ENSP00000219150,9606.ENSP00000222219,9606.ENSP00000225371,9606.ENSP00000225964,9606.ENSP00000227266,9606.ENSP00000228945,9606.ENSP00000231751,9606.ENSP00000243346,9606.ENSP00000244040,…	CD74,DCN,SLC2A3,ICAM3,STK10,LGALS1,CTSG,PROCR,CTSZ,TUBB1,CORO1A,DNASE2,EPX,COL1A1,CTSC,ARHGDIB,LTF,NMI,RAB22A,VASP,RRAS,FGL2,RAC2,LAMA5,GNS,MYO1G,VWF,HEXB,SCPEP1,COTL1,SLC12A2,BPI,EHD2,NID1,ICAM1,F13A1,TNC,LUM,TINAGL1,CTDSP1,ITIH1,FERMT3,THY1,STOM,NCKAP1L,COL6A3,COL1A2,COL14A1,COL6A2,RNASE3,GUSB,IL16,RNASE2,LUZP1,COL3A1,GLB1,LAMB2,MMP14,PPP2R1B,LTBP4,PRG2,RAB8B,TLN1,BASP1,GEMIN4,COL12A1,FBN1,BGN,…
GO Component	GO:0062023	Collagen-containing extracellular matrix	47	407	0.87	5.38e-23	9606.ENSP00000052754,9606.ENSP00000215909,9606.ENSP00000216336,9606.ENSP00000217131,9606.ENSP00000221804,9606.ENSP00000225964,9606.ENSP00000227266,9606.ENSP00000248598,9606.ENSP00000252999,9606.ENSP00000261405,9606.ENSP00000264187,9606.ENSP00000264832,9606.ENSP00000264870,9606.ENSP00000265131,9606.ENSP00000266718,9606.ENSP00000271064,9606.ENSP00000273283,9606.ENSP00000295550,9606.ENSP00000297268,…	DCN,LGALS1,CTSG,CTSZ,CLC,COL1A1,CTSC,FGL2,LAMA5,VWF,NID1,ICAM1,F13A1,TNC,LUM,TINAGL1,ITIH1,COL6A3,COL1A2,COL14A1,COL6A2,COL3A1,LAMB2,LTBP4,PRG2,COL12A1,FBN1,BGN,FBLN1,FBLN5,ANXA6,FN1,FMOD,COL4A2,COL6A1,TGM2,DPT,S100A4,COL5A1,HSPG2,COL5A2,OGN,COL4A1,EMILIN1,MFAP4,FBLN2,TGFBI
GO Component	GO:0043226	Organelle	288	14017	0.12	1.71e-21	9606.ENSP00000009530,9606.ENSP00000052754,9606.ENSP00000075120,9606.ENSP00000160262,9606.ENSP00000176763,9606.ENSP00000199320,9606.ENSP00000206020,9606.ENSP00000215909,9606.ENSP00000216336,9606.ENSP00000216639,9606.ENSP00000216968,9606.ENSP00000217131,9606.ENSP00000217133,9606.ENSP00000218089,9606.ENSP00000219150,9606.ENSP00000222219,9606.ENSP00000222286,9606.ENSP00000225371,9606.ENSP00000225964,…	CD74,DCN,SLC2A3,ICAM3,STK10,DIMT1,SPAG7,LGALS1,CTSG,VRK1,PROCR,CTSZ,TUBB1,STAG2,CORO1A,DNASE2,GAPDHS,EPX,COL1A1,CTSC,ARHGDIB,BYSL,LTF,MSH2,NUDCD1,ELF1,NCAPH,NMI,RAB22A,H1-3,VASP,RRAS,FGL2,APOL2,RAC2,DPF2,LAMA5,ZC3H4,ILKAP,PTPRE,TRIM47,TERF2,NASP,GNS,MYO1G,VWF,HEXB,CYBA,MCM4,PIH1D1,SCPEP1,COTL1,SLC12A2,RBM42,BPI,METTL16,EP300,EHD2,DCPS,NID1,ICAM1,F13A1,TNC,RBM27,TCIRG1,LUM,CDK2,PXN,NCOR1,TINAGL1,C…
GO Component	GO:0031012	Extracellular matrix	48	552	0.75	8.47e-19	9606.ENSP00000052754,9606.ENSP00000215909,9606.ENSP00000216336,9606.ENSP00000217131,9606.ENSP00000221804,9606.ENSP00000225964,9606.ENSP00000227266,9606.ENSP00000248598,9606.ENSP00000252999,9606.ENSP00000261405,9606.ENSP00000264187,9606.ENSP00000264832,9606.ENSP00000264870,9606.ENSP00000265131,9606.ENSP00000266718,9606.ENSP00000271064,9606.ENSP00000273283,9606.ENSP00000295550,9606.ENSP00000297268,…	DCN,LGALS1,CTSG,CTSZ,CLC,COL1A1,CTSC,FGL2,LAMA5,VWF,NID1,ICAM1,F13A1,TNC,LUM,TINAGL1,ITIH1,COL6A3,COL1A2,COL14A1,COL6A2,COL3A1,LAMB2,MMP14,LTBP4,PRG2,COL12A1,FBN1,BGN,FBLN1,FBLN5,ANXA6,FN1,FMOD,COL4A2,COL6A1,TGM2,DPT,S100A4,COL5A1,HSPG2,COL5A2,OGN,COL4A1,EMILIN1,MFAP4,FBLN2,TGFBI
GO Component	GO:0043227	Membrane-bounded organelle	275	13188	0.13	1.98e-18	9606.ENSP00000009530,9606.ENSP00000052754,9606.ENSP00000075120,9606.ENSP00000160262,9606.ENSP00000176763,9606.ENSP00000199320,9606.ENSP00000206020,9606.ENSP00000215909,9606.ENSP00000216336,9606.ENSP00000216639,9606.ENSP00000216968,9606.ENSP00000217131,9606.ENSP00000217133,9606.ENSP00000218089,9606.ENSP00000219150,9606.ENSP00000222219,9606.ENSP00000222286,9606.ENSP00000225371,9606.ENSP00000225964,…	CD74,DCN,SLC2A3,ICAM3,STK10,DIMT1,SPAG7,LGALS1,CTSG,VRK1,PROCR,CTSZ,TUBB1,STAG2,CORO1A,DNASE2,GAPDHS,EPX,COL1A1,CTSC,ARHGDIB,BYSL,LTF,MSH2,NUDCD1,ELF1,NCAPH,NMI,RAB22A,H1-3,VASP,RRAS,FGL2,APOL2,RAC2,DPF2,LAMA5,ZC3H4,ILKAP,PTPRE,TRIM47,TERF2,NASP,GNS,MYO1G,VWF,HEXB,CYBA,MCM4,PIH1D1,SCPEP1,COTL1,SLC12A2,RBM42,BPI,METTL16,EP300,EHD2,DCPS,NID1,ICAM1,F13A1,TNC,RBM27,TCIRG1,LUM,CDK2,NCOR1,TINAGL1,CTDSP…
GO Component	GO:0031982	Vesicle	134	3957	0.34	2.44e-18	9606.ENSP00000009530,9606.ENSP00000075120,9606.ENSP00000160262,9606.ENSP00000176763,9606.ENSP00000215909,9606.ENSP00000216336,9606.ENSP00000216968,9606.ENSP00000217131,9606.ENSP00000217133,9606.ENSP00000219150,9606.ENSP00000222219,9606.ENSP00000225371,9606.ENSP00000225964,9606.ENSP00000227266,9606.ENSP00000228945,9606.ENSP00000231751,9606.ENSP00000244040,9606.ENSP00000245932,9606.ENSP00000246792,…	CD74,SLC2A3,ICAM3,STK10,LGALS1,CTSG,PROCR,CTSZ,TUBB1,CORO1A,DNASE2,EPX,COL1A1,CTSC,ARHGDIB,LTF,RAB22A,VASP,RRAS,FGL2,RAC2,LAMA5,GNS,MYO1G,VWF,HEXB,CYBA,SCPEP1,COTL1,SLC12A2,BPI,EHD2,NID1,ICAM1,F13A1,TCIRG1,LUM,CDK2,TINAGL1,CTDSP1,ITIH1,FERMT3,THY1,STOM,NCKAP1L,COL6A3,COL1A2,COL6A2,RNASE3,GUSB,RNASE2,LUZP1,GLB1,LAMB2,MMP14,PPP2R1B,PRG2,RAB8B,STAB1,SCAMP4,TLN1,BASP1,GEMIN4,ZYX,COL12A1,PLEKHO2,BGN,F…
GO Component	GO:0043229	Intracellular organelle	275	13231	0.13	3.28e-18	9606.ENSP00000009530,9606.ENSP00000052754,9606.ENSP00000075120,9606.ENSP00000176763,9606.ENSP00000199320,9606.ENSP00000206020,9606.ENSP00000215909,9606.ENSP00000216336,9606.ENSP00000216639,9606.ENSP00000216968,9606.ENSP00000217131,9606.ENSP00000217133,9606.ENSP00000218089,9606.ENSP00000219150,9606.ENSP00000222219,9606.ENSP00000222286,9606.ENSP00000225371,9606.ENSP00000225964,9606.ENSP00000227266,…	CD74,DCN,SLC2A3,STK10,DIMT1,SPAG7,LGALS1,CTSG,VRK1,PROCR,CTSZ,TUBB1,STAG2,CORO1A,DNASE2,GAPDHS,EPX,COL1A1,CTSC,ARHGDIB,BYSL,LTF,MSH2,NUDCD1,ELF1,NCAPH,NMI,RAB22A,H1-3,VASP,FGL2,APOL2,RAC2,DPF2,LAMA5,ZC3H4,ILKAP,PTPRE,TRIM47,TERF2,NASP,GNS,MYO1G,VWF,HEXB,CYBA,MCM4,PIH1D1,COTL1,SLC12A2,RBM42,BPI,METTL16,EP300,EHD2,DCPS,F13A1,TNC,RBM27,TCIRG1,LUM,CDK2,PXN,NCOR1,TINAGL1,CTDSP1,NDUFS6,OTULINL,FERMT3,T…
GO Component	GO:0005576	Extracellular region	137	4175	0.32	9.34e-18	9606.ENSP00000009530,9606.ENSP00000052754,9606.ENSP00000075120,9606.ENSP00000160262,9606.ENSP00000176763,9606.ENSP00000215909,9606.ENSP00000216336,9606.ENSP00000216968,9606.ENSP00000217131,9606.ENSP00000217133,9606.ENSP00000219150,9606.ENSP00000222219,9606.ENSP00000225371,9606.ENSP00000225964,9606.ENSP00000227266,9606.ENSP00000228945,9606.ENSP00000231751,9606.ENSP00000243346,9606.ENSP00000244040,…	CD74,DCN,SLC2A3,ICAM3,STK10,LGALS1,CTSG,PROCR,CTSZ,TUBB1,CORO1A,DNASE2,EPX,COL1A1,CTSC,ARHGDIB,LTF,NMI,RAB22A,VASP,RRAS,FGL2,APOL2,RAC2,LAMA5,GNS,MYO1G,VWF,HEXB,SCPEP1,COTL1,SLC12A2,BPI,EHD2,NID1,ICAM1,F13A1,TNC,LUM,TINAGL1,CTDSP1,ITIH1,FERMT3,THY1,STOM,NCKAP1L,COL6A3,COL1A2,COL14A1,COL6A2,RNASE3,GUSB,IL16,RNASE2,LUZP1,MZB1,COL3A1,GLB1,LAMB2,MMP14,PPP2R1B,LTBP4,PRG2,RAB8B,TLN1,BASP1,GEMIN4,COL12A…
GO Component	GO:0070013	Intracellular organelle lumen	163	5660	0.27	6.66e-17	9606.ENSP00000009530,9606.ENSP00000052754,9606.ENSP00000199320,9606.ENSP00000215909,9606.ENSP00000216336,9606.ENSP00000216639,9606.ENSP00000217131,9606.ENSP00000218089,9606.ENSP00000225371,9606.ENSP00000225964,9606.ENSP00000227266,9606.ENSP00000230340,9606.ENSP00000231751,9606.ENSP00000233146,9606.ENSP00000239690,9606.ENSP00000239882,9606.ENSP00000240423,9606.ENSP00000243346,9606.ENSP00000248598,…	CD74,DCN,DIMT1,LGALS1,CTSG,VRK1,CTSZ,STAG2,EPX,COL1A1,CTSC,BYSL,LTF,MSH2,NUDCD1,ELF1,NCAPH,NMI,FGL2,DPF2,ZC3H4,ILKAP,TERF2,NASP,GNS,MYO1G,VWF,HEXB,MCM4,PIH1D1,COTL1,BPI,EP300,DCPS,F13A1,TNC,RBM27,LUM,CDK2,NCOR1,CTDSP1,FERMT3,NIFK,CLPB,COL6A3,COL1A2,PHAX,COL14A1,COL6A2,RNASE3,GUSB,IL16,RNASE2,MZB1,COL3A1,CD2BP2,ADH1B,GLB1,LAMB2,WDR3,MMP14,PPP1R8,PRG2,USP39,SENP3,BASP1,GEMIN4,PNKP,UBE2O,PRPF31,POLR…
GO Component	GO:0043231	Intracellular membrane-bounded organelle	253	12149	0.13	2.01e-13	9606.ENSP00000009530,9606.ENSP00000052754,9606.ENSP00000075120,9606.ENSP00000176763,9606.ENSP00000199320,9606.ENSP00000206020,9606.ENSP00000215909,9606.ENSP00000216336,9606.ENSP00000216639,9606.ENSP00000217131,9606.ENSP00000218089,9606.ENSP00000219150,9606.ENSP00000222219,9606.ENSP00000222286,9606.ENSP00000225371,9606.ENSP00000225964,9606.ENSP00000227266,9606.ENSP00000228945,9606.ENSP00000230340,…	CD74,DCN,SLC2A3,STK10,DIMT1,SPAG7,LGALS1,CTSG,VRK1,CTSZ,STAG2,CORO1A,DNASE2,GAPDHS,EPX,COL1A1,CTSC,ARHGDIB,BYSL,LTF,MSH2,NUDCD1,ELF1,NCAPH,NMI,RAB22A,H1-3,FGL2,APOL2,RAC2,DPF2,LAMA5,ZC3H4,ILKAP,PTPRE,TRIM47,TERF2,NASP,GNS,MYO1G,VWF,HEXB,CYBA,MCM4,PIH1D1,COTL1,SLC12A2,RBM42,BPI,METTL16,EP300,EHD2,DCPS,F13A1,TNC,RBM27,TCIRG1,LUM,CDK2,NCOR1,TINAGL1,CTDSP1,NDUFS6,OTULINL,FERMT3,THY1,NIFK,STOM,NCKAP1L…
GO Component	GO:0030055	Cell-substrate junction	35	426	0.72	6.52e-13	9606.ENSP00000216968,9606.ENSP00000245932,9606.ENSP00000246792,9606.ENSP00000249071,9606.ENSP00000261623,9606.ENSP00000264832,9606.ENSP00000265131,9606.ENSP00000267257,9606.ENSP00000279227,9606.ENSP00000284240,9606.ENSP00000302935,9606.ENSP00000308208,9606.ENSP00000316029,9606.ENSP00000324422,9606.ENSP00000325240,9606.ENSP00000339191,9606.ENSP00000346550,9606.ENSP00000353408,9606.ENSP00000355330,…	PROCR,VASP,RRAS,RAC2,CYBA,ICAM1,TNC,PXN,FERMT3,THY1,IL16,MMP14,TLN1,ZYX,LASP1,CAV1,ANXA6,MSN,TGM2,EPB41L2,FLNA,FHL3,HSPG2,EVL,SH3KBP1,ITGB2,LCP1,ARPC1B,PTPRC,FBLIM1,PTK7,LPXN,VIM,ARHGEF7,FHL1
GO Component	GO:0005925	Focal adhesion	34	416	0.72	1.79e-12	9606.ENSP00000216968,9606.ENSP00000245932,9606.ENSP00000246792,9606.ENSP00000249071,9606.ENSP00000261623,9606.ENSP00000264832,9606.ENSP00000265131,9606.ENSP00000267257,9606.ENSP00000284240,9606.ENSP00000302935,9606.ENSP00000308208,9606.ENSP00000316029,9606.ENSP00000324422,9606.ENSP00000325240,9606.ENSP00000339191,9606.ENSP00000346550,9606.ENSP00000353408,9606.ENSP00000355330,9606.ENSP00000357110,…	PROCR,VASP,RRAS,RAC2,CYBA,ICAM1,TNC,PXN,THY1,IL16,MMP14,TLN1,ZYX,LASP1,CAV1,ANXA6,MSN,TGM2,EPB41L2,FLNA,FHL3,HSPG2,EVL,SH3KBP1,ITGB2,LCP1,ARPC1B,PTPRC,FBLIM1,PTK7,LPXN,VIM,ARHGEF7,FHL1
GO Component	GO:0005622	Intracellular anatomical structure	281	14891	0.08	2.24e-11	9606.ENSP00000009530,9606.ENSP00000052754,9606.ENSP00000075120,9606.ENSP00000176763,9606.ENSP00000199320,9606.ENSP00000206020,9606.ENSP00000215909,9606.ENSP00000216336,9606.ENSP00000216639,9606.ENSP00000216968,9606.ENSP00000217131,9606.ENSP00000217133,9606.ENSP00000218089,9606.ENSP00000219150,9606.ENSP00000221804,9606.ENSP00000222219,9606.ENSP00000222286,9606.ENSP00000225371,9606.ENSP00000225964,…	CD74,DCN,SLC2A3,STK10,DIMT1,SPAG7,LGALS1,CTSG,VRK1,PROCR,CTSZ,TUBB1,STAG2,CORO1A,CLC,DNASE2,GAPDHS,EPX,COL1A1,CTSC,ARHGDIB,BYSL,LTF,MSH2,NUDCD1,ELF1,NCAPH,NMI,RAB22A,H1-3,VASP,FGL2,APOL2,RAC2,DPF2,LAMA5,ZC3H4,ILKAP,PTPRE,TRIM47,TERF2,NASP,GNS,MYO1G,VWF,HEXB,CYBA,MCM4,PIH1D1,SCPEP1,COTL1,SLC12A2,RBM42,BPI,METTL16,EP300,EHD2,DCPS,F13A1,TNC,RBM27,TCIRG1,LUM,CDK2,PXN,NCOR1,TINAGL1,CTDSP1,NDUFS6,OTULI…
GO Component	GO:0005775	Vacuolar lumen	22	175	0.91	3.76e-11	9606.ENSP00000009530,9606.ENSP00000052754,9606.ENSP00000216336,9606.ENSP00000227266,9606.ENSP00000258145,9606.ENSP00000261416,9606.ENSP00000262865,9606.ENSP00000266718,9606.ENSP00000302324,9606.ENSP00000302728,9606.ENSP00000303276,9606.ENSP00000306920,9606.ENSP00000327336,9606.ENSP00000347041,9606.ENSP00000357123,9606.ENSP00000363827,9606.ENSP00000364711,9606.ENSP00000366525,9606.ENSP00000369081,…	CD74,DCN,CTSG,CTSC,GNS,HEXB,BPI,LUM,RNASE3,GUSB,RNASE2,GLB1,BGN,FMOD,MNDA,HSPG2,OGN,FTL,TXNDC5,IFI30,PLD3,RNASET2
GO Component	GO:0030141	Secretory granule	45	873	0.52	4.16e-10	9606.ENSP00000075120,9606.ENSP00000176763,9606.ENSP00000216336,9606.ENSP00000217131,9606.ENSP00000225371,9606.ENSP00000225964,9606.ENSP00000227266,9606.ENSP00000231751,9606.ENSP00000248598,9606.ENSP00000258145,9606.ENSP00000261405,9606.ENSP00000261416,9606.ENSP00000261623,9606.ENSP00000262428,9606.ENSP00000262865,9606.ENSP00000264870,9606.ENSP00000265686,9606.ENSP00000279227,9606.ENSP00000286713,…	SLC2A3,STK10,CTSG,CTSZ,EPX,COL1A1,CTSC,LTF,FGL2,GNS,VWF,HEXB,CYBA,COTL1,BPI,F13A1,TCIRG1,FERMT3,STOM,NCKAP1L,RNASE3,GUSB,RNASE2,GLB1,PRG2,PLEKHO2,CAV1,FN1,HVCN1,SCCPDH,NCF2,MNDA,CD58,FTL,CYBB,TXNDC5,ITGB2,PTPN6,ANO6,PTPRC,RNASET2,CD63,PECAM1,VPS13C,ITGAM
GO Component	GO:0005737	Cytoplasm	241	12056	0.11	4.70e-09	9606.ENSP00000009530,9606.ENSP00000052754,9606.ENSP00000075120,9606.ENSP00000176763,9606.ENSP00000199320,9606.ENSP00000215909,9606.ENSP00000216336,9606.ENSP00000216639,9606.ENSP00000216968,9606.ENSP00000217131,9606.ENSP00000217133,9606.ENSP00000218089,9606.ENSP00000219150,9606.ENSP00000221804,9606.ENSP00000222219,9606.ENSP00000222286,9606.ENSP00000225371,9606.ENSP00000225964,9606.ENSP00000227266,…	CD74,DCN,SLC2A3,STK10,DIMT1,LGALS1,CTSG,VRK1,PROCR,CTSZ,TUBB1,STAG2,CORO1A,CLC,DNASE2,GAPDHS,EPX,COL1A1,CTSC,ARHGDIB,BYSL,LTF,NUDCD1,NCAPH,NMI,RAB22A,VASP,FGL2,APOL2,RAC2,DPF2,ZC3H4,ILKAP,PTPRE,TRIM47,TERF2,NASP,GNS,VWF,HEXB,CYBA,PIH1D1,SCPEP1,COTL1,SLC12A2,RBM42,BPI,METTL16,EP300,EHD2,DCPS,F13A1,TNC,RBM27,TCIRG1,LUM,CDK2,PXN,NCOR1,TINAGL1,NDUFS6,OTULINL,FERMT3,THY1,PDLIM3,NIFK,STOM,NCKAP1L,CLPB,…
GO Component	GO:0099503	Secretory vesicle	47	1047	0.46	1.12e-08	9606.ENSP00000075120,9606.ENSP00000176763,9606.ENSP00000216336,9606.ENSP00000217131,9606.ENSP00000225371,9606.ENSP00000225964,9606.ENSP00000227266,9606.ENSP00000231751,9606.ENSP00000248598,9606.ENSP00000258145,9606.ENSP00000261405,9606.ENSP00000261416,9606.ENSP00000261623,9606.ENSP00000262428,9606.ENSP00000262865,9606.ENSP00000264870,9606.ENSP00000265686,9606.ENSP00000279227,9606.ENSP00000286713,…	SLC2A3,STK10,CTSG,CTSZ,EPX,COL1A1,CTSC,LTF,FGL2,GNS,VWF,HEXB,CYBA,COTL1,BPI,F13A1,TCIRG1,FERMT3,STOM,NCKAP1L,RNASE3,GUSB,RNASE2,GLB1,PRG2,RAB8B,PLEKHO2,CAV1,SEPTIN6,FN1,HVCN1,SCCPDH,NCF2,MNDA,CD58,FTL,CYBB,TXNDC5,ITGB2,PTPN6,ANO6,PTPRC,RNASET2,CD63,PECAM1,VPS13C,ITGAM
GO Component	GO:0043202	Lysosomal lumen	15	97	1.0	1.41e-08	9606.ENSP00000009530,9606.ENSP00000052754,9606.ENSP00000258145,9606.ENSP00000261416,9606.ENSP00000266718,9606.ENSP00000302728,9606.ENSP00000306920,9606.ENSP00000327336,9606.ENSP00000347041,9606.ENSP00000363827,9606.ENSP00000364711,9606.ENSP00000369081,9606.ENSP00000384886,9606.ENSP00000387050,9606.ENSP00000426455	CD74,DCN,GNS,HEXB,LUM,GUSB,GLB1,BGN,FMOD,HSPG2,OGN,TXNDC5,IFI30,PLD3,RNASET2
GO Component	GO:0015629	Actin cytoskeleton	30	482	0.6	2.77e-08	9606.ENSP00000219150,9606.ENSP00000244040,9606.ENSP00000245932,9606.ENSP00000258787,9606.ENSP00000261623,9606.ENSP00000262428,9606.ENSP00000267257,9606.ENSP00000279227,9606.ENSP00000284767,9606.ENSP00000309714,9606.ENSP00000320176,9606.ENSP00000324422,9606.ENSP00000325240,9606.ENSP00000354826,9606.ENSP00000357110,9606.ENSP00000358866,9606.ENSP00000362107,9606.ENSP00000365891,9606.ENSP00000371194,…	CORO1A,RAB22A,VASP,MYO1G,CYBA,COTL1,PXN,FERMT3,PDLIM3,SH3PXD2B,HCLS1,ZYX,LASP1,CALD1,EPB41L2,FLNA,FHL3,WAS,LSP1,MYADM,WIPF1,SYNPO,LCP1,ARPC1B,SEPTIN9,FBLIM1,LPXN,MYO9B,PPP1R9B,MYO1F
GO Component	GO:0005581	Collagen trimer	14	95	0.98	9.42e-08	9606.ENSP00000225964,9606.ENSP00000266718,9606.ENSP00000295550,9606.ENSP00000297268,9606.ENSP00000297848,9606.ENSP00000300527,9606.ENSP00000304408,9606.ENSP00000325146,9606.ENSP00000353654,9606.ENSP00000355180,9606.ENSP00000360882,9606.ENSP00000364000,9606.ENSP00000364979,9606.ENSP00000369677	COL1A1,LUM,COL6A3,COL1A2,COL14A1,COL6A2,COL3A1,COL12A1,COL4A2,COL6A1,COL5A1,COL5A2,COL4A1,EMILIN1
GO Component	GO:0005788	Endoplasmic reticulum lumen	23	312	0.68	1.56e-07	9606.ENSP00000215909,9606.ENSP00000217131,9606.ENSP00000225964,9606.ENSP00000227266,9606.ENSP00000265131,9606.ENSP00000295550,9606.ENSP00000297268,9606.ENSP00000297848,9606.ENSP00000300527,9606.ENSP00000303920,9606.ENSP00000304408,9606.ENSP00000307156,9606.ENSP00000325146,9606.ENSP00000325527,9606.ENSP00000346839,9606.ENSP00000353654,9606.ENSP00000355180,9606.ENSP00000360882,9606.ENSP00000364000,…	LGALS1,CTSZ,COL1A1,CTSC,TNC,COL6A3,COL1A2,COL14A1,COL6A2,MZB1,COL3A1,LAMB2,COL12A1,FBN1,FN1,COL4A2,COL6A1,COL5A1,COL5A2,COL4A1,TXNDC5,NUCB1,RNASET2
GO Component	GO:0043232	Intracellular non-membrane-bounded organelle	129	5191	0.2	1.56e-07	9606.ENSP00000199320,9606.ENSP00000216336,9606.ENSP00000216639,9606.ENSP00000216968,9606.ENSP00000217133,9606.ENSP00000218089,9606.ENSP00000219150,9606.ENSP00000227266,9606.ENSP00000228945,9606.ENSP00000230340,9606.ENSP00000233146,9606.ENSP00000239882,9606.ENSP00000240423,9606.ENSP00000244040,9606.ENSP00000244534,9606.ENSP00000245932,9606.ENSP00000249071,9606.ENSP00000252268,9606.ENSP00000253048,…	DIMT1,CTSG,VRK1,PROCR,TUBB1,STAG2,CORO1A,CTSC,ARHGDIB,BYSL,MSH2,ELF1,NCAPH,RAB22A,H1-3,VASP,RAC2,DPF2,ZC3H4,TERF2,NASP,MYO1G,CYBA,MCM4,PIH1D1,COTL1,BPI,EP300,EHD2,DCPS,CDK2,PXN,NCOR1,FERMT3,PDLIM3,NIFK,STOM,PHAX,CD2BP2,WDR3,MMP14,SH3PXD2B,SENP3,TLN1,BASP1,HCLS1,GEMIN4,PNKP,POLR2L,ZYX,LASP1,FOXK1,RPS19BP1,MRPL35,CAV1,ACSL4,SEPTIN6,SP100,GABPA,DDX47,HSD17B11,MAX,DNMT1,MSN,CALD1,CTR9,TGM2,SCCPDH,EPB…
GO Component	GO:0034774	Secretory granule lumen	23	321	0.66	2.47e-07	9606.ENSP00000216336,9606.ENSP00000217131,9606.ENSP00000225371,9606.ENSP00000227266,9606.ENSP00000231751,9606.ENSP00000258145,9606.ENSP00000261405,9606.ENSP00000261416,9606.ENSP00000262428,9606.ENSP00000262865,9606.ENSP00000264870,9606.ENSP00000279227,9606.ENSP00000302324,9606.ENSP00000302728,9606.ENSP00000303276,9606.ENSP00000306920,9606.ENSP00000346839,9606.ENSP00000355467,9606.ENSP00000357123,…	CTSG,CTSZ,EPX,CTSC,LTF,GNS,VWF,HEXB,COTL1,BPI,F13A1,FERMT3,RNASE3,GUSB,RNASE2,GLB1,FN1,SCCPDH,MNDA,FTL,TXNDC5,PTPN6,RNASET2
GO Component	GO:0097708	Intracellular vesicle	76	2484	0.29	3.69e-07	9606.ENSP00000009530,9606.ENSP00000075120,9606.ENSP00000176763,9606.ENSP00000216336,9606.ENSP00000217131,9606.ENSP00000219150,9606.ENSP00000225371,9606.ENSP00000225964,9606.ENSP00000227266,9606.ENSP00000228945,9606.ENSP00000231751,9606.ENSP00000244040,9606.ENSP00000248598,9606.ENSP00000249071,9606.ENSP00000258145,9606.ENSP00000261405,9606.ENSP00000261416,9606.ENSP00000261623,9606.ENSP00000262428,…	CD74,SLC2A3,STK10,CTSG,CTSZ,CORO1A,EPX,COL1A1,CTSC,ARHGDIB,LTF,RAB22A,FGL2,RAC2,GNS,VWF,HEXB,CYBA,COTL1,SLC12A2,BPI,EHD2,F13A1,TCIRG1,CDK2,FERMT3,STOM,NCKAP1L,RNASE3,GUSB,RNASE2,GLB1,MMP14,PRG2,RAB8B,STAB1,SCAMP4,ZYX,PLEKHO2,BGN,FMNL1,CAV1,SEPTIN6,ANXA6,FN1,HVCN1,SCCPDH,NCF2,MNDA,CD58,HLA-DQB1,WAS,FTL,CYBB,TXNDC5,WIPF1,TMUB1,HLA-DRA,SH3KBP1,ITGB2,PLD3,PTPN6,HLA-DPA1,ANO6,FCGRT,PTPRC,RNASET2,TUBA1…
GO Component	GO:0035578	Azurophil granule lumen	13	91	0.96	4.01e-07	9606.ENSP00000216336,9606.ENSP00000227266,9606.ENSP00000258145,9606.ENSP00000261416,9606.ENSP00000262865,9606.ENSP00000302324,9606.ENSP00000302728,9606.ENSP00000303276,9606.ENSP00000306920,9606.ENSP00000357123,9606.ENSP00000366525,9606.ENSP00000369081,9606.ENSP00000426455	CTSG,CTSC,GNS,HEXB,BPI,RNASE3,GUSB,RNASE2,GLB1,MNDA,FTL,TXNDC5,RNASET2
GO Component	GO:0098644	Complex of collagen trimers	8	22	1.37	6.79e-07	9606.ENSP00000225964,9606.ENSP00000266718,9606.ENSP00000297268,9606.ENSP00000304408,9606.ENSP00000353654,9606.ENSP00000360882,9606.ENSP00000364000,9606.ENSP00000364979	COL1A1,LUM,COL1A2,COL3A1,COL4A2,COL5A1,COL5A2,COL4A1
GO Component	GO:0005764	Lysosome	35	746	0.48	7.40e-07	9606.ENSP00000009530,9606.ENSP00000052754,9606.ENSP00000216336,9606.ENSP00000217131,9606.ENSP00000222219,9606.ENSP00000227266,9606.ENSP00000258145,9606.ENSP00000261416,9606.ENSP00000262865,9606.ENSP00000265686,9606.ENSP00000266718,9606.ENSP00000271064,9606.ENSP00000286713,9606.ENSP00000302324,9606.ENSP00000302728,9606.ENSP00000303276,9606.ENSP00000306920,9606.ENSP00000327336,9606.ENSP00000346550,…	CD74,DCN,CTSG,CTSZ,DNASE2,CTSC,GNS,HEXB,BPI,TCIRG1,LUM,TINAGL1,STOM,RNASE3,GUSB,RNASE2,GLB1,BGN,ANXA6,FMOD,COL6A1,NCF2,MNDA,HSPG2,HLA-DQB1,OGN,FTL,TXNDC5,HLA-DRA,IFI30,PLD3,HLA-DPA1,RNASET2,CD63,VPS13C
GO Component	GO:0031410	Cytoplasmic vesicle	75	2482	0.29	7.40e-07	9606.ENSP00000009530,9606.ENSP00000075120,9606.ENSP00000176763,9606.ENSP00000216336,9606.ENSP00000217131,9606.ENSP00000219150,9606.ENSP00000225371,9606.ENSP00000225964,9606.ENSP00000227266,9606.ENSP00000228945,9606.ENSP00000231751,9606.ENSP00000244040,9606.ENSP00000248598,9606.ENSP00000249071,9606.ENSP00000258145,9606.ENSP00000261405,9606.ENSP00000261416,9606.ENSP00000261623,9606.ENSP00000262428,…	CD74,SLC2A3,STK10,CTSG,CTSZ,CORO1A,EPX,COL1A1,CTSC,ARHGDIB,LTF,RAB22A,FGL2,RAC2,GNS,VWF,HEXB,CYBA,COTL1,SLC12A2,BPI,EHD2,F13A1,TCIRG1,CDK2,FERMT3,STOM,NCKAP1L,RNASE3,GUSB,RNASE2,GLB1,MMP14,PRG2,RAB8B,STAB1,SCAMP4,ZYX,PLEKHO2,BGN,FMNL1,CAV1,SEPTIN6,ANXA6,FN1,HVCN1,SCCPDH,NCF2,MNDA,CD58,HLA-DQB1,WAS,FTL,CYBB,TXNDC5,WIPF1,TMUB1,HLA-DRA,SH3KBP1,ITGB2,PLD3,PTPN6,HLA-DPA1,ANO6,FCGRT,PTPRC,RNASET2,TUBA1…
GO Component	GO:0012505	Endomembrane system	117	4721	0.2	1.32e-06	9606.ENSP00000009530,9606.ENSP00000052754,9606.ENSP00000075120,9606.ENSP00000176763,9606.ENSP00000215909,9606.ENSP00000216336,9606.ENSP00000216639,9606.ENSP00000217131,9606.ENSP00000219150,9606.ENSP00000225371,9606.ENSP00000225964,9606.ENSP00000227266,9606.ENSP00000231751,9606.ENSP00000244040,9606.ENSP00000248598,9606.ENSP00000249066,9606.ENSP00000249071,9606.ENSP00000258145,9606.ENSP00000261405,…	CD74,DCN,SLC2A3,STK10,LGALS1,CTSG,VRK1,CTSZ,CORO1A,EPX,COL1A1,CTSC,LTF,RAB22A,FGL2,APOL2,RAC2,GNS,VWF,HEXB,CYBA,COTL1,BPI,EHD2,F13A1,TNC,TCIRG1,LUM,CDK2,OTULINL,FERMT3,THY1,STOM,NCKAP1L,COL6A3,COL1A2,COL14A1,COL6A2,RNASE3,GUSB,RNASE2,MZB1,COL3A1,GLB1,LAMB2,WDR3,MMP14,PRG2,RAB8B,SCAMP4,COL12A1,FBN1,PLEKHO2,BGN,INTS5,CAV1,ACSL4,SEPTIN6,PTGES,NOSIP,ANXA6,FN1,FMOD,HVCN1,CAVIN1,HSD17B11,MAP3K5,ATP2A3,…
GO Component	GO:0030139	Endocytic vesicle	22	338	0.62	2.07e-06	9606.ENSP00000009530,9606.ENSP00000219150,9606.ENSP00000231751,9606.ENSP00000244040,9606.ENSP00000249071,9606.ENSP00000261623,9606.ENSP00000263277,9606.ENSP00000265686,9606.ENSP00000312734,9606.ENSP00000312946,9606.ENSP00000324422,9606.ENSP00000329219,9606.ENSP00000339191,9606.ENSP00000349181,9606.ENSP00000356505,9606.ENSP00000364080,9606.ENSP00000365891,9606.ENSP00000367851,9606.ENSP00000378786,…	CD74,CORO1A,LTF,RAB22A,RAC2,CYBA,EHD2,TCIRG1,RAB8B,STAB1,ZYX,FMNL1,CAV1,HVCN1,NCF2,HLA-DQB1,WAS,CYBB,HLA-DRA,SH3KBP1,HLA-DPA1,VIM
GO Component	GO:0042582	Azurophil granule	15	154	0.8	2.59e-06	9606.ENSP00000216336,9606.ENSP00000227266,9606.ENSP00000258145,9606.ENSP00000261416,9606.ENSP00000262865,9606.ENSP00000286713,9606.ENSP00000302324,9606.ENSP00000302728,9606.ENSP00000303276,9606.ENSP00000306920,9606.ENSP00000357123,9606.ENSP00000366525,9606.ENSP00000369081,9606.ENSP00000426455,9606.ENSP00000447730	CTSG,CTSC,GNS,HEXB,BPI,STOM,RNASE3,GUSB,RNASE2,GLB1,MNDA,FTL,TXNDC5,RNASET2,CD63
GO Component	GO:0005773	Vacuole	36	839	0.44	3.31e-06	9606.ENSP00000009530,9606.ENSP00000052754,9606.ENSP00000216336,9606.ENSP00000217131,9606.ENSP00000222219,9606.ENSP00000227266,9606.ENSP00000258145,9606.ENSP00000261416,9606.ENSP00000262865,9606.ENSP00000265686,9606.ENSP00000266718,9606.ENSP00000271064,9606.ENSP00000286713,9606.ENSP00000302324,9606.ENSP00000302728,9606.ENSP00000303276,9606.ENSP00000306920,9606.ENSP00000327336,9606.ENSP00000346550,…	CD74,DCN,CTSG,CTSZ,DNASE2,CTSC,GNS,HEXB,BPI,TCIRG1,LUM,TINAGL1,STOM,RNASE3,GUSB,RNASE2,GLB1,BGN,ANXA6,FMOD,COL6A1,NCF2,MNDA,HSPG2,HLA-DQB1,OGN,FTL,TXNDC5,HLA-DRA,IFI30,PLD3,HLA-DPA1,RNASET2,CD63,VPS13C,ARHGEF7
GO Component	GO:0032991	Protein-containing complex	129	5506	0.18	4.04e-06	9606.ENSP00000009530,9606.ENSP00000215909,9606.ENSP00000218089,9606.ENSP00000219150,9606.ENSP00000225964,9606.ENSP00000230340,9606.ENSP00000231751,9606.ENSP00000233146,9606.ENSP00000240423,9606.ENSP00000244534,9606.ENSP00000248598,9606.ENSP00000249071,9606.ENSP00000252268,9606.ENSP00000252999,9606.ENSP00000254942,9606.ENSP00000255120,9606.ENSP00000258787,9606.ENSP00000261416,9606.ENSP00000261623,…	CD74,LGALS1,STAG2,CORO1A,COL1A1,BYSL,LTF,MSH2,NCAPH,H1-3,FGL2,RAC2,DPF2,LAMA5,TERF2,NASP,MYO1G,HEXB,CYBA,MCM4,PIH1D1,RBM42,EP300,NID1,F13A1,TNC,TCIRG1,LUM,CDK2,PXN,NCOR1,NDUFS6,PDLIM3,NCKAP1L,COL6A3,COL1A2,PHAX,COL14A1,COL6A2,MZB1,COL3A1,CD2BP2,LAMB2,CAVIN3,WDR3,PPP2R1B,PPP1R8,USP39,SENP3,BLOC1S4,HCLS1,GEMIN4,PRPF31,POLR2L,COL12A1,INTS5,CSTF2T,GNG2,MRPL35,CAV1,SEPTIN6,FN1,CAVIN1,MAX,MAP3K5,COL4A2…
GO Component	GO:0045335	Phagocytic vesicle	14	139	0.81	4.52e-06	9606.ENSP00000219150,9606.ENSP00000231751,9606.ENSP00000244040,9606.ENSP00000249071,9606.ENSP00000261623,9606.ENSP00000265686,9606.ENSP00000312734,9606.ENSP00000324422,9606.ENSP00000329219,9606.ENSP00000349181,9606.ENSP00000356505,9606.ENSP00000365891,9606.ENSP00000367851,9606.ENSP00000446007	CORO1A,LTF,RAB22A,RAC2,CYBA,TCIRG1,RAB8B,ZYX,FMNL1,HVCN1,NCF2,WAS,CYBB,VIM
GO Component	GO:0005604	Basement membrane	12	98	0.9	5.32e-06	9606.ENSP00000252999,9606.ENSP00000264187,9606.ENSP00000265131,9606.ENSP00000307156,9606.ENSP00000325527,9606.ENSP00000331544,9606.ENSP00000346839,9606.ENSP00000353654,9606.ENSP00000360882,9606.ENSP00000363827,9606.ENSP00000364979,9606.ENSP00000416330	LAMA5,NID1,TNC,LAMB2,FBN1,FBLN1,FN1,COL4A2,COL5A1,HSPG2,COL4A1,TGFBI
GO Component	GO:0071944	Cell periphery	137	6015	0.17	6.07e-06	9606.ENSP00000009530,9606.ENSP00000052754,9606.ENSP00000075120,9606.ENSP00000160262,9606.ENSP00000176763,9606.ENSP00000215909,9606.ENSP00000216336,9606.ENSP00000216968,9606.ENSP00000217131,9606.ENSP00000219150,9606.ENSP00000221804,9606.ENSP00000225964,9606.ENSP00000227266,9606.ENSP00000231751,9606.ENSP00000244040,9606.ENSP00000245932,9606.ENSP00000246792,9606.ENSP00000248598,9606.ENSP00000249071,…	CD74,DCN,SLC2A3,ICAM3,STK10,LGALS1,CTSG,PROCR,CTSZ,CORO1A,CLC,COL1A1,CTSC,LTF,RAB22A,VASP,RRAS,FGL2,RAC2,LAMA5,PTPRE,MYO1G,VWF,CYBA,COTL1,SLC12A2,EHD2,NID1,ICAM1,F13A1,TNC,TCIRG1,LUM,PXN,TINAGL1,ITIH1,THY1,STOM,NCKAP1L,COL6A3,COL1A2,COL14A1,COL6A2,IL16,AFAP1L2,COL3A1,ADH1B,LAMB2,CAVIN3,MMP14,LTBP4,PRG2,RAB8B,STAB1,TLN1,BASP1,HCLS1,ZYX,COL12A1,LASP1,FBN1,BGN,FMNL1,FBLN1,GNG2,CAV1,ACSL4,SEPTIN6,FBL…
GO Component	GO:0005583	Fibrillar collagen trimer	6	12	1.51	8.10e-06	9606.ENSP00000225964,9606.ENSP00000266718,9606.ENSP00000297268,9606.ENSP00000304408,9606.ENSP00000360882,9606.ENSP00000364000	COL1A1,LUM,COL1A2,COL3A1,COL5A1,COL5A2
GO Component	GO:0070161	Anchoring junction	46	1325	0.35	1.62e-05	9606.ENSP00000216968,9606.ENSP00000219150,9606.ENSP00000245932,9606.ENSP00000246792,9606.ENSP00000249071,9606.ENSP00000261623,9606.ENSP00000264832,9606.ENSP00000265131,9606.ENSP00000267257,9606.ENSP00000279227,9606.ENSP00000284240,9606.ENSP00000284767,9606.ENSP00000302935,9606.ENSP00000308208,9606.ENSP00000309714,9606.ENSP00000316029,9606.ENSP00000324422,9606.ENSP00000325240,9606.ENSP00000339191,…	PROCR,CORO1A,VASP,RRAS,RAC2,CYBA,ICAM1,TNC,PXN,FERMT3,THY1,PDLIM3,IL16,MMP14,SH3PXD2B,TLN1,ZYX,LASP1,CAV1,ANXA6,MSN,TGM2,EPB41L2,FLNA,FHL3,HSPG2,WAS,KCTD12,MYADM,TMUB1,EVL,SYNPO,SH3KBP1,ITGB2,LCP1,ARPC1B,PTPN6,PTPRC,FBLIM1,PTK7,LPXN,VIM,PECAM1,PPP1R9B,ARHGEF7,FHL1
GO Component	GO:0032432	Actin filament bundle	10	74	0.94	2.42e-05	9606.ENSP00000261623,9606.ENSP00000267257,9606.ENSP00000284767,9606.ENSP00000324422,9606.ENSP00000358866,9606.ENSP00000362107,9606.ENSP00000377789,9606.ENSP00000381581,9606.ENSP00000391249,9606.ENSP00000416387	CYBA,PXN,PDLIM3,ZYX,FLNA,FHL3,SYNPO,LCP1,SEPTIN9,FBLIM1
GO Component	GO:0005654	Nucleoplasm	101	4169	0.19	4.89e-05	9606.ENSP00000199320,9606.ENSP00000216639,9606.ENSP00000218089,9606.ENSP00000227266,9606.ENSP00000230340,9606.ENSP00000233146,9606.ENSP00000239690,9606.ENSP00000239882,9606.ENSP00000240423,9606.ENSP00000243346,9606.ENSP00000252268,9606.ENSP00000253048,9606.ENSP00000254654,9606.ENSP00000254942,9606.ENSP00000255120,9606.ENSP00000258787,9606.ENSP00000262105,9606.ENSP00000263253,9606.ENSP00000263579,…	DIMT1,VRK1,STAG2,CTSC,BYSL,MSH2,NUDCD1,ELF1,NCAPH,NMI,DPF2,ZC3H4,ILKAP,TERF2,NASP,MYO1G,MCM4,EP300,DCPS,RBM27,CDK2,NCOR1,CTDSP1,NIFK,PHAX,IL16,CD2BP2,ADH1B,WDR3,PPP1R8,USP39,SENP3,BASP1,GEMIN4,PNKP,UBE2O,PRPF31,POLR2L,INTS5,FOXK1,CSTF2T,RPS19BP1,NRF1,SP100,NOSIP,GABPA,CAVIN1,DDX47,MAX,DNMT1,MCMBP,CTR9,IRF2BP2,EPB41L2,IFI16,MNDA,MKI67,NFKB2,ARHGAP4,EXOSC2,SPEN,PRRC2A,EXOSC10,SYVN1,NMNAT1,NDUFB6,TR…
GO Component	GO:0031981	Nuclear lumen	107	4526	0.18	6.20e-05	9606.ENSP00000199320,9606.ENSP00000216639,9606.ENSP00000218089,9606.ENSP00000227266,9606.ENSP00000230340,9606.ENSP00000233146,9606.ENSP00000239690,9606.ENSP00000239882,9606.ENSP00000240423,9606.ENSP00000243346,9606.ENSP00000252268,9606.ENSP00000253048,9606.ENSP00000254654,9606.ENSP00000254942,9606.ENSP00000255120,9606.ENSP00000258787,9606.ENSP00000262105,9606.ENSP00000262265,9606.ENSP00000263253,…	DIMT1,VRK1,STAG2,CTSC,BYSL,MSH2,NUDCD1,ELF1,NCAPH,NMI,DPF2,ZC3H4,ILKAP,TERF2,NASP,MYO1G,MCM4,PIH1D1,EP300,DCPS,RBM27,CDK2,NCOR1,CTDSP1,NIFK,PHAX,IL16,CD2BP2,ADH1B,WDR3,PPP1R8,USP39,SENP3,BASP1,GEMIN4,PNKP,UBE2O,PRPF31,POLR2L,INTS5,FOXK1,CSTF2T,RPS19BP1,NRF1,SP100,NOSIP,GABPA,CAVIN1,DDX47,MAX,DNMT1,MCMBP,CTR9,IRF2BP2,EPB41L2,IFI16,MNDA,MKI67,FLNA,NFKB2,ARHGAP4,EXOSC2,SPEN,PRRC2A,EXOSC10,SYVN1,NMNA…
GO Component	GO:0005856	Cytoskeleton	66	2369	0.25	8.23e-05	9606.ENSP00000216968,9606.ENSP00000217133,9606.ENSP00000218089,9606.ENSP00000219150,9606.ENSP00000227266,9606.ENSP00000228945,9606.ENSP00000244040,9606.ENSP00000245932,9606.ENSP00000249071,9606.ENSP00000252268,9606.ENSP00000258787,9606.ENSP00000261623,9606.ENSP00000262428,9606.ENSP00000263277,9606.ENSP00000266970,9606.ENSP00000267257,9606.ENSP00000268712,9606.ENSP00000279227,9606.ENSP00000284767,…	PROCR,TUBB1,STAG2,CORO1A,CTSC,ARHGDIB,RAB22A,VASP,RAC2,DPF2,MYO1G,CYBA,COTL1,EHD2,CDK2,PXN,NCOR1,FERMT3,PDLIM3,STOM,PHAX,MMP14,SH3PXD2B,TLN1,BASP1,HCLS1,ZYX,LASP1,SEPTIN6,MSN,CALD1,EPB41L2,FLNA,ARHGAP4,FHL3,MAP7D1,MARCKSL1,WAS,LSP1,SMARCA2,STAG1,MYADM,WIPF1,TMUB1,EVL,TAGLN,SYNPO,CDK1,SH3KBP1,LCP1,ARPC1B,SEPTIN9,INPP5D,FBLIM1,DPYSL2,LPXN,TUBA1A,SLC16A1,VIM,MAP2K6,MYO9B,PPP1R9B,PPP1R18,MCM3,MYO1F,A…
GO Component	GO:0101002	ficolin-1-rich granule	14	185	0.69	9.07e-05	9606.ENSP00000075120,9606.ENSP00000217131,9606.ENSP00000248598,9606.ENSP00000258145,9606.ENSP00000262428,9606.ENSP00000265686,9606.ENSP00000293373,9606.ENSP00000302728,9606.ENSP00000306920,9606.ENSP00000312134,9606.ENSP00000326706,9606.ENSP00000357123,9606.ENSP00000358501,9606.ENSP00000380948	SLC2A3,CTSZ,FGL2,GNS,COTL1,TCIRG1,NCKAP1L,GUSB,GLB1,PRG2,PLEKHO2,MNDA,CD58,ITGB2
GO Component	GO:0005938	Cell cortex	18	304	0.58	9.25e-05	9606.ENSP00000217131,9606.ENSP00000219150,9606.ENSP00000249071,9606.ENSP00000262428,9606.ENSP00000267257,9606.ENSP00000320176,9606.ENSP00000325240,9606.ENSP00000329219,9606.ENSP00000339191,9606.ENSP00000341524,9606.ENSP00000354826,9606.ENSP00000357110,9606.ENSP00000358866,9606.ENSP00000375649,9606.ENSP00000391249,9606.ENSP00000471457,9606.ENSP00000478767,9606.ENSP00000495631	CTSZ,CORO1A,RAC2,COTL1,PXN,HCLS1,LASP1,FMNL1,CAV1,SEPTIN6,CALD1,EPB41L2,FLNA,MYADM,SEPTIN9,MYO9B,PPP1R9B,ARHGEF7
GO Component	GO:0042581	Specific granule	13	159	0.72	9.25e-05	9606.ENSP00000075120,9606.ENSP00000176763,9606.ENSP00000217131,9606.ENSP00000231751,9606.ENSP00000261623,9606.ENSP00000262865,9606.ENSP00000286713,9606.ENSP00000349181,9606.ENSP00000367851,9606.ENSP00000380948,9606.ENSP00000391592,9606.ENSP00000409126,9606.ENSP00000496959	SLC2A3,STK10,CTSZ,LTF,CYBA,BPI,STOM,HVCN1,CYBB,ITGB2,PTPN6,ANO6,ITGAM
GO Component	GO:0030666	Endocytic vesicle membrane	14	191	0.67	0.00012	9606.ENSP00000009530,9606.ENSP00000219150,9606.ENSP00000244040,9606.ENSP00000249071,9606.ENSP00000261623,9606.ENSP00000265686,9606.ENSP00000312734,9606.ENSP00000312946,9606.ENSP00000339191,9606.ENSP00000349181,9606.ENSP00000364080,9606.ENSP00000367851,9606.ENSP00000378786,9606.ENSP00000393566	CD74,CORO1A,RAB22A,RAC2,CYBA,TCIRG1,RAB8B,STAB1,CAV1,HVCN1,HLA-DQB1,CYBB,HLA-DRA,HLA-DPA1
GO Component	GO:0030667	Secretory granule membrane	17	308	0.55	0.00040	9606.ENSP00000075120,9606.ENSP00000176763,9606.ENSP00000261623,9606.ENSP00000265686,9606.ENSP00000286713,9606.ENSP00000293373,9606.ENSP00000339191,9606.ENSP00000349181,9606.ENSP00000358501,9606.ENSP00000367851,9606.ENSP00000380948,9606.ENSP00000409126,9606.ENSP00000411355,9606.ENSP00000447730,9606.ENSP00000457421,9606.ENSP00000493560,9606.ENSP00000496959	SLC2A3,STK10,CYBA,TCIRG1,STOM,NCKAP1L,CAV1,HVCN1,CD58,CYBB,ITGB2,ANO6,PTPRC,CD63,PECAM1,VPS13C,ITGAM
GO Component	GO:0110165	Cellular anatomical entity	301	18293	0.03	0.00040	9606.ENSP00000009530,9606.ENSP00000052754,9606.ENSP00000075120,9606.ENSP00000160262,9606.ENSP00000176763,9606.ENSP00000199320,9606.ENSP00000206020,9606.ENSP00000215909,9606.ENSP00000216336,9606.ENSP00000216639,9606.ENSP00000216968,9606.ENSP00000217131,9606.ENSP00000217133,9606.ENSP00000218089,9606.ENSP00000219150,9606.ENSP00000221804,9606.ENSP00000222219,9606.ENSP00000222286,9606.ENSP00000225371,…	CD74,DCN,SLC2A3,ICAM3,STK10,DIMT1,SPAG7,LGALS1,CTSG,VRK1,PROCR,CTSZ,TUBB1,STAG2,CORO1A,CLC,DNASE2,GAPDHS,EPX,COL1A1,CTSC,ARHGDIB,BYSL,LTF,MSH2,NUDCD1,ELF1,NCAPH,NMI,RAB22A,H1-3,VASP,RRAS,FGL2,APOL2,RAC2,DPF2,LAMA5,TMEM160,ZC3H4,ILKAP,PTPRE,TRIM47,TERF2,NASP,GNS,MYO1G,VWF,HEXB,CYBA,MCM4,PIH1D1,SCPEP1,COTL1,SLC12A2,RBM42,BPI,METTL16,EP300,EHD2,DCPS,NID1,ICAM1,F13A1,TNC,RBM27,TCIRG1,LUM,CDK2,PXN,NCO…
GO Component	GO:0001725	Stress fiber	8	65	0.9	0.00051	9606.ENSP00000261623,9606.ENSP00000267257,9606.ENSP00000284767,9606.ENSP00000324422,9606.ENSP00000362107,9606.ENSP00000377789,9606.ENSP00000391249,9606.ENSP00000416387	CYBA,PXN,PDLIM3,ZYX,FHL3,SYNPO,SEPTIN9,FBLIM1
GO Component	GO:0070820	Tertiary granule	12	164	0.67	0.00057	9606.ENSP00000075120,9606.ENSP00000231751,9606.ENSP00000261623,9606.ENSP00000265686,9606.ENSP00000286713,9606.ENSP00000293373,9606.ENSP00000358501,9606.ENSP00000367851,9606.ENSP00000380948,9606.ENSP00000391592,9606.ENSP00000409126,9606.ENSP00000496959	SLC2A3,LTF,CYBA,TCIRG1,STOM,NCKAP1L,CD58,CYBB,ITGB2,PTPN6,ANO6,ITGAM
GO Component	GO:0035579	Specific granule membrane	9	90	0.81	0.00067	9606.ENSP00000075120,9606.ENSP00000176763,9606.ENSP00000261623,9606.ENSP00000286713,9606.ENSP00000349181,9606.ENSP00000367851,9606.ENSP00000380948,9606.ENSP00000409126,9606.ENSP00000496959	SLC2A3,STK10,CYBA,STOM,HVCN1,CYBB,ITGB2,ANO6,ITGAM
GO Component	GO:0098636	Protein complex involved in cell adhesion	7	52	0.94	0.00096	9606.ENSP00000215909,9606.ENSP00000264187,9606.ENSP00000265131,9606.ENSP00000307156,9606.ENSP00000369677,9606.ENSP00000380948,9606.ENSP00000496959	LGALS1,NID1,TNC,LAMB2,EMILIN1,ITGB2,ITGAM
GO Component	GO:0030864	Cortical actin cytoskeleton	8	73	0.85	0.0010	9606.ENSP00000219150,9606.ENSP00000262428,9606.ENSP00000320176,9606.ENSP00000325240,9606.ENSP00000354826,9606.ENSP00000357110,9606.ENSP00000375649,9606.ENSP00000478767	CORO1A,COTL1,HCLS1,LASP1,CALD1,EPB41L2,MYADM,PPP1R9B
GO Component	GO:0030670	Phagocytic vesicle membrane	8	76	0.83	0.0013	9606.ENSP00000219150,9606.ENSP00000244040,9606.ENSP00000249071,9606.ENSP00000261623,9606.ENSP00000265686,9606.ENSP00000312734,9606.ENSP00000349181,9606.ENSP00000367851	CORO1A,RAB22A,RAC2,CYBA,TCIRG1,RAB8B,HVCN1,CYBB
GO Component	GO:0030054	Cell junction	56	2115	0.23	0.0018	9606.ENSP00000216968,9606.ENSP00000219150,9606.ENSP00000245932,9606.ENSP00000246792,9606.ENSP00000249071,9606.ENSP00000252999,9606.ENSP00000261623,9606.ENSP00000264832,9606.ENSP00000265131,9606.ENSP00000267257,9606.ENSP00000279227,9606.ENSP00000284240,9606.ENSP00000284767,9606.ENSP00000302935,9606.ENSP00000307156,9606.ENSP00000308208,9606.ENSP00000309714,9606.ENSP00000312734,9606.ENSP00000316029,…	PROCR,CORO1A,VASP,RRAS,RAC2,LAMA5,CYBA,ICAM1,TNC,PXN,FERMT3,THY1,PDLIM3,IL16,LAMB2,MMP14,SH3PXD2B,RAB8B,TLN1,BASP1,ZYX,LASP1,CAV1,SEPTIN6,ANXA6,MCMBP,MSN,TGM2,EPB41L2,FLNA,FHL3,HSPG2,WAS,KCTD12,MYADM,TMUB1,EVL,SYNPO,SH3KBP1,ITGB2,LCP1,IFI30,ARPC1B,PTPN6,PTPRC,FBLIM1,PTK7,LPXN,KPNA2,TUBA1A,SLC16A1,VIM,PECAM1,PPP1R9B,ARHGEF7,FHL1
GO Component	GO:0005783	Endoplasmic reticulum	54	2021	0.24	0.0020	9606.ENSP00000009530,9606.ENSP00000215909,9606.ENSP00000217131,9606.ENSP00000225964,9606.ENSP00000227266,9606.ENSP00000249066,9606.ENSP00000249071,9606.ENSP00000261405,9606.ENSP00000261623,9606.ENSP00000265131,9606.ENSP00000274217,9606.ENSP00000284240,9606.ENSP00000286713,9606.ENSP00000295550,9606.ENSP00000297268,9606.ENSP00000297848,9606.ENSP00000300527,9606.ENSP00000303920,9606.ENSP00000304408,…	CD74,LGALS1,CTSZ,COL1A1,CTSC,APOL2,RAC2,VWF,CYBA,TNC,OTULINL,THY1,STOM,COL6A3,COL1A2,COL14A1,COL6A2,MZB1,COL3A1,LAMB2,COL12A1,FBN1,CAV1,ACSL4,PTGES,FN1,CAVIN1,HSD17B11,MAP3K5,ATP2A3,COL4A2,COL6A1,TGM2,COL5A1,COL5A2,HLA-DQB1,POFUT1,COL4A1,SYVN1,CYBB,TXNDC5,CDK1,HLA-DRA,NUCB1,PLD3,CYBC1,TBXAS1,HLA-DPA1,RNASET2,KPNA2,FKBP11,SEC11C,VPS13C,SDF4
GO Component	GO:0005634	Nucleus	152	7672	0.11	0.0029	9606.ENSP00000009530,9606.ENSP00000199320,9606.ENSP00000206020,9606.ENSP00000216336,9606.ENSP00000216639,9606.ENSP00000218089,9606.ENSP00000222286,9606.ENSP00000227266,9606.ENSP00000230340,9606.ENSP00000231751,9606.ENSP00000233146,9606.ENSP00000239690,9606.ENSP00000239882,9606.ENSP00000240423,9606.ENSP00000243346,9606.ENSP00000244534,9606.ENSP00000249071,9606.ENSP00000252268,9606.ENSP00000252999,…	CD74,DIMT1,SPAG7,CTSG,VRK1,STAG2,GAPDHS,CTSC,BYSL,LTF,MSH2,NUDCD1,ELF1,NCAPH,NMI,H1-3,RAC2,DPF2,LAMA5,ZC3H4,ILKAP,PTPRE,TRIM47,TERF2,NASP,MYO1G,CYBA,MCM4,PIH1D1,COTL1,RBM42,METTL16,EP300,EHD2,DCPS,RBM27,TCIRG1,CDK2,NCOR1,CTDSP1,OTULINL,NIFK,PHAX,SLFN5,IL16,LUZP1,CD2BP2,ADH1B,WDR3,MMP14,PPP1R8,USP39,SENP3,BASP1,HCLS1,GEMIN4,PNKP,UBE2O,PRPF31,POLR2L,ZYX,INTS5,FOXK1,CSTF2T,RPS19BP1,NRF1,PTGES,SP100,…
GO Component	GO:0005730	Nucleolus	32	996	0.32	0.0032	9606.ENSP00000199320,9606.ENSP00000216639,9606.ENSP00000218089,9606.ENSP00000230340,9606.ENSP00000262265,9606.ENSP00000285814,9606.ENSP00000304903,9606.ENSP00000308179,9606.ENSP00000314029,9606.ENSP00000321706,9606.ENSP00000323511,9606.ENSP00000324124,9606.ENSP00000333948,9606.ENSP00000343023,9606.ENSP00000350698,9606.ENSP00000357113,9606.ENSP00000357123,9606.ENSP00000357643,9606.ENSP00000358866,…	DIMT1,VRK1,STAG2,BYSL,PIH1D1,NIFK,CD2BP2,WDR3,SENP3,GEMIN4,PNKP,POLR2L,RPS19BP1,SP100,DDX47,IFI16,MNDA,MKI67,FLNA,EXOSC2,EXOSC10,TMUB1,UTP14A,SIN3A,ETV6,POP1,PTPN6,FTSJ3,EXOSC6,TOP2A,FBLIM1,EMG1
GO Component	GO:0098637	Protein complex involved in cell-matrix adhesion	4	14	1.26	0.0038	9606.ENSP00000264187,9606.ENSP00000265131,9606.ENSP00000307156,9606.ENSP00000369677	NID1,TNC,LAMB2,EMILIN1
GO Component	GO:0140513	Nuclear protein-containing complex	38	1290	0.28	0.0040	9606.ENSP00000218089,9606.ENSP00000233146,9606.ENSP00000252268,9606.ENSP00000254942,9606.ENSP00000262105,9606.ENSP00000262633,9606.ENSP00000263253,9606.ENSP00000268712,9606.ENSP00000304903,9606.ENSP00000308179,9606.ENSP00000311677,9606.ENSP00000312981,9606.ENSP00000314029,9606.ENSP00000321706,9606.ENSP00000324122,9606.ENSP00000324124,9606.ENSP00000327889,9606.ENSP00000332444,9606.ENSP00000351490,…	STAG2,MSH2,DPF2,TERF2,MCM4,RBM42,EP300,NCOR1,CD2BP2,WDR3,PPP1R8,USP39,SENP3,GEMIN4,PRPF31,POLR2L,INTS5,CSTF2T,MAX,CTR9,FLNA,NFKB2,PRPF38B,EXOSC2,EXOSC10,RBBP7,SMARCA2,SIN3A,POP1,PBRM1,COPS7B,CREB1,ELOA,EXOSC6,GINS3,SCAF8,NXF1,MCM3
GO Component	GO:0043020	NADPH oxidase complex	4	15	1.23	0.0047	9606.ENSP00000249071,9606.ENSP00000261623,9606.ENSP00000356505,9606.ENSP00000367851	RAC2,CYBA,NCF2,CYBB
GO Component	GO:1904813	ficolin-1-rich granule lumen	9	124	0.67	0.0056	9606.ENSP00000217131,9606.ENSP00000248598,9606.ENSP00000258145,9606.ENSP00000262428,9606.ENSP00000302728,9606.ENSP00000306920,9606.ENSP00000312134,9606.ENSP00000326706,9606.ENSP00000357123	CTSZ,FGL2,GNS,COTL1,GUSB,GLB1,PRG2,PLEKHO2,MNDA
GO Component	GO:0070821	Tertiary granule membrane	7	73	0.79	0.0059	9606.ENSP00000075120,9606.ENSP00000261623,9606.ENSP00000286713,9606.ENSP00000367851,9606.ENSP00000380948,9606.ENSP00000409126,9606.ENSP00000496959	SLC2A3,CYBA,STOM,CYBB,ITGB2,ANO6,ITGAM
GO Component	GO:0042613	MHC class II protein complex	4	17	1.18	0.0068	9606.ENSP00000009530,9606.ENSP00000364080,9606.ENSP00000378786,9606.ENSP00000393566	CD74,HLA-DQB1,HLA-DRA,HLA-DPA1
GO Component	GO:0005796	Golgi lumen	8	106	0.69	0.0094	9606.ENSP00000052754,9606.ENSP00000266718,9606.ENSP00000308208,9606.ENSP00000327336,9606.ENSP00000347041,9606.ENSP00000363827,9606.ENSP00000364711,9606.ENSP00000499387	DCN,LUM,MMP14,BGN,FMOD,HSPG2,OGN,SDF4
GO Component	GO:0031252	Cell leading edge	17	422	0.41	0.0115	9606.ENSP00000219150,9606.ENSP00000244040,9606.ENSP00000245932,9606.ENSP00000249071,9606.ENSP00000258787,9606.ENSP00000267257,9606.ENSP00000284240,9606.ENSP00000316029,9606.ENSP00000375649,9606.ENSP00000376330,9606.ENSP00000376652,9606.ENSP00000381581,9606.ENSP00000446007,9606.ENSP00000471457,9606.ENSP00000478767,9606.ENSP00000482457,9606.ENSP00000495631	CORO1A,RAB22A,VASP,RAC2,MYO1G,PXN,THY1,TLN1,MYADM,WIPF1,EVL,LCP1,VIM,MYO9B,PPP1R9B,PLCG2,ARHGEF7
GO Component	GO:0005694	Chromosome	47	1850	0.21	0.0160	9606.ENSP00000218089,9606.ENSP00000230340,9606.ENSP00000233146,9606.ENSP00000239882,9606.ENSP00000240423,9606.ENSP00000244534,9606.ENSP00000252268,9606.ENSP00000253048,9606.ENSP00000254942,9606.ENSP00000255120,9606.ENSP00000262105,9606.ENSP00000263253,9606.ENSP00000266970,9606.ENSP00000268712,9606.ENSP00000285814,9606.ENSP00000319281,9606.ENSP00000323511,9606.ENSP00000328720,9606.ENSP00000341524,…	STAG2,BYSL,MSH2,ELF1,NCAPH,H1-3,DPF2,ZC3H4,TERF2,NASP,MCM4,EP300,CDK2,NCOR1,NIFK,BASP1,PNKP,FOXK1,SEPTIN6,SP100,GABPA,MAX,DNMT1,CTR9,TGM2,MKI67,NFKB2,WAS,EXOSC10,RBBP7,PSIP1,SMARCA2,STAG1,SIN3A,CDK1,ETV6,MORC3,PBRM1,CREB1,ELOA,FTSJ3,GINS3,TOP2A,KDM2A,EMG1,MCM3,SAMHD1
GO Component	GO:0099081	Supramolecular polymer	30	1009	0.28	0.0160	9606.ENSP00000217133,9606.ENSP00000219150,9606.ENSP00000225964,9606.ENSP00000266718,9606.ENSP00000284767,9606.ENSP00000295550,9606.ENSP00000297268,9606.ENSP00000304408,9606.ENSP00000311905,9606.ENSP00000325527,9606.ENSP00000331544,9606.ENSP00000353654,9606.ENSP00000354826,9606.ENSP00000355180,9606.ENSP00000358866,9606.ENSP00000359045,9606.ENSP00000360882,9606.ENSP00000362107,9606.ENSP00000364000,…	TUBB1,CORO1A,COL1A1,LUM,PDLIM3,COL6A3,COL1A2,COL3A1,LTBP4,FBN1,FBLN1,COL4A2,CALD1,COL6A1,FLNA,ARHGAP4,COL5A1,FHL3,COL5A2,COL4A1,WAS,WIPF1,SYNPO,CDK1,MFAP4,LCP1,SEPTIN9,TUBA1A,VIM,MYO9B
GO Component	GO:0045121	Membrane raft	14	320	0.45	0.0162	9606.ENSP00000263277,9606.ENSP00000264832,9606.ENSP00000284240,9606.ENSP00000286713,9606.ENSP00000307292,9606.ENSP00000311344,9606.ENSP00000339191,9606.ENSP00000349541,9606.ENSP00000375649,9606.ENSP00000380948,9606.ENSP00000405338,9606.ENSP00000411355,9606.ENSP00000457421,9606.ENSP00000496959	EHD2,ICAM1,THY1,STOM,CAVIN3,PPP2R1B,CAV1,CAVIN1,MYADM,ITGB2,INPP5D,PTPRC,PECAM1,ITGAM
GO Component	GO:0032059	Bleb	3	9	1.33	0.0166	9606.ENSP00000329219,9606.ENSP00000411355,9606.ENSP00000499387	FMNL1,PTPRC,SDF4
GO Component	GO:0012506	Vesicle membrane	34	1209	0.26	0.0173	9606.ENSP00000009530,9606.ENSP00000075120,9606.ENSP00000176763,9606.ENSP00000219150,9606.ENSP00000244040,9606.ENSP00000249071,9606.ENSP00000261623,9606.ENSP00000262461,9606.ENSP00000263277,9606.ENSP00000265686,9606.ENSP00000286713,9606.ENSP00000293373,9606.ENSP00000312734,9606.ENSP00000312946,9606.ENSP00000316007,9606.ENSP00000339191,9606.ENSP00000346550,9606.ENSP00000349181,9606.ENSP00000358501,…	CD74,SLC2A3,STK10,CORO1A,RAB22A,RAC2,CYBA,SLC12A2,EHD2,TCIRG1,STOM,NCKAP1L,RAB8B,STAB1,SCAMP4,CAV1,ANXA6,HVCN1,CD58,HLA-DQB1,WAS,CYBB,HLA-DRA,SH3KBP1,ITGB2,PLD3,HLA-DPA1,ANO6,FCGRT,PTPRC,CD63,PECAM1,VPS13C,ITGAM
GO Component	GO:0034399	Nuclear periphery	9	150	0.59	0.0180	9606.ENSP00000218089,9606.ENSP00000319281,9606.ENSP00000343023,9606.ENSP00000370114,9606.ENSP00000372689,9606.ENSP00000383333,9606.ENSP00000386593,9606.ENSP00000413098,9606.ENSP00000446007	STAG2,BASP1,SP100,PSIP1,STAG1,MORC3,PBRM1,SCAF8,VIM
GO Component	GO:0098687	Chromosomal region	15	365	0.42	0.0184	9606.ENSP00000218089,9606.ENSP00000233146,9606.ENSP00000254942,9606.ENSP00000262105,9606.ENSP00000266970,9606.ENSP00000341524,9606.ENSP00000343023,9606.ENSP00000352516,9606.ENSP00000369424,9606.ENSP00000372689,9606.ENSP00000378402,9606.ENSP00000378699,9606.ENSP00000386593,9606.ENSP00000411532,9606.ENSP00000480987	STAG2,MSH2,TERF2,MCM4,CDK2,SEPTIN6,SP100,DNMT1,RBBP7,STAG1,SIN3A,CDK1,PBRM1,TOP2A,MCM3
GO Component	GO:0099080	Supramolecular complex	37	1366	0.24	0.0189	9606.ENSP00000216336,9606.ENSP00000217133,9606.ENSP00000219150,9606.ENSP00000225964,9606.ENSP00000262865,9606.ENSP00000263579,9606.ENSP00000266718,9606.ENSP00000284767,9606.ENSP00000295550,9606.ENSP00000297268,9606.ENSP00000304408,9606.ENSP00000311905,9606.ENSP00000325527,9606.ENSP00000331544,9606.ENSP00000341524,9606.ENSP00000353654,9606.ENSP00000354826,9606.ENSP00000355180,9606.ENSP00000358866,…	CTSG,TUBB1,CORO1A,COL1A1,BPI,DCPS,LUM,PDLIM3,COL6A3,COL1A2,COL3A1,LTBP4,FBN1,FBLN1,SEPTIN6,COL4A2,CALD1,COL6A1,FLNA,ARHGAP4,COL5A1,FHL3,COL5A2,COL4A1,WAS,WIPF1,SYNPO,SIN3A,CDK1,MFAP4,LCP1,PBRM1,SEPTIN9,NXF1,TUBA1A,VIM,MYO9B
GO Component	GO:0101019	Nucleolar exosome (RNase complex)	3	10	1.29	0.0199	9606.ENSP00000361433,9606.ENSP00000366135,9606.ENSP00000398597	EXOSC2,EXOSC10,EXOSC6
GO Component	GO:0071556	Integral component of lumenal side of endoplasmic reticulum membrane	4	26	1.0	0.0234	9606.ENSP00000009530,9606.ENSP00000364080,9606.ENSP00000378786,9606.ENSP00000393566	CD74,HLA-DQB1,HLA-DRA,HLA-DPA1
GO Component	GO:0030659	Cytoplasmic vesicle membrane	33	1190	0.25	0.0239	9606.ENSP00000009530,9606.ENSP00000075120,9606.ENSP00000176763,9606.ENSP00000219150,9606.ENSP00000244040,9606.ENSP00000249071,9606.ENSP00000261623,9606.ENSP00000262461,9606.ENSP00000263277,9606.ENSP00000265686,9606.ENSP00000286713,9606.ENSP00000293373,9606.ENSP00000312734,9606.ENSP00000312946,9606.ENSP00000316007,9606.ENSP00000339191,9606.ENSP00000346550,9606.ENSP00000349181,9606.ENSP00000358501,…	CD74,SLC2A3,STK10,CORO1A,RAB22A,RAC2,CYBA,SLC12A2,EHD2,TCIRG1,STOM,NCKAP1L,RAB8B,STAB1,SCAMP4,CAV1,ANXA6,HVCN1,CD58,HLA-DQB1,CYBB,HLA-DRA,SH3KBP1,ITGB2,PLD3,HLA-DPA1,ANO6,FCGRT,PTPRC,CD63,PECAM1,VPS13C,ITGAM
GO Component	GO:0071162	CMG complex	3	11	1.24	0.0240	9606.ENSP00000262105,9606.ENSP00000401018,9606.ENSP00000480987	MCM4,GINS3,MCM3
GO Component	GO:0005584	Collagen type I trimer	2	2	1.81	0.0286	9606.ENSP00000225964,9606.ENSP00000297268	COL1A1,COL1A2
GO Component	GO:0005589	Collagen type VI trimer	2	2	1.81	0.0286	9606.ENSP00000295550,9606.ENSP00000355180	COL6A3,COL6A1
GO Component	GO:0005829	Cytosol	109	5438	0.11	0.0286	9606.ENSP00000176763,9606.ENSP00000199320,9606.ENSP00000216336,9606.ENSP00000216639,9606.ENSP00000218089,9606.ENSP00000219150,9606.ENSP00000221804,9606.ENSP00000222286,9606.ENSP00000228945,9606.ENSP00000230340,9606.ENSP00000239690,9606.ENSP00000240423,9606.ENSP00000243346,9606.ENSP00000245932,9606.ENSP00000249071,9606.ENSP00000252268,9606.ENSP00000253048,9606.ENSP00000254654,9606.ENSP00000254816,…	STK10,DIMT1,CTSG,VRK1,STAG2,CORO1A,CLC,GAPDHS,ARHGDIB,BYSL,NUDCD1,NCAPH,NMI,VASP,RAC2,DPF2,ZC3H4,ILKAP,TRIM47,SCPEP1,COTL1,SLC12A2,EP300,EHD2,DCPS,CDK2,PXN,NCOR1,THY1,PDLIM3,NCKAP1L,PHAX,IL16,AFAP1L2,CD2BP2,ADH1B,CAVIN3,MMP14,TLN1,BLOC1S4,BID,HCLS1,GEMIN4,UBE2O,POLR2L,ZYX,INTS5,FMNL1,RPS19BP1,NRF1,NOSIP,CAVIN1,HSD17B11,MAP3K5,MCMBP,MSN,RRM2,CALD1,TGM2,NCF2,EPB41L2,IFI16,MNDA,FLNA,NFKB2,ARHGAP4,EX…
GO Component	GO:0034688	Integrin alphaM-beta2 complex	2	2	1.81	0.0286	9606.ENSP00000380948,9606.ENSP00000496959	ITGB2,ITGAM
GO Component	GO:0001527	Microfibril	3	13	1.17	0.0334	9606.ENSP00000311905,9606.ENSP00000325527,9606.ENSP00000378957	LTBP4,FBN1,MFAP4
GO Component	GO:0002102	Podosome	4	31	0.92	0.0374	9606.ENSP00000279227,9606.ENSP00000309714,9606.ENSP00000381581,9606.ENSP00000431284	FERMT3,SH3PXD2B,LCP1,LPXN
GO Component	GO:0000781	Chromosome, telomeric region	8	143	0.56	0.0429	9606.ENSP00000233146,9606.ENSP00000254942,9606.ENSP00000262105,9606.ENSP00000266970,9606.ENSP00000343023,9606.ENSP00000369424,9606.ENSP00000378699,9606.ENSP00000480987	MSH2,TERF2,MCM4,CDK2,SP100,RBBP7,CDK1,MCM3
GO Component	GO:0030934	Anchoring collagen complex	2	3	1.63	0.0429	9606.ENSP00000297848,9606.ENSP00000325146	COL14A1,COL12A1
GO Component	GO:0043260	laminin-11 complex	2	3	1.63	0.0429	9606.ENSP00000252999,9606.ENSP00000307156	LAMA5,LAMB2
GO Component	GO:0099512	Supramolecular fiber	28	1000	0.26	0.0429	9606.ENSP00000217133,9606.ENSP00000219150,9606.ENSP00000225964,9606.ENSP00000266718,9606.ENSP00000284767,9606.ENSP00000295550,9606.ENSP00000297268,9606.ENSP00000304408,9606.ENSP00000311905,9606.ENSP00000325527,9606.ENSP00000331544,9606.ENSP00000354826,9606.ENSP00000355180,9606.ENSP00000358866,9606.ENSP00000359045,9606.ENSP00000360882,9606.ENSP00000362107,9606.ENSP00000364000,9606.ENSP00000365891,…	TUBB1,CORO1A,COL1A1,LUM,PDLIM3,COL6A3,COL1A2,COL3A1,LTBP4,FBN1,FBLN1,CALD1,COL6A1,FLNA,ARHGAP4,COL5A1,FHL3,COL5A2,WAS,WIPF1,SYNPO,CDK1,MFAP4,LCP1,SEPTIN9,TUBA1A,VIM,MYO9B
GO Component	GO:0001726	Ruffle	9	179	0.51	0.0457	9606.ENSP00000244040,9606.ENSP00000316029,9606.ENSP00000375649,9606.ENSP00000376330,9606.ENSP00000381581,9606.ENSP00000471457,9606.ENSP00000478767,9606.ENSP00000482457,9606.ENSP00000495631	RAB22A,TLN1,MYADM,WIPF1,LCP1,MYO9B,PPP1R9B,PLCG2,ARHGEF7
STRING clusters	CL:19457	Extracellular matrix organization	31	180	1.04	6.13e-18	9606.ENSP00000052754,9606.ENSP00000225964,9606.ENSP00000252999,9606.ENSP00000264187,9606.ENSP00000264832,9606.ENSP00000265131,9606.ENSP00000266718,9606.ENSP00000295550,9606.ENSP00000297268,9606.ENSP00000297848,9606.ENSP00000300527,9606.ENSP00000304408,9606.ENSP00000307156,9606.ENSP00000308208,9606.ENSP00000311905,9606.ENSP00000325146,9606.ENSP00000325527,9606.ENSP00000327336,9606.ENSP00000331544,…	DCN,COL1A1,LAMA5,NID1,ICAM1,TNC,LUM,COL6A3,COL1A2,COL14A1,COL6A2,COL3A1,LAMB2,MMP14,LTBP4,COL12A1,FBN1,BGN,FBLN1,FBLN5,FN1,FMOD,COL4A2,COL6A1,COL5A1,HSPG2,COL5A2,COL4A1,MFAP4,ITGB2,FBLN2
STRING clusters	CL:19458	Collagen formation, and Protein complex involved in cell adhesion	21	119	1.06	7.96e-12	9606.ENSP00000225964,9606.ENSP00000252999,9606.ENSP00000264187,9606.ENSP00000264832,9606.ENSP00000265131,9606.ENSP00000266718,9606.ENSP00000295550,9606.ENSP00000297268,9606.ENSP00000297848,9606.ENSP00000300527,9606.ENSP00000304408,9606.ENSP00000307156,9606.ENSP00000325146,9606.ENSP00000346839,9606.ENSP00000353654,9606.ENSP00000355180,9606.ENSP00000360882,9606.ENSP00000363827,9606.ENSP00000364000,…	COL1A1,LAMA5,NID1,ICAM1,TNC,LUM,COL6A3,COL1A2,COL14A1,COL6A2,COL3A1,LAMB2,COL12A1,FN1,COL4A2,COL6A1,COL5A1,HSPG2,COL5A2,COL4A1,ITGB2
STRING clusters	CL:19468	Collagen chain trimerization	13	32	1.42	1.40e-10	9606.ENSP00000225964,9606.ENSP00000266718,9606.ENSP00000295550,9606.ENSP00000297268,9606.ENSP00000297848,9606.ENSP00000300527,9606.ENSP00000304408,9606.ENSP00000325146,9606.ENSP00000353654,9606.ENSP00000355180,9606.ENSP00000360882,9606.ENSP00000364000,9606.ENSP00000364979	COL1A1,LUM,COL6A3,COL1A2,COL14A1,COL6A2,COL3A1,COL12A1,COL4A2,COL6A1,COL5A1,COL5A2,COL4A1
STRING clusters	CL:19469	Banded collagen fibril, and FACIT collagen trimer	10	18	1.55	4.75e-09	9606.ENSP00000225964,9606.ENSP00000266718,9606.ENSP00000295550,9606.ENSP00000297268,9606.ENSP00000297848,9606.ENSP00000300527,9606.ENSP00000304408,9606.ENSP00000355180,9606.ENSP00000360882,9606.ENSP00000364000	COL1A1,LUM,COL6A3,COL1A2,COL14A1,COL6A2,COL3A1,COL6A1,COL5A1,COL5A2
STRING clusters	CL:19697	Elastic fibre formation, and Transforming growth factor beta receptor complex assembly	9	27	1.33	1.36e-06	9606.ENSP00000052754,9606.ENSP00000311905,9606.ENSP00000325527,9606.ENSP00000327336,9606.ENSP00000331544,9606.ENSP00000345008,9606.ENSP00000347041,9606.ENSP00000378957,9606.ENSP00000384169	DCN,LTBP4,FBN1,BGN,FBLN1,FBLN5,FMOD,MFAP4,FBLN2
STRING clusters	CL:17810	Mixed, incl. Actin filament organization, and CDC42 GTPase cycle	18	193	0.78	2.08e-06	9606.ENSP00000228945,9606.ENSP00000245932,9606.ENSP00000262428,9606.ENSP00000267257,9606.ENSP00000279227,9606.ENSP00000293373,9606.ENSP00000316029,9606.ENSP00000324422,9606.ENSP00000329219,9606.ENSP00000358866,9606.ENSP00000365891,9606.ENSP00000376330,9606.ENSP00000376652,9606.ENSP00000381581,9606.ENSP00000389631,9606.ENSP00000416387,9606.ENSP00000431284,9606.ENSP00000495631	ARHGDIB,VASP,COTL1,PXN,FERMT3,NCKAP1L,TLN1,ZYX,FMNL1,FLNA,WAS,WIPF1,EVL,LCP1,ARPC1B,FBLIM1,LPXN,ARHGEF7
STRING clusters	CL:19471	Banded collagen fibril	6	10	1.59	3.27e-05	9606.ENSP00000225964,9606.ENSP00000266718,9606.ENSP00000297268,9606.ENSP00000304408,9606.ENSP00000360882,9606.ENSP00000364000	COL1A1,LUM,COL1A2,COL3A1,COL5A1,COL5A2
STRING clusters	CL:19695	Elastic fibre formation, and Matrix metalloproteinases	10	61	1.02	4.31e-05	9606.ENSP00000052754,9606.ENSP00000308208,9606.ENSP00000311905,9606.ENSP00000325527,9606.ENSP00000327336,9606.ENSP00000331544,9606.ENSP00000345008,9606.ENSP00000347041,9606.ENSP00000378957,9606.ENSP00000384169	DCN,MMP14,LTBP4,FBN1,BGN,FBLN1,FBLN5,FMOD,MFAP4,FBLN2
STRING clusters	CL:19474	Fibrillar collagen, C-terminal	5	5	1.81	6.27e-05	9606.ENSP00000225964,9606.ENSP00000297268,9606.ENSP00000304408,9606.ENSP00000360882,9606.ENSP00000364000	COL1A1,COL1A2,COL3A1,COL5A1,COL5A2
STRING clusters	CL:14980	Mixed, incl. Plasma membrane tubulation, and RHOB GTPase cycle	8	43	1.08	0.00030	9606.ENSP00000176763,9606.ENSP00000263277,9606.ENSP00000286713,9606.ENSP00000307292,9606.ENSP00000339191,9606.ENSP00000349541,9606.ENSP00000359045,9606.ENSP00000480270	STK10,EHD2,STOM,CAVIN3,CAV1,CAVIN1,ARHGAP4,PPP1R18
STRING clusters	CL:19587	Protein complex involved in cell adhesion, and Junctional epidermolysis bullosa	8	53	0.99	0.0011	9606.ENSP00000252999,9606.ENSP00000264187,9606.ENSP00000264832,9606.ENSP00000265131,9606.ENSP00000307156,9606.ENSP00000346839,9606.ENSP00000363827,9606.ENSP00000380948	LAMA5,NID1,ICAM1,TNC,LAMB2,FN1,HSPG2,ITGB2
STRING clusters	CL:17813	Mixed, incl. RHO GTPases Activate WASPs and WAVEs, and Actin nucleation	9	75	0.89	0.0014	9606.ENSP00000245932,9606.ENSP00000262428,9606.ENSP00000293373,9606.ENSP00000329219,9606.ENSP00000365891,9606.ENSP00000376330,9606.ENSP00000376652,9606.ENSP00000381581,9606.ENSP00000389631	VASP,COTL1,NCKAP1L,FMNL1,WAS,WIPF1,EVL,LCP1,ARPC1B
STRING clusters	CL:18348	NADPH oxidase complex, and Dual oxidase maturation factor	6	24	1.21	0.0014	9606.ENSP00000249071,9606.ENSP00000261623,9606.ENSP00000309714,9606.ENSP00000356505,9606.ENSP00000367851,9606.ENSP00000388909	RAC2,CYBA,SH3PXD2B,NCF2,CYBB,CYBC1
STRING clusters	CL:17814	Mixed, incl. RHO GTPases Activate WASPs and WAVEs, and ADF-H/Gelsolin-like domain superfamily	8	59	0.94	0.0018	9606.ENSP00000245932,9606.ENSP00000262428,9606.ENSP00000293373,9606.ENSP00000365891,9606.ENSP00000376330,9606.ENSP00000376652,9606.ENSP00000381581,9606.ENSP00000389631	VASP,COTL1,NCKAP1L,WAS,WIPF1,EVL,LCP1,ARPC1B
STRING clusters	CL:19699	Elastic fibre formation	5	14	1.36	0.0018	9606.ENSP00000325527,9606.ENSP00000331544,9606.ENSP00000345008,9606.ENSP00000378957,9606.ENSP00000384169	FBN1,FBLN1,FBLN5,MFAP4,FBLN2
STRING clusters	CL:17811	Mixed, incl. Regulation of actin dynamics for phagocytic cup formation, and CDC42 GTPase cycle	12	155	0.7	0.0022	9606.ENSP00000228945,9606.ENSP00000245932,9606.ENSP00000262428,9606.ENSP00000267257,9606.ENSP00000293373,9606.ENSP00000329219,9606.ENSP00000365891,9606.ENSP00000376330,9606.ENSP00000376652,9606.ENSP00000381581,9606.ENSP00000389631,9606.ENSP00000495631	ARHGDIB,VASP,COTL1,PXN,NCKAP1L,FMNL1,WAS,WIPF1,EVL,LCP1,ARPC1B,ARHGEF7
STRING clusters	CL:19185	Mixed, incl. Neutrophil mediated cytotoxicity, and Mononeuritis multiplex	5	15	1.33	0.0022	9606.ENSP00000216336,9606.ENSP00000225371,9606.ENSP00000262865,9606.ENSP00000302324,9606.ENSP00000303276	CTSG,EPX,BPI,RNASE3,RNASE2
STRING clusters	CL:14981	Mixed, incl. Plasma membrane tubulation, and RHOB GTPase cycle	6	31	1.1	0.0036	9606.ENSP00000176763,9606.ENSP00000263277,9606.ENSP00000286713,9606.ENSP00000307292,9606.ENSP00000339191,9606.ENSP00000349541	STK10,EHD2,STOM,CAVIN3,CAV1,CAVIN1
STRING clusters	CL:18121	Mixed, incl. Cell-extracellular matrix interactions, and Leukocyte adhesion deficiency 3	6	32	1.08	0.0041	9606.ENSP00000279227,9606.ENSP00000316029,9606.ENSP00000324422,9606.ENSP00000358866,9606.ENSP00000416387,9606.ENSP00000431284	FERMT3,TLN1,ZYX,FLNA,FBLIM1,LPXN
STRING clusters	CL:897	rRNA processing, and Ribosomal large subunit biogenesis	12	179	0.64	0.0070	9606.ENSP00000199320,9606.ENSP00000230340,9606.ENSP00000285814,9606.ENSP00000308179,9606.ENSP00000314029,9606.ENSP00000350698,9606.ENSP00000361433,9606.ENSP00000366135,9606.ENSP00000377944,9606.ENSP00000396673,9606.ENSP00000398597,9606.ENSP00000470560	DIMT1,BYSL,NIFK,WDR3,SENP3,DDX47,EXOSC2,EXOSC10,UTP14A,FTSJ3,EXOSC6,EMG1
STRING clusters	CL:14982	Mixed, incl. Plasma membrane tubulation, and Cavin family	5	22	1.17	0.0081	9606.ENSP00000263277,9606.ENSP00000286713,9606.ENSP00000307292,9606.ENSP00000339191,9606.ENSP00000349541	EHD2,STOM,CAVIN3,CAV1,CAVIN1
STRING clusters	CL:18122	Mixed, incl. Cell-extracellular matrix interactions, and Leukocyte adhesion deficiency 3	5	26	1.09	0.0147	9606.ENSP00000279227,9606.ENSP00000316029,9606.ENSP00000324422,9606.ENSP00000358866,9606.ENSP00000416387	FERMT3,TLN1,ZYX,FLNA,FBLIM1
STRING clusters	CL:19652	Laminin IV, and G2 nidogen domain and fibulin	4	13	1.3	0.0156	9606.ENSP00000252999,9606.ENSP00000264187,9606.ENSP00000307156,9606.ENSP00000363827	LAMA5,NID1,LAMB2,HSPG2
STRING clusters	CL:1035	rRNA modification in the nucleus and cytosol	6	49	0.9	0.0253	9606.ENSP00000199320,9606.ENSP00000230340,9606.ENSP00000308179,9606.ENSP00000350698,9606.ENSP00000377944,9606.ENSP00000470560	DIMT1,BYSL,WDR3,DDX47,UTP14A,EMG1
STRING clusters	CL:18351	NADPH oxidase complex	4	16	1.21	0.0280	9606.ENSP00000249071,9606.ENSP00000261623,9606.ENSP00000356505,9606.ENSP00000367851	RAC2,CYBA,NCF2,CYBB
STRING clusters	CL:16354	MHC class II protein complex	4	17	1.18	0.0332	9606.ENSP00000009530,9606.ENSP00000364080,9606.ENSP00000378786,9606.ENSP00000393566	CD74,HLA-DQB1,HLA-DRA,HLA-DPA1
STRING clusters	CL:15007	Cavin family, and Caveolar macromolecular signaling complex	3	6	1.51	0.0344	9606.ENSP00000307292,9606.ENSP00000339191,9606.ENSP00000349541	CAVIN3,CAV1,CAVIN1
STRING clusters	CL:19114	Mixed, incl. S100/CaBP-9k-type, calcium binding, subdomain, and Cystatin superfamily	8	103	0.7	0.0372	9606.ENSP00000215909,9606.ENSP00000216336,9606.ENSP00000225371,9606.ENSP00000262865,9606.ENSP00000302324,9606.ENSP00000303276,9606.ENSP00000346550,9606.ENSP00000357704	LGALS1,CTSG,EPX,BPI,RNASE3,RNASE2,ANXA6,S100A4
STRING clusters	CL:19654	laminin-1 complex, and G2 nidogen domain and fibulin	3	7	1.44	0.0461	9606.ENSP00000252999,9606.ENSP00000264187,9606.ENSP00000363827	LAMA5,NID1,HSPG2
STRING clusters	CL:2116	U4/U6 x U5 tri-snRNP complex, and GYF domain	3	7	1.44	0.0461	9606.ENSP00000262633,9606.ENSP00000304903,9606.ENSP00000312981	RBM42,CD2BP2,USP39
KEGG	hsa00531	Glycosaminoglycan degradation	4	19	1.13	0.0067	9606.ENSP00000258145,9606.ENSP00000261416,9606.ENSP00000302728,9606.ENSP00000306920	GNS,HEXB,GUSB,GLB1
KEGG	hsa05310	Asthma	5	27	1.08	0.0024	9606.ENSP00000225371,9606.ENSP00000302324,9606.ENSP00000312134,9606.ENSP00000378786,9606.ENSP00000393566	EPX,RNASE3,PRG2,HLA-DRA,HLA-DPA1
KEGG	hsa04512	ECM-receptor interaction	13	88	0.98	1.60e-06	9606.ENSP00000225964,9606.ENSP00000252999,9606.ENSP00000261405,9606.ENSP00000265131,9606.ENSP00000295550,9606.ENSP00000297268,9606.ENSP00000300527,9606.ENSP00000307156,9606.ENSP00000346839,9606.ENSP00000353654,9606.ENSP00000355180,9606.ENSP00000363827,9606.ENSP00000364979	COL1A1,LAMA5,VWF,TNC,COL6A3,COL1A2,COL6A2,LAMB2,FN1,COL4A2,COL6A1,HSPG2,COL4A1
KEGG	hsa05140	Leishmaniasis	9	69	0.92	0.00017	9606.ENSP00000261623,9606.ENSP00000356505,9606.ENSP00000362638,9606.ENSP00000367851,9606.ENSP00000378786,9606.ENSP00000380948,9606.ENSP00000391592,9606.ENSP00000393566,9606.ENSP00000496959	CYBA,NCF2,MARCKSL1,CYBB,HLA-DRA,ITGB2,PTPN6,HLA-DPA1,ITGAM
KEGG	hsa05416	Viral myocarditis	7	55	0.91	0.0013	9606.ENSP00000249071,9606.ENSP00000264832,9606.ENSP00000318822,9606.ENSP00000339191,9606.ENSP00000378786,9606.ENSP00000380948,9606.ENSP00000393566	RAC2,ICAM1,BID,CAV1,HLA-DRA,ITGB2,HLA-DPA1
KEGG	hsa04974	Protein digestion and absorption	12	100	0.89	1.67e-05	9606.ENSP00000225964,9606.ENSP00000295550,9606.ENSP00000297268,9606.ENSP00000297848,9606.ENSP00000300527,9606.ENSP00000304408,9606.ENSP00000325146,9606.ENSP00000353654,9606.ENSP00000355180,9606.ENSP00000360882,9606.ENSP00000364000,9606.ENSP00000364979	COL1A1,COL6A3,COL1A2,COL14A1,COL6A2,COL3A1,COL12A1,COL4A2,COL6A1,COL5A1,COL5A2,COL4A1
KEGG	hsa05146	Amoebiasis	11	101	0.85	8.02e-05	9606.ENSP00000216336,9606.ENSP00000225964,9606.ENSP00000252999,9606.ENSP00000297268,9606.ENSP00000304408,9606.ENSP00000307156,9606.ENSP00000346839,9606.ENSP00000353654,9606.ENSP00000364979,9606.ENSP00000380948,9606.ENSP00000496959	CTSG,COL1A1,LAMA5,COL1A2,COL3A1,LAMB2,FN1,COL4A2,COL4A1,ITGB2,ITGAM
KEGG	hsa04670	Leukocyte transendothelial migration	12	111	0.84	3.52e-05	9606.ENSP00000245932,9606.ENSP00000249071,9606.ENSP00000261623,9606.ENSP00000264832,9606.ENSP00000284240,9606.ENSP00000353408,9606.ENSP00000356505,9606.ENSP00000367851,9606.ENSP00000380948,9606.ENSP00000457421,9606.ENSP00000482457,9606.ENSP00000496959	VASP,RAC2,CYBA,ICAM1,THY1,MSN,NCF2,CYBB,ITGB2,PECAM1,PLCG2,ITGAM
KEGG	hsa04933	AGE-RAGE signaling pathway in diabetic complications	9	96	0.78	0.0011	9606.ENSP00000225964,9606.ENSP00000264832,9606.ENSP00000297268,9606.ENSP00000304408,9606.ENSP00000346839,9606.ENSP00000353654,9606.ENSP00000364979,9606.ENSP00000367851,9606.ENSP00000482457	COL1A1,ICAM1,COL1A2,COL3A1,FN1,COL4A2,COL4A1,CYBB,PLCG2
KEGG	hsa04510	Focal adhesion	18	195	0.77	1.60e-06	9606.ENSP00000225964,9606.ENSP00000245932,9606.ENSP00000249071,9606.ENSP00000252999,9606.ENSP00000261405,9606.ENSP00000265131,9606.ENSP00000295550,9606.ENSP00000297268,9606.ENSP00000300527,9606.ENSP00000307156,9606.ENSP00000316029,9606.ENSP00000324422,9606.ENSP00000339191,9606.ENSP00000346839,9606.ENSP00000353654,9606.ENSP00000355180,9606.ENSP00000358866,9606.ENSP00000364979	COL1A1,VASP,RAC2,LAMA5,VWF,TNC,COL6A3,COL1A2,COL6A2,LAMB2,TLN1,ZYX,CAV1,FN1,COL4A2,COL6A1,FLNA,COL4A1
KEGG	hsa04666	Fc gamma R-mediated phagocytosis	8	90	0.76	0.0026	9606.ENSP00000245932,9606.ENSP00000249071,9606.ENSP00000362638,9606.ENSP00000365891,9606.ENSP00000389631,9606.ENSP00000405338,9606.ENSP00000411355,9606.ENSP00000482457	VASP,RAC2,MARCKSL1,WAS,ARPC1B,INPP5D,PTPRC,PLCG2
KEGG	hsa05100	Bacterial invasion of epithelial cells	6	70	0.74	0.0162	9606.ENSP00000320176,9606.ENSP00000339191,9606.ENSP00000341524,9606.ENSP00000346839,9606.ENSP00000389631,9606.ENSP00000391249	HCLS1,CAV1,SEPTIN6,FN1,ARPC1B,SEPTIN9
KEGG	hsa04142	Lysosome	10	125	0.71	0.0013	9606.ENSP00000216336,9606.ENSP00000217131,9606.ENSP00000222219,9606.ENSP00000227266,9606.ENSP00000258145,9606.ENSP00000261416,9606.ENSP00000265686,9606.ENSP00000302728,9606.ENSP00000306920,9606.ENSP00000447730	CTSG,CTSZ,DNASE2,CTSC,GNS,HEXB,TCIRG1,GUSB,GLB1,CD63
KEGG	hsa04145	Phagosome	11	141	0.7	0.00092	9606.ENSP00000217133,9606.ENSP00000219150,9606.ENSP00000261623,9606.ENSP00000265686,9606.ENSP00000356505,9606.ENSP00000367851,9606.ENSP00000378786,9606.ENSP00000380948,9606.ENSP00000393566,9606.ENSP00000439020,9606.ENSP00000496959	TUBB1,CORO1A,CYBA,TCIRG1,NCF2,CYBB,HLA-DRA,ITGB2,HLA-DPA1,TUBA1A,ITGAM
KEGG	hsa04612	Antigen processing and presentation	5	64	0.7	0.0492	9606.ENSP00000009530,9606.ENSP00000378786,9606.ENSP00000384886,9606.ENSP00000387699,9606.ENSP00000393566	CD74,HLA-DRA,IFI30,CREB1,HLA-DPA1
KEGG	hsa05222	Small cell lung cancer	7	92	0.69	0.0138	9606.ENSP00000252999,9606.ENSP00000266970,9606.ENSP00000307156,9606.ENSP00000346839,9606.ENSP00000351490,9606.ENSP00000353654,9606.ENSP00000364979	LAMA5,CDK2,LAMB2,FN1,MAX,COL4A2,COL4A1
KEGG	hsa05205	Proteoglycans in cancer	14	194	0.67	0.00020	9606.ENSP00000052754,9606.ENSP00000225964,9606.ENSP00000246792,9606.ENSP00000266718,9606.ENSP00000297268,9606.ENSP00000320176,9606.ENSP00000339191,9606.ENSP00000346839,9606.ENSP00000353408,9606.ENSP00000358866,9606.ENSP00000363827,9606.ENSP00000391592,9606.ENSP00000447730,9606.ENSP00000482457	DCN,COL1A1,RRAS,LUM,COL1A2,HCLS1,CAV1,FN1,MSN,FLNA,HSPG2,PTPN6,CD63,PLCG2
KEGG	hsa04514	Cell adhesion molecules	10	138	0.67	0.0022	9606.ENSP00000160262,9606.ENSP00000264832,9606.ENSP00000358501,9606.ENSP00000378409,9606.ENSP00000378786,9606.ENSP00000380948,9606.ENSP00000393566,9606.ENSP00000411355,9606.ENSP00000457421,9606.ENSP00000496959	ICAM3,ICAM1,CD58,VSIR,HLA-DRA,ITGB2,HLA-DPA1,PTPRC,PECAM1,ITGAM
KEGG	hsa05152	Tuberculosis	11	165	0.63	0.0021	9606.ENSP00000009530,9606.ENSP00000219150,9606.ENSP00000263253,9606.ENSP00000265686,9606.ENSP00000318822,9606.ENSP00000371194,9606.ENSP00000378786,9606.ENSP00000380948,9606.ENSP00000387699,9606.ENSP00000393566,9606.ENSP00000496959	CD74,CORO1A,EP300,TCIRG1,BID,LSP1,HLA-DRA,ITGB2,CREB1,HLA-DPA1,ITGAM
KEGG	hsa04611	Platelet activation	8	122	0.63	0.0142	9606.ENSP00000225964,9606.ENSP00000245932,9606.ENSP00000261405,9606.ENSP00000279227,9606.ENSP00000297268,9606.ENSP00000304408,9606.ENSP00000316029,9606.ENSP00000482457	COL1A1,VASP,VWF,FERMT3,COL1A2,COL3A1,TLN1,PLCG2
KEGG	hsa04926	Relaxin signaling pathway	8	126	0.61	0.0162	9606.ENSP00000225964,9606.ENSP00000297268,9606.ENSP00000304408,9606.ENSP00000334448,9606.ENSP00000353654,9606.ENSP00000363411,9606.ENSP00000364979,9606.ENSP00000387699	COL1A1,COL1A2,COL3A1,GNG2,COL4A2,GNG10,COL4A1,CREB1
KEGG	hsa05418	Fluid shear stress and atherosclerosis	8	129	0.6	0.0167	9606.ENSP00000249071,9606.ENSP00000261623,9606.ENSP00000264832,9606.ENSP00000339191,9606.ENSP00000351908,9606.ENSP00000356505,9606.ENSP00000457421,9606.ENSP00000468348	RAC2,CYBA,ICAM1,CAV1,MAP3K5,NCF2,PECAM1,MAP2K6
KEGG	hsa05169	Epstein-Barr virus infection	11	192	0.57	0.0057	9606.ENSP00000264832,9606.ENSP00000266970,9606.ENSP00000318822,9606.ENSP00000358501,9606.ENSP00000358983,9606.ENSP00000378402,9606.ENSP00000378786,9606.ENSP00000393566,9606.ENSP00000446007,9606.ENSP00000468348,9606.ENSP00000482457	ICAM1,CDK2,BID,CD58,NFKB2,SIN3A,HLA-DRA,HLA-DPA1,VIM,MAP2K6,PLCG2
KEGG	hsa04530	Tight junction	9	157	0.57	0.0162	9606.ENSP00000245932,9606.ENSP00000311344,9606.ENSP00000312734,9606.ENSP00000320176,9606.ENSP00000351908,9606.ENSP00000353408,9606.ENSP00000365891,9606.ENSP00000377789,9606.ENSP00000439020	VASP,PPP2R1B,RAB8B,HCLS1,MAP3K5,MSN,WAS,SYNPO,TUBA1A
KEGG	hsa04110	Cell cycle	7	120	0.57	0.0427	9606.ENSP00000218089,9606.ENSP00000262105,9606.ENSP00000263253,9606.ENSP00000266970,9606.ENSP00000372689,9606.ENSP00000378699,9606.ENSP00000480987	STAG2,MCM4,EP300,CDK2,STAG1,CDK1,MCM3
KEGG	hsa05165	Human papillomavirus infection	17	324	0.53	0.00092	9606.ENSP00000225964,9606.ENSP00000252999,9606.ENSP00000261405,9606.ENSP00000263253,9606.ENSP00000265131,9606.ENSP00000265686,9606.ENSP00000266970,9606.ENSP00000295550,9606.ENSP00000297268,9606.ENSP00000300527,9606.ENSP00000307156,9606.ENSP00000311344,9606.ENSP00000346839,9606.ENSP00000353654,9606.ENSP00000355180,9606.ENSP00000364979,9606.ENSP00000387699	COL1A1,LAMA5,VWF,EP300,TNC,TCIRG1,CDK2,COL6A3,COL1A2,COL6A2,LAMB2,PPP2R1B,FN1,COL4A2,COL6A1,COL4A1,CREB1
KEGG	hsa04151	PI3K-Akt signaling pathway	17	349	0.5	0.0014	9606.ENSP00000225964,9606.ENSP00000252999,9606.ENSP00000261405,9606.ENSP00000265131,9606.ENSP00000266970,9606.ENSP00000295550,9606.ENSP00000297268,9606.ENSP00000300527,9606.ENSP00000307156,9606.ENSP00000311344,9606.ENSP00000334448,9606.ENSP00000346839,9606.ENSP00000353654,9606.ENSP00000355180,9606.ENSP00000363411,9606.ENSP00000364979,9606.ENSP00000387699	COL1A1,LAMA5,VWF,TNC,CDK2,COL6A3,COL1A2,COL6A2,LAMB2,PPP2R1B,GNG2,FN1,COL4A2,COL6A1,GNG10,COL4A1,CREB1
KEGG	hsa05130	Pathogenic Escherichia coli infection	9	187	0.49	0.0427	9606.ENSP00000217133,9606.ENSP00000258787,9606.ENSP00000293373,9606.ENSP00000320176,9606.ENSP00000376330,9606.ENSP00000389631,9606.ENSP00000391592,9606.ENSP00000439020,9606.ENSP00000494550	TUBB1,MYO1G,NCKAP1L,HCLS1,WIPF1,ARPC1B,PTPN6,TUBA1A,MYO1F
Reactome	HSA-2022857	Keratan sulfate degradation	6	13	1.47	3.76e-05	9606.ENSP00000258145,9606.ENSP00000261416,9606.ENSP00000266718,9606.ENSP00000306920,9606.ENSP00000347041,9606.ENSP00000364711	GNS,HEXB,LUM,GLB1,FMOD,OGN
Reactome	HSA-1236973	Cross-presentation of particulate exogenous antigens (phagosomes)	3	8	1.38	0.0182	9606.ENSP00000261623,9606.ENSP00000356505,9606.ENSP00000367851	CYBA,NCF2,CYBB
Reactome	HSA-3656225	Defective CHST6 causes MCDC1	3	8	1.38	0.0182	9606.ENSP00000266718,9606.ENSP00000347041,9606.ENSP00000364711	LUM,FMOD,OGN
Reactome	HSA-3656243	Defective ST3GAL3 causes MCT12 and EIEE15	3	8	1.38	0.0182	9606.ENSP00000266718,9606.ENSP00000347041,9606.ENSP00000364711	LUM,FMOD,OGN
Reactome	HSA-3656244	Defective B4GALT1 causes B4GALT1-CDG (CDG-2d)	3	8	1.38	0.0182	9606.ENSP00000266718,9606.ENSP00000347041,9606.ENSP00000364711	LUM,FMOD,OGN
Reactome	HSA-3000480	Scavenging by Class A Receptors	6	18	1.33	0.00012	9606.ENSP00000225964,9606.ENSP00000297268,9606.ENSP00000304408,9606.ENSP00000353654,9606.ENSP00000364979,9606.ENSP00000366525	COL1A1,COL1A2,COL3A1,COL4A2,COL4A1,FTL
Reactome	HSA-430116	GP1b-IX-V activation signalling	4	12	1.33	0.0043	9606.ENSP00000225964,9606.ENSP00000261405,9606.ENSP00000297268,9606.ENSP00000358866	COL1A1,VWF,COL1A2,FLNA
Reactome	HSA-8948216	Collagen chain trimerization	12	44	1.24	1.16e-08	9606.ENSP00000225964,9606.ENSP00000295550,9606.ENSP00000297268,9606.ENSP00000297848,9606.ENSP00000300527,9606.ENSP00000304408,9606.ENSP00000325146,9606.ENSP00000353654,9606.ENSP00000355180,9606.ENSP00000360882,9606.ENSP00000364000,9606.ENSP00000364979	COL1A1,COL6A3,COL1A2,COL14A1,COL6A2,COL3A1,COL12A1,COL4A2,COL6A1,COL5A1,COL5A2,COL4A1
Reactome	HSA-2206281	Mucopolysaccharidoses	3	11	1.24	0.0333	9606.ENSP00000258145,9606.ENSP00000302728,9606.ENSP00000306920	GNS,GUSB,GLB1
Reactome	HSA-8874081	MET activates PTK2 signaling	8	30	1.23	1.28e-05	9606.ENSP00000225964,9606.ENSP00000252999,9606.ENSP00000297268,9606.ENSP00000304408,9606.ENSP00000307156,9606.ENSP00000346839,9606.ENSP00000360882,9606.ENSP00000364000	COL1A1,LAMA5,COL1A2,COL3A1,LAMB2,FN1,COL5A1,COL5A2
Reactome	HSA-2214320	Anchoring fibril formation	4	15	1.23	0.0075	9606.ENSP00000225964,9606.ENSP00000297268,9606.ENSP00000353654,9606.ENSP00000364979	COL1A1,COL1A2,COL4A2,COL4A1
Reactome	HSA-3000170	Syndecan interactions	7	27	1.22	7.51e-05	9606.ENSP00000225964,9606.ENSP00000265131,9606.ENSP00000297268,9606.ENSP00000304408,9606.ENSP00000346839,9606.ENSP00000360882,9606.ENSP00000364000	COL1A1,TNC,COL1A2,COL3A1,FN1,COL5A1,COL5A2
Reactome	HSA-3000178	ECM proteoglycans	19	76	1.21	2.21e-13	9606.ENSP00000052754,9606.ENSP00000225964,9606.ENSP00000252999,9606.ENSP00000265131,9606.ENSP00000266718,9606.ENSP00000295550,9606.ENSP00000297268,9606.ENSP00000300527,9606.ENSP00000304408,9606.ENSP00000307156,9606.ENSP00000327336,9606.ENSP00000346839,9606.ENSP00000347041,9606.ENSP00000353654,9606.ENSP00000355180,9606.ENSP00000360882,9606.ENSP00000363827,9606.ENSP00000364000,9606.ENSP00000364979	DCN,COL1A1,LAMA5,TNC,LUM,COL6A3,COL1A2,COL6A2,COL3A1,LAMB2,BGN,FN1,FMOD,COL4A2,COL6A1,COL5A1,HSPG2,COL5A2,COL4A1
Reactome	HSA-176974	Unwinding of DNA	3	12	1.21	0.0397	9606.ENSP00000262105,9606.ENSP00000401018,9606.ENSP00000480987	MCM4,GINS3,MCM3
Reactome	HSA-210990	PECAM1 interactions	3	12	1.21	0.0397	9606.ENSP00000391592,9606.ENSP00000405338,9606.ENSP00000457421	PTPN6,INPP5D,PECAM1
Reactome	HSA-216083	Integrin cell surface interactions	21	85	1.2	1.07e-14	9606.ENSP00000160262,9606.ENSP00000225964,9606.ENSP00000261405,9606.ENSP00000264832,9606.ENSP00000265131,9606.ENSP00000266718,9606.ENSP00000295550,9606.ENSP00000297268,9606.ENSP00000300527,9606.ENSP00000304408,9606.ENSP00000325527,9606.ENSP00000346839,9606.ENSP00000353654,9606.ENSP00000355180,9606.ENSP00000360882,9606.ENSP00000363827,9606.ENSP00000364000,9606.ENSP00000364979,9606.ENSP00000380948,…	ICAM3,COL1A1,VWF,ICAM1,TNC,LUM,COL6A3,COL1A2,COL6A2,COL3A1,FBN1,FN1,COL4A2,COL6A1,COL5A1,HSPG2,COL5A2,COL4A1,ITGB2,PECAM1,ITGAM
Reactome	HSA-202433	Generation of second messenger molecules	7	31	1.16	0.00013	9606.ENSP00000245932,9606.ENSP00000364080,9606.ENSP00000365891,9606.ENSP00000376652,9606.ENSP00000378786,9606.ENSP00000393566,9606.ENSP00000482457	VASP,HLA-DQB1,WAS,EVL,HLA-DRA,HLA-DPA1,PLCG2
Reactome	HSA-2243919	Crosslinking of collagen fibrils	4	18	1.16	0.0127	9606.ENSP00000225964,9606.ENSP00000297268,9606.ENSP00000353654,9606.ENSP00000364979	COL1A1,COL1A2,COL4A2,COL4A1
Reactome	HSA-446353	Cell-extracellular matrix interactions	4	18	1.16	0.0127	9606.ENSP00000245932,9606.ENSP00000267257,9606.ENSP00000358866,9606.ENSP00000416387	VASP,PXN,FLNA,FBLIM1
Reactome	HSA-2129379	Molecules associated with elastic fibres	8	37	1.14	4.57e-05	9606.ENSP00000311905,9606.ENSP00000325527,9606.ENSP00000331544,9606.ENSP00000345008,9606.ENSP00000346839,9606.ENSP00000369677,9606.ENSP00000378957,9606.ENSP00000384169	LTBP4,FBN1,FBLN1,FBLN5,FN1,EMILIN1,MFAP4,FBLN2
Reactome	HSA-202427	Phosphorylation of CD3 and TCR zeta chains	4	19	1.13	0.0141	9606.ENSP00000364080,9606.ENSP00000378786,9606.ENSP00000393566,9606.ENSP00000411355	HLA-DQB1,HLA-DRA,HLA-DPA1,PTPRC
Reactome	HSA-1442490	Collagen degradation	13	64	1.12	3.78e-08	9606.ENSP00000225964,9606.ENSP00000295550,9606.ENSP00000297268,9606.ENSP00000297848,9606.ENSP00000300527,9606.ENSP00000304408,9606.ENSP00000308208,9606.ENSP00000325146,9606.ENSP00000353654,9606.ENSP00000355180,9606.ENSP00000360882,9606.ENSP00000364000,9606.ENSP00000364979	COL1A1,COL6A3,COL1A2,COL14A1,COL6A2,COL3A1,MMP14,COL12A1,COL4A2,COL6A1,COL5A1,COL5A2,COL4A1
Reactome	HSA-3000171	Non-integrin membrane-ECM interactions	12	59	1.12	1.73e-07	9606.ENSP00000225964,9606.ENSP00000252999,9606.ENSP00000265131,9606.ENSP00000297268,9606.ENSP00000304408,9606.ENSP00000307156,9606.ENSP00000346839,9606.ENSP00000353654,9606.ENSP00000360882,9606.ENSP00000363827,9606.ENSP00000364000,9606.ENSP00000364979	COL1A1,LAMA5,TNC,COL1A2,COL3A1,LAMB2,FN1,COL4A2,COL5A1,HSPG2,COL5A2,COL4A1
Reactome	HSA-3000157	Laminin interactions	6	30	1.11	0.0011	9606.ENSP00000252999,9606.ENSP00000264187,9606.ENSP00000307156,9606.ENSP00000353654,9606.ENSP00000363827,9606.ENSP00000364979	LAMA5,NID1,LAMB2,COL4A2,HSPG2,COL4A1
Reactome	HSA-389948	PD-1 signaling	4	20	1.11	0.0157	9606.ENSP00000364080,9606.ENSP00000378786,9606.ENSP00000391592,9606.ENSP00000393566	HLA-DQB1,HLA-DRA,PTPN6,HLA-DPA1
Reactome	HSA-2022090	Assembly of collagen fibrils and other multimeric structures	12	61	1.1	2.20e-07	9606.ENSP00000225964,9606.ENSP00000295550,9606.ENSP00000297268,9606.ENSP00000297848,9606.ENSP00000300527,9606.ENSP00000304408,9606.ENSP00000325146,9606.ENSP00000353654,9606.ENSP00000355180,9606.ENSP00000360882,9606.ENSP00000364000,9606.ENSP00000364979	COL1A1,COL6A3,COL1A2,COL14A1,COL6A2,COL3A1,COL12A1,COL4A2,COL6A1,COL5A1,COL5A2,COL4A1
Reactome	HSA-419037	NCAM1 interactions	8	42	1.09	8.34e-05	9606.ENSP00000295550,9606.ENSP00000300527,9606.ENSP00000304408,9606.ENSP00000353654,9606.ENSP00000355180,9606.ENSP00000360882,9606.ENSP00000364000,9606.ENSP00000364979	COL6A3,COL6A2,COL3A1,COL4A2,COL6A1,COL5A1,COL5A2,COL4A1
Reactome	HSA-3560782	Diseases associated with glycosaminoglycan metabolism	7	41	1.04	0.00060	9606.ENSP00000052754,9606.ENSP00000261416,9606.ENSP00000266718,9606.ENSP00000327336,9606.ENSP00000347041,9606.ENSP00000363827,9606.ENSP00000364711	DCN,HEXB,LUM,BGN,FMOD,HSPG2,OGN
Reactome	HSA-1222556	ROS and RNS production in phagocytes	6	36	1.03	0.0025	9606.ENSP00000249071,9606.ENSP00000261623,9606.ENSP00000265686,9606.ENSP00000349181,9606.ENSP00000356505,9606.ENSP00000367851	RAC2,CYBA,TCIRG1,HVCN1,NCF2,CYBB
Reactome	HSA-5668599	RHO GTPases Activate NADPH Oxidases	4	24	1.03	0.0254	9606.ENSP00000249071,9606.ENSP00000261623,9606.ENSP00000356505,9606.ENSP00000367851	RAC2,CYBA,NCF2,CYBB
Reactome	HSA-2173782	Binding and Uptake of Ligands by Scavenger Receptors	7	43	1.02	0.00072	9606.ENSP00000225964,9606.ENSP00000297268,9606.ENSP00000304408,9606.ENSP00000312946,9606.ENSP00000353654,9606.ENSP00000364979,9606.ENSP00000366525	COL1A1,COL1A2,COL3A1,STAB1,COL4A2,COL4A1,FTL
Reactome	HSA-1538133	G0 and Early G1	4	27	0.98	0.0352	9606.ENSP00000266970,9606.ENSP00000351490,9606.ENSP00000378699,9606.ENSP00000411532	CDK2,MAX,CDK1,TOP2A
Reactome	HSA-1474228	Degradation of the extracellular matrix	20	140	0.96	1.81e-10	9606.ENSP00000052754,9606.ENSP00000216336,9606.ENSP00000225964,9606.ENSP00000252999,9606.ENSP00000264187,9606.ENSP00000295550,9606.ENSP00000297268,9606.ENSP00000297848,9606.ENSP00000300527,9606.ENSP00000304408,9606.ENSP00000308208,9606.ENSP00000325146,9606.ENSP00000325527,9606.ENSP00000346839,9606.ENSP00000353654,9606.ENSP00000355180,9606.ENSP00000360882,9606.ENSP00000363827,9606.ENSP00000364000,…	DCN,CTSG,COL1A1,LAMA5,NID1,COL6A3,COL1A2,COL14A1,COL6A2,COL3A1,MMP14,COL12A1,FBN1,FN1,COL4A2,COL6A1,COL5A1,HSPG2,COL5A2,COL4A1
Reactome	HSA-375165	NCAM signaling for neurite out-growth	9	63	0.96	0.00013	9606.ENSP00000295550,9606.ENSP00000300527,9606.ENSP00000304408,9606.ENSP00000353654,9606.ENSP00000355180,9606.ENSP00000360882,9606.ENSP00000364000,9606.ENSP00000364979,9606.ENSP00000387699	COL6A3,COL6A2,COL3A1,COL4A2,COL6A1,COL5A1,COL5A2,COL4A1,CREB1
Reactome	HSA-114604	GPVI-mediated activation cascade	5	35	0.96	0.0133	9606.ENSP00000225964,9606.ENSP00000249071,9606.ENSP00000297268,9606.ENSP00000391592,9606.ENSP00000482457	COL1A1,RAC2,COL1A2,PTPN6,PLCG2
Reactome	HSA-186797	Signaling by PDGF	8	58	0.95	0.00057	9606.ENSP00000295550,9606.ENSP00000300527,9606.ENSP00000304408,9606.ENSP00000353654,9606.ENSP00000355180,9606.ENSP00000360882,9606.ENSP00000364000,9606.ENSP00000364979	COL6A3,COL6A2,COL3A1,COL4A2,COL6A1,COL5A1,COL5A2,COL4A1
Reactome	HSA-76009	Platelet Aggregation (Plug Formation)	5	39	0.92	0.0182	9606.ENSP00000225964,9606.ENSP00000261405,9606.ENSP00000297268,9606.ENSP00000316029,9606.ENSP00000346839	COL1A1,VWF,COL1A2,TLN1,FN1
Reactome	HSA-1474244	Extracellular matrix organization	37	300	0.9	9.54e-18	9606.ENSP00000052754,9606.ENSP00000160262,9606.ENSP00000216336,9606.ENSP00000225964,9606.ENSP00000252999,9606.ENSP00000261405,9606.ENSP00000264187,9606.ENSP00000264832,9606.ENSP00000265131,9606.ENSP00000266718,9606.ENSP00000295550,9606.ENSP00000297268,9606.ENSP00000297848,9606.ENSP00000300527,9606.ENSP00000304408,9606.ENSP00000307156,9606.ENSP00000308208,9606.ENSP00000311905,9606.ENSP00000325146,…	DCN,ICAM3,CTSG,COL1A1,LAMA5,VWF,NID1,ICAM1,TNC,LUM,COL6A3,COL1A2,COL14A1,COL6A2,COL3A1,LAMB2,MMP14,LTBP4,COL12A1,FBN1,BGN,FBLN1,FBLN5,FN1,FMOD,COL4A2,COL6A1,COL5A1,HSPG2,COL5A2,COL4A1,EMILIN1,MFAP4,ITGB2,FBLN2,PECAM1,ITGAM
Reactome	HSA-6806834	Signaling by MET	9	79	0.87	0.00060	9606.ENSP00000225964,9606.ENSP00000252999,9606.ENSP00000297268,9606.ENSP00000304408,9606.ENSP00000307156,9606.ENSP00000346839,9606.ENSP00000360882,9606.ENSP00000364000,9606.ENSP00000380921	COL1A1,LAMA5,COL1A2,COL3A1,LAMB2,FN1,COL5A1,COL5A2,SH3KBP1
Reactome	HSA-6790901	rRNA modification in the nucleus and cytosol	6	60	0.81	0.0177	9606.ENSP00000199320,9606.ENSP00000308179,9606.ENSP00000350698,9606.ENSP00000377944,9606.ENSP00000438349,9606.ENSP00000470560	DIMT1,WDR3,DDX47,UTP14A,TRMT112,EMG1
Reactome	HSA-202733	Cell surface interactions at the vascular wall	13	139	0.78	7.27e-05	9606.ENSP00000009530,9606.ENSP00000216968,9606.ENSP00000225964,9606.ENSP00000297268,9606.ENSP00000339191,9606.ENSP00000346839,9606.ENSP00000358501,9606.ENSP00000380948,9606.ENSP00000391592,9606.ENSP00000405338,9606.ENSP00000441065,9606.ENSP00000457421,9606.ENSP00000496959	CD74,PROCR,COL1A1,COL1A2,CAV1,FN1,CD58,ITGB2,PTPN6,INPP5D,SLC16A1,PECAM1,ITGAM
Reactome	HSA-877300	Interferon gamma signaling	8	90	0.76	0.0059	9606.ENSP00000264832,9606.ENSP00000343023,9606.ENSP00000364080,9606.ENSP00000369299,9606.ENSP00000378786,9606.ENSP00000384886,9606.ENSP00000391592,9606.ENSP00000393566	ICAM1,SP100,HLA-DQB1,TRIM22,HLA-DRA,IFI30,PTPN6,HLA-DPA1
Reactome	HSA-199992	trans-Golgi Network Vesicle Budding	6	72	0.73	0.0355	9606.ENSP00000217131,9606.ENSP00000222219,9606.ENSP00000258145,9606.ENSP00000318128,9606.ENSP00000366525,9606.ENSP00000369081	CTSZ,DNASE2,GNS,BLOC1S4,FTL,TXNDC5
Reactome	HSA-1630316	Glycosaminoglycan metabolism	10	124	0.72	0.0025	9606.ENSP00000052754,9606.ENSP00000258145,9606.ENSP00000261416,9606.ENSP00000266718,9606.ENSP00000302728,9606.ENSP00000306920,9606.ENSP00000327336,9606.ENSP00000347041,9606.ENSP00000363827,9606.ENSP00000364711	DCN,GNS,HEXB,LUM,GUSB,GLB1,BGN,FMOD,HSPG2,OGN
Reactome	HSA-202403	TCR signaling	9	114	0.71	0.0056	9606.ENSP00000245932,9606.ENSP00000364080,9606.ENSP00000365891,9606.ENSP00000376652,9606.ENSP00000378786,9606.ENSP00000393566,9606.ENSP00000405338,9606.ENSP00000411355,9606.ENSP00000482457	VASP,HLA-DQB1,WAS,EVL,HLA-DRA,HLA-DPA1,INPP5D,PTPRC,PLCG2
Reactome	HSA-2029480	Fcgamma receptor (FCGR) dependent phagocytosis	7	89	0.7	0.0216	9606.ENSP00000293373,9606.ENSP00000365891,9606.ENSP00000376330,9606.ENSP00000387050,9606.ENSP00000389631,9606.ENSP00000471457,9606.ENSP00000482457	NCKAP1L,WAS,WIPF1,PLD3,ARPC1B,MYO9B,PLCG2
Reactome	HSA-6798695	Neutrophil degranulation	36	476	0.69	1.10e-11	9606.ENSP00000075120,9606.ENSP00000176763,9606.ENSP00000216336,9606.ENSP00000217131,9606.ENSP00000225371,9606.ENSP00000227266,9606.ENSP00000231751,9606.ENSP00000248598,9606.ENSP00000258145,9606.ENSP00000261416,9606.ENSP00000261623,9606.ENSP00000262428,9606.ENSP00000262865,9606.ENSP00000265686,9606.ENSP00000286713,9606.ENSP00000293373,9606.ENSP00000302324,9606.ENSP00000302728,9606.ENSP00000303276,…	SLC2A3,STK10,CTSG,CTSZ,EPX,CTSC,LTF,FGL2,GNS,HEXB,CYBA,COTL1,BPI,TCIRG1,STOM,NCKAP1L,RNASE3,GUSB,RNASE2,GLB1,PRG2,PLEKHO2,HVCN1,MNDA,CD58,FTL,CYBB,TXNDC5,ITGB2,PTPN6,ANO6,PTPRC,RNASET2,CD63,PECAM1,ITGAM
Reactome	HSA-6785807	Interleukin-4 and Interleukin-13 signaling	8	107	0.68	0.0142	9606.ENSP00000252999,9606.ENSP00000264832,9606.ENSP00000264870,9606.ENSP00000297268,9606.ENSP00000346839,9606.ENSP00000380948,9606.ENSP00000446007,9606.ENSP00000496959	LAMA5,ICAM1,F13A1,COL1A2,FN1,ITGB2,VIM,ITGAM
Reactome	HSA-9658195	Leishmania infection	12	165	0.67	0.0012	9606.ENSP00000216336,9606.ENSP00000261623,9606.ENSP00000293373,9606.ENSP00000334448,9606.ENSP00000358983,9606.ENSP00000363411,9606.ENSP00000365891,9606.ENSP00000376330,9606.ENSP00000387699,9606.ENSP00000389631,9606.ENSP00000471457,9606.ENSP00000482457	CTSG,CYBA,NCKAP1L,GNG2,NFKB2,GNG10,WAS,WIPF1,CREB1,ARPC1B,MYO9B,PLCG2
Reactome	HSA-114608	Platelet degranulation	9	126	0.66	0.0100	9606.ENSP00000261405,9606.ENSP00000264870,9606.ENSP00000279227,9606.ENSP00000316029,9606.ENSP00000346839,9606.ENSP00000355467,9606.ENSP00000358866,9606.ENSP00000447730,9606.ENSP00000457421	VWF,F13A1,FERMT3,TLN1,FN1,SCCPDH,FLNA,CD63,PECAM1
Reactome	HSA-9013149	RAC1 GTPase cycle	12	183	0.63	0.0029	9606.ENSP00000228945,9606.ENSP00000261623,9606.ENSP00000293373,9606.ENSP00000329219,9606.ENSP00000339191,9606.ENSP00000356505,9606.ENSP00000359045,9606.ENSP00000365891,9606.ENSP00000367851,9606.ENSP00000376330,9606.ENSP00000471457,9606.ENSP00000495631	ARHGDIB,CYBA,NCKAP1L,FMNL1,CAV1,NCF2,ARHGAP4,WAS,CYBB,WIPF1,MYO9B,ARHGEF7
Reactome	HSA-2132295	MHC class II antigen presentation	8	122	0.63	0.0270	9606.ENSP00000009530,9606.ENSP00000217133,9606.ENSP00000227266,9606.ENSP00000364080,9606.ENSP00000378786,9606.ENSP00000384886,9606.ENSP00000393566,9606.ENSP00000439020	CD74,TUBB1,CTSC,HLA-DQB1,HLA-DRA,IFI30,HLA-DPA1,TUBA1A
Reactome	HSA-8868773	rRNA processing in the nucleus and cytosol	12	191	0.61	0.0040	9606.ENSP00000199320,9606.ENSP00000230340,9606.ENSP00000308179,9606.ENSP00000314029,9606.ENSP00000350698,9606.ENSP00000361433,9606.ENSP00000366135,9606.ENSP00000377944,9606.ENSP00000396673,9606.ENSP00000398597,9606.ENSP00000438349,9606.ENSP00000470560	DIMT1,BYSL,WDR3,SENP3,DDX47,EXOSC2,EXOSC10,UTP14A,FTSJ3,EXOSC6,TRMT112,EMG1
Reactome	HSA-76002	Platelet activation, signaling and aggregation	16	260	0.6	0.00048	9606.ENSP00000225964,9606.ENSP00000249071,9606.ENSP00000261405,9606.ENSP00000264870,9606.ENSP00000279227,9606.ENSP00000297268,9606.ENSP00000316029,9606.ENSP00000334448,9606.ENSP00000346839,9606.ENSP00000355467,9606.ENSP00000358866,9606.ENSP00000363411,9606.ENSP00000391592,9606.ENSP00000447730,9606.ENSP00000457421,9606.ENSP00000482457	COL1A1,RAC2,VWF,F13A1,FERMT3,COL1A2,TLN1,GNG2,FN1,SCCPDH,FLNA,GNG10,PTPN6,CD63,PECAM1,PLCG2
Reactome	HSA-9013148	CDC42 GTPase cycle	9	154	0.58	0.0277	9606.ENSP00000228945,9606.ENSP00000286713,9606.ENSP00000329219,9606.ENSP00000339191,9606.ENSP00000359045,9606.ENSP00000365891,9606.ENSP00000376330,9606.ENSP00000471457,9606.ENSP00000495631	ARHGDIB,STOM,FMNL1,CAV1,ARHGAP4,WAS,WIPF1,MYO9B,ARHGEF7
Reactome	HSA-9006934	Signaling by Receptor Tyrosine Kinases	29	521	0.55	1.35e-06	9606.ENSP00000225964,9606.ENSP00000252999,9606.ENSP00000261623,9606.ENSP00000263253,9606.ENSP00000265686,9606.ENSP00000267257,9606.ENSP00000268712,9606.ENSP00000293373,9606.ENSP00000295550,9606.ENSP00000297268,9606.ENSP00000300527,9606.ENSP00000304408,9606.ENSP00000307156,9606.ENSP00000311344,9606.ENSP00000324124,9606.ENSP00000339191,9606.ENSP00000346839,9606.ENSP00000353654,9606.ENSP00000355180,…	COL1A1,LAMA5,CYBA,EP300,TCIRG1,PXN,NCOR1,NCKAP1L,COL6A3,COL1A2,COL6A2,COL3A1,LAMB2,PPP2R1B,POLR2L,CAV1,FN1,COL4A2,COL6A1,NCF2,COL5A1,COL5A2,COL4A1,CYBB,SIN3A,SH3KBP1,CREB1,PTPN6,ARHGEF7
Reactome	HSA-913531	Interferon Signaling	11	199	0.55	0.0146	9606.ENSP00000264832,9606.ENSP00000343023,9606.ENSP00000358866,9606.ENSP00000364080,9606.ENSP00000369299,9606.ENSP00000378786,9606.ENSP00000384886,9606.ENSP00000391592,9606.ENSP00000393566,9606.ENSP00000438483,9606.ENSP00000493536	ICAM1,SP100,FLNA,HLA-DQB1,TRIM22,HLA-DRA,IFI30,PTPN6,HLA-DPA1,KPNA2,SAMHD1
Reactome	HSA-6791226	Major pathway of rRNA processing in the nucleolus and cytosol	10	181	0.55	0.0233	9606.ENSP00000230340,9606.ENSP00000308179,9606.ENSP00000314029,9606.ENSP00000350698,9606.ENSP00000361433,9606.ENSP00000366135,9606.ENSP00000377944,9606.ENSP00000396673,9606.ENSP00000398597,9606.ENSP00000470560	BYSL,WDR3,SENP3,DDX47,EXOSC2,EXOSC10,UTP14A,FTSJ3,EXOSC6,EMG1
Reactome	HSA-109582	Hemostasis	31	607	0.52	2.51e-06	9606.ENSP00000009530,9606.ENSP00000216968,9606.ENSP00000217133,9606.ENSP00000225964,9606.ENSP00000249071,9606.ENSP00000261405,9606.ENSP00000263277,9606.ENSP00000264870,9606.ENSP00000266970,9606.ENSP00000279227,9606.ENSP00000297268,9606.ENSP00000311344,9606.ENSP00000316029,9606.ENSP00000334448,9606.ENSP00000339191,9606.ENSP00000346839,9606.ENSP00000353072,9606.ENSP00000355467,9606.ENSP00000358501,…	CD74,PROCR,TUBB1,COL1A1,RAC2,VWF,EHD2,F13A1,CDK2,FERMT3,COL1A2,PPP2R1B,TLN1,GNG2,CAV1,FN1,ATP2A3,SCCPDH,CD58,FLNA,GNG10,SIN3A,ITGB2,PTPN6,INPP5D,TUBA1A,SLC16A1,CD63,PECAM1,PLCG2,ITGAM
Reactome	HSA-168249	Innate Immune System	52	1041	0.51	9.13e-11	9606.ENSP00000075120,9606.ENSP00000160262,9606.ENSP00000176763,9606.ENSP00000216336,9606.ENSP00000217131,9606.ENSP00000225371,9606.ENSP00000227266,9606.ENSP00000231751,9606.ENSP00000248598,9606.ENSP00000249071,9606.ENSP00000258145,9606.ENSP00000261416,9606.ENSP00000261623,9606.ENSP00000262428,9606.ENSP00000262865,9606.ENSP00000263253,9606.ENSP00000265686,9606.ENSP00000286713,9606.ENSP00000293373,…	SLC2A3,ICAM3,STK10,CTSG,CTSZ,EPX,CTSC,LTF,FGL2,RAC2,GNS,HEXB,CYBA,COTL1,BPI,EP300,TCIRG1,STOM,NCKAP1L,RNASE3,GUSB,RNASE2,GLB1,PPP2R1B,PRG2,POLR2L,PLEKHO2,HVCN1,NCF2,IFI16,MNDA,CD58,NFKB2,WAS,FTL,CYBB,TXNDC5,WIPF1,ITGB2,PLD3,CREB1,ARPC1B,PTPN6,ANO6,PTPRC,RNASET2,CD63,PECAM1,MAP2K6,MYO9B,PLCG2,ITGAM
Reactome	HSA-195258	RHO GTPase Effectors	14	292	0.49	0.0117	9606.ENSP00000217133,9606.ENSP00000249071,9606.ENSP00000261623,9606.ENSP00000293373,9606.ENSP00000311344,9606.ENSP00000329219,9606.ENSP00000356505,9606.ENSP00000358866,9606.ENSP00000365891,9606.ENSP00000367851,9606.ENSP00000376330,9606.ENSP00000376652,9606.ENSP00000389631,9606.ENSP00000439020	TUBB1,RAC2,CYBA,NCKAP1L,PPP2R1B,FMNL1,NCF2,FLNA,WAS,CYBB,WIPF1,EVL,ARPC1B,TUBA1A
Reactome	HSA-71387	Metabolism of carbohydrates	13	292	0.46	0.0270	9606.ENSP00000052754,9606.ENSP00000222286,9606.ENSP00000258145,9606.ENSP00000261416,9606.ENSP00000266718,9606.ENSP00000302728,9606.ENSP00000306920,9606.ENSP00000311344,9606.ENSP00000327336,9606.ENSP00000347041,9606.ENSP00000363827,9606.ENSP00000364711,9606.ENSP00000408025	DCN,GAPDHS,GNS,HEXB,LUM,GUSB,GLB1,PPP2R1B,BGN,FMOD,HSPG2,OGN,FBP1
Reactome	HSA-9012999	RHO GTPase cycle	19	449	0.44	0.0056	9606.ENSP00000176763,9606.ENSP00000228945,9606.ENSP00000249071,9606.ENSP00000261623,9606.ENSP00000286713,9606.ENSP00000293373,9606.ENSP00000319281,9606.ENSP00000329219,9606.ENSP00000339191,9606.ENSP00000349541,9606.ENSP00000356505,9606.ENSP00000359045,9606.ENSP00000364912,9606.ENSP00000365891,9606.ENSP00000367851,9606.ENSP00000376330,9606.ENSP00000446007,9606.ENSP00000471457,9606.ENSP00000495631	STK10,ARHGDIB,RAC2,CYBA,STOM,NCKAP1L,BASP1,FMNL1,CAV1,CAVIN1,NCF2,ARHGAP4,SPEN,WAS,CYBB,WIPF1,VIM,MYO9B,ARHGEF7
Reactome	HSA-168256	Immune System	80	1979	0.42	1.13e-12	9606.ENSP00000009530,9606.ENSP00000075120,9606.ENSP00000160262,9606.ENSP00000176763,9606.ENSP00000216336,9606.ENSP00000217131,9606.ENSP00000217133,9606.ENSP00000225371,9606.ENSP00000225964,9606.ENSP00000227266,9606.ENSP00000231751,9606.ENSP00000245932,9606.ENSP00000248598,9606.ENSP00000249071,9606.ENSP00000252999,9606.ENSP00000258145,9606.ENSP00000261416,9606.ENSP00000261623,9606.ENSP00000262428,…	CD74,SLC2A3,ICAM3,STK10,CTSG,CTSZ,TUBB1,EPX,COL1A1,CTSC,LTF,VASP,FGL2,RAC2,LAMA5,GNS,HEXB,CYBA,COTL1,BPI,EP300,ICAM1,F13A1,TCIRG1,STOM,NCKAP1L,COL1A2,RNASE3,GUSB,IL16,RNASE2,COL3A1,GLB1,PPP2R1B,PRG2,UBE2O,POLR2L,PLEKHO2,SP100,FN1,HVCN1,MSN,NCF2,IFI16,MNDA,CD58,FLNA,NFKB2,HLA-DQB1,WAS,FTL,CYBB,TXNDC5,TRIM22,WIPF1,EVL,HLA-DRA,SH3KBP1,ITGB2,LCP1,IFI30,PLD3,CREB1,ARPC1B,PTPN6,HLA-DPA1,INPP5D,ANO6,PTP…
Reactome	HSA-1280215	Cytokine Signaling in Immune system	28	706	0.41	0.00066	9606.ENSP00000216336,9606.ENSP00000252999,9606.ENSP00000264832,9606.ENSP00000264870,9606.ENSP00000297268,9606.ENSP00000302935,9606.ENSP00000311344,9606.ENSP00000343023,9606.ENSP00000346839,9606.ENSP00000353408,9606.ENSP00000358866,9606.ENSP00000358983,9606.ENSP00000364080,9606.ENSP00000369299,9606.ENSP00000378786,9606.ENSP00000380948,9606.ENSP00000381581,9606.ENSP00000384886,9606.ENSP00000387699,…	CTSG,LAMA5,ICAM1,F13A1,COL1A2,IL16,PPP2R1B,SP100,FN1,MSN,FLNA,NFKB2,HLA-DQB1,TRIM22,HLA-DRA,ITGB2,LCP1,IFI30,CREB1,PTPN6,HLA-DPA1,INPP5D,KPNA2,VIM,MAP2K6,PLCG2,SAMHD1,ITGAM
Reactome	HSA-422475	Axon guidance	22	551	0.41	0.0041	9606.ENSP00000217133,9606.ENSP00000245932,9606.ENSP00000246792,9606.ENSP00000295550,9606.ENSP00000300527,9606.ENSP00000304408,9606.ENSP00000316029,9606.ENSP00000353408,9606.ENSP00000353654,9606.ENSP00000355180,9606.ENSP00000360882,9606.ENSP00000364000,9606.ENSP00000364979,9606.ENSP00000376652,9606.ENSP00000380921,9606.ENSP00000387699,9606.ENSP00000389631,9606.ENSP00000411355,9606.ENSP00000427985,…	TUBB1,VASP,RRAS,COL6A3,COL6A2,COL3A1,TLN1,MSN,COL4A2,COL6A1,COL5A1,COL5A2,COL4A1,EVL,SH3KBP1,CREB1,ARPC1B,PTPRC,DPYSL2,TUBA1A,MYO9B,ARHGEF7
Reactome	HSA-449147	Signaling by Interleukins	18	453	0.41	0.0140	9606.ENSP00000216336,9606.ENSP00000252999,9606.ENSP00000264832,9606.ENSP00000264870,9606.ENSP00000297268,9606.ENSP00000302935,9606.ENSP00000311344,9606.ENSP00000346839,9606.ENSP00000353408,9606.ENSP00000358983,9606.ENSP00000380948,9606.ENSP00000381581,9606.ENSP00000387699,9606.ENSP00000391592,9606.ENSP00000405338,9606.ENSP00000446007,9606.ENSP00000468348,9606.ENSP00000496959	CTSG,LAMA5,ICAM1,F13A1,COL1A2,IL16,PPP2R1B,FN1,MSN,NFKB2,ITGB2,LCP1,CREB1,PTPN6,INPP5D,VIM,MAP2K6,ITGAM
Reactome	HSA-194315	Signaling by Rho GTPases	25	672	0.38	0.0041	9606.ENSP00000176763,9606.ENSP00000217133,9606.ENSP00000228945,9606.ENSP00000249071,9606.ENSP00000261623,9606.ENSP00000286713,9606.ENSP00000293373,9606.ENSP00000311344,9606.ENSP00000319281,9606.ENSP00000329219,9606.ENSP00000339191,9606.ENSP00000349541,9606.ENSP00000356505,9606.ENSP00000358866,9606.ENSP00000359045,9606.ENSP00000364912,9606.ENSP00000365891,9606.ENSP00000367851,9606.ENSP00000376330,…	STK10,TUBB1,ARHGDIB,RAC2,CYBA,STOM,NCKAP1L,PPP2R1B,BASP1,FMNL1,CAV1,CAVIN1,NCF2,FLNA,ARHGAP4,SPEN,WAS,CYBB,WIPF1,EVL,ARPC1B,TUBA1A,VIM,MYO9B,ARHGEF7
Reactome	HSA-1280218	Adaptive Immune System	27	758	0.36	0.0041	9606.ENSP00000009530,9606.ENSP00000160262,9606.ENSP00000217133,9606.ENSP00000225964,9606.ENSP00000227266,9606.ENSP00000245932,9606.ENSP00000261623,9606.ENSP00000264832,9606.ENSP00000297268,9606.ENSP00000304408,9606.ENSP00000311344,9606.ENSP00000323687,9606.ENSP00000356505,9606.ENSP00000364080,9606.ENSP00000365891,9606.ENSP00000367851,9606.ENSP00000376652,9606.ENSP00000378786,9606.ENSP00000380921,…	CD74,ICAM3,TUBB1,COL1A1,CTSC,VASP,CYBA,ICAM1,COL1A2,COL3A1,PPP2R1B,UBE2O,NCF2,HLA-DQB1,WAS,CYBB,EVL,HLA-DRA,SH3KBP1,ITGB2,IFI30,PTPN6,HLA-DPA1,INPP5D,PTPRC,TUBA1A,PLCG2
Reactome	HSA-5663205	Infectious disease	31	917	0.34	0.0034	9606.ENSP00000216336,9606.ENSP00000217133,9606.ENSP00000219150,9606.ENSP00000231751,9606.ENSP00000243346,9606.ENSP00000261623,9606.ENSP00000263253,9606.ENSP00000268712,9606.ENSP00000293373,9606.ENSP00000321706,9606.ENSP00000324124,9606.ENSP00000334448,9606.ENSP00000339191,9606.ENSP00000358983,9606.ENSP00000363411,9606.ENSP00000363827,9606.ENSP00000365891,9606.ENSP00000369424,9606.ENSP00000370114,…	CTSG,TUBB1,CORO1A,LTF,NMI,CYBA,EP300,NCOR1,NCKAP1L,GEMIN4,POLR2L,GNG2,CAV1,NFKB2,GNG10,HSPG2,WAS,RBBP7,PSIP1,WIPF1,SH3KBP1,CREB1,ARPC1B,PTPN6,ELOA,ANO6,KPNA2,TUBA1A,MAP2K6,MYO9B,PLCG2
Reactome	HSA-8953854	Metabolism of RNA	24	705	0.34	0.0141	9606.ENSP00000199320,9606.ENSP00000230340,9606.ENSP00000262633,9606.ENSP00000263579,9606.ENSP00000297540,9606.ENSP00000308179,9606.ENSP00000311677,9606.ENSP00000312981,9606.ENSP00000314029,9606.ENSP00000321706,9606.ENSP00000324122,9606.ENSP00000324124,9606.ENSP00000332444,9606.ENSP00000350698,9606.ENSP00000361433,9606.ENSP00000366135,9606.ENSP00000377944,9606.ENSP00000380734,9606.ENSP00000385787,…	DIMT1,BYSL,RBM42,DCPS,PHAX,WDR3,PPP1R8,USP39,SENP3,GEMIN4,PRPF31,POLR2L,CSTF2T,DDX47,EXOSC2,EXOSC10,UTP14A,FAM98B,POP1,FTSJ3,EXOSC6,NXF1,TRMT112,EMG1
Reactome	HSA-1643685	Disease	54	1702	0.31	6.59e-05	9606.ENSP00000052754,9606.ENSP00000216336,9606.ENSP00000217133,9606.ENSP00000219150,9606.ENSP00000231751,9606.ENSP00000233146,9606.ENSP00000243346,9606.ENSP00000249071,9606.ENSP00000258145,9606.ENSP00000261405,9606.ENSP00000261416,9606.ENSP00000261623,9606.ENSP00000263253,9606.ENSP00000266718,9606.ENSP00000266970,9606.ENSP00000268712,9606.ENSP00000293373,9606.ENSP00000302728,9606.ENSP00000306920,…	DCN,CTSG,TUBB1,CORO1A,LTF,MSH2,NMI,RAC2,GNS,VWF,HEXB,CYBA,EP300,LUM,CDK2,NCOR1,NCKAP1L,GUSB,GLB1,PPP2R1B,TLN1,GEMIN4,POLR2L,BGN,GNG2,CAV1,FN1,FMOD,DNMT1,MSN,NFKB2,GNG10,HSPG2,OGN,WAS,SYVN1,RBBP7,PSIP1,WIPF1,SIN3A,ETV6,SH3KBP1,CREB1,TBXAS1,ARPC1B,PTPN6,ELOA,ANO6,KPNA2,TUBA1A,SLC16A1,MAP2K6,MYO9B,PLCG2
Reactome	HSA-162582	Signal Transduction	63	2540	0.2	0.0059	9606.ENSP00000176763,9606.ENSP00000217133,9606.ENSP00000218089,9606.ENSP00000225964,9606.ENSP00000228945,9606.ENSP00000249071,9606.ENSP00000252999,9606.ENSP00000261405,9606.ENSP00000261623,9606.ENSP00000263253,9606.ENSP00000265686,9606.ENSP00000266970,9606.ENSP00000267257,9606.ENSP00000268712,9606.ENSP00000286713,9606.ENSP00000293373,9606.ENSP00000295550,9606.ENSP00000297268,9606.ENSP00000300527,…	STK10,TUBB1,STAG2,COL1A1,ARHGDIB,RAC2,LAMA5,VWF,CYBA,EP300,TCIRG1,CDK2,PXN,NCOR1,STOM,NCKAP1L,COL6A3,COL1A2,COL6A2,COL3A1,LAMB2,PPP2R1B,LTBP4,TLN1,BASP1,POLR2L,FBN1,FMNL1,GNG2,CAV1,FN1,CAVIN1,ATP2A3,COL4A2,COL6A1,NCF2,FLNA,ARHGAP4,COL5A1,GNG10,COL5A2,POFUT1,SPEN,COL4A1,WAS,SYVN1,CYBB,RBBP7,STAG1,WIPF1,EVL,SIN3A,CDK1,SH3KBP1,CREB1,ARPC1B,PTPN6,KPNA2,TUBA1A,VIM,MYO9B,PLCG2,ARHGEF7
WikiPathways	WP2911	miRNA targets in ECM and membrane receptors	11	22	1.51	1.00e-09	9606.ENSP00000295550,9606.ENSP00000297268,9606.ENSP00000300527,9606.ENSP00000304408,9606.ENSP00000307156,9606.ENSP00000346839,9606.ENSP00000353654,9606.ENSP00000355180,9606.ENSP00000360882,9606.ENSP00000364000,9606.ENSP00000364979	COL6A3,COL1A2,COL6A2,COL3A1,LAMB2,FN1,COL4A2,COL6A1,COL5A1,COL5A2,COL4A1
WikiPathways	WP306	Focal adhesion	18	195	0.77	1.41e-06	9606.ENSP00000225964,9606.ENSP00000245932,9606.ENSP00000249071,9606.ENSP00000252999,9606.ENSP00000261405,9606.ENSP00000265131,9606.ENSP00000267257,9606.ENSP00000297268,9606.ENSP00000300527,9606.ENSP00000307156,9606.ENSP00000316029,9606.ENSP00000324422,9606.ENSP00000339191,9606.ENSP00000346839,9606.ENSP00000353654,9606.ENSP00000358866,9606.ENSP00000364000,9606.ENSP00000364979	COL1A1,VASP,RAC2,LAMA5,VWF,TNC,PXN,COL1A2,COL6A2,LAMB2,TLN1,ZYX,CAV1,FN1,COL4A2,FLNA,COL5A2,COL4A1
WikiPathways	WP3937	Microglia pathogen phagocytosis pathway	10	40	1.21	1.41e-06	9606.ENSP00000249071,9606.ENSP00000261623,9606.ENSP00000293373,9606.ENSP00000356505,9606.ENSP00000367851,9606.ENSP00000380948,9606.ENSP00000389631,9606.ENSP00000391592,9606.ENSP00000482457,9606.ENSP00000496959	RAC2,CYBA,NCKAP1L,NCF2,CYBB,ITGB2,ARPC1B,PTPN6,PLCG2,ITGAM
WikiPathways	WP5055	Burn wound healing	12	100	0.89	2.92e-05	9606.ENSP00000052754,9606.ENSP00000215909,9606.ENSP00000225964,9606.ENSP00000264832,9606.ENSP00000264870,9606.ENSP00000265131,9606.ENSP00000297268,9606.ENSP00000325527,9606.ENSP00000346839,9606.ENSP00000376678,9606.ENSP00000446007,9606.ENSP00000457421	DCN,LGALS1,COL1A1,ICAM1,F13A1,TNC,COL1A2,FBN1,FN1,TAGLN,VIM,PECAM1
WikiPathways	WP3932	Focal adhesion: PI3K-Akt-mTOR-signaling pathway	19	301	0.61	8.61e-05	9606.ENSP00000075120,9606.ENSP00000225964,9606.ENSP00000252999,9606.ENSP00000261405,9606.ENSP00000265131,9606.ENSP00000297268,9606.ENSP00000300527,9606.ENSP00000304408,9606.ENSP00000307156,9606.ENSP00000311344,9606.ENSP00000334448,9606.ENSP00000346839,9606.ENSP00000353654,9606.ENSP00000360882,9606.ENSP00000363411,9606.ENSP00000364000,9606.ENSP00000364979,9606.ENSP00000380948,9606.ENSP00000387699	SLC2A3,COL1A1,LAMA5,VWF,TNC,COL1A2,COL6A2,COL3A1,LAMB2,PPP2R1B,GNG2,FN1,COL4A2,COL5A1,GNG10,COL5A2,COL4A1,ITGB2,CREB1
WikiPathways	WP2446	Retinoblastoma gene in cancer	10	87	0.87	0.00031	9606.ENSP00000262105,9606.ENSP00000266970,9606.ENSP00000352516,9606.ENSP00000353770,9606.ENSP00000369424,9606.ENSP00000371638,9606.ENSP00000378402,9606.ENSP00000378699,9606.ENSP00000411532,9606.ENSP00000480987	MCM4,CDK2,DNMT1,RRM2,RBBP7,SMARCA2,SIN3A,CDK1,TOP2A,MCM3
WikiPathways	WP185	Integrin-mediated cell adhesion	10	99	0.81	0.00076	9606.ENSP00000245932,9606.ENSP00000249071,9606.ENSP00000267257,9606.ENSP00000316029,9606.ENSP00000324422,9606.ENSP00000339191,9606.ENSP00000380948,9606.ENSP00000468348,9606.ENSP00000495631,9606.ENSP00000496959	VASP,RAC2,PXN,TLN1,ZYX,CAV1,ITGB2,MAP2K6,ARHGEF7,ITGAM
WikiPathways	WP453	Inflammatory response pathway	6	30	1.11	0.0016	9606.ENSP00000225964,9606.ENSP00000252999,9606.ENSP00000297268,9606.ENSP00000304408,9606.ENSP00000307156,9606.ENSP00000346839	COL1A1,LAMA5,COL1A2,COL3A1,LAMB2,FN1
WikiPathways	WP23	B cell receptor signaling pathway	9	97	0.78	0.0029	9606.ENSP00000249071,9606.ENSP00000320176,9606.ENSP00000351490,9606.ENSP00000387699,9606.ENSP00000391592,9606.ENSP00000405338,9606.ENSP00000411355,9606.ENSP00000468348,9606.ENSP00000482457	RAC2,HCLS1,MAX,CREB1,PTPN6,INPP5D,PTPRC,MAP2K6,PLCG2
WikiPathways	WP3657	Hematopoietic stem cell gene regulation by GABP alpha/beta complex	5	20	1.21	0.0029	9606.ENSP00000254942,9606.ENSP00000263253,9606.ENSP00000346886,9606.ENSP00000352516,9606.ENSP00000379658	TERF2,EP300,GABPA,DNMT1,ETV6
WikiPathways	WP4172	PI3K-Akt signaling pathway	17	336	0.51	0.0029	9606.ENSP00000225964,9606.ENSP00000252999,9606.ENSP00000261405,9606.ENSP00000265131,9606.ENSP00000266970,9606.ENSP00000295550,9606.ENSP00000297268,9606.ENSP00000300527,9606.ENSP00000307156,9606.ENSP00000311344,9606.ENSP00000334448,9606.ENSP00000346839,9606.ENSP00000353654,9606.ENSP00000355180,9606.ENSP00000363411,9606.ENSP00000364979,9606.ENSP00000387699	COL1A1,LAMA5,VWF,TNC,CDK2,COL6A3,COL1A2,COL6A2,LAMB2,PPP2R1B,GNG2,FN1,COL4A2,COL6A1,GNG10,COL4A1,CREB1
WikiPathways	WP3945	TYROBP causal network in microglia	7	59	0.88	0.0043	9606.ENSP00000265686,9606.ENSP00000293373,9606.ENSP00000320176,9606.ENSP00000356505,9606.ENSP00000380948,9606.ENSP00000480270,9606.ENSP00000496959	TCIRG1,NCKAP1L,HCLS1,NCF2,ITGB2,PPP1R18,ITGAM
WikiPathways	WP4658	Small cell lung cancer	8	95	0.73	0.0111	9606.ENSP00000252999,9606.ENSP00000266970,9606.ENSP00000307156,9606.ENSP00000318822,9606.ENSP00000346839,9606.ENSP00000351490,9606.ENSP00000353654,9606.ENSP00000364979	LAMA5,CDK2,LAMB2,BID,FN1,MAX,COL4A2,COL4A1
WikiPathways	WP3967	miR-509-3p alteration of YAP1/ECM axis	4	17	1.18	0.0146	9606.ENSP00000225964,9606.ENSP00000304408,9606.ENSP00000346839,9606.ENSP00000360882	COL1A1,COL3A1,FN1,COL5A1
WikiPathways	WP4815	Glycosaminoglycan degradation	4	17	1.18	0.0146	9606.ENSP00000258145,9606.ENSP00000261416,9606.ENSP00000302728,9606.ENSP00000306920	GNS,HEXB,GUSB,GLB1
Monarch	HP:0001073	Cigarette-paper scars	9	10	1.76	4.02e-08	9606.ENSP00000225964,9606.ENSP00000227266,9606.ENSP00000295550,9606.ENSP00000300527,9606.ENSP00000304408,9606.ENSP00000325146,9606.ENSP00000355180,9606.ENSP00000360882,9606.ENSP00000364000	COL1A1,CTSC,COL6A3,COL6A2,COL3A1,COL12A1,COL6A1,COL5A1,COL5A2
Monarch	EFO:0004503	Hematological measurement	121	4592	0.23	1.62e-06	9606.ENSP00000176763,9606.ENSP00000206020,9606.ENSP00000216639,9606.ENSP00000217131,9606.ENSP00000217133,9606.ENSP00000218089,9606.ENSP00000221804,9606.ENSP00000222219,9606.ENSP00000222286,9606.ENSP00000225964,9606.ENSP00000227266,9606.ENSP00000230340,9606.ENSP00000239882,9606.ENSP00000249071,9606.ENSP00000252268,9606.ENSP00000252999,9606.ENSP00000253048,9606.ENSP00000254654,9606.ENSP00000255120,…	STK10,SPAG7,VRK1,CTSZ,TUBB1,STAG2,CLC,DNASE2,GAPDHS,COL1A1,CTSC,BYSL,ELF1,RAC2,DPF2,LAMA5,ZC3H4,ILKAP,NASP,MYO1G,VWF,MCM4,SLC12A2,BPI,METTL16,EP300,DCPS,ZC2HC1A,NID1,ICAM1,RBM27,TCIRG1,PXN,NCOR1,OTULINL,FERMT3,CLPB,IL16,AFAP1L2,COL3A1,ADH1B,GLB1,PPP2R1B,LTBP4,STAB1,TLN1,BID,UBE2O,PRPF31,POLR2L,ZYX,PLEKHO2,FBLN1,CAV1,ACSL4,SEPTIN6,NRF1,SP100,NOSIP,ANXA6,FN1,ZNF512,HVCN1,CAVIN1,MAX,MAP3K5,DNMT1,ATP…
Monarch	HP:0002719	Recurrent infections	37	721	0.52	1.98e-06	9606.ENSP00000219150,9606.ENSP00000227266,9606.ENSP00000249071,9606.ENSP00000252268,9606.ENSP00000258145,9606.ENSP00000261416,9606.ENSP00000261623,9606.ENSP00000262105,9606.ENSP00000263253,9606.ENSP00000265686,9606.ENSP00000279227,9606.ENSP00000293373,9606.ENSP00000294053,9606.ENSP00000295550,9606.ENSP00000300527,9606.ENSP00000302728,9606.ENSP00000306920,9606.ENSP00000307156,9606.ENSP00000345008,…	CORO1A,CTSC,RAC2,DPF2,GNS,HEXB,CYBA,MCM4,EP300,TCIRG1,FERMT3,NCKAP1L,CLPB,COL6A3,COL6A2,GUSB,GLB1,LAMB2,FBLN5,CAVIN1,MSN,COL6A1,NCF2,FLNA,NFKB2,COL5A1,COL5A2,WAS,CYBB,SMARCA2,WIPF1,SIN3A,ITGB2,CYBC1,ARPC1B,PTPRC,PLCG2
Monarch	HP:0000015	Bladder diverticulum	8	14	1.57	2.22e-06	9606.ENSP00000225964,9606.ENSP00000297268,9606.ENSP00000304408,9606.ENSP00000311905,9606.ENSP00000345008,9606.ENSP00000360882,9606.ENSP00000364000,9606.ENSP00000371638	COL1A1,COL1A2,COL3A1,LTBP4,FBLN5,COL5A1,COL5A2,SMARCA2
Monarch	HP:0010978	Abnormality of immune system physiology	53	1347	0.4	2.22e-06	9606.ENSP00000218089,9606.ENSP00000219150,9606.ENSP00000225964,9606.ENSP00000227266,9606.ENSP00000249071,9606.ENSP00000252268,9606.ENSP00000258145,9606.ENSP00000261416,9606.ENSP00000261623,9606.ENSP00000262105,9606.ENSP00000263253,9606.ENSP00000264870,9606.ENSP00000265131,9606.ENSP00000265686,9606.ENSP00000274217,9606.ENSP00000279227,9606.ENSP00000293373,9606.ENSP00000294053,9606.ENSP00000295550,…	STAG2,CORO1A,COL1A1,CTSC,RAC2,DPF2,GNS,HEXB,CYBA,MCM4,EP300,F13A1,TNC,TCIRG1,OTULINL,FERMT3,NCKAP1L,CLPB,COL6A3,COL6A2,GUSB,COL3A1,GLB1,LAMB2,SH3PXD2B,FBN1,CAV1,FBLN5,CAVIN1,DNMT1,MSN,COL6A1,NCF2,FLNA,NFKB2,COL5A1,HSPG2,COL5A2,HLA-DQB1,WAS,CYBB,SMARCA2,WIPF1,SIN3A,ITGB2,CYBC1,TBXAS1,ARPC1B,INPP5D,PTPRC,VIPAS39,PLCG2,SAMHD1
Monarch	HP:0001075	Atrophic scars	10	35	1.26	2.45e-06	9606.ENSP00000225964,9606.ENSP00000227266,9606.ENSP00000295550,9606.ENSP00000297268,9606.ENSP00000300527,9606.ENSP00000304408,9606.ENSP00000325146,9606.ENSP00000355180,9606.ENSP00000360882,9606.ENSP00000364000	COL1A1,CTSC,COL6A3,COL1A2,COL6A2,COL3A1,COL12A1,COL6A1,COL5A1,COL5A2
Monarch	HP:0032101	Unusual infection	37	748	0.5	2.45e-06	9606.ENSP00000219150,9606.ENSP00000227266,9606.ENSP00000249071,9606.ENSP00000252268,9606.ENSP00000258145,9606.ENSP00000261416,9606.ENSP00000261623,9606.ENSP00000262105,9606.ENSP00000263253,9606.ENSP00000265686,9606.ENSP00000279227,9606.ENSP00000293373,9606.ENSP00000294053,9606.ENSP00000295550,9606.ENSP00000300527,9606.ENSP00000302728,9606.ENSP00000306920,9606.ENSP00000307156,9606.ENSP00000345008,…	CORO1A,CTSC,RAC2,DPF2,GNS,HEXB,CYBA,MCM4,EP300,TCIRG1,FERMT3,NCKAP1L,CLPB,COL6A3,COL6A2,GUSB,GLB1,LAMB2,FBLN5,CAVIN1,MSN,COL6A1,NCF2,FLNA,NFKB2,COL5A1,COL5A2,WAS,CYBB,SMARCA2,WIPF1,SIN3A,ITGB2,CYBC1,ARPC1B,PTPRC,PLCG2
Monarch	HP:0002205	Recurrent respiratory infections	28	472	0.58	5.84e-06	9606.ENSP00000219150,9606.ENSP00000227266,9606.ENSP00000249071,9606.ENSP00000252268,9606.ENSP00000258145,9606.ENSP00000261416,9606.ENSP00000261623,9606.ENSP00000262105,9606.ENSP00000263253,9606.ENSP00000265686,9606.ENSP00000295550,9606.ENSP00000300527,9606.ENSP00000302728,9606.ENSP00000306920,9606.ENSP00000307156,9606.ENSP00000345008,9606.ENSP00000353408,9606.ENSP00000355180,9606.ENSP00000356505,…	CORO1A,CTSC,RAC2,DPF2,GNS,HEXB,CYBA,MCM4,EP300,TCIRG1,COL6A3,COL6A2,GUSB,GLB1,LAMB2,FBLN5,MSN,COL6A1,NCF2,FLNA,NFKB2,COL5A1,COL5A2,WAS,CYBB,WIPF1,CYBC1,PLCG2
Monarch	HP:0001058	Poor wound healing	8	20	1.41	8.83e-06	9606.ENSP00000225964,9606.ENSP00000249071,9606.ENSP00000264870,9606.ENSP00000297268,9606.ENSP00000325146,9606.ENSP00000360882,9606.ENSP00000364000,9606.ENSP00000380948	COL1A1,RAC2,F13A1,COL1A2,COL12A1,COL5A1,COL5A2,ITGB2
Monarch	HP:0001388	Joint laxity	18	200	0.76	9.31e-06	9606.ENSP00000225964,9606.ENSP00000252268,9606.ENSP00000263253,9606.ENSP00000263579,9606.ENSP00000295550,9606.ENSP00000297268,9606.ENSP00000300527,9606.ENSP00000306920,9606.ENSP00000311905,9606.ENSP00000325146,9606.ENSP00000345008,9606.ENSP00000355180,9606.ENSP00000358866,9606.ENSP00000360882,9606.ENSP00000364000,9606.ENSP00000371638,9606.ENSP00000372689,9606.ENSP00000378402	COL1A1,DPF2,EP300,DCPS,COL6A3,COL1A2,COL6A2,GLB1,LTBP4,COL12A1,FBLN5,COL6A1,FLNA,COL5A1,COL5A2,SMARCA2,STAG1,SIN3A
Monarch	HP:0011947	Respiratory tract infection	30	556	0.54	9.31e-06	9606.ENSP00000218089,9606.ENSP00000219150,9606.ENSP00000227266,9606.ENSP00000249071,9606.ENSP00000252268,9606.ENSP00000258145,9606.ENSP00000261416,9606.ENSP00000261623,9606.ENSP00000262105,9606.ENSP00000263253,9606.ENSP00000265686,9606.ENSP00000295550,9606.ENSP00000300527,9606.ENSP00000302728,9606.ENSP00000306920,9606.ENSP00000307156,9606.ENSP00000345008,9606.ENSP00000353408,9606.ENSP00000355180,…	STAG2,CORO1A,CTSC,RAC2,DPF2,GNS,HEXB,CYBA,MCM4,EP300,TCIRG1,COL6A3,COL6A2,GUSB,GLB1,LAMB2,FBLN5,MSN,COL6A1,NCF2,FLNA,NFKB2,COL5A1,COL5A2,WAS,CYBB,WIPF1,CYBC1,PTPRC,PLCG2
Monarch	HP:0002597	Abnormality of the vasculature	58	1673	0.35	9.68e-06	9606.ENSP00000013070,9606.ENSP00000216968,9606.ENSP00000218089,9606.ENSP00000225964,9606.ENSP00000249071,9606.ENSP00000252268,9606.ENSP00000258145,9606.ENSP00000261405,9606.ENSP00000261416,9606.ENSP00000261623,9606.ENSP00000262105,9606.ENSP00000262461,9606.ENSP00000263253,9606.ENSP00000264187,9606.ENSP00000264870,9606.ENSP00000265686,9606.ENSP00000274137,9606.ENSP00000279227,9606.ENSP00000293373,…	UBR7,PROCR,STAG2,COL1A1,RAC2,DPF2,GNS,VWF,HEXB,CYBA,MCM4,SLC12A2,EP300,NID1,F13A1,TCIRG1,NDUFS6,FERMT3,NCKAP1L,COL6A3,COL1A2,COL14A1,GUSB,COL3A1,GLB1,LAMB2,MMP14,SH3PXD2B,LTBP4,PRPF31,FBN1,BGN,CAV1,FBLN5,FN1,CAVIN1,MAX,COL4A2,NCF2,FLNA,NFKB2,COL5A1,HSPG2,COL5A2,COL4A1,WAS,NMNAT1,CYBB,STAG1,WIPF1,ETV6,CYBC1,TBXAS1,ARPC1B,PTPRC,TGFBI,PLCG2,SAMHD1
Monarch	HP:0002088	Abnormal lung morphology	39	893	0.45	1.14e-05	9606.ENSP00000218089,9606.ENSP00000219150,9606.ENSP00000227266,9606.ENSP00000249071,9606.ENSP00000252268,9606.ENSP00000258145,9606.ENSP00000261416,9606.ENSP00000261623,9606.ENSP00000262105,9606.ENSP00000262461,9606.ENSP00000263253,9606.ENSP00000265686,9606.ENSP00000294053,9606.ENSP00000295550,9606.ENSP00000300527,9606.ENSP00000302728,9606.ENSP00000304408,9606.ENSP00000306920,9606.ENSP00000307156,…	STAG2,CORO1A,CTSC,RAC2,DPF2,GNS,HEXB,CYBA,MCM4,SLC12A2,EP300,TCIRG1,CLPB,COL6A3,COL6A2,GUSB,COL3A1,GLB1,LAMB2,PPP2R1B,LTBP4,FBN1,BGN,FBLN5,MSN,COL6A1,NCF2,FLNA,NFKB2,COL5A1,HSPG2,COL5A2,WAS,CYBB,WIPF1,CYBC1,PTPRC,EMG1,PLCG2
Monarch	HP:0002250	Abnormal large intestine morphology	19	235	0.72	1.28e-05	9606.ENSP00000225964,9606.ENSP00000233146,9606.ENSP00000249071,9606.ENSP00000261623,9606.ENSP00000263253,9606.ENSP00000264870,9606.ENSP00000297848,9606.ENSP00000311905,9606.ENSP00000356505,9606.ENSP00000358866,9606.ENSP00000360882,9606.ENSP00000364000,9606.ENSP00000365891,9606.ENSP00000367851,9606.ENSP00000376330,9606.ENSP00000380948,9606.ENSP00000388909,9606.ENSP00000389631,9606.ENSP00000482457	COL1A1,MSH2,RAC2,CYBA,EP300,F13A1,COL14A1,LTBP4,NCF2,FLNA,COL5A1,COL5A2,WAS,CYBB,WIPF1,ITGB2,CYBC1,ARPC1B,PLCG2
Monarch	HP:0004334	Dermal atrophy	12	88	0.94	3.40e-05	9606.ENSP00000225964,9606.ENSP00000227266,9606.ENSP00000265686,9606.ENSP00000295550,9606.ENSP00000297268,9606.ENSP00000300527,9606.ENSP00000304408,9606.ENSP00000325146,9606.ENSP00000325527,9606.ENSP00000355180,9606.ENSP00000360882,9606.ENSP00000364000	COL1A1,CTSC,TCIRG1,COL6A3,COL1A2,COL6A2,COL3A1,COL12A1,FBN1,COL6A1,COL5A1,COL5A2
Monarch	HP:0000951	Abnormality of the skin	61	1888	0.32	3.44e-05	9606.ENSP00000013070,9606.ENSP00000218089,9606.ENSP00000225964,9606.ENSP00000227266,9606.ENSP00000233146,9606.ENSP00000249071,9606.ENSP00000261405,9606.ENSP00000261623,9606.ENSP00000262105,9606.ENSP00000262461,9606.ENSP00000263253,9606.ENSP00000263579,9606.ENSP00000264870,9606.ENSP00000265131,9606.ENSP00000265686,9606.ENSP00000274217,9606.ENSP00000279227,9606.ENSP00000293373,9606.ENSP00000295550,…	UBR7,STAG2,COL1A1,CTSC,MSH2,RAC2,VWF,CYBA,MCM4,SLC12A2,EP300,DCPS,F13A1,TNC,TCIRG1,OTULINL,FERMT3,NCKAP1L,COL6A3,COL1A2,COL14A1,COL6A2,COL3A1,GLB1,MMP14,SH3PXD2B,PPP2R1B,LTBP4,PRPF31,COL12A1,FBN1,CAV1,FBLN5,CAVIN1,MAX,MSN,COL6A1,NCF2,FLNA,NFKB2,COL5A1,HSPG2,COL5A2,HLA-DQB1,POFUT1,WAS,CYBB,SMARCA2,STAG1,WIPF1,SIN3A,ETV6,ITGB2,CYBC1,INPP5D,FBP1,PTPRC,VIPAS39,PLCG2,SAMHD1,FHL1
Monarch	HP:0001574	Abnormality of the integument	69	2266	0.29	3.44e-05	9606.ENSP00000013070,9606.ENSP00000218089,9606.ENSP00000225964,9606.ENSP00000227266,9606.ENSP00000233146,9606.ENSP00000249071,9606.ENSP00000252268,9606.ENSP00000258145,9606.ENSP00000261405,9606.ENSP00000261416,9606.ENSP00000261623,9606.ENSP00000262105,9606.ENSP00000262461,9606.ENSP00000263253,9606.ENSP00000263579,9606.ENSP00000264870,9606.ENSP00000265131,9606.ENSP00000265686,9606.ENSP00000274217,…	UBR7,STAG2,COL1A1,CTSC,MSH2,RAC2,DPF2,GNS,VWF,HEXB,CYBA,MCM4,SLC12A2,EP300,DCPS,F13A1,TNC,TCIRG1,OTULINL,FERMT3,NCKAP1L,COL6A3,COL1A2,COL14A1,COL6A2,GUSB,COL3A1,GLB1,MMP14,SH3PXD2B,PPP2R1B,LTBP4,PNKP,PRPF31,COL12A1,FBN1,CAV1,FBLN5,CAVIN1,MAX,MSN,COL6A1,NCF2,FLNA,NFKB2,COL5A1,EXOSC2,HSPG2,COL5A2,HLA-DQB1,POFUT1,WAS,FTL,CYBB,SMARCA2,STAG1,WIPF1,SIN3A,ETV6,ITGB2,POP1,CYBC1,INPP5D,FBP1,PTPRC,VIPAS39,…
Monarch	HP:0012252	Abnormal respiratory system morphology	42	1067	0.4	3.44e-05	9606.ENSP00000218089,9606.ENSP00000219150,9606.ENSP00000227266,9606.ENSP00000233146,9606.ENSP00000249071,9606.ENSP00000252268,9606.ENSP00000258145,9606.ENSP00000261416,9606.ENSP00000261623,9606.ENSP00000262105,9606.ENSP00000262461,9606.ENSP00000263253,9606.ENSP00000265686,9606.ENSP00000293373,9606.ENSP00000294053,9606.ENSP00000295550,9606.ENSP00000300527,9606.ENSP00000302728,9606.ENSP00000304408,…	STAG2,CORO1A,CTSC,MSH2,RAC2,DPF2,GNS,HEXB,CYBA,MCM4,SLC12A2,EP300,TCIRG1,NCKAP1L,CLPB,COL6A3,COL6A2,GUSB,COL3A1,GLB1,LAMB2,PPP2R1B,LTBP4,COL12A1,FBN1,BGN,FBLN5,MSN,COL6A1,NCF2,FLNA,NFKB2,COL5A1,HSPG2,COL5A2,WAS,CYBB,WIPF1,CYBC1,PTPRC,EMG1,PLCG2
Monarch	HP:0012649	Increased inflammatory response	40	981	0.42	3.44e-05	9606.ENSP00000218089,9606.ENSP00000227266,9606.ENSP00000249071,9606.ENSP00000252268,9606.ENSP00000261623,9606.ENSP00000263253,9606.ENSP00000264870,9606.ENSP00000265131,9606.ENSP00000265686,9606.ENSP00000274217,9606.ENSP00000279227,9606.ENSP00000293373,9606.ENSP00000302728,9606.ENSP00000304408,9606.ENSP00000306920,9606.ENSP00000309714,9606.ENSP00000325527,9606.ENSP00000339191,9606.ENSP00000345008,…	STAG2,CTSC,RAC2,DPF2,CYBA,EP300,F13A1,TNC,TCIRG1,OTULINL,FERMT3,NCKAP1L,GUSB,COL3A1,GLB1,SH3PXD2B,FBN1,CAV1,FBLN5,CAVIN1,DNMT1,MSN,NCF2,FLNA,NFKB2,COL5A1,COL5A2,HLA-DQB1,WAS,CYBB,SMARCA2,WIPF1,ITGB2,CYBC1,ARPC1B,INPP5D,PTPRC,VIPAS39,PLCG2,SAMHD1
Monarch	HP:0000230	Gingivitis	8	29	1.25	4.17e-05	9606.ENSP00000227266,9606.ENSP00000261623,9606.ENSP00000265686,9606.ENSP00000304408,9606.ENSP00000356505,9606.ENSP00000367851,9606.ENSP00000380948,9606.ENSP00000388909	CTSC,CYBA,TCIRG1,COL3A1,NCF2,CYBB,ITGB2,CYBC1
Monarch	HP:0002644	Abnormal pelvic girdle bone morphology	27	512	0.53	4.17e-05	9606.ENSP00000218089,9606.ENSP00000225964,9606.ENSP00000262461,9606.ENSP00000263253,9606.ENSP00000265686,9606.ENSP00000295550,9606.ENSP00000297268,9606.ENSP00000300527,9606.ENSP00000302728,9606.ENSP00000304408,9606.ENSP00000306920,9606.ENSP00000309714,9606.ENSP00000321706,9606.ENSP00000325146,9606.ENSP00000325527,9606.ENSP00000327336,9606.ENSP00000331544,9606.ENSP00000345008,9606.ENSP00000346839,…	STAG2,COL1A1,SLC12A2,EP300,TCIRG1,COL6A3,COL1A2,COL6A2,GUSB,COL3A1,GLB1,SH3PXD2B,GEMIN4,COL12A1,FBN1,BGN,FBLN1,FBLN5,FN1,COL6A1,FLNA,COL5A1,HSPG2,COL5A2,POP1,TBXAS1,VIPAS39
Monarch	HP:0001384	Abnormal hip joint morphology	20	292	0.64	4.25e-05	9606.ENSP00000218089,9606.ENSP00000225964,9606.ENSP00000262461,9606.ENSP00000295550,9606.ENSP00000297268,9606.ENSP00000300527,9606.ENSP00000302728,9606.ENSP00000304408,9606.ENSP00000306920,9606.ENSP00000321706,9606.ENSP00000325146,9606.ENSP00000325527,9606.ENSP00000327336,9606.ENSP00000331544,9606.ENSP00000345008,9606.ENSP00000355180,9606.ENSP00000358866,9606.ENSP00000360882,9606.ENSP00000363827,…	STAG2,COL1A1,SLC12A2,COL6A3,COL1A2,COL6A2,GUSB,COL3A1,GLB1,GEMIN4,COL12A1,FBN1,BGN,FBLN1,FBLN5,COL6A1,FLNA,COL5A1,HSPG2,COL5A2
Monarch	HP:0002783	Recurrent lower respiratory tract infections	14	139	0.81	5.16e-05	9606.ENSP00000249071,9606.ENSP00000261623,9606.ENSP00000295550,9606.ENSP00000300527,9606.ENSP00000307156,9606.ENSP00000345008,9606.ENSP00000355180,9606.ENSP00000356505,9606.ENSP00000358983,9606.ENSP00000360882,9606.ENSP00000365891,9606.ENSP00000367851,9606.ENSP00000376330,9606.ENSP00000388909	RAC2,CYBA,COL6A3,COL6A2,LAMB2,FBLN5,COL6A1,NCF2,NFKB2,COL5A1,WAS,CYBB,WIPF1,CYBC1
Monarch	HP:0006094	Finger joint hypermobility	8	31	1.22	5.44e-05	9606.ENSP00000295550,9606.ENSP00000297268,9606.ENSP00000300527,9606.ENSP00000304408,9606.ENSP00000325146,9606.ENSP00000325527,9606.ENSP00000355180,9606.ENSP00000360882	COL6A3,COL1A2,COL6A2,COL3A1,COL12A1,FBN1,COL6A1,COL5A1
Monarch	HP:0000152	Abnormality of head or neck	80	2882	0.25	6.55e-05	9606.ENSP00000013070,9606.ENSP00000075120,9606.ENSP00000218089,9606.ENSP00000225964,9606.ENSP00000227266,9606.ENSP00000231751,9606.ENSP00000233146,9606.ENSP00000249071,9606.ENSP00000252268,9606.ENSP00000258145,9606.ENSP00000261405,9606.ENSP00000261416,9606.ENSP00000261623,9606.ENSP00000262105,9606.ENSP00000262461,9606.ENSP00000263253,9606.ENSP00000263579,9606.ENSP00000264187,9606.ENSP00000264870,…	UBR7,SLC2A3,STAG2,COL1A1,CTSC,LTF,MSH2,RAC2,DPF2,GNS,VWF,HEXB,CYBA,MCM4,SLC12A2,EP300,DCPS,NID1,F13A1,TCIRG1,NDUFS6,FERMT3,CLPB,COL6A3,COL1A2,COL6A2,GUSB,COL3A1,GLB1,LAMB2,MMP14,SH3PXD2B,LTBP4,GEMIN4,PNKP,PRPF31,COL12A1,FBN1,BGN,FBLN1,CAV1,ACSL4,FBLN5,CAVIN1,MAX,COL6A1,NCF2,FLNA,NFKB2,COL5A1,EXOSC2,HSPG2,COL5A2,COL4A1,WAS,NMNAT1,FTL,CYBB,SMARCA2,STAG1,WIPF1,SIN3A,ETV6,ITGB2,POP1,CYBC1,TBXAS1,SEPT…
Monarch	HP:0002715	Abnormality of the immune system	55	1682	0.32	6.55e-05	9606.ENSP00000218089,9606.ENSP00000219150,9606.ENSP00000225964,9606.ENSP00000227266,9606.ENSP00000233146,9606.ENSP00000249071,9606.ENSP00000252268,9606.ENSP00000258145,9606.ENSP00000261416,9606.ENSP00000261623,9606.ENSP00000262105,9606.ENSP00000263253,9606.ENSP00000264870,9606.ENSP00000265131,9606.ENSP00000265686,9606.ENSP00000274217,9606.ENSP00000279227,9606.ENSP00000293373,9606.ENSP00000294053,…	STAG2,CORO1A,COL1A1,CTSC,MSH2,RAC2,DPF2,GNS,HEXB,CYBA,MCM4,EP300,F13A1,TNC,TCIRG1,OTULINL,FERMT3,NCKAP1L,CLPB,COL6A3,COL6A2,GUSB,COL3A1,GLB1,LAMB2,SH3PXD2B,FBN1,CAV1,FBLN5,CAVIN1,DNMT1,MSN,COL6A1,NCF2,FLNA,NFKB2,COL5A1,HSPG2,COL5A2,HLA-DQB1,WAS,CYBB,SMARCA2,WIPF1,SIN3A,ETV6,ITGB2,CYBC1,TBXAS1,ARPC1B,INPP5D,PTPRC,VIPAS39,PLCG2,SAMHD1
Monarch	HP:0003272	Abnormal hip bone morphology	25	461	0.54	6.55e-05	9606.ENSP00000218089,9606.ENSP00000225964,9606.ENSP00000262461,9606.ENSP00000263253,9606.ENSP00000265686,9606.ENSP00000295550,9606.ENSP00000297268,9606.ENSP00000300527,9606.ENSP00000302728,9606.ENSP00000304408,9606.ENSP00000306920,9606.ENSP00000309714,9606.ENSP00000321706,9606.ENSP00000325146,9606.ENSP00000325527,9606.ENSP00000327336,9606.ENSP00000331544,9606.ENSP00000345008,9606.ENSP00000355180,…	STAG2,COL1A1,SLC12A2,EP300,TCIRG1,COL6A3,COL1A2,COL6A2,GUSB,COL3A1,GLB1,SH3PXD2B,GEMIN4,COL12A1,FBN1,BGN,FBLN1,FBLN5,COL6A1,FLNA,COL5A1,HSPG2,COL5A2,POP1,VIPAS39
Monarch	HP:0025031	Abnormality of the digestive system	70	2389	0.28	6.55e-05	9606.ENSP00000013070,9606.ENSP00000075120,9606.ENSP00000216639,9606.ENSP00000218089,9606.ENSP00000225964,9606.ENSP00000227266,9606.ENSP00000233146,9606.ENSP00000249071,9606.ENSP00000252268,9606.ENSP00000258145,9606.ENSP00000261405,9606.ENSP00000261416,9606.ENSP00000261623,9606.ENSP00000262105,9606.ENSP00000262461,9606.ENSP00000263253,9606.ENSP00000263579,9606.ENSP00000264870,9606.ENSP00000265686,…	UBR7,SLC2A3,VRK1,STAG2,COL1A1,CTSC,MSH2,RAC2,DPF2,GNS,VWF,HEXB,CYBA,MCM4,SLC12A2,EP300,DCPS,F13A1,TCIRG1,NDUFS6,FERMT3,NCKAP1L,CLPB,COL6A3,COL1A2,COL14A1,COL6A2,GUSB,COL3A1,GLB1,LAMB2,MMP14,SH3PXD2B,LTBP4,GEMIN4,PNKP,FBN1,CAV1,ACSL4,FBLN5,CAVIN1,MAX,COL6A1,NCF2,FLNA,NFKB2,COL5A1,HSPG2,COL5A2,WAS,FTL,CYBB,SMARCA2,STAG1,WIPF1,SIN3A,ITGB2,CYBC1,TBXAS1,ARPC1B,FBP1,PTPRC,SLC16A1,VIPAS39,EMG1,ACSF3,PLC…
Monarch	HP:0025487	Abnormality of bladder morphology	9	46	1.1	6.55e-05	9606.ENSP00000225964,9606.ENSP00000249071,9606.ENSP00000297268,9606.ENSP00000304408,9606.ENSP00000311905,9606.ENSP00000345008,9606.ENSP00000360882,9606.ENSP00000364000,9606.ENSP00000371638	COL1A1,RAC2,COL1A2,COL3A1,LTBP4,FBLN5,COL5A1,COL5A2,SMARCA2
Monarch	EFO:0004586	Complete blood cell count	79	2849	0.25	7.02e-05	9606.ENSP00000216639,9606.ENSP00000217131,9606.ENSP00000217133,9606.ENSP00000221804,9606.ENSP00000222286,9606.ENSP00000225964,9606.ENSP00000227266,9606.ENSP00000230340,9606.ENSP00000239882,9606.ENSP00000249071,9606.ENSP00000253048,9606.ENSP00000258787,9606.ENSP00000261405,9606.ENSP00000262105,9606.ENSP00000262461,9606.ENSP00000262865,9606.ENSP00000263092,9606.ENSP00000263579,9606.ENSP00000263849,…	VRK1,CTSZ,TUBB1,CLC,GAPDHS,COL1A1,CTSC,BYSL,ELF1,RAC2,ZC3H4,MYO1G,VWF,MCM4,SLC12A2,BPI,METTL16,DCPS,ZC2HC1A,ICAM1,PXN,NCOR1,OTULINL,FERMT3,IL16,ADH1B,GLB1,PPP2R1B,LTBP4,TLN1,BID,UBE2O,ZYX,FBLN1,CAV1,NRF1,SP100,NOSIP,ANXA6,FN1,ZNF512,HVCN1,MAX,MAP3K5,DNMT1,ATP2A3,COL4A2,TGM2,EPB41L2,IFI16,FLNA,FHL3,HLA-DQB1,COL4A1,LSP1,NCBP3,SYNPO,SIN3A,VSIR,HLA-DRA,CCDC51,SH3KBP1,ITGB2,LCP1,MORC3,PBRM1,TBXAS1,SEP…
Monarch	HP:0011121	Abnormality of skin morphology	54	1648	0.32	7.55e-05	9606.ENSP00000013070,9606.ENSP00000218089,9606.ENSP00000225964,9606.ENSP00000227266,9606.ENSP00000233146,9606.ENSP00000249071,9606.ENSP00000261405,9606.ENSP00000261623,9606.ENSP00000262105,9606.ENSP00000262461,9606.ENSP00000263253,9606.ENSP00000263579,9606.ENSP00000264870,9606.ENSP00000265686,9606.ENSP00000279227,9606.ENSP00000295550,9606.ENSP00000297268,9606.ENSP00000297848,9606.ENSP00000300527,…	UBR7,STAG2,COL1A1,CTSC,MSH2,RAC2,VWF,CYBA,MCM4,SLC12A2,EP300,DCPS,F13A1,TCIRG1,FERMT3,COL6A3,COL1A2,COL14A1,COL6A2,COL3A1,GLB1,MMP14,SH3PXD2B,PPP2R1B,LTBP4,PRPF31,COL12A1,FBN1,CAV1,FBLN5,CAVIN1,MAX,COL6A1,NCF2,FLNA,NFKB2,COL5A1,HSPG2,COL5A2,POFUT1,WAS,CYBB,SMARCA2,STAG1,WIPF1,SIN3A,ETV6,ITGB2,CYBC1,FBP1,VIPAS39,PLCG2,SAMHD1,FHL1
Monarch	HP:0000234	Abnormality of the head	79	2865	0.25	8.29e-05	9606.ENSP00000013070,9606.ENSP00000075120,9606.ENSP00000218089,9606.ENSP00000225964,9606.ENSP00000227266,9606.ENSP00000231751,9606.ENSP00000233146,9606.ENSP00000249071,9606.ENSP00000252268,9606.ENSP00000258145,9606.ENSP00000261405,9606.ENSP00000261416,9606.ENSP00000261623,9606.ENSP00000262105,9606.ENSP00000262461,9606.ENSP00000263253,9606.ENSP00000263579,9606.ENSP00000264187,9606.ENSP00000264870,…	UBR7,SLC2A3,STAG2,COL1A1,CTSC,LTF,MSH2,RAC2,DPF2,GNS,VWF,HEXB,CYBA,MCM4,SLC12A2,EP300,DCPS,NID1,F13A1,TCIRG1,NDUFS6,FERMT3,CLPB,COL6A3,COL1A2,COL6A2,GUSB,COL3A1,GLB1,LAMB2,MMP14,SH3PXD2B,LTBP4,GEMIN4,PNKP,PRPF31,COL12A1,FBN1,BGN,FBLN1,CAV1,ACSL4,FBLN5,CAVIN1,MAX,COL6A1,NCF2,FLNA,NFKB2,COL5A1,EXOSC2,HSPG2,COL5A2,COL4A1,WAS,NMNAT1,FTL,CYBB,SMARCA2,STAG1,WIPF1,SIN3A,ETV6,ITGB2,POP1,CYBC1,TBXAS1,SEPT…
Monarch	HP:0006510	Chronic pulmonary obstruction	7	23	1.29	9.60e-05	9606.ENSP00000249071,9606.ENSP00000261623,9606.ENSP00000356505,9606.ENSP00000365891,9606.ENSP00000367851,9606.ENSP00000376330,9606.ENSP00000388909	RAC2,CYBA,NCF2,WAS,CYBB,WIPF1,CYBC1
Monarch	HP:0000388	Otitis media	16	203	0.71	9.64e-05	9606.ENSP00000249071,9606.ENSP00000252268,9606.ENSP00000261623,9606.ENSP00000263253,9606.ENSP00000265686,9606.ENSP00000293373,9606.ENSP00000356505,9606.ENSP00000358866,9606.ENSP00000358983,9606.ENSP00000365891,9606.ENSP00000367851,9606.ENSP00000371638,9606.ENSP00000376330,9606.ENSP00000388909,9606.ENSP00000411355,9606.ENSP00000482457	RAC2,DPF2,CYBA,EP300,TCIRG1,NCKAP1L,NCF2,FLNA,NFKB2,WAS,CYBB,SMARCA2,WIPF1,CYBC1,PTPRC,PLCG2
Monarch	HP:0000978	Bruising susceptibility	13	130	0.81	0.00010	9606.ENSP00000225964,9606.ENSP00000261405,9606.ENSP00000264870,9606.ENSP00000265686,9606.ENSP00000297268,9606.ENSP00000304408,9606.ENSP00000325527,9606.ENSP00000358866,9606.ENSP00000360882,9606.ENSP00000364000,9606.ENSP00000365891,9606.ENSP00000376330,9606.ENSP00000379658	COL1A1,VWF,F13A1,TCIRG1,COL1A2,COL3A1,FBN1,FLNA,COL5A1,COL5A2,WAS,WIPF1,ETV6
Monarch	HP:0000271	Abnormality of the face	74	2641	0.26	0.00011	9606.ENSP00000013070,9606.ENSP00000075120,9606.ENSP00000218089,9606.ENSP00000225964,9606.ENSP00000227266,9606.ENSP00000231751,9606.ENSP00000233146,9606.ENSP00000249071,9606.ENSP00000252268,9606.ENSP00000258145,9606.ENSP00000261405,9606.ENSP00000261416,9606.ENSP00000261623,9606.ENSP00000262461,9606.ENSP00000263253,9606.ENSP00000263579,9606.ENSP00000264187,9606.ENSP00000264870,9606.ENSP00000265686,…	UBR7,SLC2A3,STAG2,COL1A1,CTSC,LTF,MSH2,RAC2,DPF2,GNS,VWF,HEXB,CYBA,SLC12A2,EP300,DCPS,NID1,F13A1,TCIRG1,FERMT3,CLPB,COL6A3,COL1A2,COL6A2,GUSB,COL3A1,GLB1,LAMB2,MMP14,SH3PXD2B,LTBP4,GEMIN4,PNKP,PRPF31,COL12A1,FBN1,BGN,FBLN1,CAV1,ACSL4,FBLN5,CAVIN1,MAX,COL6A1,NCF2,FLNA,NFKB2,COL5A1,EXOSC2,HSPG2,COL5A2,COL4A1,WAS,FTL,CYBB,SMARCA2,STAG1,WIPF1,SIN3A,ETV6,ITGB2,POP1,CYBC1,TBXAS1,SEPTIN9,HLA-DPA1,PTPRC,…
Monarch	HP:0003203	Impaired oxidative burst	5	6	1.73	0.00011	9606.ENSP00000249071,9606.ENSP00000261623,9606.ENSP00000356505,9606.ENSP00000367851,9606.ENSP00000388909	RAC2,CYBA,NCF2,CYBB,CYBC1
Monarch	HP:0031365	Macular purpura	9	52	1.05	0.00011	9606.ENSP00000225964,9606.ENSP00000264870,9606.ENSP00000279227,9606.ENSP00000304408,9606.ENSP00000360882,9606.ENSP00000364000,9606.ENSP00000365891,9606.ENSP00000376330,9606.ENSP00000379658	COL1A1,F13A1,FERMT3,COL3A1,COL5A1,COL5A2,WAS,WIPF1,ETV6
Monarch	HP:0001367	Abnormal joint morphology	36	905	0.41	0.00012	9606.ENSP00000013070,9606.ENSP00000218089,9606.ENSP00000225964,9606.ENSP00000261405,9606.ENSP00000262461,9606.ENSP00000263253,9606.ENSP00000264870,9606.ENSP00000295550,9606.ENSP00000297268,9606.ENSP00000300527,9606.ENSP00000302728,9606.ENSP00000304408,9606.ENSP00000306920,9606.ENSP00000307156,9606.ENSP00000308208,9606.ENSP00000309714,9606.ENSP00000321706,9606.ENSP00000325146,9606.ENSP00000325527,…	UBR7,STAG2,COL1A1,VWF,SLC12A2,EP300,F13A1,COL6A3,COL1A2,COL6A2,GUSB,COL3A1,GLB1,LAMB2,MMP14,SH3PXD2B,GEMIN4,COL12A1,FBN1,BGN,FBLN1,FBLN5,FN1,COL6A1,FLNA,COL5A1,HSPG2,COL5A2,WAS,SMARCA2,STAG1,WIPF1,POP1,EMG1,SAMHD1,FHL1
Monarch	HP:0011843	Abnormal musculoskeletal physiology	46	1330	0.35	0.00012	9606.ENSP00000216639,9606.ENSP00000218089,9606.ENSP00000225964,9606.ENSP00000233146,9606.ENSP00000252268,9606.ENSP00000258145,9606.ENSP00000261623,9606.ENSP00000262461,9606.ENSP00000263253,9606.ENSP00000263579,9606.ENSP00000265686,9606.ENSP00000295550,9606.ENSP00000297268,9606.ENSP00000300527,9606.ENSP00000302728,9606.ENSP00000304408,9606.ENSP00000306920,9606.ENSP00000307156,9606.ENSP00000308208,…	VRK1,STAG2,COL1A1,MSH2,DPF2,GNS,CYBA,SLC12A2,EP300,DCPS,TCIRG1,COL6A3,COL1A2,COL6A2,GUSB,COL3A1,GLB1,LAMB2,MMP14,SH3PXD2B,LTBP4,COL12A1,FBN1,BGN,FBLN1,CAV1,FBLN5,FN1,CAVIN1,DNMT1,COL6A1,NCF2,FLNA,COL5A1,HSPG2,COL5A2,CYBB,SMARCA2,STAG1,SIN3A,ITGB2,POP1,VIPAS39,EMG1,SAMHD1,FHL1
Monarch	HP:0025015	Abnormal vascular morphology	39	1027	0.39	0.00012	9606.ENSP00000013070,9606.ENSP00000216968,9606.ENSP00000218089,9606.ENSP00000225964,9606.ENSP00000252268,9606.ENSP00000261405,9606.ENSP00000261416,9606.ENSP00000262461,9606.ENSP00000263253,9606.ENSP00000264187,9606.ENSP00000264870,9606.ENSP00000265686,9606.ENSP00000274137,9606.ENSP00000295550,9606.ENSP00000297268,9606.ENSP00000297848,9606.ENSP00000302728,9606.ENSP00000304408,9606.ENSP00000306920,…	UBR7,PROCR,STAG2,COL1A1,DPF2,VWF,HEXB,SLC12A2,EP300,NID1,F13A1,TCIRG1,NDUFS6,COL6A3,COL1A2,COL14A1,GUSB,COL3A1,GLB1,MMP14,SH3PXD2B,LTBP4,FBN1,BGN,CAV1,FBLN5,FN1,CAVIN1,MAX,COL4A2,FLNA,NFKB2,COL5A1,COL5A2,COL4A1,WAS,WIPF1,ARPC1B,SAMHD1
Monarch	HP:0030311	Lower extremity joint dislocation	17	241	0.66	0.00014	9606.ENSP00000218089,9606.ENSP00000225964,9606.ENSP00000262461,9606.ENSP00000263253,9606.ENSP00000295550,9606.ENSP00000297268,9606.ENSP00000300527,9606.ENSP00000304408,9606.ENSP00000321706,9606.ENSP00000325146,9606.ENSP00000331544,9606.ENSP00000345008,9606.ENSP00000355180,9606.ENSP00000358866,9606.ENSP00000360882,9606.ENSP00000363827,9606.ENSP00000364000	STAG2,COL1A1,SLC12A2,EP300,COL6A3,COL1A2,COL6A2,COL3A1,GEMIN4,COL12A1,FBLN1,FBLN5,COL6A1,FLNA,COL5A1,HSPG2,COL5A2
Monarch	HP:0001373	Joint dislocation	19	303	0.61	0.00015	9606.ENSP00000218089,9606.ENSP00000225964,9606.ENSP00000262461,9606.ENSP00000263253,9606.ENSP00000295550,9606.ENSP00000297268,9606.ENSP00000300527,9606.ENSP00000304408,9606.ENSP00000321706,9606.ENSP00000325146,9606.ENSP00000327336,9606.ENSP00000331544,9606.ENSP00000345008,9606.ENSP00000355180,9606.ENSP00000358866,9606.ENSP00000360882,9606.ENSP00000363827,9606.ENSP00000364000,9606.ENSP00000371638	STAG2,COL1A1,SLC12A2,EP300,COL6A3,COL1A2,COL6A2,COL3A1,GEMIN4,COL12A1,BGN,FBLN1,FBLN5,COL6A1,FLNA,COL5A1,HSPG2,COL5A2,SMARCA2
Monarch	HP:0001933	Subcutaneous hemorrhage	15	189	0.71	0.00015	9606.ENSP00000225964,9606.ENSP00000261405,9606.ENSP00000264870,9606.ENSP00000265686,9606.ENSP00000279227,9606.ENSP00000297268,9606.ENSP00000304408,9606.ENSP00000325527,9606.ENSP00000358866,9606.ENSP00000358983,9606.ENSP00000360882,9606.ENSP00000364000,9606.ENSP00000365891,9606.ENSP00000376330,9606.ENSP00000379658	COL1A1,VWF,F13A1,TCIRG1,FERMT3,COL1A2,COL3A1,FBN1,FLNA,NFKB2,COL5A1,COL5A2,WAS,WIPF1,ETV6
Monarch	HP:0002827	Hip dislocation	16	215	0.68	0.00015	9606.ENSP00000218089,9606.ENSP00000225964,9606.ENSP00000262461,9606.ENSP00000295550,9606.ENSP00000297268,9606.ENSP00000300527,9606.ENSP00000304408,9606.ENSP00000321706,9606.ENSP00000325146,9606.ENSP00000331544,9606.ENSP00000345008,9606.ENSP00000355180,9606.ENSP00000358866,9606.ENSP00000360882,9606.ENSP00000363827,9606.ENSP00000364000	STAG2,COL1A1,SLC12A2,COL6A3,COL1A2,COL6A2,COL3A1,GEMIN4,COL12A1,FBLN1,FBLN5,COL6A1,FLNA,COL5A1,HSPG2,COL5A2
Monarch	HP:0100699	Scarring	14	162	0.75	0.00015	9606.ENSP00000225964,9606.ENSP00000227266,9606.ENSP00000263253,9606.ENSP00000295550,9606.ENSP00000297268,9606.ENSP00000300527,9606.ENSP00000304408,9606.ENSP00000324122,9606.ENSP00000325146,9606.ENSP00000355180,9606.ENSP00000358866,9606.ENSP00000360882,9606.ENSP00000364000,9606.ENSP00000416330	COL1A1,CTSC,EP300,COL6A3,COL1A2,COL6A2,COL3A1,PRPF31,COL12A1,COL6A1,FLNA,COL5A1,COL5A2,TGFBI
Monarch	EFO:0005036	Platelet measurement	45	1304	0.35	0.00016	9606.ENSP00000206020,9606.ENSP00000217131,9606.ENSP00000217133,9606.ENSP00000222286,9606.ENSP00000225964,9606.ENSP00000239882,9606.ENSP00000249071,9606.ENSP00000252999,9606.ENSP00000261405,9606.ENSP00000264187,9606.ENSP00000267257,9606.ENSP00000279227,9606.ENSP00000294053,9606.ENSP00000303042,9606.ENSP00000304408,9606.ENSP00000316029,9606.ENSP00000318822,9606.ENSP00000323687,9606.ENSP00000324124,…	SPAG7,CTSZ,TUBB1,GAPDHS,COL1A1,ELF1,RAC2,LAMA5,VWF,NID1,PXN,FERMT3,CLPB,AFAP1L2,COL3A1,TLN1,BID,UBE2O,POLR2L,PLEKHO2,CAV1,ACSL4,SEPTIN6,NRF1,CAVIN1,MAX,COL4A2,EPB41L2,COL4A1,WAS,STAG1,WIPF1,SIN3A,CCDC51,SH3KBP1,LCP1,SEPTIN9,FCGRT,PTPRC,PECAM1,MYO9B,PPP1R9B,PLCG2,RAVER1,CELF2
Monarch	HP:0000929	Abnormal skull morphology	59	1954	0.29	0.00017	9606.ENSP00000218089,9606.ENSP00000225964,9606.ENSP00000249071,9606.ENSP00000252268,9606.ENSP00000258145,9606.ENSP00000261416,9606.ENSP00000261623,9606.ENSP00000262105,9606.ENSP00000262461,9606.ENSP00000263253,9606.ENSP00000263579,9606.ENSP00000264187,9606.ENSP00000265686,9606.ENSP00000274137,9606.ENSP00000294053,9606.ENSP00000295550,9606.ENSP00000297268,9606.ENSP00000300527,9606.ENSP00000302728,…	STAG2,COL1A1,RAC2,DPF2,GNS,HEXB,CYBA,MCM4,SLC12A2,EP300,DCPS,NID1,TCIRG1,NDUFS6,CLPB,COL6A3,COL1A2,COL6A2,GUSB,COL3A1,GLB1,LAMB2,MMP14,SH3PXD2B,LTBP4,GEMIN4,PNKP,COL12A1,FBN1,BGN,CAV1,ACSL4,FBLN5,CAVIN1,COL6A1,NCF2,FLNA,NFKB2,COL5A1,HSPG2,COL5A2,COL4A1,WAS,NMNAT1,CYBB,SMARCA2,STAG1,WIPF1,SIN3A,POP1,CYBC1,TBXAS1,RNASET2,TUBA1A,VIPAS39,EMG1,ACSF3,CELF2,SAMHD1
Monarch	HP:0001626	Abnormality of the cardiovascular system	69	2438	0.26	0.00017	9606.ENSP00000013070,9606.ENSP00000216968,9606.ENSP00000218089,9606.ENSP00000225964,9606.ENSP00000233146,9606.ENSP00000249071,9606.ENSP00000252268,9606.ENSP00000258145,9606.ENSP00000261405,9606.ENSP00000261416,9606.ENSP00000261623,9606.ENSP00000262105,9606.ENSP00000262461,9606.ENSP00000263253,9606.ENSP00000264187,9606.ENSP00000264870,9606.ENSP00000265686,9606.ENSP00000274137,9606.ENSP00000279227,…	UBR7,PROCR,STAG2,COL1A1,MSH2,RAC2,DPF2,GNS,VWF,HEXB,CYBA,MCM4,SLC12A2,EP300,NID1,F13A1,TCIRG1,NDUFS6,FERMT3,NCKAP1L,CLPB,COL6A3,COL1A2,COL14A1,COL6A2,GUSB,COL3A1,GLB1,LAMB2,MMP14,SH3PXD2B,LTBP4,PNKP,PRPF31,FBN1,BGN,CAV1,FBLN5,FN1,CAVIN1,MAX,COL4A2,COL6A1,NCF2,FLNA,NFKB2,COL5A1,HSPG2,COL5A2,COL4A1,WAS,NMNAT1,CYBB,SMARCA2,STAG1,WIPF1,SIN3A,ETV6,CYBC1,TBXAS1,ARPC1B,FBP1,PTPRC,TGFBI,VIPAS39,EMG1,PLCG…
Monarch	HP:0005224	Rectal abscess	5	8	1.6	0.00021	9606.ENSP00000249071,9606.ENSP00000261623,9606.ENSP00000356505,9606.ENSP00000367851,9606.ENSP00000380948	RAC2,CYBA,NCF2,CYBB,ITGB2
Monarch	HP:0025019	Arterial rupture	5	8	1.6	0.00021	9606.ENSP00000225964,9606.ENSP00000297268,9606.ENSP00000304408,9606.ENSP00000360882,9606.ENSP00000364000	COL1A1,COL1A2,COL3A1,COL5A1,COL5A2
Monarch	HP:0033127	Abnormality of the musculoskeletal system	83	3173	0.23	0.00021	9606.ENSP00000013070,9606.ENSP00000075120,9606.ENSP00000216639,9606.ENSP00000218089,9606.ENSP00000225964,9606.ENSP00000227266,9606.ENSP00000233146,9606.ENSP00000249071,9606.ENSP00000252268,9606.ENSP00000258145,9606.ENSP00000261405,9606.ENSP00000261416,9606.ENSP00000261623,9606.ENSP00000262105,9606.ENSP00000262461,9606.ENSP00000263253,9606.ENSP00000263579,9606.ENSP00000264187,9606.ENSP00000264870,…	UBR7,SLC2A3,VRK1,STAG2,COL1A1,CTSC,MSH2,RAC2,DPF2,GNS,VWF,HEXB,CYBA,MCM4,SLC12A2,EP300,DCPS,NID1,F13A1,TCIRG1,NDUFS6,FERMT3,NCKAP1L,CLPB,COL6A3,COL1A2,COL6A2,GUSB,COL3A1,GLB1,LAMB2,MMP14,SH3PXD2B,LTBP4,GEMIN4,PNKP,PRPF31,COL12A1,FBN1,BGN,FBLN1,CAV1,ACSL4,FBLN5,FN1,CAVIN1,DNMT1,COL4A2,COL6A1,NCF2,FLNA,NFKB2,COL5A1,EXOSC2,HSPG2,COL5A2,COL4A1,WAS,NMNAT1,FTL,CYBB,SMARCA2,STAG1,WIPF1,SIN3A,ITGB2,POP1,…
Monarch	EFO:0007984	Platelet component distribution width	21	380	0.55	0.00023	9606.ENSP00000217131,9606.ENSP00000217133,9606.ENSP00000249071,9606.ENSP00000252999,9606.ENSP00000294053,9606.ENSP00000303042,9606.ENSP00000304408,9606.ENSP00000316029,9606.ENSP00000323687,9606.ENSP00000326706,9606.ENSP00000339191,9606.ENSP00000349541,9606.ENSP00000364979,9606.ENSP00000365891,9606.ENSP00000376330,9606.ENSP00000378402,9606.ENSP00000381581,9606.ENSP00000391249,9606.ENSP00000471457,…	CTSZ,TUBB1,RAC2,LAMA5,CLPB,AFAP1L2,COL3A1,TLN1,UBE2O,PLEKHO2,CAV1,CAVIN1,COL4A1,WAS,WIPF1,SIN3A,LCP1,SEPTIN9,MYO9B,PPP1R9B,PLCG2
Monarch	HP:0000979	Purpura	10	79	0.91	0.00023	9606.ENSP00000225964,9606.ENSP00000264870,9606.ENSP00000279227,9606.ENSP00000304408,9606.ENSP00000358983,9606.ENSP00000360882,9606.ENSP00000364000,9606.ENSP00000365891,9606.ENSP00000376330,9606.ENSP00000379658	COL1A1,F13A1,FERMT3,COL3A1,NFKB2,COL5A1,COL5A2,WAS,WIPF1,ETV6
Monarch	HP:0000987	Atypical scarring of skin	13	146	0.76	0.00023	9606.ENSP00000225964,9606.ENSP00000227266,9606.ENSP00000263253,9606.ENSP00000295550,9606.ENSP00000297268,9606.ENSP00000300527,9606.ENSP00000304408,9606.ENSP00000324122,9606.ENSP00000325146,9606.ENSP00000355180,9606.ENSP00000358866,9606.ENSP00000360882,9606.ENSP00000364000	COL1A1,CTSC,EP300,COL6A3,COL1A2,COL6A2,COL3A1,PRPF31,COL12A1,COL6A1,FLNA,COL5A1,COL5A2
Monarch	HP:0003307	Hyperlordosis	14	171	0.72	0.00023	9606.ENSP00000295550,9606.ENSP00000297268,9606.ENSP00000300527,9606.ENSP00000306920,9606.ENSP00000311905,9606.ENSP00000325146,9606.ENSP00000325527,9606.ENSP00000327336,9606.ENSP00000346839,9606.ENSP00000349541,9606.ENSP00000355180,9606.ENSP00000363827,9606.ENSP00000385787,9606.ENSP00000498684	COL6A3,COL1A2,COL6A2,GLB1,LTBP4,COL12A1,FBN1,BGN,FN1,CAVIN1,COL6A1,HSPG2,POP1,FHL1
Monarch	HP:0011354	Generalized abnormality of skin	33	821	0.41	0.00023	9606.ENSP00000225964,9606.ENSP00000249071,9606.ENSP00000261405,9606.ENSP00000261623,9606.ENSP00000264870,9606.ENSP00000265686,9606.ENSP00000279227,9606.ENSP00000297268,9606.ENSP00000304408,9606.ENSP00000306920,9606.ENSP00000311344,9606.ENSP00000325146,9606.ENSP00000325527,9606.ENSP00000339191,9606.ENSP00000345008,9606.ENSP00000349541,9606.ENSP00000351490,9606.ENSP00000356505,9606.ENSP00000358866,…	COL1A1,RAC2,VWF,CYBA,F13A1,TCIRG1,FERMT3,COL1A2,COL3A1,GLB1,PPP2R1B,COL12A1,FBN1,CAV1,FBLN5,CAVIN1,MAX,NCF2,FLNA,NFKB2,COL5A1,COL5A2,WAS,CYBB,SMARCA2,STAG1,WIPF1,ETV6,ITGB2,CYBC1,VIPAS39,PLCG2,SAMHD1
Monarch	HP:0011842	Abnormal skeletal morphology	71	2573	0.25	0.00023	9606.ENSP00000013070,9606.ENSP00000216639,9606.ENSP00000218089,9606.ENSP00000225964,9606.ENSP00000227266,9606.ENSP00000233146,9606.ENSP00000249071,9606.ENSP00000252268,9606.ENSP00000258145,9606.ENSP00000261405,9606.ENSP00000261416,9606.ENSP00000261623,9606.ENSP00000262105,9606.ENSP00000262461,9606.ENSP00000263253,9606.ENSP00000263579,9606.ENSP00000264187,9606.ENSP00000264870,9606.ENSP00000265686,…	UBR7,VRK1,STAG2,COL1A1,CTSC,MSH2,RAC2,DPF2,GNS,VWF,HEXB,CYBA,MCM4,SLC12A2,EP300,DCPS,NID1,F13A1,TCIRG1,NDUFS6,FERMT3,NCKAP1L,CLPB,COL6A3,COL1A2,COL6A2,GUSB,COL3A1,GLB1,LAMB2,MMP14,SH3PXD2B,LTBP4,GEMIN4,PNKP,COL12A1,FBN1,BGN,FBLN1,CAV1,ACSL4,FBLN5,FN1,CAVIN1,COL6A1,NCF2,FLNA,NFKB2,COL5A1,EXOSC2,HSPG2,COL5A2,COL4A1,WAS,NMNAT1,CYBB,SMARCA2,STAG1,WIPF1,SIN3A,POP1,CYBC1,TBXAS1,RNASET2,TUBA1A,VIPAS39,E…
Monarch	HP:0003549	Abnormality of connective tissue	44	1294	0.34	0.00025	9606.ENSP00000216639,9606.ENSP00000218089,9606.ENSP00000225964,9606.ENSP00000227266,9606.ENSP00000233146,9606.ENSP00000249071,9606.ENSP00000252268,9606.ENSP00000258145,9606.ENSP00000261623,9606.ENSP00000263253,9606.ENSP00000265686,9606.ENSP00000295550,9606.ENSP00000297268,9606.ENSP00000300527,9606.ENSP00000302728,9606.ENSP00000304408,9606.ENSP00000306920,9606.ENSP00000308208,9606.ENSP00000309714,…	VRK1,STAG2,COL1A1,CTSC,MSH2,RAC2,DPF2,GNS,CYBA,EP300,TCIRG1,COL6A3,COL1A2,COL6A2,GUSB,COL3A1,GLB1,MMP14,SH3PXD2B,LTBP4,PNKP,PRPF31,COL12A1,FBN1,BGN,CAV1,FBLN5,CAVIN1,COL6A1,NCF2,FLNA,COL5A1,HSPG2,COL5A2,CYBB,SMARCA2,SIN3A,POP1,TGFBI,VIPAS39,EMG1,PLCG2,SAMHD1,FHL1
Monarch	HP:0004332	Abnormal lymphocyte morphology	13	149	0.75	0.00025	9606.ENSP00000219150,9606.ENSP00000249071,9606.ENSP00000262105,9606.ENSP00000265686,9606.ENSP00000293373,9606.ENSP00000306920,9606.ENSP00000353408,9606.ENSP00000358983,9606.ENSP00000365891,9606.ENSP00000376330,9606.ENSP00000388909,9606.ENSP00000389631,9606.ENSP00000411355	CORO1A,RAC2,MCM4,TCIRG1,NCKAP1L,GLB1,MSN,NFKB2,WAS,WIPF1,CYBC1,ARPC1B,PTPRC
Monarch	HP:0033353	Abnormal blood vessel morphology	32	792	0.42	0.00027	9606.ENSP00000013070,9606.ENSP00000218089,9606.ENSP00000225964,9606.ENSP00000252268,9606.ENSP00000261405,9606.ENSP00000261416,9606.ENSP00000262461,9606.ENSP00000263253,9606.ENSP00000264187,9606.ENSP00000265686,9606.ENSP00000297268,9606.ENSP00000302728,9606.ENSP00000304408,9606.ENSP00000306920,9606.ENSP00000308208,9606.ENSP00000309714,9606.ENSP00000311905,9606.ENSP00000325527,9606.ENSP00000327336,…	UBR7,STAG2,COL1A1,DPF2,VWF,HEXB,SLC12A2,EP300,NID1,TCIRG1,COL1A2,GUSB,COL3A1,GLB1,MMP14,SH3PXD2B,LTBP4,FBN1,BGN,CAV1,FBLN5,FN1,CAVIN1,FLNA,NFKB2,COL5A1,COL5A2,COL4A1,WAS,WIPF1,ARPC1B,SAMHD1
Monarch	HP:0001871	Abnormality of blood and blood-forming tissues	42	1214	0.35	0.00028	9606.ENSP00000216968,9606.ENSP00000217133,9606.ENSP00000219150,9606.ENSP00000225964,9606.ENSP00000233146,9606.ENSP00000249071,9606.ENSP00000261405,9606.ENSP00000261623,9606.ENSP00000262105,9606.ENSP00000264870,9606.ENSP00000265686,9606.ENSP00000279227,9606.ENSP00000293373,9606.ENSP00000294053,9606.ENSP00000297268,9606.ENSP00000297848,9606.ENSP00000304408,9606.ENSP00000306920,9606.ENSP00000325527,…	PROCR,TUBB1,CORO1A,COL1A1,MSH2,RAC2,VWF,CYBA,MCM4,F13A1,TCIRG1,FERMT3,NCKAP1L,CLPB,COL1A2,COL14A1,COL3A1,GLB1,FBN1,FN1,CAVIN1,MAX,MSN,COL4A2,NCF2,FLNA,NFKB2,COL5A1,COL5A2,COL4A1,WAS,CYBB,WIPF1,ETV6,ITGB2,CYBC1,TBXAS1,ARPC1B,ANO6,PTPRC,PLCG2,SAMHD1
Monarch	HP:0003019	Abnormality of the wrist	12	127	0.78	0.00028	9606.ENSP00000295550,9606.ENSP00000300527,9606.ENSP00000306920,9606.ENSP00000307156,9606.ENSP00000308208,9606.ENSP00000325146,9606.ENSP00000327336,9606.ENSP00000331544,9606.ENSP00000346839,9606.ENSP00000355180,9606.ENSP00000358866,9606.ENSP00000363827	COL6A3,COL6A2,GLB1,LAMB2,MMP14,COL12A1,BGN,FBLN1,FN1,COL6A1,FLNA,HSPG2
Monarch	HP:0000924	Abnormality of the skeletal system	73	2708	0.24	0.00032	9606.ENSP00000013070,9606.ENSP00000216639,9606.ENSP00000218089,9606.ENSP00000225964,9606.ENSP00000227266,9606.ENSP00000233146,9606.ENSP00000249071,9606.ENSP00000252268,9606.ENSP00000258145,9606.ENSP00000261405,9606.ENSP00000261416,9606.ENSP00000261623,9606.ENSP00000262105,9606.ENSP00000262461,9606.ENSP00000263253,9606.ENSP00000263579,9606.ENSP00000264187,9606.ENSP00000264870,9606.ENSP00000265686,…	UBR7,VRK1,STAG2,COL1A1,CTSC,MSH2,RAC2,DPF2,GNS,VWF,HEXB,CYBA,MCM4,SLC12A2,EP300,DCPS,NID1,F13A1,TCIRG1,NDUFS6,FERMT3,NCKAP1L,CLPB,COL6A3,COL1A2,COL6A2,GUSB,COL3A1,GLB1,LAMB2,MMP14,SH3PXD2B,LTBP4,GEMIN4,PNKP,COL12A1,FBN1,BGN,FBLN1,CAV1,ACSL4,FBLN5,FN1,CAVIN1,DNMT1,COL6A1,NCF2,FLNA,NFKB2,COL5A1,EXOSC2,HSPG2,COL5A2,COL4A1,WAS,NMNAT1,CYBB,SMARCA2,STAG1,WIPF1,SIN3A,ITGB2,POP1,CYBC1,TBXAS1,RNASET2,TUBA…
Monarch	HP:0002577	Abnormal stomach morphology	15	208	0.67	0.00034	9606.ENSP00000225964,9606.ENSP00000233146,9606.ENSP00000261623,9606.ENSP00000263253,9606.ENSP00000311905,9606.ENSP00000339787,9606.ENSP00000345008,9606.ENSP00000349541,9606.ENSP00000356505,9606.ENSP00000358866,9606.ENSP00000358983,9606.ENSP00000360882,9606.ENSP00000364000,9606.ENSP00000367851,9606.ENSP00000388909	COL1A1,MSH2,CYBA,EP300,LTBP4,ACSL4,FBLN5,CAVIN1,NCF2,FLNA,NFKB2,COL5A1,COL5A2,CYBB,CYBC1
Monarch	HP:0001634	Mitral valve prolapse	10	86	0.87	0.00037	9606.ENSP00000225964,9606.ENSP00000261405,9606.ENSP00000297268,9606.ENSP00000304408,9606.ENSP00000308208,9606.ENSP00000309714,9606.ENSP00000325527,9606.ENSP00000358866,9606.ENSP00000360882,9606.ENSP00000364000	COL1A1,VWF,COL1A2,COL3A1,MMP14,SH3PXD2B,FBN1,FLNA,COL5A1,COL5A2
Monarch	HP:0002087	Abnormality of the upper respiratory tract	21	398	0.53	0.00037	9606.ENSP00000233146,9606.ENSP00000249071,9606.ENSP00000252268,9606.ENSP00000258145,9606.ENSP00000261623,9606.ENSP00000263253,9606.ENSP00000265686,9606.ENSP00000302728,9606.ENSP00000306920,9606.ENSP00000311905,9606.ENSP00000325146,9606.ENSP00000356505,9606.ENSP00000358866,9606.ENSP00000358983,9606.ENSP00000360882,9606.ENSP00000363827,9606.ENSP00000364000,9606.ENSP00000365891,9606.ENSP00000367851,…	MSH2,RAC2,DPF2,GNS,CYBA,EP300,TCIRG1,GUSB,GLB1,LTBP4,COL12A1,NCF2,FLNA,NFKB2,COL5A1,HSPG2,COL5A2,WAS,CYBB,WIPF1,CYBC1
Monarch	HP:0002815	Abnormality of the knee	18	301	0.59	0.00037	9606.ENSP00000013070,9606.ENSP00000225964,9606.ENSP00000263253,9606.ENSP00000295550,9606.ENSP00000297268,9606.ENSP00000300527,9606.ENSP00000302728,9606.ENSP00000306920,9606.ENSP00000307156,9606.ENSP00000309714,9606.ENSP00000325146,9606.ENSP00000325527,9606.ENSP00000346839,9606.ENSP00000355180,9606.ENSP00000358866,9606.ENSP00000360882,9606.ENSP00000363827,9606.ENSP00000364000	UBR7,COL1A1,EP300,COL6A3,COL1A2,COL6A2,GUSB,GLB1,LAMB2,SH3PXD2B,COL12A1,FBN1,FN1,COL6A1,FLNA,COL5A1,HSPG2,COL5A2
Monarch	HP:0002617	Vascular dilatation	14	186	0.69	0.00042	9606.ENSP00000225964,9606.ENSP00000262461,9606.ENSP00000297268,9606.ENSP00000304408,9606.ENSP00000311905,9606.ENSP00000325527,9606.ENSP00000327336,9606.ENSP00000345008,9606.ENSP00000349541,9606.ENSP00000358866,9606.ENSP00000360882,9606.ENSP00000364000,9606.ENSP00000364979,9606.ENSP00000493536	COL1A1,SLC12A2,COL1A2,COL3A1,LTBP4,FBN1,BGN,FBLN5,CAVIN1,FLNA,COL5A1,COL5A2,COL4A1,SAMHD1
Monarch	HP:0032251	Abnormal immune system morphology	25	545	0.47	0.00042	9606.ENSP00000219150,9606.ENSP00000227266,9606.ENSP00000233146,9606.ENSP00000249071,9606.ENSP00000261623,9606.ENSP00000262105,9606.ENSP00000264870,9606.ENSP00000265686,9606.ENSP00000279227,9606.ENSP00000293373,9606.ENSP00000294053,9606.ENSP00000306920,9606.ENSP00000353408,9606.ENSP00000356505,9606.ENSP00000358983,9606.ENSP00000365891,9606.ENSP00000367851,9606.ENSP00000376330,9606.ENSP00000379658,…	CORO1A,CTSC,MSH2,RAC2,CYBA,MCM4,F13A1,TCIRG1,FERMT3,NCKAP1L,CLPB,GLB1,MSN,NCF2,NFKB2,WAS,CYBB,WIPF1,ETV6,ITGB2,CYBC1,TBXAS1,ARPC1B,PTPRC,SAMHD1
Monarch	HP:0000168	Abnormality of the gingiva	14	190	0.68	0.00053	9606.ENSP00000227266,9606.ENSP00000261623,9606.ENSP00000264870,9606.ENSP00000265686,9606.ENSP00000302728,9606.ENSP00000304408,9606.ENSP00000306920,9606.ENSP00000309714,9606.ENSP00000356505,9606.ENSP00000365891,9606.ENSP00000367851,9606.ENSP00000376330,9606.ENSP00000380948,9606.ENSP00000388909	CTSC,CYBA,F13A1,TCIRG1,GUSB,COL3A1,GLB1,SH3PXD2B,NCF2,WAS,CYBB,WIPF1,ITGB2,CYBC1
Monarch	HP:0001881	Abnormal leukocyte morphology	24	517	0.48	0.00053	9606.ENSP00000219150,9606.ENSP00000233146,9606.ENSP00000249071,9606.ENSP00000261623,9606.ENSP00000262105,9606.ENSP00000264870,9606.ENSP00000265686,9606.ENSP00000279227,9606.ENSP00000293373,9606.ENSP00000294053,9606.ENSP00000306920,9606.ENSP00000353408,9606.ENSP00000356505,9606.ENSP00000358983,9606.ENSP00000365891,9606.ENSP00000367851,9606.ENSP00000376330,9606.ENSP00000379658,9606.ENSP00000380948,…	CORO1A,MSH2,RAC2,CYBA,MCM4,F13A1,TCIRG1,FERMT3,NCKAP1L,CLPB,GLB1,MSN,NCF2,NFKB2,WAS,CYBB,WIPF1,ETV6,ITGB2,CYBC1,TBXAS1,ARPC1B,PTPRC,SAMHD1
Monarch	HP:0001892	Abnormal bleeding	21	411	0.52	0.00053	9606.ENSP00000225964,9606.ENSP00000233146,9606.ENSP00000261405,9606.ENSP00000264870,9606.ENSP00000265686,9606.ENSP00000279227,9606.ENSP00000297268,9606.ENSP00000304408,9606.ENSP00000325527,9606.ENSP00000346839,9606.ENSP00000351490,9606.ENSP00000353654,9606.ENSP00000358866,9606.ENSP00000358983,9606.ENSP00000360882,9606.ENSP00000364000,9606.ENSP00000364979,9606.ENSP00000365891,9606.ENSP00000376330,…	COL1A1,MSH2,VWF,F13A1,TCIRG1,FERMT3,COL1A2,COL3A1,FBN1,FN1,MAX,COL4A2,FLNA,NFKB2,COL5A1,COL5A2,COL4A1,WAS,WIPF1,ETV6,ANO6
Monarch	HP:0010987	Abnormal cellular immune system morphology	24	517	0.48	0.00053	9606.ENSP00000219150,9606.ENSP00000233146,9606.ENSP00000249071,9606.ENSP00000261623,9606.ENSP00000262105,9606.ENSP00000264870,9606.ENSP00000265686,9606.ENSP00000279227,9606.ENSP00000293373,9606.ENSP00000294053,9606.ENSP00000306920,9606.ENSP00000353408,9606.ENSP00000356505,9606.ENSP00000358983,9606.ENSP00000365891,9606.ENSP00000367851,9606.ENSP00000376330,9606.ENSP00000379658,9606.ENSP00000380948,…	CORO1A,MSH2,RAC2,CYBA,MCM4,F13A1,TCIRG1,FERMT3,NCKAP1L,CLPB,GLB1,MSN,NCF2,NFKB2,WAS,CYBB,WIPF1,ETV6,ITGB2,CYBC1,TBXAS1,ARPC1B,PTPRC,SAMHD1
Monarch	HP:0010176	Curved toe phalanx	4	4	1.81	0.00054	9606.ENSP00000295550,9606.ENSP00000300527,9606.ENSP00000325146,9606.ENSP00000355180	COL6A3,COL6A2,COL12A1,COL6A1
Monarch	HP:0012497	Reduced maximal expiratory pressure	4	4	1.81	0.00054	9606.ENSP00000295550,9606.ENSP00000300527,9606.ENSP00000325146,9606.ENSP00000355180	COL6A3,COL6A2,COL12A1,COL6A1
Monarch	HP:0030009	Cervical insufficiency	4	4	1.81	0.00054	9606.ENSP00000225964,9606.ENSP00000304408,9606.ENSP00000360882,9606.ENSP00000364000	COL1A1,COL3A1,COL5A1,COL5A2
Monarch	HP:0030095	Reduced muscle collagen VI	4	4	1.81	0.00054	9606.ENSP00000295550,9606.ENSP00000300527,9606.ENSP00000325146,9606.ENSP00000355180	COL6A3,COL6A2,COL12A1,COL6A1
Monarch	HP:0100491	Abnormality of lower limb joint	25	558	0.46	0.00055	9606.ENSP00000013070,9606.ENSP00000218089,9606.ENSP00000225964,9606.ENSP00000262461,9606.ENSP00000263253,9606.ENSP00000295550,9606.ENSP00000297268,9606.ENSP00000300527,9606.ENSP00000302728,9606.ENSP00000304408,9606.ENSP00000306920,9606.ENSP00000307156,9606.ENSP00000309714,9606.ENSP00000321706,9606.ENSP00000325146,9606.ENSP00000325527,9606.ENSP00000327336,9606.ENSP00000331544,9606.ENSP00000345008,…	UBR7,STAG2,COL1A1,SLC12A2,EP300,COL6A3,COL1A2,COL6A2,GUSB,COL3A1,GLB1,LAMB2,SH3PXD2B,GEMIN4,COL12A1,FBN1,BGN,FBLN1,FBLN5,FN1,COL6A1,FLNA,COL5A1,HSPG2,COL5A2
Monarch	HP:0001374	Congenital hip dislocation	9	72	0.91	0.00057	9606.ENSP00000225964,9606.ENSP00000297268,9606.ENSP00000304408,9606.ENSP00000321706,9606.ENSP00000325146,9606.ENSP00000331544,9606.ENSP00000358866,9606.ENSP00000363827,9606.ENSP00000364000	COL1A1,COL1A2,COL3A1,GEMIN4,COL12A1,FBLN1,FLNA,HSPG2,COL5A2
Monarch	HP:0002086	Abnormality of the respiratory system	50	1636	0.29	0.00061	9606.ENSP00000216639,9606.ENSP00000218089,9606.ENSP00000219150,9606.ENSP00000225964,9606.ENSP00000227266,9606.ENSP00000233146,9606.ENSP00000249071,9606.ENSP00000252268,9606.ENSP00000258145,9606.ENSP00000261416,9606.ENSP00000261623,9606.ENSP00000262105,9606.ENSP00000262461,9606.ENSP00000263253,9606.ENSP00000265686,9606.ENSP00000274137,9606.ENSP00000293373,9606.ENSP00000294053,9606.ENSP00000295550,…	VRK1,STAG2,CORO1A,COL1A1,CTSC,MSH2,RAC2,DPF2,GNS,HEXB,CYBA,MCM4,SLC12A2,EP300,TCIRG1,NDUFS6,NCKAP1L,CLPB,COL6A3,COL1A2,COL6A2,GUSB,COL3A1,GLB1,LAMB2,PPP2R1B,LTBP4,COL12A1,FBN1,BGN,CAV1,FBLN5,MSN,COL6A1,NCF2,FLNA,NFKB2,COL5A1,HSPG2,COL5A2,WAS,CYBB,SMARCA2,WIPF1,CYBC1,FBP1,PTPRC,EMG1,PLCG2,FHL1
Monarch	HP:0004944	Dilatation of the cerebral artery	7	37	1.09	0.00061	9606.ENSP00000225964,9606.ENSP00000304408,9606.ENSP00000325527,9606.ENSP00000327336,9606.ENSP00000360882,9606.ENSP00000364000,9606.ENSP00000364979	COL1A1,COL3A1,FBN1,BGN,COL5A1,COL5A2,COL4A1
Monarch	HP:0009810	Abnormality of upper limb joint	21	420	0.51	0.00066	9606.ENSP00000225964,9606.ENSP00000295550,9606.ENSP00000300527,9606.ENSP00000306920,9606.ENSP00000307156,9606.ENSP00000308208,9606.ENSP00000309714,9606.ENSP00000325146,9606.ENSP00000325527,9606.ENSP00000327336,9606.ENSP00000331544,9606.ENSP00000346839,9606.ENSP00000355180,9606.ENSP00000358866,9606.ENSP00000360882,9606.ENSP00000363827,9606.ENSP00000364000,9606.ENSP00000372689,9606.ENSP00000385787,…	COL1A1,COL6A3,COL6A2,GLB1,LAMB2,MMP14,SH3PXD2B,COL12A1,FBN1,BGN,FBLN1,FN1,COL6A1,FLNA,COL5A1,HSPG2,COL5A2,STAG1,POP1,EMG1,FHL1
Monarch	HP:0008065	Aplasia/Hypoplasia of the skin	13	170	0.69	0.00069	9606.ENSP00000225964,9606.ENSP00000227266,9606.ENSP00000265686,9606.ENSP00000295550,9606.ENSP00000297268,9606.ENSP00000300527,9606.ENSP00000304408,9606.ENSP00000325146,9606.ENSP00000325527,9606.ENSP00000355180,9606.ENSP00000358866,9606.ENSP00000360882,9606.ENSP00000364000	COL1A1,CTSC,TCIRG1,COL6A3,COL1A2,COL6A2,COL3A1,COL12A1,FBN1,COL6A1,FLNA,COL5A1,COL5A2
Monarch	HP:0009145	Abnormal cerebral artery morphology	8	55	0.97	0.00069	9606.ENSP00000225964,9606.ENSP00000304408,9606.ENSP00000325527,9606.ENSP00000327336,9606.ENSP00000360882,9606.ENSP00000364000,9606.ENSP00000364979,9606.ENSP00000493536	COL1A1,COL3A1,FBN1,BGN,COL5A1,COL5A2,COL4A1,SAMHD1
Monarch	HP:0011821	Abnormal facial skeleton morphology	37	1056	0.35	0.00069	9606.ENSP00000218089,9606.ENSP00000225964,9606.ENSP00000249071,9606.ENSP00000261623,9606.ENSP00000262461,9606.ENSP00000263253,9606.ENSP00000265686,9606.ENSP00000295550,9606.ENSP00000297268,9606.ENSP00000300527,9606.ENSP00000304408,9606.ENSP00000306920,9606.ENSP00000307156,9606.ENSP00000309714,9606.ENSP00000311905,9606.ENSP00000321706,9606.ENSP00000325146,9606.ENSP00000325527,9606.ENSP00000327336,…	STAG2,COL1A1,RAC2,CYBA,SLC12A2,EP300,TCIRG1,COL6A3,COL1A2,COL6A2,COL3A1,GLB1,LAMB2,SH3PXD2B,LTBP4,GEMIN4,COL12A1,FBN1,BGN,CAV1,CAVIN1,COL6A1,NCF2,FLNA,NFKB2,COL5A1,HSPG2,COL5A2,WAS,CYBB,SMARCA2,STAG1,WIPF1,SIN3A,CYBC1,TBXAS1,EMG1
Monarch	HP:0001239	Wrist flexion contracture	6	24	1.21	0.00070	9606.ENSP00000295550,9606.ENSP00000300527,9606.ENSP00000325146,9606.ENSP00000355180,9606.ENSP00000358866,9606.ENSP00000363827	COL6A3,COL6A2,COL12A1,COL6A1,FLNA,HSPG2
Monarch	HP:0001704	Tricuspid valve prolapse	5	13	1.39	0.00076	9606.ENSP00000225964,9606.ENSP00000325527,9606.ENSP00000358866,9606.ENSP00000360882,9606.ENSP00000364000	COL1A1,FBN1,FLNA,COL5A1,COL5A2
Monarch	HP:0005294	Arterial dissection	5	13	1.39	0.00076	9606.ENSP00000225964,9606.ENSP00000304408,9606.ENSP00000325527,9606.ENSP00000360882,9606.ENSP00000364000	COL1A1,COL3A1,FBN1,COL5A1,COL5A2
Monarch	HP:0011729	Abnormality of joint mobility	37	1063	0.35	0.00076	9606.ENSP00000216639,9606.ENSP00000218089,9606.ENSP00000225964,9606.ENSP00000233146,9606.ENSP00000252268,9606.ENSP00000258145,9606.ENSP00000262461,9606.ENSP00000263253,9606.ENSP00000263579,9606.ENSP00000295550,9606.ENSP00000297268,9606.ENSP00000300527,9606.ENSP00000302728,9606.ENSP00000304408,9606.ENSP00000306920,9606.ENSP00000307156,9606.ENSP00000309714,9606.ENSP00000311905,9606.ENSP00000325146,…	VRK1,STAG2,COL1A1,MSH2,DPF2,GNS,SLC12A2,EP300,DCPS,COL6A3,COL1A2,COL6A2,GUSB,COL3A1,GLB1,LAMB2,SH3PXD2B,LTBP4,COL12A1,FBN1,BGN,FBLN1,FBLN5,CAVIN1,COL6A1,FLNA,COL5A1,HSPG2,COL5A2,SMARCA2,STAG1,SIN3A,POP1,VIPAS39,EMG1,SAMHD1,FHL1
Monarch	HP:0100658	Cellulitis	7	39	1.06	0.00076	9606.ENSP00000225964,9606.ENSP00000249071,9606.ENSP00000261623,9606.ENSP00000265686,9606.ENSP00000356505,9606.ENSP00000367851,9606.ENSP00000482457	COL1A1,RAC2,CYBA,TCIRG1,NCF2,CYBB,PLCG2
Monarch	HP:0000163	Abnormal oral cavity morphology	55	1901	0.27	0.00078	9606.ENSP00000013070,9606.ENSP00000218089,9606.ENSP00000225964,9606.ENSP00000227266,9606.ENSP00000231751,9606.ENSP00000233146,9606.ENSP00000252268,9606.ENSP00000258145,9606.ENSP00000261416,9606.ENSP00000261623,9606.ENSP00000262461,9606.ENSP00000263253,9606.ENSP00000263579,9606.ENSP00000264187,9606.ENSP00000264870,9606.ENSP00000265686,9606.ENSP00000295550,9606.ENSP00000297268,9606.ENSP00000300527,…	UBR7,STAG2,COL1A1,CTSC,LTF,MSH2,DPF2,GNS,HEXB,CYBA,SLC12A2,EP300,DCPS,NID1,F13A1,TCIRG1,COL6A3,COL1A2,COL6A2,GUSB,COL3A1,GLB1,LAMB2,SH3PXD2B,LTBP4,GEMIN4,PNKP,COL12A1,FBN1,BGN,CAV1,ACSL4,CAVIN1,COL6A1,NCF2,FLNA,COL5A1,EXOSC2,HSPG2,COL5A2,COL4A1,WAS,CYBB,SMARCA2,STAG1,WIPF1,SIN3A,ITGB2,POP1,CYBC1,SEPTIN9,HLA-DPA1,PTPRC,EMG1,CELF2
Monarch	HP:0002733	Abnormal lymph node morphology	12	147	0.72	0.00078	9606.ENSP00000249071,9606.ENSP00000261623,9606.ENSP00000262105,9606.ENSP00000265686,9606.ENSP00000279227,9606.ENSP00000293373,9606.ENSP00000356505,9606.ENSP00000358983,9606.ENSP00000367851,9606.ENSP00000388909,9606.ENSP00000389631,9606.ENSP00000411355	RAC2,CYBA,MCM4,TCIRG1,FERMT3,NCKAP1L,NCF2,NFKB2,CYBB,CYBC1,ARPC1B,PTPRC
Monarch	HP:0004872	Incisional hernia	4	5	1.71	0.00078	9606.ENSP00000225964,9606.ENSP00000325527,9606.ENSP00000360882,9606.ENSP00000364000	COL1A1,FBN1,COL5A1,COL5A2
Monarch	HP:0006149	Increased laxity of fingers	4	5	1.71	0.00078	9606.ENSP00000295550,9606.ENSP00000300527,9606.ENSP00000325146,9606.ENSP00000355180	COL6A3,COL6A2,COL12A1,COL6A1
Monarch	HP:0002021	Pyloric stenosis	10	100	0.81	0.00086	9606.ENSP00000261623,9606.ENSP00000311905,9606.ENSP00000339787,9606.ENSP00000345008,9606.ENSP00000349541,9606.ENSP00000356505,9606.ENSP00000358866,9606.ENSP00000358983,9606.ENSP00000367851,9606.ENSP00000388909	CYBA,LTBP4,ACSL4,FBLN5,CAVIN1,NCF2,FLNA,NFKB2,CYBB,CYBC1
Monarch	HP:0009121	Abnormal axial skeleton morphology	61	2206	0.25	0.00087	9606.ENSP00000218089,9606.ENSP00000225964,9606.ENSP00000249071,9606.ENSP00000252268,9606.ENSP00000258145,9606.ENSP00000261416,9606.ENSP00000261623,9606.ENSP00000262105,9606.ENSP00000262461,9606.ENSP00000263253,9606.ENSP00000263579,9606.ENSP00000264187,9606.ENSP00000265686,9606.ENSP00000274137,9606.ENSP00000294053,9606.ENSP00000295550,9606.ENSP00000297268,9606.ENSP00000300527,9606.ENSP00000302728,…	STAG2,COL1A1,RAC2,DPF2,GNS,HEXB,CYBA,MCM4,SLC12A2,EP300,DCPS,NID1,TCIRG1,NDUFS6,CLPB,COL6A3,COL1A2,COL6A2,GUSB,COL3A1,GLB1,LAMB2,MMP14,SH3PXD2B,LTBP4,GEMIN4,PNKP,COL12A1,FBN1,BGN,CAV1,ACSL4,FBLN5,FN1,CAVIN1,COL6A1,NCF2,FLNA,NFKB2,COL5A1,HSPG2,COL5A2,COL4A1,WAS,NMNAT1,CYBB,SMARCA2,STAG1,WIPF1,SIN3A,POP1,CYBC1,TBXAS1,RNASET2,TUBA1A,VIPAS39,EMG1,ACSF3,CELF2,SAMHD1,FHL1
Monarch	HP:0011276	Vascular skin abnormality	21	433	0.49	0.00087	9606.ENSP00000225964,9606.ENSP00000261405,9606.ENSP00000264870,9606.ENSP00000265686,9606.ENSP00000279227,9606.ENSP00000297268,9606.ENSP00000304408,9606.ENSP00000306920,9606.ENSP00000325527,9606.ENSP00000339191,9606.ENSP00000349541,9606.ENSP00000358866,9606.ENSP00000358983,9606.ENSP00000360882,9606.ENSP00000364000,9606.ENSP00000365891,9606.ENSP00000372689,9606.ENSP00000376330,9606.ENSP00000379658,…	COL1A1,VWF,F13A1,TCIRG1,FERMT3,COL1A2,COL3A1,GLB1,FBN1,CAV1,CAVIN1,FLNA,NFKB2,COL5A1,COL5A2,WAS,STAG1,WIPF1,ETV6,PLCG2,SAMHD1
Monarch	HP:0011355	Localized skin lesion	29	738	0.4	0.00087	9606.ENSP00000218089,9606.ENSP00000225964,9606.ENSP00000227266,9606.ENSP00000233146,9606.ENSP00000261623,9606.ENSP00000262461,9606.ENSP00000263253,9606.ENSP00000265686,9606.ENSP00000279227,9606.ENSP00000295550,9606.ENSP00000297268,9606.ENSP00000300527,9606.ENSP00000304408,9606.ENSP00000308208,9606.ENSP00000324122,9606.ENSP00000325146,9606.ENSP00000325527,9606.ENSP00000355180,9606.ENSP00000356505,…	STAG2,COL1A1,CTSC,MSH2,CYBA,SLC12A2,EP300,TCIRG1,FERMT3,COL6A3,COL1A2,COL6A2,COL3A1,MMP14,PRPF31,COL12A1,FBN1,COL6A1,NCF2,FLNA,COL5A1,COL5A2,POFUT1,WAS,CYBB,WIPF1,SIN3A,ITGB2,CYBC1
Monarch	HP:0002840	Lymphadenitis	5	14	1.36	0.00089	9606.ENSP00000249071,9606.ENSP00000261623,9606.ENSP00000356505,9606.ENSP00000367851,9606.ENSP00000388909	RAC2,CYBA,NCF2,CYBB,CYBC1
Monarch	HP:0003560	Muscular dystrophy	9	79	0.87	0.00090	9606.ENSP00000295550,9606.ENSP00000300527,9606.ENSP00000311905,9606.ENSP00000323511,9606.ENSP00000325146,9606.ENSP00000349541,9606.ENSP00000355180,9606.ENSP00000364979,9606.ENSP00000498684	COL6A3,COL6A2,LTBP4,PNKP,COL12A1,CAVIN1,COL6A1,COL4A1,FHL1
Monarch	HP:0011025	Abnormal cardiovascular system physiology	39	1169	0.33	0.00093	9606.ENSP00000216968,9606.ENSP00000218089,9606.ENSP00000225964,9606.ENSP00000233146,9606.ENSP00000261405,9606.ENSP00000261416,9606.ENSP00000263253,9606.ENSP00000264870,9606.ENSP00000265686,9606.ENSP00000274137,9606.ENSP00000295550,9606.ENSP00000297268,9606.ENSP00000297848,9606.ENSP00000304408,9606.ENSP00000306920,9606.ENSP00000307156,9606.ENSP00000308208,9606.ENSP00000311905,9606.ENSP00000325527,…	PROCR,STAG2,COL1A1,MSH2,VWF,HEXB,EP300,F13A1,TCIRG1,NDUFS6,COL6A3,COL1A2,COL14A1,COL3A1,GLB1,LAMB2,MMP14,LTBP4,FBN1,BGN,CAV1,FBLN5,FN1,CAVIN1,MAX,COL4A2,FLNA,NFKB2,COL5A1,HSPG2,COL5A2,COL4A1,WAS,SMARCA2,WIPF1,FBP1,PLCG2,SAMHD1,FHL1
Monarch	HP:0030680	Abnormality of cardiovascular system morphology	50	1680	0.28	0.00097	9606.ENSP00000013070,9606.ENSP00000216968,9606.ENSP00000218089,9606.ENSP00000225964,9606.ENSP00000233146,9606.ENSP00000252268,9606.ENSP00000258145,9606.ENSP00000261405,9606.ENSP00000261416,9606.ENSP00000262461,9606.ENSP00000263253,9606.ENSP00000264187,9606.ENSP00000264870,9606.ENSP00000265686,9606.ENSP00000274137,9606.ENSP00000294053,9606.ENSP00000295550,9606.ENSP00000297268,9606.ENSP00000297848,…	UBR7,PROCR,STAG2,COL1A1,MSH2,DPF2,GNS,VWF,HEXB,SLC12A2,EP300,NID1,F13A1,TCIRG1,NDUFS6,CLPB,COL6A3,COL1A2,COL14A1,GUSB,COL3A1,GLB1,LAMB2,MMP14,SH3PXD2B,LTBP4,PNKP,FBN1,BGN,CAV1,FBLN5,FN1,CAVIN1,MAX,COL4A2,FLNA,NFKB2,COL5A1,HSPG2,COL5A2,COL4A1,WAS,SMARCA2,WIPF1,SIN3A,ARPC1B,VIPAS39,EMG1,SAMHD1,FHL1
Monarch	HP:0002808	Kyphosis	20	405	0.5	0.0010	9606.ENSP00000225964,9606.ENSP00000261416,9606.ENSP00000262461,9606.ENSP00000295550,9606.ENSP00000297268,9606.ENSP00000300527,9606.ENSP00000302728,9606.ENSP00000306920,9606.ENSP00000309714,9606.ENSP00000323511,9606.ENSP00000325146,9606.ENSP00000325527,9606.ENSP00000327336,9606.ENSP00000346839,9606.ENSP00000355180,9606.ENSP00000358866,9606.ENSP00000363827,9606.ENSP00000378402,9606.ENSP00000385787,…	COL1A1,HEXB,SLC12A2,COL6A3,COL1A2,COL6A2,GUSB,GLB1,SH3PXD2B,PNKP,COL12A1,FBN1,BGN,FN1,COL6A1,FLNA,HSPG2,SIN3A,POP1,FHL1
Monarch	HP:0000023	Inguinal hernia	14	211	0.63	0.0011	9606.ENSP00000225964,9606.ENSP00000297268,9606.ENSP00000302728,9606.ENSP00000304408,9606.ENSP00000306920,9606.ENSP00000309714,9606.ENSP00000311905,9606.ENSP00000325527,9606.ENSP00000345008,9606.ENSP00000358866,9606.ENSP00000360882,9606.ENSP00000363827,9606.ENSP00000364000,9606.ENSP00000378402	COL1A1,COL1A2,GUSB,COL3A1,GLB1,SH3PXD2B,LTBP4,FBN1,FBLN5,FLNA,COL5A1,HSPG2,COL5A2,SIN3A
Monarch	HP:0000139	Uterine prolapse	4	6	1.63	0.0011	9606.ENSP00000225964,9606.ENSP00000304408,9606.ENSP00000360882,9606.ENSP00000364000	COL1A1,COL3A1,COL5A1,COL5A2
Monarch	HP:0000600	Abnormality of the pharynx	13	184	0.66	0.0011	9606.ENSP00000249071,9606.ENSP00000252268,9606.ENSP00000258145,9606.ENSP00000263253,9606.ENSP00000265686,9606.ENSP00000302728,9606.ENSP00000306920,9606.ENSP00000358983,9606.ENSP00000360882,9606.ENSP00000363827,9606.ENSP00000364000,9606.ENSP00000365891,9606.ENSP00000376330	RAC2,DPF2,GNS,EP300,TCIRG1,GUSB,GLB1,NFKB2,COL5A1,HSPG2,COL5A2,WAS,WIPF1
Monarch	HP:0000993	Molluscoid pseudotumors	4	6	1.63	0.0011	9606.ENSP00000225964,9606.ENSP00000304408,9606.ENSP00000360882,9606.ENSP00000364000	COL1A1,COL3A1,COL5A1,COL5A2
Monarch	HP:0003312	Abnormal form of the vertebral bodies	16	274	0.58	0.0011	9606.ENSP00000218089,9606.ENSP00000225964,9606.ENSP00000258145,9606.ENSP00000265686,9606.ENSP00000297268,9606.ENSP00000302728,9606.ENSP00000306920,9606.ENSP00000308208,9606.ENSP00000309714,9606.ENSP00000325527,9606.ENSP00000327336,9606.ENSP00000346839,9606.ENSP00000358866,9606.ENSP00000363827,9606.ENSP00000385787,9606.ENSP00000389414	STAG2,COL1A1,GNS,TCIRG1,COL1A2,GUSB,GLB1,MMP14,SH3PXD2B,FBN1,BGN,FN1,FLNA,HSPG2,POP1,TBXAS1
Monarch	HP:0003834	Shoulder dislocation	5	15	1.33	0.0011	9606.ENSP00000225964,9606.ENSP00000297268,9606.ENSP00000358866,9606.ENSP00000360882,9606.ENSP00000364000	COL1A1,COL1A2,FLNA,COL5A1,COL5A2
Monarch	HP:0005072	Hyperextensibility at wrists	4	6	1.63	0.0011	9606.ENSP00000295550,9606.ENSP00000300527,9606.ENSP00000325146,9606.ENSP00000355180	COL6A3,COL6A2,COL12A1,COL6A1
Monarch	HP:0008067	Abnormally lax or hyperextensible skin	11	129	0.74	0.0011	9606.ENSP00000225964,9606.ENSP00000297268,9606.ENSP00000304408,9606.ENSP00000311905,9606.ENSP00000325146,9606.ENSP00000325527,9606.ENSP00000345008,9606.ENSP00000358866,9606.ENSP00000360882,9606.ENSP00000364000,9606.ENSP00000371638	COL1A1,COL1A2,COL3A1,LTBP4,COL12A1,FBN1,FBLN5,FLNA,COL5A1,COL5A2,SMARCA2
Monarch	HP:0011830	Abnormal oral mucosa morphology	17	305	0.55	0.0011	9606.ENSP00000227266,9606.ENSP00000231751,9606.ENSP00000261623,9606.ENSP00000264870,9606.ENSP00000265686,9606.ENSP00000302728,9606.ENSP00000304408,9606.ENSP00000306920,9606.ENSP00000309714,9606.ENSP00000356505,9606.ENSP00000365891,9606.ENSP00000367851,9606.ENSP00000376330,9606.ENSP00000380948,9606.ENSP00000388909,9606.ENSP00000393566,9606.ENSP00000411355	CTSC,LTF,CYBA,F13A1,TCIRG1,GUSB,COL3A1,GLB1,SH3PXD2B,NCF2,WAS,CYBB,WIPF1,ITGB2,CYBC1,HLA-DPA1,PTPRC
Monarch	HP:0000153	Abnormality of the mouth	56	1992	0.26	0.0012	9606.ENSP00000013070,9606.ENSP00000218089,9606.ENSP00000225964,9606.ENSP00000227266,9606.ENSP00000231751,9606.ENSP00000233146,9606.ENSP00000252268,9606.ENSP00000258145,9606.ENSP00000261416,9606.ENSP00000261623,9606.ENSP00000262461,9606.ENSP00000263253,9606.ENSP00000263579,9606.ENSP00000264187,9606.ENSP00000264870,9606.ENSP00000265686,9606.ENSP00000295550,9606.ENSP00000297268,9606.ENSP00000300527,…	UBR7,STAG2,COL1A1,CTSC,LTF,MSH2,DPF2,GNS,HEXB,CYBA,SLC12A2,EP300,DCPS,NID1,F13A1,TCIRG1,COL6A3,COL1A2,COL6A2,GUSB,COL3A1,GLB1,LAMB2,SH3PXD2B,LTBP4,GEMIN4,PNKP,COL12A1,FBN1,BGN,FBLN1,CAV1,ACSL4,CAVIN1,COL6A1,NCF2,FLNA,COL5A1,EXOSC2,HSPG2,COL5A2,COL4A1,WAS,CYBB,SMARCA2,STAG1,WIPF1,SIN3A,ITGB2,POP1,CYBC1,SEPTIN9,HLA-DPA1,PTPRC,EMG1,CELF2
Monarch	HP:0000974	Hyperextensible skin	8	63	0.91	0.0012	9606.ENSP00000225964,9606.ENSP00000297268,9606.ENSP00000304408,9606.ENSP00000325146,9606.ENSP00000345008,9606.ENSP00000358866,9606.ENSP00000360882,9606.ENSP00000364000	COL1A1,COL1A2,COL3A1,COL12A1,FBLN5,FLNA,COL5A1,COL5A2
Monarch	HP:0002090	Pneumonia	15	245	0.6	0.0012	9606.ENSP00000218089,9606.ENSP00000249071,9606.ENSP00000252268,9606.ENSP00000261623,9606.ENSP00000263253,9606.ENSP00000265686,9606.ENSP00000306920,9606.ENSP00000345008,9606.ENSP00000356505,9606.ENSP00000358983,9606.ENSP00000365891,9606.ENSP00000367851,9606.ENSP00000376330,9606.ENSP00000388909,9606.ENSP00000411355	STAG2,RAC2,DPF2,CYBA,EP300,TCIRG1,GLB1,FBLN5,NCF2,NFKB2,WAS,CYBB,WIPF1,CYBC1,PTPRC
Monarch	HP:0011122	Abnormality of skin physiology	23	524	0.45	0.0012	9606.ENSP00000227266,9606.ENSP00000261623,9606.ENSP00000265131,9606.ENSP00000265686,9606.ENSP00000274217,9606.ENSP00000279227,9606.ENSP00000293373,9606.ENSP00000306920,9606.ENSP00000309714,9606.ENSP00000349541,9606.ENSP00000353408,9606.ENSP00000356505,9606.ENSP00000358983,9606.ENSP00000364080,9606.ENSP00000365891,9606.ENSP00000367851,9606.ENSP00000371638,9606.ENSP00000376330,9606.ENSP00000388909,…	CTSC,CYBA,TNC,TCIRG1,OTULINL,FERMT3,NCKAP1L,GLB1,SH3PXD2B,CAVIN1,MSN,NCF2,NFKB2,HLA-DQB1,WAS,CYBB,SMARCA2,WIPF1,CYBC1,INPP5D,PTPRC,PLCG2,SAMHD1
Monarch	HP:0012639	Abnormal nervous system morphology	67	2546	0.23	0.0012	9606.ENSP00000075120,9606.ENSP00000216639,9606.ENSP00000216968,9606.ENSP00000218089,9606.ENSP00000225964,9606.ENSP00000227266,9606.ENSP00000233146,9606.ENSP00000252268,9606.ENSP00000261416,9606.ENSP00000261623,9606.ENSP00000262105,9606.ENSP00000262461,9606.ENSP00000263253,9606.ENSP00000263579,9606.ENSP00000264187,9606.ENSP00000264870,9606.ENSP00000265686,9606.ENSP00000274137,9606.ENSP00000293373,…	SLC2A3,VRK1,PROCR,STAG2,COL1A1,CTSC,MSH2,DPF2,HEXB,CYBA,MCM4,SLC12A2,EP300,DCPS,NID1,F13A1,TCIRG1,NDUFS6,NCKAP1L,CLPB,COL6A3,COL14A1,COL6A2,GUSB,COL3A1,GLB1,LAMB2,GEMIN4,PNKP,FBN1,BGN,FBLN1,ACSL4,FBLN5,FN1,MAX,DNMT1,COL4A2,COL6A1,NCF2,FLNA,NFKB2,COL5A1,EXOSC2,HSPG2,COL5A2,COL4A1,WAS,NMNAT1,FTL,CYBB,SMARCA2,STAG1,WIPF1,SIN3A,PLD3,CYBC1,SEPTIN9,FBP1,RNASET2,TUBA1A,VIPAS39,EMG1,ACSF3,CELF2,SAMHD1,VP…
Monarch	HP:0040088	Abnormal lymphocyte count	11	132	0.73	0.0012	9606.ENSP00000219150,9606.ENSP00000249071,9606.ENSP00000265686,9606.ENSP00000293373,9606.ENSP00000353408,9606.ENSP00000358983,9606.ENSP00000365891,9606.ENSP00000376330,9606.ENSP00000388909,9606.ENSP00000389631,9606.ENSP00000411355	CORO1A,RAC2,TCIRG1,NCKAP1L,MSN,NFKB2,WAS,WIPF1,CYBC1,ARPC1B,PTPRC
Monarch	HP:0000245	Abnormal paranasal sinus morphology	12	160	0.68	0.0013	9606.ENSP00000249071,9606.ENSP00000261623,9606.ENSP00000265686,9606.ENSP00000356505,9606.ENSP00000358866,9606.ENSP00000358983,9606.ENSP00000360882,9606.ENSP00000364000,9606.ENSP00000365891,9606.ENSP00000367851,9606.ENSP00000376330,9606.ENSP00000388909	RAC2,CYBA,TCIRG1,NCF2,FLNA,NFKB2,COL5A1,COL5A2,WAS,CYBB,WIPF1,CYBC1
Monarch	HP:0001382	Joint hypermobility	16	279	0.57	0.0013	9606.ENSP00000225964,9606.ENSP00000262461,9606.ENSP00000263253,9606.ENSP00000295550,9606.ENSP00000297268,9606.ENSP00000300527,9606.ENSP00000304408,9606.ENSP00000325146,9606.ENSP00000325527,9606.ENSP00000327336,9606.ENSP00000345008,9606.ENSP00000355180,9606.ENSP00000358866,9606.ENSP00000360882,9606.ENSP00000364000,9606.ENSP00000378402	COL1A1,SLC12A2,EP300,COL6A3,COL1A2,COL6A2,COL3A1,COL12A1,FBN1,BGN,FBLN5,COL6A1,FLNA,COL5A1,COL5A2,SIN3A
Monarch	HP:0001633	Abnormal mitral valve morphology	10	109	0.77	0.0013	9606.ENSP00000225964,9606.ENSP00000261405,9606.ENSP00000297268,9606.ENSP00000304408,9606.ENSP00000308208,9606.ENSP00000309714,9606.ENSP00000325527,9606.ENSP00000358866,9606.ENSP00000360882,9606.ENSP00000364000	COL1A1,VWF,COL1A2,COL3A1,MMP14,SH3PXD2B,FBN1,FLNA,COL5A1,COL5A2
Monarch	HP:0002791	Hypoventilation	7	45	1.0	0.0013	9606.ENSP00000274137,9606.ENSP00000295550,9606.ENSP00000300527,9606.ENSP00000307156,9606.ENSP00000311905,9606.ENSP00000325146,9606.ENSP00000355180	NDUFS6,COL6A3,COL6A2,LAMB2,LTBP4,COL12A1,COL6A1
Monarch	HP:0100659	Abnormal cerebral vascular morphology	19	381	0.51	0.0013	9606.ENSP00000216968,9606.ENSP00000225964,9606.ENSP00000264870,9606.ENSP00000274137,9606.ENSP00000295550,9606.ENSP00000297848,9606.ENSP00000304408,9606.ENSP00000325527,9606.ENSP00000327336,9606.ENSP00000346839,9606.ENSP00000351490,9606.ENSP00000353654,9606.ENSP00000358866,9606.ENSP00000360882,9606.ENSP00000364000,9606.ENSP00000364979,9606.ENSP00000365891,9606.ENSP00000376330,9606.ENSP00000493536	PROCR,COL1A1,F13A1,NDUFS6,COL6A3,COL14A1,COL3A1,FBN1,BGN,FN1,MAX,COL4A2,FLNA,COL5A1,COL5A2,COL4A1,WAS,WIPF1,SAMHD1
Monarch	EFO:0004308	Leukocyte count	57	2057	0.25	0.0014	9606.ENSP00000216639,9606.ENSP00000217131,9606.ENSP00000221804,9606.ENSP00000225964,9606.ENSP00000227266,9606.ENSP00000230340,9606.ENSP00000239882,9606.ENSP00000249071,9606.ENSP00000258787,9606.ENSP00000262105,9606.ENSP00000262461,9606.ENSP00000262865,9606.ENSP00000263579,9606.ENSP00000263849,9606.ENSP00000264832,9606.ENSP00000268712,9606.ENSP00000274217,9606.ENSP00000279227,9606.ENSP00000302935,…	VRK1,CTSZ,CLC,COL1A1,CTSC,BYSL,ELF1,RAC2,MYO1G,MCM4,SLC12A2,BPI,DCPS,ZC2HC1A,ICAM1,NCOR1,OTULINL,FERMT3,IL16,GLB1,LTBP4,TLN1,UBE2O,ZYX,CAV1,SP100,ANXA6,FN1,HVCN1,MAX,MAP3K5,DNMT1,ATP2A3,COL4A2,TGM2,IFI16,FLNA,HLA-DQB1,COL4A1,LSP1,NCBP3,VSIR,HLA-DRA,ITGB2,LCP1,MORC3,PBRM1,TBXAS1,SEPTIN9,HLA-DPA1,INPP5D,PTPRC,TOP2A,GIMAP4,PPP1R18,PLCG2,MYO1F
Monarch	HP:0000707	Abnormality of the nervous system	84	3471	0.19	0.0014	9606.ENSP00000013070,9606.ENSP00000075120,9606.ENSP00000216639,9606.ENSP00000216968,9606.ENSP00000218089,9606.ENSP00000219150,9606.ENSP00000225964,9606.ENSP00000227266,9606.ENSP00000233146,9606.ENSP00000252268,9606.ENSP00000258145,9606.ENSP00000261416,9606.ENSP00000261623,9606.ENSP00000262105,9606.ENSP00000262461,9606.ENSP00000263253,9606.ENSP00000263579,9606.ENSP00000264187,9606.ENSP00000264870,…	UBR7,SLC2A3,VRK1,PROCR,STAG2,CORO1A,COL1A1,CTSC,MSH2,DPF2,GNS,HEXB,CYBA,MCM4,SLC12A2,EP300,DCPS,NID1,F13A1,TCIRG1,NDUFS6,NCKAP1L,CLPB,COL6A3,COL1A2,COL14A1,COL6A2,GUSB,COL3A1,GLB1,LAMB2,MMP14,SH3PXD2B,LTBP4,STAB1,GEMIN4,PNKP,PRPF31,COL12A1,FBN1,BGN,FBLN1,CAV1,ACSL4,FBLN5,FN1,CAVIN1,MAX,DNMT1,COL4A2,COL6A1,NCF2,FLNA,NFKB2,COL5A1,EXOSC2,HSPG2,COL5A2,COL4A1,WAS,NMNAT1,FTL,CYBB,SMARCA2,STAG1,WIPF1,SI…
Monarch	HP:0002011	Morphological central nervous system abnormality	64	2416	0.23	0.0014	9606.ENSP00000075120,9606.ENSP00000216639,9606.ENSP00000216968,9606.ENSP00000218089,9606.ENSP00000225964,9606.ENSP00000227266,9606.ENSP00000233146,9606.ENSP00000252268,9606.ENSP00000261416,9606.ENSP00000261623,9606.ENSP00000262105,9606.ENSP00000262461,9606.ENSP00000263253,9606.ENSP00000263579,9606.ENSP00000264187,9606.ENSP00000264870,9606.ENSP00000265686,9606.ENSP00000274137,9606.ENSP00000293373,…	SLC2A3,VRK1,PROCR,STAG2,COL1A1,CTSC,MSH2,DPF2,HEXB,CYBA,MCM4,SLC12A2,EP300,DCPS,NID1,F13A1,TCIRG1,NDUFS6,NCKAP1L,CLPB,COL6A3,COL14A1,GUSB,COL3A1,GLB1,GEMIN4,PNKP,FBN1,BGN,FBLN1,CAV1,ACSL4,FBLN5,FN1,MAX,DNMT1,COL4A2,NCF2,FLNA,NFKB2,COL5A1,EXOSC2,HSPG2,COL5A2,COL4A1,WAS,NMNAT1,FTL,CYBB,SMARCA2,STAG1,WIPF1,SIN3A,PLD3,CYBC1,FBP1,RNASET2,TUBA1A,VIPAS39,EMG1,ACSF3,CELF2,SAMHD1,VPS13C
Monarch	HP:0002034	Abnormal rectum morphology	10	110	0.77	0.0014	9606.ENSP00000225964,9606.ENSP00000233146,9606.ENSP00000249071,9606.ENSP00000261623,9606.ENSP00000311905,9606.ENSP00000356505,9606.ENSP00000360882,9606.ENSP00000364000,9606.ENSP00000367851,9606.ENSP00000380948	COL1A1,MSH2,RAC2,CYBA,LTBP4,NCF2,COL5A1,COL5A2,CYBB,ITGB2
Monarch	HP:0010750	Dermatochalasis	4	7	1.57	0.0014	9606.ENSP00000225964,9606.ENSP00000345008,9606.ENSP00000360882,9606.ENSP00000364000	COL1A1,FBLN5,COL5A1,COL5A2
Monarch	HP:0033151	Abnormal pharynx morphology	12	162	0.68	0.0014	9606.ENSP00000249071,9606.ENSP00000252268,9606.ENSP00000258145,9606.ENSP00000263253,9606.ENSP00000265686,9606.ENSP00000302728,9606.ENSP00000306920,9606.ENSP00000358983,9606.ENSP00000360882,9606.ENSP00000364000,9606.ENSP00000365891,9606.ENSP00000376330	RAC2,DPF2,GNS,EP300,TCIRG1,GUSB,GLB1,NFKB2,COL5A1,COL5A2,WAS,WIPF1
Monarch	HP:0002716	Lymphadenopathy	11	136	0.72	0.0015	9606.ENSP00000249071,9606.ENSP00000261623,9606.ENSP00000262105,9606.ENSP00000265686,9606.ENSP00000293373,9606.ENSP00000356505,9606.ENSP00000358983,9606.ENSP00000367851,9606.ENSP00000388909,9606.ENSP00000389631,9606.ENSP00000411355	RAC2,CYBA,MCM4,TCIRG1,NCKAP1L,NCF2,NFKB2,CYBB,CYBC1,ARPC1B,PTPRC
Monarch	HP:0002788	Recurrent upper respiratory tract infections	11	136	0.72	0.0015	9606.ENSP00000249071,9606.ENSP00000252268,9606.ENSP00000258145,9606.ENSP00000263253,9606.ENSP00000302728,9606.ENSP00000306920,9606.ENSP00000358983,9606.ENSP00000360882,9606.ENSP00000364000,9606.ENSP00000365891,9606.ENSP00000376330	RAC2,DPF2,GNS,EP300,GUSB,GLB1,NFKB2,COL5A1,COL5A2,WAS,WIPF1
Monarch	HP:0001376	Limitation of joint mobility	18	356	0.51	0.0017	9606.ENSP00000225964,9606.ENSP00000258145,9606.ENSP00000295550,9606.ENSP00000297268,9606.ENSP00000300527,9606.ENSP00000302728,9606.ENSP00000306920,9606.ENSP00000307156,9606.ENSP00000309714,9606.ENSP00000325146,9606.ENSP00000325527,9606.ENSP00000327336,9606.ENSP00000355180,9606.ENSP00000358866,9606.ENSP00000363827,9606.ENSP00000372689,9606.ENSP00000470560,9606.ENSP00000498684	COL1A1,GNS,COL6A3,COL1A2,COL6A2,GUSB,GLB1,LAMB2,SH3PXD2B,COL12A1,FBN1,BGN,COL6A1,FLNA,HSPG2,STAG1,EMG1,FHL1
Monarch	HP:0002673	Coxa valga	8	68	0.88	0.0018	9606.ENSP00000225964,9606.ENSP00000262461,9606.ENSP00000297268,9606.ENSP00000306920,9606.ENSP00000327336,9606.ENSP00000358866,9606.ENSP00000363827,9606.ENSP00000385787	COL1A1,SLC12A2,COL1A2,GLB1,BGN,FLNA,HSPG2,POP1
Monarch	HP:0100523	Liver abscess	5	18	1.25	0.0018	9606.ENSP00000227266,9606.ENSP00000261623,9606.ENSP00000356505,9606.ENSP00000367851,9606.ENSP00000388909	CTSC,CYBA,NCF2,CYBB,CYBC1
Monarch	HP:0001654	Abnormal heart valve morphology	15	259	0.57	0.0019	9606.ENSP00000225964,9606.ENSP00000261405,9606.ENSP00000263253,9606.ENSP00000265686,9606.ENSP00000297268,9606.ENSP00000302728,9606.ENSP00000304408,9606.ENSP00000306920,9606.ENSP00000308208,9606.ENSP00000309714,9606.ENSP00000325527,9606.ENSP00000345008,9606.ENSP00000358866,9606.ENSP00000360882,9606.ENSP00000364000	COL1A1,VWF,EP300,TCIRG1,COL1A2,GUSB,COL3A1,GLB1,MMP14,SH3PXD2B,FBN1,FBLN5,FLNA,COL5A1,COL5A2
Monarch	HP:0002814	Abnormality of the lower limb	45	1506	0.28	0.0020	9606.ENSP00000013070,9606.ENSP00000216639,9606.ENSP00000218089,9606.ENSP00000225964,9606.ENSP00000227266,9606.ENSP00000262461,9606.ENSP00000263253,9606.ENSP00000263579,9606.ENSP00000265686,9606.ENSP00000295550,9606.ENSP00000297268,9606.ENSP00000297848,9606.ENSP00000300527,9606.ENSP00000302728,9606.ENSP00000304408,9606.ENSP00000306920,9606.ENSP00000307156,9606.ENSP00000308208,9606.ENSP00000309714,…	UBR7,VRK1,STAG2,COL1A1,CTSC,SLC12A2,EP300,DCPS,TCIRG1,COL6A3,COL1A2,COL14A1,COL6A2,GUSB,COL3A1,GLB1,LAMB2,MMP14,SH3PXD2B,LTBP4,GEMIN4,PNKP,COL12A1,FBN1,BGN,FBLN1,CAV1,ACSL4,FBLN5,FN1,CAVIN1,COL6A1,FLNA,COL5A1,HSPG2,COL5A2,COL4A1,SMARCA2,STAG1,SIN3A,POP1,TBXAS1,VIPAS39,EMG1,FHL1
Monarch	HP:0005988	Congenital muscular torticollis	4	8	1.51	0.0020	9606.ENSP00000295550,9606.ENSP00000300527,9606.ENSP00000325146,9606.ENSP00000355180	COL6A3,COL6A2,COL12A1,COL6A1
Monarch	HP:0008366	Foot joint contracture	8	70	0.87	0.0020	9606.ENSP00000295550,9606.ENSP00000300527,9606.ENSP00000325146,9606.ENSP00000325527,9606.ENSP00000355180,9606.ENSP00000358866,9606.ENSP00000363827,9606.ENSP00000498684	COL6A3,COL6A2,COL12A1,FBN1,COL6A1,FLNA,HSPG2,FHL1
Monarch	HP:0008780	Congenital bilateral hip dislocation	4	8	1.51	0.0020	9606.ENSP00000225964,9606.ENSP00000297268,9606.ENSP00000325146,9606.ENSP00000331544	COL1A1,COL1A2,COL12A1,FBLN1
Monarch	HP:0031703	Abnormal ear morphology	41	1320	0.3	0.0020	9606.ENSP00000013070,9606.ENSP00000218089,9606.ENSP00000225964,9606.ENSP00000249071,9606.ENSP00000252268,9606.ENSP00000258145,9606.ENSP00000261623,9606.ENSP00000262461,9606.ENSP00000263253,9606.ENSP00000263579,9606.ENSP00000265686,9606.ENSP00000293373,9606.ENSP00000295550,9606.ENSP00000297268,9606.ENSP00000300527,9606.ENSP00000304408,9606.ENSP00000306920,9606.ENSP00000309714,9606.ENSP00000324122,…	UBR7,STAG2,COL1A1,RAC2,DPF2,GNS,CYBA,SLC12A2,EP300,DCPS,TCIRG1,NCKAP1L,COL6A3,COL1A2,COL6A2,COL3A1,GLB1,SH3PXD2B,PRPF31,FBN1,MAX,COL6A1,NCF2,FLNA,NFKB2,COL5A1,EXOSC2,HSPG2,COL4A1,WAS,CYBB,SMARCA2,STAG1,WIPF1,SIN3A,CYBC1,SEPTIN9,PTPRC,VIPAS39,PLCG2,SAMHD1
Monarch	HP:0100806	Sepsis	9	92	0.8	0.0020	9606.ENSP00000249071,9606.ENSP00000261623,9606.ENSP00000279227,9606.ENSP00000356505,9606.ENSP00000358983,9606.ENSP00000365891,9606.ENSP00000367851,9606.ENSP00000376330,9606.ENSP00000388909	RAC2,CYBA,FERMT3,NCF2,NFKB2,WAS,CYBB,WIPF1,CYBC1
Monarch	HP:0000964	Eczema	15	265	0.56	0.0023	9606.ENSP00000261623,9606.ENSP00000265131,9606.ENSP00000274217,9606.ENSP00000306920,9606.ENSP00000349541,9606.ENSP00000353408,9606.ENSP00000356505,9606.ENSP00000364080,9606.ENSP00000365891,9606.ENSP00000367851,9606.ENSP00000371638,9606.ENSP00000376330,9606.ENSP00000388909,9606.ENSP00000405338,9606.ENSP00000411355	CYBA,TNC,OTULINL,GLB1,CAVIN1,MSN,NCF2,HLA-DQB1,WAS,CYBB,SMARCA2,WIPF1,CYBC1,INPP5D,PTPRC
Monarch	HP:0002242	Abnormal intestine morphology	26	673	0.4	0.0023	9606.ENSP00000218089,9606.ENSP00000225964,9606.ENSP00000233146,9606.ENSP00000249071,9606.ENSP00000261623,9606.ENSP00000262461,9606.ENSP00000263253,9606.ENSP00000264870,9606.ENSP00000297848,9606.ENSP00000304408,9606.ENSP00000311905,9606.ENSP00000339787,9606.ENSP00000345008,9606.ENSP00000349541,9606.ENSP00000356505,9606.ENSP00000358866,9606.ENSP00000360882,9606.ENSP00000364000,9606.ENSP00000365891,…	STAG2,COL1A1,MSH2,RAC2,CYBA,SLC12A2,EP300,F13A1,COL14A1,COL3A1,LTBP4,ACSL4,FBLN5,CAVIN1,NCF2,FLNA,COL5A1,COL5A2,WAS,CYBB,WIPF1,SIN3A,ITGB2,CYBC1,ARPC1B,PLCG2
Monarch	HP:0025032	Abnormality of digestive system physiology	50	1763	0.26	0.0024	9606.ENSP00000013070,9606.ENSP00000075120,9606.ENSP00000216639,9606.ENSP00000218089,9606.ENSP00000225964,9606.ENSP00000233146,9606.ENSP00000252268,9606.ENSP00000258145,9606.ENSP00000261405,9606.ENSP00000261416,9606.ENSP00000262461,9606.ENSP00000263253,9606.ENSP00000263579,9606.ENSP00000264870,9606.ENSP00000265686,9606.ENSP00000274137,9606.ENSP00000294053,9606.ENSP00000295550,9606.ENSP00000300527,…	UBR7,SLC2A3,VRK1,STAG2,COL1A1,MSH2,DPF2,GNS,VWF,HEXB,SLC12A2,EP300,DCPS,F13A1,TCIRG1,NDUFS6,CLPB,COL6A3,COL6A2,COL3A1,GLB1,LAMB2,LTBP4,GEMIN4,FBN1,CAVIN1,MAX,COL6A1,FLNA,NFKB2,COL5A1,HSPG2,COL5A2,WAS,FTL,SMARCA2,STAG1,WIPF1,SIN3A,CYBC1,ARPC1B,FBP1,PTPRC,SLC16A1,EMG1,ACSF3,PLCG2,CELF2,SAMHD1,VPS13C
Monarch	HP:0011123	Inflammatory abnormality of the skin	21	479	0.45	0.0025	9606.ENSP00000227266,9606.ENSP00000261623,9606.ENSP00000265131,9606.ENSP00000265686,9606.ENSP00000274217,9606.ENSP00000279227,9606.ENSP00000306920,9606.ENSP00000309714,9606.ENSP00000349541,9606.ENSP00000353408,9606.ENSP00000356505,9606.ENSP00000358983,9606.ENSP00000364080,9606.ENSP00000365891,9606.ENSP00000367851,9606.ENSP00000371638,9606.ENSP00000376330,9606.ENSP00000388909,9606.ENSP00000405338,…	CTSC,CYBA,TNC,TCIRG1,OTULINL,FERMT3,GLB1,SH3PXD2B,CAVIN1,MSN,NCF2,NFKB2,HLA-DQB1,WAS,CYBB,SMARCA2,WIPF1,CYBC1,INPP5D,PTPRC,SAMHD1
Monarch	EFO:0005213	Central corneal thickness	7	53	0.93	0.0027	9606.ENSP00000300527,9606.ENSP00000325146,9606.ENSP00000325527,9606.ENSP00000360882,9606.ENSP00000371194,9606.ENSP00000372689,9606.ENSP00000391249	COL6A2,COL12A1,FBN1,COL5A1,LSP1,STAG1,SEPTIN9
Monarch	HP:0003306	Spinal rigidity	7	53	0.93	0.0027	9606.ENSP00000295550,9606.ENSP00000300527,9606.ENSP00000325146,9606.ENSP00000349541,9606.ENSP00000355180,9606.ENSP00000363827,9606.ENSP00000498684	COL6A3,COL6A2,COL12A1,CAVIN1,COL6A1,HSPG2,FHL1
Monarch	HP:0012759	Neurodevelopmental abnormality	61	2323	0.23	0.0027	9606.ENSP00000013070,9606.ENSP00000075120,9606.ENSP00000216639,9606.ENSP00000218089,9606.ENSP00000219150,9606.ENSP00000225964,9606.ENSP00000233146,9606.ENSP00000252268,9606.ENSP00000258145,9606.ENSP00000261416,9606.ENSP00000262105,9606.ENSP00000262461,9606.ENSP00000263253,9606.ENSP00000263579,9606.ENSP00000265686,9606.ENSP00000274137,9606.ENSP00000294053,9606.ENSP00000295550,9606.ENSP00000297268,…	UBR7,SLC2A3,VRK1,STAG2,CORO1A,COL1A1,MSH2,DPF2,GNS,HEXB,MCM4,SLC12A2,EP300,DCPS,TCIRG1,NDUFS6,CLPB,COL6A3,COL1A2,COL6A2,GUSB,COL3A1,GLB1,LAMB2,MMP14,SH3PXD2B,LTBP4,GEMIN4,PNKP,PRPF31,COL12A1,FBN1,FBLN1,CAV1,ACSL4,FBLN5,CAVIN1,COL4A2,COL6A1,FLNA,NFKB2,COL5A1,EXOSC2,HSPG2,COL5A2,COL4A1,WAS,NMNAT1,SMARCA2,STAG1,WIPF1,SIN3A,FBP1,RNASET2,TUBA1A,SLC16A1,VIPAS39,EMG1,ACSF3,CELF2,SAMHD1
Monarch	HP:0001238	Slender finger	12	178	0.64	0.0029	9606.ENSP00000227266,9606.ENSP00000262461,9606.ENSP00000295550,9606.ENSP00000297268,9606.ENSP00000300527,9606.ENSP00000304408,9606.ENSP00000325146,9606.ENSP00000325527,9606.ENSP00000345008,9606.ENSP00000355180,9606.ENSP00000358866,9606.ENSP00000378402	CTSC,SLC12A2,COL6A3,COL1A2,COL6A2,COL3A1,COL12A1,FBN1,FBLN5,COL6A1,FLNA,SIN3A
Monarch	HP:0001760	Abnormal foot morphology	39	1253	0.3	0.0029	9606.ENSP00000216639,9606.ENSP00000218089,9606.ENSP00000225964,9606.ENSP00000227266,9606.ENSP00000262461,9606.ENSP00000263253,9606.ENSP00000263579,9606.ENSP00000295550,9606.ENSP00000297268,9606.ENSP00000297848,9606.ENSP00000300527,9606.ENSP00000302728,9606.ENSP00000304408,9606.ENSP00000307156,9606.ENSP00000308208,9606.ENSP00000309714,9606.ENSP00000311905,9606.ENSP00000323511,9606.ENSP00000325146,…	VRK1,STAG2,COL1A1,CTSC,SLC12A2,EP300,DCPS,COL6A3,COL1A2,COL14A1,COL6A2,GUSB,COL3A1,LAMB2,MMP14,SH3PXD2B,LTBP4,PNKP,COL12A1,FBN1,BGN,FBLN1,CAV1,ACSL4,FBLN5,FN1,CAVIN1,COL6A1,FLNA,COL5A1,HSPG2,COL5A2,COL4A1,SMARCA2,STAG1,SIN3A,VIPAS39,EMG1,FHL1
Monarch	HP:0003011	Abnormality of the musculature	62	2384	0.22	0.0029	9606.ENSP00000013070,9606.ENSP00000075120,9606.ENSP00000216639,9606.ENSP00000218089,9606.ENSP00000225964,9606.ENSP00000233146,9606.ENSP00000252268,9606.ENSP00000258145,9606.ENSP00000261416,9606.ENSP00000262461,9606.ENSP00000263253,9606.ENSP00000263579,9606.ENSP00000264870,9606.ENSP00000265686,9606.ENSP00000274137,9606.ENSP00000294053,9606.ENSP00000295550,9606.ENSP00000297268,9606.ENSP00000300527,…	UBR7,SLC2A3,VRK1,STAG2,COL1A1,MSH2,DPF2,GNS,HEXB,SLC12A2,EP300,DCPS,F13A1,TCIRG1,NDUFS6,CLPB,COL6A3,COL1A2,COL6A2,GUSB,COL3A1,GLB1,LAMB2,SH3PXD2B,LTBP4,GEMIN4,PNKP,COL12A1,FBN1,BGN,FBLN1,CAV1,ACSL4,FBLN5,CAVIN1,DNMT1,COL4A2,COL6A1,FLNA,COL5A1,HSPG2,COL5A2,COL4A1,WAS,NMNAT1,FTL,SMARCA2,STAG1,SIN3A,POP1,SEPTIN9,FBP1,RNASET2,TUBA1A,SLC16A1,VIPAS39,EMG1,ACSF3,CELF2,SAMHD1,VPS13C,FHL1
Monarch	HP:0030163	Abnormal vascular physiology	17	340	0.51	0.0029	9606.ENSP00000216968,9606.ENSP00000225964,9606.ENSP00000265686,9606.ENSP00000274137,9606.ENSP00000295550,9606.ENSP00000297268,9606.ENSP00000297848,9606.ENSP00000304408,9606.ENSP00000307156,9606.ENSP00000325527,9606.ENSP00000339191,9606.ENSP00000358866,9606.ENSP00000360882,9606.ENSP00000363827,9606.ENSP00000364000,9606.ENSP00000364979,9606.ENSP00000493536	PROCR,COL1A1,TCIRG1,NDUFS6,COL6A3,COL1A2,COL14A1,COL3A1,LAMB2,FBN1,CAV1,FLNA,COL5A1,HSPG2,COL5A2,COL4A1,SAMHD1
Monarch	HP:0001387	Joint stiffness	11	151	0.67	0.0030	9606.ENSP00000225964,9606.ENSP00000258145,9606.ENSP00000297268,9606.ENSP00000302728,9606.ENSP00000306920,9606.ENSP00000309714,9606.ENSP00000325527,9606.ENSP00000358866,9606.ENSP00000363827,9606.ENSP00000470560,9606.ENSP00000498684	COL1A1,GNS,COL1A2,GUSB,GLB1,SH3PXD2B,FBN1,FLNA,HSPG2,EMG1,FHL1
Monarch	HP:0200042	Skin ulcer	9	99	0.77	0.0031	9606.ENSP00000261623,9606.ENSP00000265686,9606.ENSP00000304408,9606.ENSP00000356505,9606.ENSP00000365891,9606.ENSP00000367851,9606.ENSP00000376330,9606.ENSP00000380948,9606.ENSP00000388909	CYBA,TCIRG1,COL3A1,NCF2,WAS,CYBB,WIPF1,ITGB2,CYBC1
Monarch	HP:0000370	Abnormality of the middle ear	21	490	0.44	0.0032	9606.ENSP00000225964,9606.ENSP00000249071,9606.ENSP00000252268,9606.ENSP00000261623,9606.ENSP00000262461,9606.ENSP00000263253,9606.ENSP00000265686,9606.ENSP00000293373,9606.ENSP00000297268,9606.ENSP00000324122,9606.ENSP00000351490,9606.ENSP00000356505,9606.ENSP00000358866,9606.ENSP00000358983,9606.ENSP00000365891,9606.ENSP00000367851,9606.ENSP00000371638,9606.ENSP00000376330,9606.ENSP00000388909,…	COL1A1,RAC2,DPF2,CYBA,SLC12A2,EP300,TCIRG1,NCKAP1L,COL1A2,PRPF31,MAX,NCF2,FLNA,NFKB2,WAS,CYBB,SMARCA2,WIPF1,CYBC1,PTPRC,PLCG2
Monarch	HP:0000782	Abnormal scapula morphology	11	153	0.67	0.0033	9606.ENSP00000265686,9606.ENSP00000295550,9606.ENSP00000300527,9606.ENSP00000304408,9606.ENSP00000307156,9606.ENSP00000325146,9606.ENSP00000325527,9606.ENSP00000355180,9606.ENSP00000358866,9606.ENSP00000363827,9606.ENSP00000498684	TCIRG1,COL6A3,COL6A2,COL3A1,LAMB2,COL12A1,FBN1,COL6A1,FLNA,HSPG2,FHL1
Monarch	HP:0001739	Abnormal nasopharynx morphology	11	153	0.67	0.0033	9606.ENSP00000249071,9606.ENSP00000252268,9606.ENSP00000258145,9606.ENSP00000263253,9606.ENSP00000302728,9606.ENSP00000306920,9606.ENSP00000358983,9606.ENSP00000360882,9606.ENSP00000364000,9606.ENSP00000365891,9606.ENSP00000376330	RAC2,DPF2,GNS,EP300,GUSB,GLB1,NFKB2,COL5A1,COL5A2,WAS,WIPF1
Monarch	HP:0006532	Recurrent pneumonia	9	100	0.76	0.0033	9606.ENSP00000249071,9606.ENSP00000261623,9606.ENSP00000345008,9606.ENSP00000356505,9606.ENSP00000358983,9606.ENSP00000365891,9606.ENSP00000367851,9606.ENSP00000376330,9606.ENSP00000388909	RAC2,CYBA,FBLN5,NCF2,NFKB2,WAS,CYBB,WIPF1,CYBC1
Monarch	HP:0001744	Splenomegaly	18	382	0.48	0.0034	9606.ENSP00000249071,9606.ENSP00000258145,9606.ENSP00000261416,9606.ENSP00000261623,9606.ENSP00000262105,9606.ENSP00000265686,9606.ENSP00000279227,9606.ENSP00000293373,9606.ENSP00000302728,9606.ENSP00000306920,9606.ENSP00000349541,9606.ENSP00000356505,9606.ENSP00000358983,9606.ENSP00000367851,9606.ENSP00000388909,9606.ENSP00000389414,9606.ENSP00000411355,9606.ENSP00000493536	RAC2,GNS,HEXB,CYBA,MCM4,TCIRG1,FERMT3,NCKAP1L,GUSB,GLB1,CAVIN1,NCF2,NFKB2,CYBB,CYBC1,TBXAS1,PTPRC,SAMHD1
Monarch	HP:0005622	Broad long bones	11	154	0.66	0.0034	9606.ENSP00000225964,9606.ENSP00000262461,9606.ENSP00000263253,9606.ENSP00000297268,9606.ENSP00000323511,9606.ENSP00000325527,9606.ENSP00000327336,9606.ENSP00000358866,9606.ENSP00000361433,9606.ENSP00000363827,9606.ENSP00000371638	COL1A1,SLC12A2,EP300,COL1A2,PNKP,FBN1,BGN,FLNA,EXOSC2,HSPG2,SMARCA2
Monarch	HP:0025615	Abscess	7	56	0.91	0.0034	9606.ENSP00000227266,9606.ENSP00000249071,9606.ENSP00000261623,9606.ENSP00000356505,9606.ENSP00000367851,9606.ENSP00000380948,9606.ENSP00000388909	CTSC,RAC2,CYBA,NCF2,CYBB,ITGB2,CYBC1
Monarch	HP:0003367	Abnormal femoral neck morphology	10	127	0.7	0.0035	9606.ENSP00000225964,9606.ENSP00000262461,9606.ENSP00000265686,9606.ENSP00000297268,9606.ENSP00000306920,9606.ENSP00000327336,9606.ENSP00000346839,9606.ENSP00000358866,9606.ENSP00000363827,9606.ENSP00000385787	COL1A1,SLC12A2,TCIRG1,COL1A2,GLB1,BGN,FN1,FLNA,HSPG2,POP1
Monarch	HP:0009811	Abnormality of the elbow	14	249	0.56	0.0040	9606.ENSP00000225964,9606.ENSP00000295550,9606.ENSP00000300527,9606.ENSP00000325146,9606.ENSP00000325527,9606.ENSP00000327336,9606.ENSP00000355180,9606.ENSP00000358866,9606.ENSP00000360882,9606.ENSP00000363827,9606.ENSP00000364000,9606.ENSP00000372689,9606.ENSP00000385787,9606.ENSP00000498684	COL1A1,COL6A3,COL6A2,COL12A1,FBN1,BGN,COL6A1,FLNA,COL5A1,HSPG2,COL5A2,STAG1,POP1,FHL1
Monarch	HP:0003691	Scapular winging	8	80	0.81	0.0041	9606.ENSP00000295550,9606.ENSP00000300527,9606.ENSP00000307156,9606.ENSP00000325146,9606.ENSP00000325527,9606.ENSP00000355180,9606.ENSP00000358866,9606.ENSP00000498684	COL6A3,COL6A2,LAMB2,COL12A1,FBN1,COL6A1,FLNA,FHL1
Monarch	HP:0008081	Pes valgus	6	39	1.0	0.0041	9606.ENSP00000295550,9606.ENSP00000300527,9606.ENSP00000325146,9606.ENSP00000325527,9606.ENSP00000355180,9606.ENSP00000358866	COL6A3,COL6A2,COL12A1,FBN1,COL6A1,FLNA
Monarch	HP:0001027	Soft, doughy skin	4	11	1.37	0.0043	9606.ENSP00000225964,9606.ENSP00000297268,9606.ENSP00000360882,9606.ENSP00000364000	COL1A1,COL1A2,COL5A1,COL5A2
Monarch	HP:0100297	Increased endomysial connective tissue	4	11	1.37	0.0043	9606.ENSP00000295550,9606.ENSP00000300527,9606.ENSP00000325146,9606.ENSP00000355180	COL6A3,COL6A2,COL12A1,COL6A1
Monarch	HP:0006535	Recurrent intrapulmonary hemorrhage	3	3	1.81	0.0046	9606.ENSP00000304408,9606.ENSP00000365891,9606.ENSP00000376330	COL3A1,WAS,WIPF1
Monarch	HP:0025014	Subcutaneous spheroids	3	3	1.81	0.0046	9606.ENSP00000225964,9606.ENSP00000360882,9606.ENSP00000364000	COL1A1,COL5A1,COL5A2
Monarch	HP:0012719	Functional abnormality of the gastrointestinal tract	29	840	0.35	0.0049	9606.ENSP00000013070,9606.ENSP00000075120,9606.ENSP00000218089,9606.ENSP00000225964,9606.ENSP00000233146,9606.ENSP00000258145,9606.ENSP00000261405,9606.ENSP00000262461,9606.ENSP00000263253,9606.ENSP00000264870,9606.ENSP00000265686,9606.ENSP00000304408,9606.ENSP00000307156,9606.ENSP00000311905,9606.ENSP00000321706,9606.ENSP00000325527,9606.ENSP00000349541,9606.ENSP00000358866,9606.ENSP00000358983,…	UBR7,SLC2A3,STAG2,COL1A1,MSH2,GNS,VWF,SLC12A2,EP300,F13A1,TCIRG1,COL3A1,LAMB2,LTBP4,GEMIN4,FBN1,CAVIN1,FLNA,NFKB2,COL5A1,COL5A2,WAS,FTL,STAG1,WIPF1,CYBC1,ARPC1B,PLCG2,CELF2
Monarch	HP:0001270	Motor delay	25	673	0.38	0.0051	9606.ENSP00000218089,9606.ENSP00000225964,9606.ENSP00000252268,9606.ENSP00000262461,9606.ENSP00000263253,9606.ENSP00000263579,9606.ENSP00000294053,9606.ENSP00000295550,9606.ENSP00000297268,9606.ENSP00000300527,9606.ENSP00000304408,9606.ENSP00000309714,9606.ENSP00000311905,9606.ENSP00000323511,9606.ENSP00000325146,9606.ENSP00000325527,9606.ENSP00000331544,9606.ENSP00000345008,9606.ENSP00000355180,…	STAG2,COL1A1,DPF2,SLC12A2,EP300,DCPS,CLPB,COL6A3,COL1A2,COL6A2,COL3A1,SH3PXD2B,LTBP4,PNKP,COL12A1,FBN1,FBLN1,FBLN5,COL6A1,FLNA,COL5A1,EXOSC2,COL5A2,SMARCA2,TUBA1A
Monarch	HP:0001287	Meningitis	6	41	0.97	0.0051	9606.ENSP00000261623,9606.ENSP00000356505,9606.ENSP00000365891,9606.ENSP00000367851,9606.ENSP00000376330,9606.ENSP00000388909	CYBA,NCF2,WAS,CYBB,WIPF1,CYBC1
Monarch	HP:0010674	Abnormality of the curvature of the vertebral column	32	975	0.32	0.0051	9606.ENSP00000218089,9606.ENSP00000225964,9606.ENSP00000252268,9606.ENSP00000261416,9606.ENSP00000262461,9606.ENSP00000263253,9606.ENSP00000295550,9606.ENSP00000297268,9606.ENSP00000300527,9606.ENSP00000302728,9606.ENSP00000304408,9606.ENSP00000306920,9606.ENSP00000307156,9606.ENSP00000309714,9606.ENSP00000311905,9606.ENSP00000323511,9606.ENSP00000325146,9606.ENSP00000325527,9606.ENSP00000327336,…	STAG2,COL1A1,DPF2,HEXB,SLC12A2,EP300,COL6A3,COL1A2,COL6A2,GUSB,COL3A1,GLB1,LAMB2,SH3PXD2B,LTBP4,PNKP,COL12A1,FBN1,BGN,FN1,CAVIN1,COL6A1,FLNA,COL5A1,HSPG2,COL5A2,SMARCA2,STAG1,SIN3A,POP1,SAMHD1,FHL1
Monarch	HP:0100790	Hernia	19	435	0.45	0.0051	9606.ENSP00000218089,9606.ENSP00000225964,9606.ENSP00000252268,9606.ENSP00000297268,9606.ENSP00000302728,9606.ENSP00000304408,9606.ENSP00000306920,9606.ENSP00000308208,9606.ENSP00000309714,9606.ENSP00000311905,9606.ENSP00000323511,9606.ENSP00000325527,9606.ENSP00000345008,9606.ENSP00000358866,9606.ENSP00000360882,9606.ENSP00000363827,9606.ENSP00000364000,9606.ENSP00000371638,9606.ENSP00000378402	STAG2,COL1A1,DPF2,COL1A2,GUSB,COL3A1,GLB1,MMP14,SH3PXD2B,LTBP4,PNKP,FBN1,FBLN5,FLNA,COL5A1,HSPG2,COL5A2,SMARCA2,SIN3A
Monarch	HP:0001482	Subcutaneous nodule	7	61	0.87	0.0052	9606.ENSP00000225964,9606.ENSP00000279227,9606.ENSP00000304408,9606.ENSP00000308208,9606.ENSP00000325527,9606.ENSP00000360882,9606.ENSP00000364000	COL1A1,FERMT3,COL3A1,MMP14,FBN1,COL5A1,COL5A2
Monarch	HP:0001627	Abnormal heart morphology	37	1206	0.3	0.0052	9606.ENSP00000013070,9606.ENSP00000218089,9606.ENSP00000225964,9606.ENSP00000233146,9606.ENSP00000252268,9606.ENSP00000258145,9606.ENSP00000261405,9606.ENSP00000261416,9606.ENSP00000262461,9606.ENSP00000263253,9606.ENSP00000264187,9606.ENSP00000265686,9606.ENSP00000274137,9606.ENSP00000294053,9606.ENSP00000297268,9606.ENSP00000302728,9606.ENSP00000304408,9606.ENSP00000306920,9606.ENSP00000307156,…	UBR7,STAG2,COL1A1,MSH2,DPF2,GNS,VWF,HEXB,SLC12A2,EP300,NID1,TCIRG1,NDUFS6,CLPB,COL1A2,GUSB,COL3A1,GLB1,LAMB2,MMP14,SH3PXD2B,LTBP4,PNKP,FBN1,CAV1,FBLN5,FN1,CAVIN1,FLNA,COL5A1,HSPG2,COL5A2,SMARCA2,SIN3A,VIPAS39,SAMHD1,FHL1
Monarch	HP:0004942	Aortic aneurysm	10	135	0.68	0.0052	9606.ENSP00000225964,9606.ENSP00000262461,9606.ENSP00000297268,9606.ENSP00000304408,9606.ENSP00000325527,9606.ENSP00000345008,9606.ENSP00000358866,9606.ENSP00000360882,9606.ENSP00000364000,9606.ENSP00000493536	COL1A1,SLC12A2,COL1A2,COL3A1,FBN1,FBLN5,FLNA,COL5A1,COL5A2,SAMHD1
Monarch	HP:0003366	Abnormal femoral neck/head morphology	11	164	0.64	0.0053	9606.ENSP00000225964,9606.ENSP00000262461,9606.ENSP00000263253,9606.ENSP00000265686,9606.ENSP00000297268,9606.ENSP00000306920,9606.ENSP00000327336,9606.ENSP00000346839,9606.ENSP00000358866,9606.ENSP00000363827,9606.ENSP00000385787	COL1A1,SLC12A2,EP300,TCIRG1,COL1A2,GLB1,BGN,FN1,FLNA,HSPG2,POP1
Monarch	HP:0004947	Arteriovenous fistula	4	12	1.33	0.0053	9606.ENSP00000225964,9606.ENSP00000304408,9606.ENSP00000360882,9606.ENSP00000364000	COL1A1,COL3A1,COL5A1,COL5A2
Monarch	HP:0011876	Abnormal platelet volume	5	25	1.11	0.0053	9606.ENSP00000217133,9606.ENSP00000358866,9606.ENSP00000365891,9606.ENSP00000376330,9606.ENSP00000389631	TUBB1,FLNA,WAS,WIPF1,ARPC1B
Monarch	HP:0003010	Prolonged bleeding time	6	42	0.96	0.0055	9606.ENSP00000225964,9606.ENSP00000261405,9606.ENSP00000360882,9606.ENSP00000364000,9606.ENSP00000365891,9606.ENSP00000376330	COL1A1,VWF,COL5A1,COL5A2,WAS,WIPF1
Monarch	HP:0011450	Unusual CNS infection	7	62	0.86	0.0055	9606.ENSP00000261623,9606.ENSP00000293373,9606.ENSP00000356505,9606.ENSP00000365891,9606.ENSP00000367851,9606.ENSP00000376330,9606.ENSP00000388909	CYBA,NCKAP1L,NCF2,WAS,CYBB,WIPF1,CYBC1
Monarch	EFO:0005091	Monocyte count	24	639	0.38	0.0057	9606.ENSP00000225964,9606.ENSP00000227266,9606.ENSP00000230340,9606.ENSP00000258787,9606.ENSP00000262865,9606.ENSP00000263849,9606.ENSP00000264832,9606.ENSP00000316029,9606.ENSP00000324422,9606.ENSP00000339191,9606.ENSP00000343023,9606.ENSP00000346839,9606.ENSP00000351908,9606.ENSP00000352516,9606.ENSP00000353654,9606.ENSP00000364979,9606.ENSP00000371194,9606.ENSP00000373657,9606.ENSP00000378409,…	COL1A1,CTSC,BYSL,MYO1G,BPI,ZC2HC1A,ICAM1,TLN1,ZYX,CAV1,SP100,FN1,MAP3K5,DNMT1,COL4A2,COL4A1,LSP1,NCBP3,VSIR,TBXAS1,HLA-DPA1,INPP5D,PTPRC,MYO1F
Monarch	HP:0012443	Abnormality of brain morphology	58	2254	0.22	0.0060	9606.ENSP00000075120,9606.ENSP00000216639,9606.ENSP00000216968,9606.ENSP00000218089,9606.ENSP00000225964,9606.ENSP00000227266,9606.ENSP00000233146,9606.ENSP00000252268,9606.ENSP00000262105,9606.ENSP00000262461,9606.ENSP00000263253,9606.ENSP00000263579,9606.ENSP00000264187,9606.ENSP00000264870,9606.ENSP00000265686,9606.ENSP00000274137,9606.ENSP00000294053,9606.ENSP00000295550,9606.ENSP00000297848,…	SLC2A3,VRK1,PROCR,STAG2,COL1A1,CTSC,MSH2,DPF2,MCM4,SLC12A2,EP300,DCPS,NID1,F13A1,TCIRG1,NDUFS6,CLPB,COL6A3,COL14A1,GUSB,COL3A1,GLB1,GEMIN4,PNKP,FBN1,BGN,FBLN1,CAV1,ACSL4,FBLN5,FN1,MAX,DNMT1,COL4A2,FLNA,NFKB2,COL5A1,EXOSC2,HSPG2,COL5A2,COL4A1,WAS,NMNAT1,FTL,SMARCA2,STAG1,WIPF1,SIN3A,PLD3,FBP1,RNASET2,TUBA1A,VIPAS39,EMG1,ACSF3,CELF2,SAMHD1,VPS13C
Monarch	HP:0030089	Abnormal muscle fiber protein expression	5	26	1.09	0.0061	9606.ENSP00000295550,9606.ENSP00000300527,9606.ENSP00000325146,9606.ENSP00000355180,9606.ENSP00000498684	COL6A3,COL6A2,COL12A1,COL6A1,FHL1
Monarch	HP:0000246	Sinusitis	10	139	0.67	0.0062	9606.ENSP00000249071,9606.ENSP00000261623,9606.ENSP00000356505,9606.ENSP00000358983,9606.ENSP00000360882,9606.ENSP00000364000,9606.ENSP00000365891,9606.ENSP00000367851,9606.ENSP00000376330,9606.ENSP00000388909	RAC2,CYBA,NCF2,NFKB2,COL5A1,COL5A2,WAS,CYBB,WIPF1,CYBC1
Monarch	HP:0100721	Mediastinal lymphadenopathy	4	13	1.3	0.0066	9606.ENSP00000261623,9606.ENSP00000356505,9606.ENSP00000367851,9606.ENSP00000388909	CYBA,NCF2,CYBB,CYBC1
Monarch	HP:0001888	Lymphopenia	9	114	0.71	0.0070	9606.ENSP00000219150,9606.ENSP00000249071,9606.ENSP00000265686,9606.ENSP00000353408,9606.ENSP00000358983,9606.ENSP00000365891,9606.ENSP00000376330,9606.ENSP00000388909,9606.ENSP00000411355	CORO1A,RAC2,TCIRG1,MSN,NFKB2,WAS,WIPF1,CYBC1,PTPRC
Monarch	HP:0003300	Ovoid vertebral bodies	5	27	1.08	0.0070	9606.ENSP00000258145,9606.ENSP00000306920,9606.ENSP00000325527,9606.ENSP00000346839,9606.ENSP00000385787	GNS,GLB1,FBN1,FN1,POP1
Monarch	HP:0001551	Abnormal umbilicus morphology	13	235	0.55	0.0071	9606.ENSP00000225964,9606.ENSP00000302728,9606.ENSP00000304408,9606.ENSP00000309714,9606.ENSP00000311905,9606.ENSP00000323511,9606.ENSP00000325527,9606.ENSP00000345008,9606.ENSP00000349541,9606.ENSP00000358866,9606.ENSP00000360882,9606.ENSP00000363827,9606.ENSP00000364000	COL1A1,GUSB,COL3A1,SH3PXD2B,LTBP4,PNKP,FBN1,FBLN5,CAVIN1,FLNA,COL5A1,HSPG2,COL5A2
Monarch	HP:0002723	Absence of bactericidal oxidative respiratory burst in phagocytes	3	4	1.68	0.0071	9606.ENSP00000261623,9606.ENSP00000356505,9606.ENSP00000367851	CYBA,NCF2,CYBB
Monarch	HP:0002740	Recurrent E. coli infections	3	4	1.68	0.0071	9606.ENSP00000261623,9606.ENSP00000356505,9606.ENSP00000367851	CYBA,NCF2,CYBB
Monarch	HP:0002741	Recurrent Serratia marcescens infections	3	4	1.68	0.0071	9606.ENSP00000261623,9606.ENSP00000356505,9606.ENSP00000367851	CYBA,NCF2,CYBB
Monarch	HP:0002842	Recurrent Burkholderia cepacia infections	3	4	1.68	0.0071	9606.ENSP00000261623,9606.ENSP00000356505,9606.ENSP00000367851	CYBA,NCF2,CYBB
Monarch	HP:0007417	Discoid lupus rash	3	4	1.68	0.0071	9606.ENSP00000261623,9606.ENSP00000356505,9606.ENSP00000367851	CYBA,NCF2,CYBB
Monarch	HP:0010647	Abnormal elasticity of skin	11	172	0.61	0.0071	9606.ENSP00000225964,9606.ENSP00000297268,9606.ENSP00000304408,9606.ENSP00000311905,9606.ENSP00000325146,9606.ENSP00000325527,9606.ENSP00000345008,9606.ENSP00000358866,9606.ENSP00000360882,9606.ENSP00000364000,9606.ENSP00000371638	COL1A1,COL1A2,COL3A1,LTBP4,COL12A1,FBN1,FBLN5,FLNA,COL5A1,COL5A2,SMARCA2
Monarch	HP:0025509	Piezogenic pedal papules	3	4	1.68	0.0071	9606.ENSP00000225964,9606.ENSP00000360882,9606.ENSP00000364000	COL1A1,COL5A1,COL5A2
Monarch	HP:0002817	Abnormality of the upper limb	41	1426	0.27	0.0075	9606.ENSP00000013070,9606.ENSP00000218089,9606.ENSP00000225964,9606.ENSP00000227266,9606.ENSP00000252268,9606.ENSP00000261405,9606.ENSP00000262461,9606.ENSP00000263253,9606.ENSP00000293373,9606.ENSP00000295550,9606.ENSP00000297268,9606.ENSP00000297848,9606.ENSP00000300527,9606.ENSP00000302728,9606.ENSP00000304408,9606.ENSP00000306920,9606.ENSP00000307156,9606.ENSP00000308208,9606.ENSP00000309714,…	UBR7,STAG2,COL1A1,CTSC,DPF2,VWF,SLC12A2,EP300,NCKAP1L,COL6A3,COL1A2,COL14A1,COL6A2,GUSB,COL3A1,GLB1,LAMB2,MMP14,SH3PXD2B,PNKP,COL12A1,FBN1,BGN,FBLN1,CAV1,ACSL4,FBLN5,FN1,CAVIN1,COL6A1,FLNA,COL5A1,EXOSC2,HSPG2,COL5A2,SMARCA2,STAG1,SIN3A,POP1,EMG1,FHL1
Monarch	HP:0000765	Abnormal thorax morphology	26	743	0.35	0.0080	9606.ENSP00000225964,9606.ENSP00000258145,9606.ENSP00000262461,9606.ENSP00000265686,9606.ENSP00000295550,9606.ENSP00000297268,9606.ENSP00000300527,9606.ENSP00000302728,9606.ENSP00000304408,9606.ENSP00000306920,9606.ENSP00000307156,9606.ENSP00000308208,9606.ENSP00000309714,9606.ENSP00000325146,9606.ENSP00000325527,9606.ENSP00000327336,9606.ENSP00000345008,9606.ENSP00000346839,9606.ENSP00000355180,…	COL1A1,GNS,SLC12A2,TCIRG1,COL6A3,COL1A2,COL6A2,GUSB,COL3A1,GLB1,LAMB2,MMP14,SH3PXD2B,COL12A1,FBN1,BGN,FBLN5,FN1,COL6A1,FLNA,COL5A1,HSPG2,COL5A2,SIN3A,POP1,FHL1
Monarch	HP:0003043	Abnormal shoulder morphology	8	91	0.75	0.0080	9606.ENSP00000225964,9606.ENSP00000262461,9606.ENSP00000297268,9606.ENSP00000325146,9606.ENSP00000358866,9606.ENSP00000360882,9606.ENSP00000363827,9606.ENSP00000364000	COL1A1,SLC12A2,COL1A2,COL12A1,FLNA,COL5A1,HSPG2,COL5A2
Monarch	HP:0000478	Abnormality of the eye	69	2876	0.19	0.0086	9606.ENSP00000013070,9606.ENSP00000052754,9606.ENSP00000075120,9606.ENSP00000218089,9606.ENSP00000225964,9606.ENSP00000233146,9606.ENSP00000252268,9606.ENSP00000261416,9606.ENSP00000261623,9606.ENSP00000262461,9606.ENSP00000263253,9606.ENSP00000263579,9606.ENSP00000264187,9606.ENSP00000265686,9606.ENSP00000274137,9606.ENSP00000294053,9606.ENSP00000295550,9606.ENSP00000297268,9606.ENSP00000300527,…	UBR7,DCN,SLC2A3,STAG2,COL1A1,MSH2,DPF2,HEXB,CYBA,SLC12A2,EP300,DCPS,NID1,TCIRG1,NDUFS6,CLPB,COL6A3,COL1A2,COL6A2,GUSB,COL3A1,GLB1,LAMB2,MMP14,SH3PXD2B,LTBP4,GEMIN4,PNKP,PRPF31,COL12A1,FBN1,BGN,FBLN1,CAV1,FBLN5,MAX,DNMT1,COL4A2,COL6A1,NCF2,FLNA,NFKB2,COL5A1,EXOSC2,HSPG2,COL5A2,COL4A1,WAS,NMNAT1,FTL,CYBB,RBBP7,SMARCA2,STAG1,WIPF1,SIN3A,PLD3,CYBC1,SEPTIN9,TGFBI,RNASET2,KPNA2,SLC16A1,VIM,PLCG2,CELF2,…
Monarch	HP:0003310	Abnormality of the odontoid process	5	29	1.05	0.0088	9606.ENSP00000302728,9606.ENSP00000306920,9606.ENSP00000327336,9606.ENSP00000346839,9606.ENSP00000358866	GUSB,GLB1,BGN,FN1,FLNA
Monarch	HP:0010511	Long toe	5	29	1.05	0.0088	9606.ENSP00000295550,9606.ENSP00000300527,9606.ENSP00000325146,9606.ENSP00000325527,9606.ENSP00000355180	COL6A3,COL6A2,COL12A1,FBN1,COL6A1
Monarch	HP:0011804	Abnormal muscle physiology	54	2088	0.22	0.0088	9606.ENSP00000013070,9606.ENSP00000075120,9606.ENSP00000216639,9606.ENSP00000218089,9606.ENSP00000225964,9606.ENSP00000233146,9606.ENSP00000252268,9606.ENSP00000261416,9606.ENSP00000262461,9606.ENSP00000263253,9606.ENSP00000263579,9606.ENSP00000265686,9606.ENSP00000274137,9606.ENSP00000294053,9606.ENSP00000295550,9606.ENSP00000297268,9606.ENSP00000300527,9606.ENSP00000302728,9606.ENSP00000306920,…	UBR7,SLC2A3,VRK1,STAG2,COL1A1,MSH2,DPF2,HEXB,SLC12A2,EP300,DCPS,TCIRG1,NDUFS6,CLPB,COL6A3,COL1A2,COL6A2,GUSB,GLB1,LAMB2,LTBP4,GEMIN4,PNKP,COL12A1,FBN1,FBLN1,CAV1,ACSL4,FBLN5,CAVIN1,DNMT1,COL4A2,COL6A1,FLNA,COL5A1,HSPG2,COL5A2,COL4A1,NMNAT1,FTL,SMARCA2,STAG1,SIN3A,SEPTIN9,FBP1,RNASET2,TUBA1A,SLC16A1,VIPAS39,ACSF3,CELF2,SAMHD1,VPS13C,FHL1
Monarch	HP:0012638	Abnormal nervous system physiology	74	3154	0.18	0.0091	9606.ENSP00000013070,9606.ENSP00000075120,9606.ENSP00000216639,9606.ENSP00000218089,9606.ENSP00000219150,9606.ENSP00000225964,9606.ENSP00000233146,9606.ENSP00000252268,9606.ENSP00000258145,9606.ENSP00000261416,9606.ENSP00000262105,9606.ENSP00000262461,9606.ENSP00000263253,9606.ENSP00000263579,9606.ENSP00000264187,9606.ENSP00000265686,9606.ENSP00000274137,9606.ENSP00000294053,9606.ENSP00000295550,…	UBR7,SLC2A3,VRK1,STAG2,CORO1A,COL1A1,MSH2,DPF2,GNS,HEXB,MCM4,SLC12A2,EP300,DCPS,NID1,TCIRG1,NDUFS6,CLPB,COL6A3,COL1A2,COL6A2,GUSB,COL3A1,GLB1,LAMB2,MMP14,SH3PXD2B,LTBP4,STAB1,GEMIN4,PNKP,PRPF31,COL12A1,FBN1,FBLN1,CAV1,ACSL4,FBLN5,FN1,CAVIN1,MAX,DNMT1,COL4A2,COL6A1,FLNA,NFKB2,COL5A1,EXOSC2,HSPG2,COL5A2,COL4A1,WAS,NMNAT1,FTL,SMARCA2,STAG1,WIPF1,SIN3A,PLD3,TBXAS1,SEPTIN9,FBP1,TGFBI,RNASET2,TUBA1A,SL…
Monarch	HP:0001883	Talipes	16	349	0.47	0.0094	9606.ENSP00000225964,9606.ENSP00000295550,9606.ENSP00000297268,9606.ENSP00000300527,9606.ENSP00000302728,9606.ENSP00000304408,9606.ENSP00000307156,9606.ENSP00000309714,9606.ENSP00000325146,9606.ENSP00000325527,9606.ENSP00000355180,9606.ENSP00000358866,9606.ENSP00000360882,9606.ENSP00000363827,9606.ENSP00000364000,9606.ENSP00000452181	COL1A1,COL6A3,COL1A2,COL6A2,GUSB,COL3A1,LAMB2,SH3PXD2B,COL12A1,FBN1,COL6A1,FLNA,COL5A1,HSPG2,COL5A2,VIPAS39
Monarch	HP:0003731	Quadriceps muscle weakness	4	15	1.23	0.0095	9606.ENSP00000295550,9606.ENSP00000300527,9606.ENSP00000325146,9606.ENSP00000355180	COL6A3,COL6A2,COL12A1,COL6A1
Monarch	HP:0003045	Abnormal patella morphology	7	70	0.81	0.0096	9606.ENSP00000013070,9606.ENSP00000225964,9606.ENSP00000263253,9606.ENSP00000325146,9606.ENSP00000358866,9606.ENSP00000360882,9606.ENSP00000364000	UBR7,COL1A1,EP300,COL12A1,FLNA,COL5A1,COL5A2
Monarch	HP:0000403	Recurrent otitis media	9	121	0.68	0.0097	9606.ENSP00000249071,9606.ENSP00000252268,9606.ENSP00000293373,9606.ENSP00000358866,9606.ENSP00000358983,9606.ENSP00000365891,9606.ENSP00000371638,9606.ENSP00000376330,9606.ENSP00000482457	RAC2,DPF2,NCKAP1L,FLNA,NFKB2,WAS,SMARCA2,WIPF1,PLCG2
Monarch	HP:0003327	Axial muscle weakness	5	30	1.03	0.0097	9606.ENSP00000295550,9606.ENSP00000300527,9606.ENSP00000307156,9606.ENSP00000325146,9606.ENSP00000355180	COL6A3,COL6A2,LAMB2,COL12A1,COL6A1
Monarch	HP:0001974	Leukocytosis	8	95	0.73	0.0099	9606.ENSP00000249071,9606.ENSP00000265686,9606.ENSP00000279227,9606.ENSP00000293373,9606.ENSP00000365891,9606.ENSP00000376330,9606.ENSP00000380948,9606.ENSP00000389631	RAC2,TCIRG1,FERMT3,NCKAP1L,WAS,WIPF1,ITGB2,ARPC1B
Monarch	HP:0001999	Abnormal facial shape	31	978	0.31	0.0099	9606.ENSP00000218089,9606.ENSP00000225964,9606.ENSP00000252268,9606.ENSP00000258145,9606.ENSP00000261416,9606.ENSP00000262461,9606.ENSP00000263253,9606.ENSP00000263579,9606.ENSP00000265686,9606.ENSP00000294053,9606.ENSP00000295550,9606.ENSP00000297268,9606.ENSP00000300527,9606.ENSP00000302728,9606.ENSP00000304408,9606.ENSP00000306920,9606.ENSP00000307156,9606.ENSP00000308208,9606.ENSP00000309714,…	STAG2,COL1A1,DPF2,GNS,HEXB,SLC12A2,EP300,DCPS,TCIRG1,CLPB,COL6A3,COL1A2,COL6A2,GUSB,COL3A1,GLB1,LAMB2,MMP14,SH3PXD2B,FBN1,CAV1,FBLN5,CAVIN1,COL6A1,FLNA,HSPG2,SMARCA2,STAG1,SIN3A,SEPTIN9,RNASET2
Monarch	HP:0002724	Recurrent Aspergillus infections	3	5	1.59	0.0100	9606.ENSP00000261623,9606.ENSP00000356505,9606.ENSP00000367851	CYBA,NCF2,CYBB
Monarch	HP:0002742	Recurrent Klebsiella infections	3	5	1.59	0.0100	9606.ENSP00000261623,9606.ENSP00000356505,9606.ENSP00000367851	CYBA,NCF2,CYBB
Monarch	HP:0002955	Granulomatosis	3	5	1.59	0.0100	9606.ENSP00000261623,9606.ENSP00000356505,9606.ENSP00000367851	CYBA,NCF2,CYBB
Monarch	HP:0003206	Decreased activity of NADPH oxidase	3	5	1.59	0.0100	9606.ENSP00000261623,9606.ENSP00000356505,9606.ENSP00000367851	CYBA,NCF2,CYBB
Monarch	HP:0005537	Decreased mean platelet volume	3	5	1.59	0.0100	9606.ENSP00000365891,9606.ENSP00000376330,9606.ENSP00000389631	WAS,WIPF1,ARPC1B
Monarch	HP:0012718	Morphological abnormality of the gastrointestinal tract	28	845	0.33	0.0100	9606.ENSP00000218089,9606.ENSP00000225964,9606.ENSP00000233146,9606.ENSP00000249071,9606.ENSP00000261405,9606.ENSP00000261623,9606.ENSP00000262461,9606.ENSP00000263253,9606.ENSP00000264870,9606.ENSP00000297848,9606.ENSP00000304408,9606.ENSP00000311905,9606.ENSP00000339787,9606.ENSP00000345008,9606.ENSP00000349541,9606.ENSP00000356505,9606.ENSP00000358866,9606.ENSP00000358983,9606.ENSP00000360882,…	STAG2,COL1A1,MSH2,RAC2,VWF,CYBA,SLC12A2,EP300,F13A1,COL14A1,COL3A1,LTBP4,ACSL4,FBLN5,CAVIN1,NCF2,FLNA,NFKB2,COL5A1,COL5A2,WAS,CYBB,WIPF1,SIN3A,ITGB2,CYBC1,ARPC1B,PLCG2
Monarch	HP:0005656	Positional foot deformity	16	354	0.46	0.0103	9606.ENSP00000225964,9606.ENSP00000295550,9606.ENSP00000297268,9606.ENSP00000300527,9606.ENSP00000302728,9606.ENSP00000304408,9606.ENSP00000307156,9606.ENSP00000309714,9606.ENSP00000325146,9606.ENSP00000325527,9606.ENSP00000355180,9606.ENSP00000358866,9606.ENSP00000360882,9606.ENSP00000363827,9606.ENSP00000364000,9606.ENSP00000452181	COL1A1,COL6A3,COL1A2,COL6A2,GUSB,COL3A1,LAMB2,SH3PXD2B,COL12A1,FBN1,COL6A1,FLNA,COL5A1,HSPG2,COL5A2,VIPAS39
Monarch	HP:0001155	Abnormality of the hand	38	1312	0.27	0.0105	9606.ENSP00000013070,9606.ENSP00000218089,9606.ENSP00000225964,9606.ENSP00000227266,9606.ENSP00000252268,9606.ENSP00000261405,9606.ENSP00000262461,9606.ENSP00000263253,9606.ENSP00000293373,9606.ENSP00000295550,9606.ENSP00000297268,9606.ENSP00000297848,9606.ENSP00000300527,9606.ENSP00000302728,9606.ENSP00000304408,9606.ENSP00000306920,9606.ENSP00000307156,9606.ENSP00000308208,9606.ENSP00000309714,…	UBR7,STAG2,COL1A1,CTSC,DPF2,VWF,SLC12A2,EP300,NCKAP1L,COL6A3,COL1A2,COL14A1,COL6A2,GUSB,COL3A1,GLB1,LAMB2,MMP14,SH3PXD2B,PNKP,COL12A1,FBN1,BGN,FBLN1,CAV1,ACSL4,FBLN5,CAVIN1,COL6A1,FLNA,COL5A1,EXOSC2,HSPG2,COL5A2,SMARCA2,STAG1,SIN3A,EMG1
Monarch	HP:0025033	Abnormality of digestive system morphology	28	849	0.33	0.0105	9606.ENSP00000218089,9606.ENSP00000225964,9606.ENSP00000233146,9606.ENSP00000249071,9606.ENSP00000261405,9606.ENSP00000261623,9606.ENSP00000262461,9606.ENSP00000263253,9606.ENSP00000264870,9606.ENSP00000297848,9606.ENSP00000304408,9606.ENSP00000311905,9606.ENSP00000339787,9606.ENSP00000345008,9606.ENSP00000349541,9606.ENSP00000356505,9606.ENSP00000358866,9606.ENSP00000358983,9606.ENSP00000360882,…	STAG2,COL1A1,MSH2,RAC2,VWF,CYBA,SLC12A2,EP300,F13A1,COL14A1,COL3A1,LTBP4,ACSL4,FBLN5,CAVIN1,NCF2,FLNA,NFKB2,COL5A1,COL5A2,WAS,CYBB,WIPF1,SIN3A,ITGB2,CYBC1,ARPC1B,PLCG2
Monarch	HP:0031364	Ecchymosis	5	31	1.02	0.0106	9606.ENSP00000225964,9606.ENSP00000264870,9606.ENSP00000304408,9606.ENSP00000360882,9606.ENSP00000364000	COL1A1,F13A1,COL3A1,COL5A1,COL5A2
Monarch	EFO:0003843	Pain	16	356	0.46	0.0107	9606.ENSP00000225964,9606.ENSP00000233146,9606.ENSP00000261416,9606.ENSP00000265686,9606.ENSP00000304408,9606.ENSP00000325527,9606.ENSP00000351490,9606.ENSP00000358866,9606.ENSP00000360882,9606.ENSP00000364000,9606.ENSP00000365891,9606.ENSP00000372689,9606.ENSP00000376330,9606.ENSP00000480987,9606.ENSP00000482457,9606.ENSP00000498684	COL1A1,MSH2,HEXB,TCIRG1,COL3A1,FBN1,MAX,FLNA,COL5A1,COL5A2,WAS,STAG1,WIPF1,MCM3,PLCG2,FHL1
Monarch	HP:0001939	Abnormality of metabolism/homeostasis	55	2168	0.21	0.0107	9606.ENSP00000075120,9606.ENSP00000218089,9606.ENSP00000225964,9606.ENSP00000249071,9606.ENSP00000258145,9606.ENSP00000261416,9606.ENSP00000261623,9606.ENSP00000262105,9606.ENSP00000262461,9606.ENSP00000265686,9606.ENSP00000274137,9606.ENSP00000293373,9606.ENSP00000294053,9606.ENSP00000295550,9606.ENSP00000297268,9606.ENSP00000300527,9606.ENSP00000302728,9606.ENSP00000304408,9606.ENSP00000306920,…	SLC2A3,STAG2,COL1A1,RAC2,GNS,HEXB,CYBA,MCM4,SLC12A2,TCIRG1,NDUFS6,NCKAP1L,CLPB,COL6A3,COL1A2,COL6A2,GUSB,COL3A1,GLB1,LAMB2,MMP14,LTBP4,GEMIN4,PRPF31,COL12A1,FBN1,CAV1,FN1,CAVIN1,MAX,DNMT1,MSN,COL6A1,NCF2,FLNA,NFKB2,COL5A1,HSPG2,COL5A2,COL4A1,WAS,FTL,CYBB,SMARCA2,WIPF1,CYBC1,ARPC1B,FBP1,TGFBI,SLC16A1,VIPAS39,ACSF3,PLCG2,SAMHD1,FHL1
Monarch	HP:0002813	Abnormality of limb bone morphology	41	1459	0.26	0.0107	9606.ENSP00000013070,9606.ENSP00000218089,9606.ENSP00000225964,9606.ENSP00000227266,9606.ENSP00000252268,9606.ENSP00000261405,9606.ENSP00000262461,9606.ENSP00000263253,9606.ENSP00000263579,9606.ENSP00000265686,9606.ENSP00000293373,9606.ENSP00000295550,9606.ENSP00000297268,9606.ENSP00000300527,9606.ENSP00000302728,9606.ENSP00000304408,9606.ENSP00000306920,9606.ENSP00000308208,9606.ENSP00000309714,…	UBR7,STAG2,COL1A1,CTSC,DPF2,VWF,SLC12A2,EP300,DCPS,TCIRG1,NCKAP1L,COL6A3,COL1A2,COL6A2,GUSB,COL3A1,GLB1,MMP14,SH3PXD2B,LTBP4,PNKP,COL12A1,FBN1,BGN,FBLN1,ACSL4,FBLN5,FN1,COL6A1,FLNA,COL5A1,EXOSC2,HSPG2,COL5A2,COL4A1,SMARCA2,STAG1,SIN3A,POP1,TBXAS1,EMG1
Monarch	HP:0005222	Bowel diverticulosis	4	16	1.21	0.0107	9606.ENSP00000233146,9606.ENSP00000345008,9606.ENSP00000358866,9606.ENSP00000360882	MSH2,FBLN5,FLNA,COL5A1
Monarch	HP:0005420	Recurrent gram-negative bacterial infections	4	16	1.21	0.0107	9606.ENSP00000261623,9606.ENSP00000356505,9606.ENSP00000367851,9606.ENSP00000380948	CYBA,NCF2,CYBB,ITGB2
Monarch	HP:0007499	Recurrent staphylococcal infections	4	16	1.21	0.0107	9606.ENSP00000261623,9606.ENSP00000356505,9606.ENSP00000367851,9606.ENSP00000380948	CYBA,NCF2,CYBB,ITGB2
[truncated: 391 more rows]

## Sheet: Dataset EV5C
Dataset EV5C: Enrichment of overlapping down-regulated DAPs in each comparison between EoE vs N, GERD vs N and CD v N
[truncated: 58 more rows]

## Sheet: Legends
Dataset EV5A: Overlapping DAPs in each comparison between EoE vs N, GERD vs N and CD v N
[truncated: 2 more rows]
