# Supplementary material for: An AI-assisted morphoproteomic approach is a supportive tool in esophagitis-related precision medicine
Source: EMBO Mol Med. 2025 Feb 3;17(3):441–68. doi: 10.1038/s44321-025-00194-7 (PMC11903792; doi:10.1038/s44321-025-00194-7)
Supplement: Supplementary file 8 — Dataset EV6 [file 44321_2025_194_MOESM8_ESM.xlsx]

## Sheet: Dataset EV6A
Dataset EV6A: Viral proteins only identifiable in HSV samples
Gene Names	HSV1	HSV2	HSV3	HSV4	HSV5	V_HSV1	N1	N2	N3	N4	N5
CVC1		800667	142845		900433	3540000
CVC2	143151	1215070	194405		1398230	5260000
gB	219399	1486240			1521230	15600000
gG		713670			957554	1780000
gH		675145	152411		948475	2430000
gI	37780.8	1290070			2050770	1150000
gK					144212	166563
gM	94762.3	2266440	238516		2167960	7720000
HELI		274102	27502.6		282208	474829
ICP0	109595	1019900	152196		965709	2020000
ICP22	58995.4	1112390	220097		796735	2190000
ICP4		621103	91488.6		725374	5260000
NEC1	90873.9	1318010	265484		1559050	3570000
RIR2	182303	886397	230592		1130690	4180000
SCP	152886	1977810	399627		2368550	9450000
TK	101665	1519880	516097		2557790	8160000
TRX2	659333	5986310	1383040		7629930	19200000
UL12		233348			216228	7500000
UL13		376647			470951	1630000
UL14		327513	25121.8	3469220	320245	991569
UL16		380739			359276	1840000
UL2	59602.4	2966550	338335		1811710	8530000
UL21	85587.4	1106110	328209	3451090	1815490	7030000
UL30		610430	916942		702978	986952
UL32		89059.9			105413	589871
UL36		133071				2480000
UL41		459066		10484800	457470	763297
UL45		588583	134466	3616330	672144	1700000
UL46		578786			465072	6810000
UL47		271007			720005	14600000
UL49	196932	4143970	719908		3984800	18700000
UL51		817330	80645.6		763000	3340000
UL52		289968			358641	528931
UL54		2016470	692977	1443670	1668430	1320000
UL55		336577	114375		308206	848093
UL56		398430			368835	543797
UL7		768316	91904.3		777081	2160000
UL9		148516			166761	533769
US11	288122	4643090	1144770		5752050	38400000
US12		393337			460777
US2		1514900	269979		1235490	2320000

## Sheet: Dataset EV6B
Dataset EV6B: Fungal proteins only identifiable in CA samples
Gene Names	CA1	CA2	CA3	CA4	V_CA1	N1	N2	N3	N4	N5
RPS42	135839	61112.8	915199	98326.7	456212
RPL6	206963	93656.6	1352150	82703.2	545109
RPS23A	49529.9	28676.5	498528	26895	169835
RPL14	183896	102593	1314250	126177	413019
RPL4B	260325	121070	1628240	317883	1033910
RPS15	155199	114971	760742	61127.4	254566
RPL35	156413	61619.8	1157250	181024	858181
RPL18	133775	47594.8	879566	61390.8	500147
RPS6A	515497	271648	2944350	332838	902461
RPL23A	202729	153611	1086970	103410	462921
RPL28	165291	140031	1030820	152262	595560
RPS0	201917	90537.2	1613680	166552	656329
RPS1	296589	163317	2382100	200318	1406490
PMA1	307801	165349	1309960	149393	1016610
ENO1	893758	490594	3557550	584174	1987980
ADH1	2379140	1925190	11374400	1227770	6542850
ASC1	182617	101877	931567	102896	560594
PDC11	882137	537628	2590190	496825	1235370
PGI1	121330	96777.2	559190	34908.9	273198
TIF1	145286	62406	993544	91518.9	820427
RPL3	200360	197313	1377430	105259	622680
YHB1	273592	85177.7	1081150	91487.4	1066440
RPS8A	194376	123364	1041080	99298.7	578960
RPS20	177789	86682.9	1256770	109668	414445
RPL9B	72846	47724.8	855567	22391.6	363236
RPL10	190310	80169.4	1203480	148381	652951
RPL12	193847	107379	1116200	119588	680360
TDH1	4260800	2839240	16089600	2174260	8750530
FBA1	557784	351833	2193650	427286	1040590

## Sheet: Legends
Dataset EV6A: Viral proteins only identifiable in HSV samples
Dataset EV6B: Fungal proteins only identifiable in CA samples
