# Supplementary material for: An AI-assisted morphoproteomic approach is a supportive tool in esophagitis-related precision medicine
Source: EMBO Mol Med. 2025 Feb 3;17(3):441–68. doi: 10.1038/s44321-025-00194-7 (PMC11903792; doi:10.1038/s44321-025-00194-7)
Supplement: Supplementary file 9 — Dataset EV7 [file 44321_2025_194_MOESM9_ESM.xlsx]

## Sheet: Dataset EV7
Dataset EV7: Random Forest (RF) Importance values for each approach (Histology, Proteomic and Proteomic + Histology)
Importance Prot. + Histo.			Importance Prot.			Importance Histo.
Features	Overall		Features	Overall		Features	Overall
Focus of eosinophilic infiltrate	100		ANO1	100		Focus of eosinophilic infiltrate	100
ANO1	95.5845		GRAP2	79.2218		Severity of inflammation	99.6526
CTSC	73.9189		CYCS	72.7424		Inflammation focus	88.1301
SH3RF2	66.4103		LPXN	72.685		Granulomas	75.5828
PKP2	65.569		PYGB	72.2996		Epithelial defects	30.7659
LCK	60.8739		INPP1	70.7629		Spongiosis	17.6629
LPXN	60.6568		IGLV1-51	69.6013		Parakeratosis	0
IGLV1.51	57.1015		ANKRD44	68.4194
CYP27A1	55.7626		ITGAX	65.9782
HSPA12B	52.9039		TNFAIP6	65.5239
Inflammation focus	52.144		SH3RF2	62.1769
RNASE3	52.0536		CRYAB	61.1371
ABI1	50.5157		MMP14	59.8403
CLC	49.611		KLC1	59.7429
BLOC1S3	49.5658		TJP2	59.5594
Severity of inflammation	48.9054		DUOXA1	58.5284
SNX2	48.4983		ENDOG	57.0042
FXN	47.8741		ABI1	56.855
DPYSL2	46.4628		BLOC1S3	56.795
CD2AP	46.3271		RNASE2	56.5921
PRG3	45.92		EPPK1	54.8452
IGHV3.64D	44.5088		ITGB2	54.7388
PYGB	44.2012		ANXA7	53.2079
CYCS	43.9117		POLR2E	51.6113
CYP7B1	43.776		KRT5	51.3353
KCNAB2	43.7489		CFB	51.3007
ITIH1	43.7127		SCPEP1	49.5433
NCKAP1L	43.1156		STK11IP	49.5265
SIL1	42.799		CKAP4	48.4264
PSMB10	42.2291		PRG3	47.7759
TUBB	42.1205		ARHGAP17	47.7667
GGH	40.7364		CAMK1D	47.5915
RRAD	40.7092		PRG2	47.0538
ARHGAP18	40.655		CEACAM7	43.9655
TNFAIP6	40.6278		ITIH2	43.921
RPS27L	39.5694		ACADSB	43.8406
CBX3	39.5151		PKP2	43.7084
HSP90B1	39.1352		UQCRC1	43.5858
FCGRT	38.9995		CDH1	43.3249
GLIPR2	38.9995		CD2AP	43.0864
DUOXA1	38.9361		CAPN14	42.281
ABI3	38.8638		IGKV3-7	42.2203
ALDH18A1	38.4567		MAPK3	41.7056
RASAL1	37.6425		RECQL	41.6721
APOL3	37.6153		PSMB10	41.5408
RNASE2	37.4887		CTSC	41.3028
IPO7	37.2354		LCK	41.1847
LCP1	37.1268		PEX14	41.0119
PAICS	37.0545		UPP1	40.5535
PDE6D	36.9188		IGHV3-64D	40.2807
SFPQ	36.8554		THEMIS2	39.9746
LTA4H	36.4664		ARHGEF5	39.7268
ARHGAP17	36.4664		LSP1	39.5671
PDIA5	36.3669		NME3	39.3933
ADD1	35.8241		BCL2L15	38.2053
ITGAX	35.607		CYP7B1	38.0565
SH3PXD2B	35.1999		GGH	37.7548
PKP1	35.1999		ERAP1	37.563
CMTM6	35.019		CSTB	37.5099
GBP4	34.9557		PLXNB2	37.4372
SERPINB2	34.7928		GNG7	37.3222
MICAL1	34.7928		CYFIP1	36.9523
RPL22L1	34.5214		PML	36.8187
IRF2BP2	34.5214		IL4I1	36.8106
ANXA7	34.3857		HSD17B10	36.2911
S100A14	34.3857		CES1	36.2614
IPO5	34.1958		HPGD	36.0241
CKAP4	34.1143		HSPA13	35.3293
CLIC2	33.7073		SHMT2	34.7418
CXADR	33.7073		RAVER1	34.153
PSMB5	33.5625		EZR	34.1061
TCERG1	33.4359		GSTM3	33.88
ATM	33.4359		HLA-DQB1	33.6786
NOLC1	33.4359		PSMB8	33.5743
CPSF6	33.4359		CNDP2	33.5427
LPCAT4	33.4359		CYP27A1	33.0145
CYBA	33.4112		GIMAP8	32.844
TUBA4A	33.3002		CKB	32.0514
MMP14	33.3002		LRRC1	31.7302
MECP2	33.3002		ANXA8	31.4558
BYSL	33.3002		EXOSC2	31.1995
NNMT	33.2187		FLNB	31.197
SLC22A18	32.9293		H1-4	31.0125
SVIL	32.8931		RHOG	29.7987
ARAF	32.8931		TUBA4A	29.6702
ERAP1	32.8931		CASP1	29.4409
CES1	32.7574		HNRNPU	29.3142
POFUT1	32.6669		ABI3	29.2822
SSNA1	32.5674		LIN7C	28.945
PALM2AKAP2	32.5674		CORO7	28.9231
LTBP2	32.5674		SPRR2A	28.6653
CRYAB	32.486		GNG10	28.4345
ITGA4	32.486		ARHGAP45	28.4303
INPP1	32.486		FUS	28.3266
PICALM	32.486		DSC2	28.197
STX18	32.486		SEPTIN6	28.145
CELF2	32.3503		YBX1	28.0916
MCM4	32.3503		ADA2	27.8205
DLG1	32.3503		CANT1	27.7926
ERBIN	32.3503		RRAS	27.7254
GTF2B	32.3503		SIL1	27.4905
CEACAM7	32.3503		KLK13	27.2387
MRPS34	32.1694		RAB12	27.1785
EPPK1	31.9432		DUSP3	27.176
ENG	31.916		ZNF326	27.159
KRT6C	31.916		MAP1B	27.0853
RBM25	31.8075		UQCRC2	26.9031
ARHGEF6	31.8075		SNX2	26.8954
STOML2	31.8075		ATM	26.7103
GRAP2	31.7532		ITGA3	26.7084
TAGLN	31.7088		DNMBP	26.6489
COL6A2	31.5361		NPC1	26.6066
GPX2	31.5361		PSMA5	26.5239
QSOX1	31.2647		HLA-DRA	26.4515
PSMA3	31.2647		RAB18	26.4515
MRPL14	31.2647		ARHGEF6	26.1119
CREB1	31.0838		TACSTD2	26.1095
ANPEP	30.9028		GRIPAP1	25.8529
BCL2L15	30.9028		MCM4	25.7115
CARS2	30.9028		CHP1	25.6026
GIMAP8	30.8576		AKAP12	25.5654
NDUFA4L2	30.8576		BTN3A3	25.5245
FKBP11	30.8576		RAB21	25.4334
WAS	30.8576		CD46	25.2611
ANKRD44	30.8033		AOC3	25.1684
NPM3	30.7762		SLC35B2	24.9979
COL3A1	30.6134		ETV6	24.754
AKR1B1	30.6134		SF3B5	24.7477
TES	30.6134		GTPBP1	24.7309
H1.10	30.5862		CD48	24.7297
RAB3D	30.541		SPRR3	24.6086
UBA6	30.4505		SLC9A3	24.5918
ACTL6A	30.4505		EEF2	24.4959
CC2D1A	30.4505		GNA13	24.436
SYMPK	30.4505		DDB2	24.3017
RAC2	30.3962		GPX1	24.2598
KPNA2	30.3962		MCM7	24.1786
EVL	30.1339		LTV1	24.1786
SMARCA2	30.0804		LMNB2	24.1619
PLEKHA7	29.6363		EPB41L3	24.1555
GOLGA7	29.6363		LYPD3	24.0248
SF3B1	29.6363		CCAR1	23.9661
EPX	29.6363		VASP	23.9554
NFYB	29.6363		ACTR2	23.815
MSN	29.6363		IFI30	23.8013
PSMB6	29.6363		ASPH	23.7087
GRN	29.6363		FBN1	23.6558
GK	29.6363		LGALS9	23.5633
ACADSB	29.6363		COL5A3	23.4698
AP2S1	29.6363		MAST4	23.4626
CSE1L	29.6363		POSTN	23.4542
RAB4B	29.6363		DPP7	23.442
HNRNPK	29.6363		CTSD	23.401
UBE2I	29.6363		ABHD11	23.1269
MRPS35	29.6363		PCCB	23.1205
MRPS5	29.6363		H2BC13	23.1205
SARNP	29.6363		IMPA2	22.9988
SF3B3	29.6363		ATP5F1A	22.9721
ANKRD22	29.6363		ADD1	22.9053
STK11IP	29.6363		LIMA1	22.7996
CPSF7	29.6363		GBP4	22.7897
SMARCE1	29.6363		EEF1E1	22.7864
CAVIN3	29.6363		MZB1	22.5243
FAM3D	29.6363		LRP1	22.4412
FAM107B	29.6363		SRSF11	22.4373
ALG6	29.6363		WASF2	22.2374
ETV6	29.4735		LAMA4	22.2254
PSMA5	29.4102		SOD3	22.1855
SPTBN1	29.3197		LAS1L	22.1199
NECTIN4	29.3107		POFUT1	22.0464
HLA.B	29.3107		LYAR	22.0152
BTN3A3	29.0935		LAD1	22.0024
TACSTD2	29.0935		MYO1E	21.9397
PECAM1	28.7851		CDV3	21.8658
SP3	28.6864		CASP7	21.7832
DCPS	28.6864		EVL	21.7339
CYP2S1	28.6864		MRPS7	21.636
TRIM25	28.6593		APMAP	21.5241
CD48	28.5508		FNBP1	21.5052
PEX14	28.5508		IQGAP2	21.5002
PFN1	28.5508		MAX	21.2904
CCT6A	28.5508		RFTN1	21.2904
PDXK	28.4965		SNTB2	21.2724
LYN	28.4965		PLA2G4A	21.2256
DNM2	28.4965		APOL2	21.2078
VWA1	28.4965		NAP1L1	21.1252
DDX56	28.4965		C4BPB	21.0698
KAT7	28.3698		MRPL9	21.0386
ETHE1	28.3698		BGN	20.9703
SEPTIN11	28.3698		DDX56	20.9451
SETD1A	28.008		SMAD5	20.9174
PLOD3	28.008		NLRX1	20.8422
DDAH2	28.008		GOT2	20.6929
ACADM	28.008		AGPAT3	20.6646
HCFC1	28.008		OGFR	20.6324
SNRPD3	28.008		LAMB3	20.6179
SEPTIN2	28.008		NUP50	20.6179
DDB1	28.008		ATP6V1C1	20.5088
ACSF3	28.008		OCIAD1	20.4294
DOCK8	28.008		RSU1	20.4093
MYO1G	28.008		PHB2	20.3913
PFDN1	28.008		EFHD2	20.3633
ALOX15	28.008		GPX4	20.2594
MATR3	28.008		CPVL	20.1815
SEC24C	28.008		SNAP29	19.9789
RUFY1	28.008		ARHGDIB	19.9764
MAT2B	28.008		PLEKHO2	19.9381
Spongiosis	28.008		DHX8	19.8785
TCIRG1	27.8632		CORO1A	19.8415
GPX1	27.7366		CERS2	19.841
TBXAS1	27.6009		GJA1	19.6201
EPB41L3	27.6009		SDCBP	19.4023
COL5A2	27.6009		ANXA6	19.3723
TYMP	27.6009		RPL5	19.3723
CORO1A	27.6009		ACAT1	19.3284
SLFN5	27.6009		SMC3	19.0067
CUL2	27.6009		PSME1	18.9529
AUH	27.6009		TBC1D5	18.888
COL6A1	27.5737		CTSG	18.6698
IMPA2	27.3566		ALOX12	18.5763
ACSL4	27.3566		SYVN1	18.5763
SNRPA	27.3566		PRXL2A	18.462
NCF2	27.3566		GTF3C3	18.4612
WARS1	27.3566		THOC2	18.4249
COL5A3	27.3566		PDLIM7	18.3893
FBN1	27.3566		TPRG1L	18.3114
PRRC2A	27.3566		ILF2	18.208
VASP	27.3566		RBM47	18.14
SLC12A2	27.3566		ETHE1	18.043
ACTR2	27.3566		CSTF1	18.043
TXNL4A	27.3566		HLA-DPA1	17.9974
LRP1	27.3566		FN1	17.953
SNX1	27.3566		DCPS	17.688
RSU1	27.3566		PPP3CA	17.6724
SYVN1	27.3566		NECTIN4	17.6724
PLD3	27.3566		TES	17.5502
SGCD	27.3566		RAP1A	17.4543
FERMT2	27.3566		DNAJC8	17.4377
RANBP9	27.3566		SERPINB3	17.0387
UPF2	27.3566		APOL3	16.9584
PARVA	27.3566		MRTFB	16.9088
THYN1	27.3566		CYBC1	16.7997
NUP50	27.3566		HNRNPF	16.6906
CAPN14	27.2842		AIF1L	16.6906
EIF3G	27.2842		ZNF185	16.5132
NCK1	27.1938		RNASET2	16.3807
AEBP1	27.1938		C8A	16.2444
GSTA4	27.1938		DIAPH2	15.927
TUBA1C	27.1938		FAM120A	15.8873
CYP51A1	27.1395		HP	15.6621
ZC3HC1	27.1033		MYH14	15.6621
MACF1	27.1033		METTL1	15.6621
ZNF326	27.1033		SRP68	15.5149
FERMT3	27.1033		DDX23	15.4897
PSMA7	26.7867		DNPEP	15.4283
POLR1G	26.7867		LAMTOR1	15.3518
SEC22B	26.7867		LCP2	15.2725
SASH1	26.7867		THYN1	15.2725
S100A9	26.7867		MTREX	15.1733
HSP90AB1	26.7867		WRNIP1	15.1733
UBTF	26.7867		PSMB7	15.1733
BGN	26.7867		CEP164	15.1733
SPRR1A	26.7867		SYNE2	15.1591
FABP5	26.7867		ITIH1	15.0543
KLC1	26.7867		EEF1D	15.0543
CSTF3	26.7867		GAPVD1	15.0543
EXOSC2	26.7867		NBN	14.9816
ITPR1	26.7867		PPIF	14.9816
ELAVL1	26.7867		KDSR	14.9816
NPLOC4	26.7867		HNRNPD	14.9816
FBLIM1	26.7867		NAPG	14.9816
KHSRP	26.7867		GLRX	14.9608
TMEM87B	26.7867		PRPF8	14.9608
SNX18	26.7867		GRN	14.9089
TOR4A	26.7867		ALOX5	14.8361
PSIP1	26.6329		SELENOT	14.8361
GPX4	26.5967		TRMT10C	14.8163
PGM5	26.5967		DLG5	14.8163
PSME2	26.5967		UBTF	14.6378
BAZ1B	26.4701		DNAJA1	14.6378
EEA1	26.3796		SKAP1	14.6378
CLDN7	26.2168		NOL10	14.6378
KRT3	26.1534		PFN1	14.5452
NUMA1	26.1534		S100A4	14.5452
TTC22	26.1534		HSPA2	14.5452
UGT1A8	26.1534		AIF1	14.5452
TGFB1I1	26.0539		ERH	14.5452
NEXN	26.0177		PLEC	14.5452
A2ML1	25.8368		TRIM28	14.5452
ARPC1B	25.8368		PNPLA6	14.5452
MAPK13	25.8368		NDUFA7	14.4593
RAD21	25.8368		VWA5A	14.3998
PLIN3	25.8368		ATP6AP2	14.3998
DCTN3	25.8368		MYZAP	14.3998
FKBP9	25.8368		HK1	14.3998
HLA.DRA	25.8368		PRDX3	14.3998
HLA.DQB1	25.8368		POLR2L	14.3998
COL1A1	25.8368		GTF3C1	14.3998
LTF	25.8368		PDK1	14.3998
ANXA5	25.8368		SLC1A5	14.3998
NDUFV2	25.8368		UGCG	14.3998
GRK2	25.8368		DOCK10	14.3998
CALML3	25.8368		SFXN1	14.3998
DCK	25.8368		ISG20	14.3326
MCAM	25.8368		TUBB2A	14.2152
RECQL	25.8368		GAK	14.1089
QARS1	25.8368		PSIP1	14.1089
NR2C2	25.8368		AP2A1	14.1089
MYL6	25.8368		CYBB	14.1089
FKBP3	25.8368		LGALS1	14.1089
LMNB2	25.8368		COL6A3	14.1089
IK	25.8368		ALOX15	14.1089
ILK	25.8368		PSMB5	14.1089
GANAB	25.8368		RRM2	14.1089
ZYX	25.8368		QARS1	14.1089
NRF1	25.8368		TRIM25	14.1089
LSM12	25.8368		CIAPIN1	14.1089
LAMTOR1	25.8368		TRIM22	14.1089
CAVIN1	25.8368		TBC1D13	14.1089
SMARCD2	25.8368		JCHAIN	14.0977
GIMAP5	25.8368		TMSB10	14.0535
TMEM41A	25.8368		SLC25A5	14.0257
PARK7	25.8368		MECP2	14.0257
SDHC	25.8368		SFXN3	13.9998
NAPG	25.8368		FGB	13.9802
SLC4A1AP	25.8368		SFPQ	13.9802
TAOK3	25.8368		HLA-DMB	13.9802
MAP1LC3A	25.8368		ACOT9	13.9802
HSPBP1	25.8368		ARF4	13.9634
IPO11	25.8368		PFN2	13.9634
SCIN	25.8368		MRPS34	13.9634
MRPS23	25.6468		CHD2	13.8627
MCM2	25.5835		MYL1	13.8627
KRT5	25.5111		MRPL3	13.8627
SNTB1	25.294		PSMA3	13.8627
SRSF11	25.294		ACLY	13.8627
SLC3A2	25.294		P4HA2	13.7452
DDX19A	25.294		ZMPSTE24	13.7452
LYAR	25.1583		HLA-H	13.7452
SET	25.0769		PCNA	13.7452
MYL4	25.0769		RAC2	13.7452
PRG2	24.8869		CSE1L	13.7452
SRPRB	24.8869		ARHGEF7	13.7452
TMEM238	24.7512		CLINT1	13.7452
CASK	24.7512		EIF4H	13.7452
EEF1E1	24.7512		TMEM30A	13.7452
GET3	24.7512		BORCS5	13.5866
NDUFA10	24.7512		DHX15	13.5103
CDS2	24.7512		ICOSLG	13.5103
CYBB	24.7512		SH3BGRL	13.5103
MMP2	24.7512		HEXB	13.5103
SNRNP70	24.7512		PTPRC	13.5103
RRAS	24.7512		NFKB1	13.5103
ITGAM	24.7512		OGN	13.5103
COL6A3	24.7512		SERPINB4	13.5103
XRCC6	24.7512		NPEPPS	13.5103
IFI30	24.7512		TARDBP	13.5103
EEF2	24.7512		RNPS1	13.5103
COX7A2	24.7512		ABI3BP	13.5103
SNRPB	24.7512		CYRIB	13.5103
JUP	24.7512		IGHV3-64	13.3928
PLCG2	24.7512		DNM1L	13.3928
LGALS3	24.7512		BIN1	13.3928
ITGAL	24.7512		HLA-DPB1	13.3928
SDHB	24.7512		LYZ	13.3928
ACP1	24.7512		RPL18A	13.3928
DNAJB2	24.7512		NSUN2	13.3928
MGAT1	24.7512		TWF1	13.3928
SERPINA4	24.7512		PCK2	13.3928
HLA.F	24.7512		TMEM65	13.3928
ALDH1B1	24.7512		ABCB10	13.3928
LSP1	24.7512		S100A8	13.2753
MAN1A1	24.7512		S100A9	13.2753
FUS	24.7512		HSPD1	13.2753
CBX5	24.7512		XRCC6	13.2753
HNRNPM	24.7512		PRPH	13.2753
SUB1	24.7512		PIK3CB	13.2753
AP2B1	24.7512		MARS1	13.2753
SORD	24.7512		EFEMP1	13.2753
SNTB2	24.7512		MAP7D1	13.2753
IL18	24.7512		CC2D1A	13.2753
ITPR2	24.7512		ARL8A	13.2753
MFSD10	24.7512		OPA3	13.2753
GAPVD1	24.7512		S100A14	13.2753
TERF2	24.7512		ACIN1	13.2753
CSRP2	24.7512		RRAGA	13.0907
LAIR1	24.7512		NUP62	12.9452
KLC3	24.7512		PUS1	12.779
TMEM65	24.7512		GDI1	12.7167
RSRC2	24.7512		RBM39	12.7167
MYH14	24.7512		ABLIM1	12.4362
CAMK1D	24.7512		KHNYN	12.4362
NAXD	24.7512		FYB1	12.4362
LTBP4	24.7512		DSG3	12.4362
TXNDC5	24.7512		RPA3	12.4362
SLC44A1	24.7512		COL15A1	12.4362
CYGB	24.7512		OGDH	12.4362
DNAJC9	24.7512		RTN1	12.4362
DPF2	24.7512		MAP1S	12.4362
ATP6V0A1	24.7512		IRF2BP2	12.4362
RAB24	24.7512		CPSF7	12.4362
TBRG4	24.7512		ARPC1A	12.4362
S100A16	24.7512		SYMPK	12.4362
TMX3	24.7512		EPB41L1	12.4362
NAP1L4	24.7512		XPOT	12.3714
SDF4	24.7512		PRPF31	12.3714
EMILIN2	24.7512		SH3KBP1	12.3714
MRPL37	24.7512		ITGAL	12.3634
CTDSP1	24.7512		LYN	12.3427
SH3BGRL3	24.7512		PAICS	12.3427
GRPEL1	24.7512		NUP98	12.3427
PDLIM7	24.7512		GNG2	12.3427
ADA2	24.7512		COL14A1	12.3427
PDP1	24.7512		WDR43	12.3427
ACIN1	24.7512		CHCHD3	12.3427
PYCARD	24.7512		SCAF8	12.3427
CCDC9	24.7512		BUB3	12.2492
OLFML3	24.7512		CTNND1	12.2492
PPP1CC	24.5703		KRT6B	12.2492
WASF2	24.507		CYP11A1	12.2492
IGKV3.7	24.3441		SERPING1	12.2492
PITPNM1	24.3441		APEX1	12.2492
SERPINA3	24.3441		TIMM10	12.2492
CTSH	24.3441		SORD	12.2492
PML	24.3441		NUCB1	12.2492
MCM5	24.3441		ANK3	12.2492
ARHGEF5	24.3441		INF2	12.2492
THEMIS2	24.3441		CDH26	12.2492
NECTIN2	24.3441		PARP9	12.2492
IFIH1	24.3441		SCCPDH	12.2492
SELENOF	24.0275		DNAJC9	12.2492
ACP3	24.0275		ADPRS	12.2492
MTPN	24.0275		NHSL3	12.2492
HSD17B11	24.0275		FASTKD5	12.2466
BICDL2	23.937		TMOD3	12.2466
AP3B1	23.937		TOP2B	12.1556
FOXE1	23.937		SNX18	12.1556
GAPDHS	23.937		CNIH4	12.1556
EPB41L2	23.937		MRTO4	12.1556
TIMM44	23.937		FLOT2	12.1397
CTNND1	23.937		CSRP2	12.1397
CCNK	23.937		PADI4	11.9822
SCEL	23.937		AP3B1	11.9006
PAPSS2	23.937		IMP3	11.9006
MT.ATP6	23.937		RMDN3	11.8301
FTL	23.937		HPCAL1	11.7816
ITGB2	23.937		PLS1	11.6714
MPO	23.937		STAT2	11.5323
HNRNPC	23.937		TP53I11	11.4544
SNRPA1	23.937		ITGB1	11.4544
PTPRF	23.937		CD44	11.4544
PDHB	23.937		PRKAR2B	11.4544
KRT13	23.937		CTNNA1	11.4544
CD46	23.937		PRKAG1	11.4544
EIF2AK2	23.937		VSNL1	11.4544
PTPN3	23.937		LCN2	11.4544
ABCD3	23.937		ILK	11.4544
EEF1D	23.937		PREX1	11.4544
EPS15	23.937		CUSTOS	11.4544
PLA2G4A	23.937		TINAGL1	11.4544
CCT4	23.937		FAM114A2	11.4544
PPP1CA	23.937		NLRP2	11.4544
SNRPE	23.937		ASH2L	11.4544
XIAP	23.937		DNAJB11	11.4544
PSME1	23.937		PPOX	11.2725
KHDRBS1	23.937		ANKRD13A	11.2725
EP300	23.937		DVL2	11.2206
TUBB2A	23.937		KIF1B	11.2206
MYLK	23.937		PARP1	11.2206
PRSS8	23.937		AKR1C3	11.2206
ANO6	23.937		SLC1A4	11.2206
KIF21A	23.937		PIP4K2A	11.2206
RASAL3	23.937		ASAH1	11.2206
CCAR1	23.937		GLYR1	11.2206
GATAD2B	23.937		PDLIM3	11.2206
DDB2	23.937		GDPD3	11.2206
LPP	23.937		STRBP	11.2206
UBE2E2	23.937		GLIPR2	11.2206
RDH12	23.937		ARFGEF2	11.2206
GRWD1	23.937		TXNDC9	11.2206
C7orf50	23.937		ARPC2	11.2206
SFXN3	23.937		NARS1	11.2206
SEC11C	23.937		FEN1	11.2206
NUCKS1	23.937		EIF1AX	11.2206
PNN	23.937		HNRNPM	11.2206
CHCHD3	23.937		DNAJC3	11.2206
AATF	23.937		COTL1	11.2206
ABRACL	23.937		FIP1L1	11.2206
CHMP3	23.937		TAX1BP1	11.2206
DUOX1	23.8013		ABHD12	11.2206
GNA13	23.8013		UPF1	11.2206
SPRR3	23.6204		MSI2	11.2206
CYFIP1	23.5299		PTCD3	11.2206
NUCB1	23.4485		RPRD1A	11.2206
TOR1B	23.3038		SERPINB12	11.2206
CPNE3	23.3038		SENP3	11.2206
NDUFS3	23.3038		WDR37	11.2206
CLN5	23.3038		GIMAP1	11.1271
DNAJC8	23.3038		SELENOI	10.9713
PCCA	23.3038		NDUFC2	10.9649
COL4A2	23.3038		AZU1	10.9649
NID1	23.3038		STX5	10.9649
HPGD	23.3038		UTP4	10.9649
STMN1	23.3038		IL36RN	10.9649
PCMT1	23.3038		SERPINB2	10.9089
HNRNPH1	23.3038		EPX	10.9089
PXN	23.3038		AKR1B1	10.9089
ACTG2	23.3038		NME2	10.9089
STX4	23.3038		KRT9	10.9089
BOP1	23.3038		DHCR24	10.9089
LBR	23.3038		ARHGEF2	10.9089
SART3	23.3038		SLC29A1	10.9089
HDGFL2	23.3038		SF3B6	10.9089
NCAPG2	23.3038		CP	10.6907
MAL2	23.3038		PDIA3	10.6907
MYADM	23.3038		ARFIP2	10.6907
WASH6P	23.3038		OTULINL	10.6907
RBM12	23.3038		ESYT2	10.6452
BLOC1S4	23.3038		ARPC5	10.6452
RMND1	23.3038		ATP5MG	10.6452
CRYBG1	23.3038		IGHG3	10.6452
COLGALT1	23.3038		PCCA	10.6452
WDR26	23.2133		PSMB9	10.6452
PPIH	23.0505		TPP2	10.6452
CNOT3	22.7972		HNRNPH3	10.6452
NIPSNAP2	22.7972		CBX1	10.6452
FLNB	22.7972		LTBP1	10.6452
ATP6AP2	22.7972		RRS1	10.6452
NDUFB6	22.7972		PITRM1	10.6452
HRAS	22.7972		SAMD9	10.6452
ALPL	22.7972		CISD2	10.6452
KRT8	22.7972		CASTOR1	10.6452
TPM2	22.7972		H1-10	10.6452
GTF2F1	22.7972		SGCD	10.6452
CRK	22.7972		RAB24	10.6452
RBM5	22.7972		ERBIN	10.6452
STXBP1	22.7972		ALG2	10.6452
PSMC6	22.7972		RPRD1B	10.6452
BASP1	22.7972		CCDC9	10.6452
RHOG	22.7972		PTGES	10.5733
TRIM29	22.7972		DARS1	10.5733
NONO	22.7972		CLC	10.5733
UPP1	22.7972		CTNNBIP1	10.5733
HNRNPUL2	22.7972		WDR3	10.5733
SFT2D3	22.7972		UBA6	10.5626
CASTOR1	22.7972		COL6A6	10.5626
APOL2	22.7972		SNX3	10.5626
LRRC1	22.7972		ACTL6A	10.5626
OTULINL	22.7972		COL1A1	10.5626
UQCR10	22.7972		LDHB	10.5626
DDX20	22.7972		LCP1	10.5626
USP24	22.7972		PPP2R1A	10.5626
GSTK1	22.7972		LIPA	10.5626
SF3B5	22.5899		AMPD2	10.5626
ALOX12	22.5801		PLXDC2	10.5626
CRIP2	22.3827		HSDL2	10.5626
MAP1A	22.3827		BNIPL	10.5626
MRPL9	22.2182		NRBP1	10.5626
MYO1F	22.0373		DOP1B	10.5626
KPNA4	22.0373		NMI	10.4726
HNRNPDL	22.0373		RALY	10.4726
FYB1	22.0373		C4BPA	10.2796
NDUFB5	22.0373		SLC3A2	10.2796
MYL1	22.0373		MPST	10.2796
NPM1	22.0373		CHI3L1	10.2796
LAMB1	22.0373		ARL3	10.2796
CKB	22.0373		RAB8A	10.2796
NCF1	22.0373		CALD1	10.2796
ORM2	22.0373		LMAN2	10.2796
S100A4	22.0373		TMTC3	10.2796
HMGB2	22.0373		LUZP1	10.2796
DPP4	22.0373		LRRC8A	10.2796
DSG3	22.0373		ENAH	10.2796
PFN2	22.0373		ABCF1	10.2796
BLVRA	22.0373		IGSF8	10.2796
CORO7	22.0373		CNPY3	10.2796
NUP107	22.0373		APOO	10.2796
FAM3B	22.0373		SLC12A9	10.2796
YBX1	22.0373		HYCC1	10.2796
GTF2I	22.0373		GPN1	10.2796
EXOSC10	22.0373		DUOX2	10.2796
LMAN2	22.0373		GMPPB	10.2796
SEPTIN6	22.0373		STXBP3	10.1817
PDK1	22.0373		QSOX1	10.1817
NFKBIB	22.0373		CLUH	10.1817
ERMP1	22.0373		SBF1	10.1817
LMO7	22.0373		PYGL	10.1817
CMBL	22.0373		NOP2	10.1817
MCMBP	22.0373		SLC27A3	10.1817
SRXN1	22.0373		FAM83H	10.1817
GTPBP4	22.0373		KTN1	10.1817
PRKD2	22.0373		SUPV3L1	10.1817
EPS8L2	22.0373		HMCES	10.1817
EPS15L1	22.0373		ACSS1	10.1817
ANAPC5	22.0373		VPS26C	10.1297
WBP11	22.0373		ARPC1B	10.1297
MEMO1	22.0373		ANXA5	10.1297
PLPP3	22.0373		RANBP2	10.1297
DOK2	22.0373		TAGLN	10.1297
PRAF2	22.0373		SRSF1	10.1297
ICOSLG	22.0373		SNRNP40	10.1297
ENDOD1	22.0373		IFT27	10.1297
S100A8	22.0373		SPON1	10.1297
ITGB1	22.0373		BIN2	10.1297
ELANE	22.0373		RAB27B	10.0698
ENDOU	22.0373		TOMM40	10.0698
PTPRZ1	22.0373		ITGB3	10.0698
GARS1	22.0373		LTA4H	10.0698
LIMS1	22.0373		PTPN2	10.0698
NASP	22.0373		PTGS1	10.0698
ATP5ME	22.0373		PTPN9	10.0698
VSNL1	22.0373		GYG1	10.0698
SLC7A5	22.0373		KPNA2	10.0698
PPP3CA	22.0373		RAB10	10.0698
PDZK1IP1	22.0373		SRSF6	10.0698
TRIM28	22.0373		FKBP5	10.0698
CHD4	22.0373		OXA1L	10.0698
DHCR24	22.0373		WDFY4	10.0698
USP39	22.0373		MOV10	10.0698
RNF213	22.0373		GRHPR	10.0698
ZCCHC8	22.0373		IL36A	10.0698
DHX30	22.0373		BAIAP2	10.0698
SHROOM3	22.0373		ARPC4	9.99653
ELMO1	22.0373		SBNO1	9.81802
TMX4	22.0373		DOK2	9.81802
LDAH	22.0373		ABLIM3	9.81802
RPF2	22.0373		MFN2	9.81802
DDX18	22.0373		FMNL1	9.81802
STAB1	22.0373		ABHD16A	9.81802
GMIP	22.0373		NCKAP1L	9.81802
NOB1	22.0373		IL16	9.81802
PRRC2C	22.0373		ITPR1	9.81802
SEC23IP	22.0373		ANP32E	9.81802
GOT2	21.9016		NAT10	9.81802
MARS1	21.9016		STAB1	9.81802
PITRM1	21.9016		SAMHD1	9.81802
iRTBIOG	21.4945		NFIB	9.69681
RAB27B	21.4945		CS	9.69681
MATN2	21.4945		TJP3	9.69681
EML1	21.4945		ADH1B	9.69681
NFIB	21.4945		THBS1	9.69681
UBE2L6	21.4945		HCK	9.69681
PFAS	21.4945		C7	9.69681
EIF3D	21.4945		COX6B1	9.69681
IPO8	21.4945		ENG	9.69681
HTATSF1	21.4945		CMA1	9.69681
CALU	21.4945		DEK	9.69681
TBC1D4	21.4945		STXBP1	9.69681
CS	21.4945		RING1	9.69681
TOM1L1	21.4945		HNRNPA0	9.69681
WFS1	21.4945		SF3A1	9.69681
SRP72	21.4945		DPYSL2	9.69681
H6PD	21.4945		ARID2	9.69681
F13A1	21.4945		PDZD8	9.69681
IGKC	21.4945		SLC44A1	9.69681
GC	21.4945		FAM136A	9.69681
TFRC	21.4945		MRRF	9.69681
KRT6B	21.4945		GRPEL1	9.69681
APP	21.4945		STOML2	9.69681
SERPINA5	21.4945		CROT	9.69681
PTMA	21.4945		CYBA	9.67257
LDHB	21.4945		PYCR1	9.67257
THBS1	21.4945		GEMIN5	9.67257
CTSG	21.4945		NUDC	9.67257
C4B	21.4945		DDX3X	9.61024
SLURP2	21.4945		UGT2B4	9.61024
LAMC1	21.4945		TPM2	9.61024
TPR	21.4945		RPA1	9.61024
ANXA3	21.4945		DCK	9.61024
BCKDHA	21.4945		CDC42	9.61024
VCAN	21.4945		ADAM17	9.61024
UCHL3	21.4945		MYLK	9.61024
CD44	21.4945		PLEKHA7	9.61024
CTPS1	21.4945		ZC3H14	9.61024
PSMB1	21.4945		STAG1	9.61024
DTYMK	21.4945		SMARCD2	9.61024
CDK2	21.4945		ELMO2	9.61024
ATP5F1A	21.4945		HSPA12B	9.61024
CASP1	21.4945		TRIR	9.61024
CSTF2	21.4945		DERL1	9.61024
MNDA	21.4945		NDUFA4L2	9.61024
CDKN1B	21.4945		SPG21	9.61024
RPL5	21.4945		PYCARD	9.61024
PIP4K2A	21.4945		TPR	9.52051
LMAN1	21.4945		ACTR10	9.52051
CARS1	21.4945		PIP5K1C	9.45439
CASP4	21.4945		EXOC7	9.45439
NUP153	21.4945		iRTBIOG	9.25605
NUP98	21.4945		PFKFB2	9.25605
AIF1	21.4945		RNASE3	9.25605
ADAR	21.4945		CSRP1	9.25605
LAMB2	21.4945		TGM3	9.25605
NPEPPS	21.4945		GALNT3	9.25605
GSDMD	21.4945		C1orf174	9.25605
RAP1A	21.4945		CORO2A	9.25605
POLR2L	21.4945		PRMT1	9.25605
TPM4	21.4945		ADNP	9.25605
U2AF1	21.4945		ELP3	9.25605
BDH1	21.4945		CDC23	9.25605
PLOD1	21.4945		TBXAS1	9.16349
TNFAIP2	21.4945		POLR1G	9.04448
DPT	21.4945		AP1G2	9.04448
DSC1	21.4945		NHSL1	9.04448
GALNT2	21.4945		MUC4	9.04448
NNT	21.4945		MTPAP	9.04448
FHL1	21.4945		TRIM16	8.92548
COTL1	21.4945		COL4A1	8.92548
DPYSL3	21.4945		GPI	8.92548
LASP1	21.4945		CAB39L	8.92548
RNPS1	21.4945		IFIT3	8.72713
SF3B4	21.4945		PSTPIP1	8.72713
OASL	21.4945		NDUFS5	8.72713
UGCG	21.4945		PDE6D	8.72713
GRIPAP1	21.4945		DDAH1	8.72713
ORMDL2	21.4945		LETM1	8.72713
HS1BP3	21.4945		HBD	8.72713
OCIAD2	21.4945		SOD2	8.72713
MRPL2	21.4945		COX6C	8.72713
THOC7	21.4945		AKR1A1	8.72713
CYP4F22	21.4945		NCF1	8.72713
NBEAL2	21.4945		SNRPB	8.72713
TRMT10C	21.4945		MCM3	8.72713
FASTKD5	21.4945		VARS1	8.72713
AACS	21.4945		CRABP2	8.72713
ALYREF	21.4945		LMOD1	8.72713
CD163	21.4945		ARRB2	8.72713
CAND1	21.4945		MARCKSL1	8.72713
RPS19BP1	21.4945		NASP	8.72713
DDX60	21.4945		SLC26A2	8.72713
ARL6IP6	21.4945		LUM	8.72713
TMEM87A	21.4945		PPP2R2A	8.72713
NUP35	21.4945		PRDX1	8.72713
SPPL2A	21.4945		TARBP1	8.72713
MRPS27	21.4945		ITGA7	8.72713
UBXN4	21.4945		NID2	8.72713
RBPMS	21.4945		MLEC	8.72713
BORCS5	21.4945		KARS1	8.72713
PPWD1	21.4945		PRSS8	8.72713
TAMM41	21.4945		CDC42BPG	8.72713
KCTD12	21.4945		TUBA1A	8.72713
COL21A1	21.4945		RPS27L	8.72713
GBP5	21.4945		STAG2	8.72713
QKI	21.4945		MICAL1	8.72713
SPEN	21.4945		NDRG1	8.72713
PSMB7	21.4945		TNPO1	8.72713
GINS3	21.4945		SUCLG2	8.72713
PITHD1	21.4945		RANBP9	8.72713
UBA5	21.4945		CYP2S1	8.72713
EHD4	21.4945		PARK7	8.72713
SENP3	21.4945		FYCO1	8.72713
HEATR1	21.4945		NMES1	8.72713
PTGES2	21.4945		YIPF3	8.72713
PHAX	21.4945		EHD4	8.72713
CERS4	21.4945		COPS7B	8.72713
SCPEP1	21.4945		SH3GLB2	8.72713
SPON1	21.4945		PLSCR3	8.72713
APMAP	21.4945		ARL8B	8.72713
ACOT13	21.4945		BCLAF1	8.72713
ACSS2	21.4945		HSPB7	8.72713
NECAP2	21.4945		CORO1C	8.72713
SLTM	21.4945		POLDIP2	8.72713
SEPTIN9	21.4945		YARS2	8.72713
RABGEF1	21.4945		RIPK3	8.72713
CEP131	21.4945		COPG1	8.72713
RUVBL2	21.4945		EIF5B	8.50895
PADI2	21.4945		TUFM	8.50895
PKP3	21.4945		TIMM10B	8.50895
DYNC1LI1	21.4945		STAU1	8.38712
IKBKG	21.4945		STOM	8.38712
NDUFB9	21.4945		YLPM1	8.38712
Granulomas	21.4945		RAB4B	8.38712
HNRNPF	21.404		DOK3	8.38712
SERPING1	21.2774		NUP54	8.38712
ESYT2	21.0874		MRPL55	8.38712
PGRMC1	21.0874		F11R	8.38712
HAT1	21.0874		LACTB	8.33045
ZNF185	21.0874		PLPP3	8.29078
PRPF4	21.0874		PRAF2	8.29078
KIF1C	21.0874		COL1A2	8.29078
GNG7	21.0874		ACAP1	8.29078
ZC3H11A	21.0874		ATG5	8.29078
EED	21.0874		MCRIP1	8.18169
BCAS2	21.0874		PLOD2	8.18169
NDUFA7	21.0874		UNC13B	8.18169
AP2A1	21.0874		SPTBN2	8.18169
RIGI	21.0874		STX7	8.18169
CFB	21.0874		LRCH4	8.18169
HLA.H	21.0874		KAT7	8.18169
COL4A1	21.0874		CRP	8.18169
FGA	21.0874		VWF	8.18169
CD74	21.0874		COL5A2	8.18169
GNAI2	21.0874		CDK1	8.18169
COL1A2	21.0874		ACYP1	8.18169
PFKM	21.0874		MMP2	8.18169
PTPRC	21.0874		UMPS	8.18169
CFH	21.0874		KRT13	8.18169
HCK	21.0874		ELN	8.18169
CLTA	21.0874		HMGA1	8.18169
ALOX5	21.0874		LMNB1	8.18169
C7	21.0874		PPIB	8.18169
ANXA8	21.0874		SRI	8.18169
AKR1A1	21.0874		ICAM3	8.18169
PSMC3	21.0874		COPB2	8.18169
IL1RN	21.0874		SMARCA2	8.18169
KRT4	21.0874		SLC25A1	8.18169
POLR2E	21.0874		SLC16A1	8.18169
FBLN1	21.0874		ITGA1	8.18169
ITGA6	21.0874		RAN	8.18169
RRM1	21.0874		TXNL4A	8.18169
PSMB8	21.0874		IRF9	8.18169
PPIF	21.0874		ABR	8.18169
RRM2	21.0874		PAK1	8.18169
UQCRC1	21.0874		DCTN1	8.18169
NUP214	21.0874		SF3B3	8.18169
RPL3	21.0874		TRIP6	8.18169
SLC1A4	21.0874		NCBP3	8.18169
NOP2	21.0874		LCLAT1	8.18169
GNG10	21.0874		MAVS	8.18169
DAP3	21.0874		MAP7D3	8.18169
MSH6	21.0874		GBP7	8.18169
CACNA2D1	21.0874		TSPAN14	8.18169
PAX9	21.0874		ABHD4	8.18169
LSM6	21.0874		PNPT1	8.18169
SELENOT	21.0874		UTP15	8.18169
EIF5A	21.0874		TMEM40	8.18169
GSTO1	21.0874		CMBL	8.18169
CDK6	21.0874		SCLY	8.18169
CAP1	21.0874		ATXN2	8.18169
GBE1	21.0874		SEPTIN5	8.18169
KRT17	21.0874		SEC11C	8.18169
MAD2L1	21.0874		PNN	8.18169
EIF3I	21.0874		CYP4F12	8.18169
RAB32	21.0874		OSGEP	8.18169
HNRNPD	21.0874		CTPS2	8.18169
SMC1A	21.0874		EPS15L1	8.18169
COX20	21.0874		DMBT1	8.18169
PDXDC1	21.0874		PFDN2	8.18169
POGLUT3	21.0874		GNE	8.18169
RALYL	21.0874		TELO2	8.18169
GALNT7	21.0874		CPQ	8.18169
VSIG10L	21.0874		OAT	8.14532
CCAR2	21.0874		TGFBI	8.14532
ZC3H15	21.0874		NRF1	8.14532
SEPTIN1	21.0874		NUP133	8.14532
NDRG1	21.0874		CHMP2B	8.14532
ATP2A3	21.0874		TMED4	7.87866
ARL8A	21.0874		EPHA2	7.85442
TBCB	21.0874		PGM5	7.85442
SEPTIN5	21.0874		TBC1D10A	7.85442
MRPS26	21.0874		MYO1G	7.4804
METTL9	21.0874		PIK3R2	7.4804
PPIL3	21.0874		PMM2	7.4804
ALG2	21.0874		PAPSS1	7.4804
ESRP2	21.0874		NDUFS7	7.4804
PREB	21.0874		CLN5	7.4804
DDX21	21.0874		FTH1	7.4804
MALT1	21.0874		ICAM1	7.4804
CDV3	21.0874		C4B	7.4804
BAG5	21.0874		ARAF	7.4804
RAB23	21.0874		TXN	7.4804
ASAP1	21.0874		ITGA4	7.4804
SPG7	21.0874		ATP5PF	7.4804
NOC2L	21.0874		TYMP	7.4804
DTNA	21.0874		EPHA1	7.4804
UTP18	21.0874		PTPRE	7.4804
MAPK1	20.9879		CTSS	7.4804
NPC1	20.9517		DPP4	7.4804
GSDME	20.7708		GCA	7.4804
NDUFS2	20.7708		LAP3	7.4804
ARL6IP5	20.7708		ECHS1	7.4804
FGG	20.7708		SDHA	7.4804
CRP	20.7708		CSTF2	7.4804
SLC25A5	20.7708		RPL35	7.4804
PRKAR1A	20.7708		MCAM	7.4804
TOP2A	20.7708		ME1	7.4804
SRC	20.7708		MAP2K6	7.4804
DNAJB1	20.7708		ITPK1	7.4804
ITGA3	20.7708		AAK1	7.4804
RPA1	20.7708		TMEM30B	7.4804
MAP4	20.7708		PARP14	7.4804
CFHR2	20.7708		EARS2	7.4804
FEN1	20.7708		RRP12	7.4804
THOP1	20.7708		STEAP3	7.4804
RAB1A	20.7708		GPT2	7.4804
TGM3	20.7708		GPX8	7.4804
PTK7	20.7708		NUP210	7.4804
TUBB3	20.7708		SHROOM3	7.4804
RAB3GAP1	20.7708		ZNF592	7.4804
PKN1	20.7708		RBPMS	7.4804
MIA3	20.7708		LRRC59	7.4804
LARP1	20.7708		AIDA	7.4804
SLC39A11	20.7708		OTUB1	7.4804
ANKRD35	20.7708		BTF3L4	7.4804
SNRNP27	20.7708		NIBAN2	7.4804
NUP205	20.7708		SCAF11	7.4804
TPPP3	20.7708		UQCC2	7.4804
SMC4	20.7708		LXN	7.4804
INTS13	20.7708		RAB33B	7.4804
BIN2	20.7708		TMX1	7.4804
TSSC4	20.7708		PARVG	7.4804
SURF6	20.7708		CTSZ	7.4804
TRIM16	20.7708		NXF1	7.4804
MT.CO2	20.7708		SEC63	7.4804
FGB	20.7708		SAP30BP	7.4804
SERPINF1	20.7708		TRMT6	7.4804
GNPDA1	20.7708		MYO6	7.4804
ABR	20.7708		CRYBG1	7.4804
IRF4	20.7708		PHLDA3	7.4804
FSCN1	20.7708		CLIC4	7.4804
HRNR	20.7708		EMILIN1	7.4804
SELENOM	20.7708		UBL3	7.36958
ARPC1A	20.7708		TMEM123	7.36958
H2BC1	20.7708		GPRC5A	7.14038
ARHGEF10L	20.7708		SELENBP1	6.78777
EXOSC4	20.7708		PITPNM1	6.54535
IL4I1	20.6803		PRPF3	6.54535
VPS4B	20.5175		CDC40	6.54535
DUSP3	20.5175		WFS1	6.54535
PTPA	20.5175		YIF1A	6.54535
MAPRE2	20.5175		SERPINA3	6.54535
GDAP2	20.5175		SSB	6.54535
MYO1C	20.5175		IGKV4-1	6.54535
KHNYN	20.5175		VIM	6.54535
ADGRL2	20.5175		NDUFV2	6.54535
PRKAR2B	20.5175		TXLNA	6.54535
LSR	20.5175		SERPINB10	6.54535
ZNRF2	20.5175		NUBP1	6.54535
SMARCC2	20.5175		EPHB3	6.54535
SMAP2	20.5175		SET	6.54535
KLC2	20.5175		EFR3A	6.54535
QPCTL	20.5175		FAM110C	6.54535
COMMD9	20.4541		USP39	6.54535
MFSD6	20.3546		ANKRD22	6.54535
DTD1	20.3102		MTHFD1L	6.54535
LRRC59	20.3102		VPS13C	6.54535
DPY30	20.3102		LMO7	6.54535
ATAD3A	20.3102		ATP2A3	6.54535
XPO4	20.2642		OSBPL9	6.54535
MAGOHB	20.1918		PARVB	6.54535
SNX3	20.1375		PARVA	6.54535
SEPHS1	20.1375		TOR4A	6.54535
SUSD2	20.047		MEMO1	6.54535
PTGIS	19.5404		UBE2J1	6.54535
ITGB5	19.1876		SMARCE1	6.36353
RIPK3	18.9705		PLOD3	6.23367
PRPH	18.9615		DPM1	6.23367
ABI3BP	18.9615		GGCT	6.23367
RRS1	18.871		SNRNP200	6.23367
IGHV3.49	18.6448		SERPINA1	6.23367
EIF3B	18.6448		RANBP1	6.23367
FLG2	18.6448		NUP153	6.23367
KRT80	18.5544		RAB1A	6.23367
PDS5B	18.5544		YWHAZ	6.23367
PLPBP	18.2377		KHDRBS1	6.23367
IGKV3D.15	18.2377		G3BP1	6.23367
IGHV6.1	18.2377		MORC3	6.23367
IGHV3.74	18.2377		PSME4	6.23367
IGHV3.72	18.2377		CIMAP2	6.23367
IGKV3D.20	18.2377		HEATR3	6.23367
IGHV5.51	18.2377		COMMD7	6.23367
IGKV2.24	18.2377		PPFIBP1	6.23367
RBM47	18.2377		STX12	6.23367
SHTN1	18.2377		DCAF11	6.23367
TMEM223	18.2377		FBLIM1	6.23367
DAPL1	18.2377		RFT1	6.23367
ARHGEF37	18.2377		GFM1	6.23367
ILVBL	18.2377		MYBBP1A	6.23367
NBAS	18.2377		BCL2L13	6.23367
VWA8	18.2377		ATAD3A	6.23367
SBNO1	18.2377		NOP53	6.23367
WDR91	18.2377		XPO7	6.23367
VPS37C	18.2377		LAMTOR2	6.23367
CNOT1	18.2377		AP3M1	6.23367
FAM83G	18.2377		MYO1F	5.81809
PGP	18.2377		FOXE1	5.81809
TCAF2	18.2377		ATP8B1	5.81809
TUBAL3	18.2377		URB1	5.81809
SMCHD1	18.2377		IPO7	5.81809
SRRM3	18.2377		HRAS	5.81809
ABTB3	18.2377		COL4A2	5.81809
RTL8C	18.2377		MYL4	5.81809
ARHGAP32	18.2377		IDE	5.81809
POM121C	18.2377		CREB1	5.81809
CYSRT1	18.2377		LGALS3	5.81809
NUDT19	18.2377		PTPRZ1	5.81809
COL6A5	18.2377		POLR2A	5.81809
ESPN	18.2377		YY1	5.81809
MCRIP1	18.2377		GK	5.81809
NACA	18.2377		GTF2F1	5.81809
C11orf98	18.2377		HCFC1	5.81809
SLC35A4	18.2377		PRELP	5.81809
MIEF1	18.2377		RPS28	5.81809
DNASE2	18.2377		NAAA	5.81809
AGPS	18.2377		VAC14	5.81809
KIF2A	18.2377		NCBP1	5.81809
DDX39A	18.2377		NUMA1	5.81809
PDLIM1	18.2377		NONO	5.81809
ACOT7	18.2377		COPS6	5.81809
SNAP23	18.2377		BRI3BP	5.81809
HAX1	18.2377		CELF1	5.81809
AIP	18.2377		GIMAP5	5.81809
GTPBP1	18.2377		LRCH3	5.81809
STXBP3	18.2377		CDK5RAP3	5.81809
AP4M1	18.2377		MIA2	5.81809
SMAP	18.2377		PTPN18	5.81809
SULT2B1	18.2377		PAAF1	5.81809
LGALS8	18.2377		WDR18	5.81809
NDUFS8	18.2377		RAB34	5.81809
PSMD11	18.2377		ENY2	5.81809
PSMD12	18.2377		PDS5B	5.81809
PSMD9	18.2377		PIH1D1	5.81809
ATOX1	18.2377		FKBP11	5.81809
SUPT5H	18.2377		SLC25A10	5.81809
DFFA	18.2377		PUF60	5.81809
CLIC1	18.2377		AGO2	5.81809
EIF3F	18.2377		USP24	5.81809
PIK3CD	18.2377		PPIL1	5.81809
PDHX	18.2377		NDUFB9	5.81809
WASL	18.2377		IPO5	5.35529
SAP18	18.2377		A2ML1	5.23628
DNM1L	18.2377		SERPINE2	5.23628
LST1	18.2377		CD14	5.23628
PIK3R2	18.2377		IFIT1	5.23628
AGRN	18.2377		PTPRF	5.23628
PLOD2	18.2377		ME2	5.23628
EXOC5	18.2377		EMD	5.23628
HMGN4	18.2377		RAB2A	5.23628
NDUFA4	18.2377		AP2B1	5.23628
BIN1	18.2377		TPM4	5.23628
KPNA3	18.2377		HDLBP	5.23628
STK25	18.2377		FLNC	5.23628
USP9Y	18.2377		NECTIN1	5.23628
LAD1	18.2377		CROCC	5.23628
VWA5A	18.2377		NAPRT	5.23628
SDCBP	18.2377		DYNLL2	5.23628
MPHOSPH10	18.2377		QKI	5.23628
NOP56	18.2377		COMMD4	5.23628
DDX3X	18.2377		UBA2	5.23628
RNASET2	18.2377		CPSF3	5.23628
PODXL	18.2377		CMPK1	4.36357
PIR	18.2377		ERC1	4.36357
TRIM38	18.2377		TAPBPL	3.96688
PPP6C	18.2377		ARK2N	3.92721
CES2	18.2377		CAPRIN1	3.87873
MAN2B1	18.2377		MFSD10	3.87873
SCD	18.2377		GPNMB	3.87873
ARID1A	18.2377		PDK3	3.87873
SDHD	18.2377		SH3BGRL3	3.87873
TXNDC9	18.2377		UGT1A7	3.87873
TRAFD1	18.2377		PDLIM4	3.7402
COX7A2L	18.2377		ATP1B3	3.7402
HSPB6	18.2377		GSDME	3.63631
NDUFAB1	18.2377		KIF4A	3.63631
COPE	18.2377		CD81	3.63631
AP3D1	18.2377		GPD1L	3.63631
CCS	18.2377		PIK3R4	3.63631
ABLIM1	18.2377		PTDSS2	3.63631
CHD2	18.2377		RPAP3	3.63631
GOSR2	18.2377		LYPLA2	3.49085
TOR1A	18.2377		ISG15	3.49085
STX16	18.2377		SUMO1	3.49085
ADAM10	18.2377		PPP2R5C	3.49085
EI24	18.2377		PDZD11	3.49085
PTGES	18.2377		TMBIM1	3.49085
ACOT8	18.2377		SIGMAR1	3.49085
CDIPT	18.2377		SCAMP2	3.27267
PDCD5	18.2377		BPNT1	3.27267
NHERF1	18.2377		RBP1	3.27267
TPP1	18.2377		MDH1	3.27267
TNPO2	18.2377		RPTOR	3.27267
APOL1	18.2377		PARP12	3.27267
UNC13B	18.2377		RABGAP1	3.27267
SCAMP3	18.2377		PPM1A	2.90904
OPLAH	18.2377		PRCP	2.90904
BCKDK	18.2377		RAB13	2.90904
IFIT3	18.2377		CARNMT1	2.18178
MGST3	18.2377		IGLV8-61	0
TAX1BP3	18.2377		IGKV3D-15	0
GIPC1	18.2377		IGHV3-49	0
IKBKB	18.2377		IGHV6-1	0
RGS12	18.2377		IGHV3-15	0
TIMM23	18.2377		IGHV3-74	0
PLD2	18.2377		IGHV3-72	0
UQCRQ	18.2377		IGKV3D-20	0
UQCR11	18.2377		IGHV5-51	0
HGS	18.2377		IGKV2-24	0
VPS26C	18.2377		IGHV5-10-1	0
PPP1R12A	18.2377		SHTN1	0
GAK	18.2377		TMEM223	0
BTAF1	18.2377		DAPL1	0
SPTBN2	18.2377		BICDL2	0
MAST4	18.2377		ARHGEF37	0
SEC16A	18.2377		ILVBL	0
U2SURP	18.2377		SH3PXD2B	0
SYNM	18.2377		NBAS	0
PRORP	18.2377		VWA8	0
AGPAT2	18.2377		WDR91	0
SCAMP1	18.2377		VPS37C	0
SCAMP2	18.2377		CNOT1	0
ARPC2	18.2377		FAM83G	0
BET1	18.2377		PGP	0
POLR1C	18.2377		TCAF2	0
PLSCR1	18.2377		TUBAL3	0
PGRMC2	18.2377		SMCHD1	0
PFDN6	18.2377		SRRM3	0
WDR46	18.2377		ABTB3	0
NKRF	18.2377		RTL8C	0
GNPAT	18.2377		ARHGAP32	0
LAMA5	18.2377		POM121C	0
MRPS12	18.2377		CYSRT1	0
NDUFA1	18.2377		NUDT19	0
ACOX3	18.2377		COL6A5	0
RER1	18.2377		ESPN	0
SURF4	18.2377		TMEM238	0
SPTLC1	18.2377		NACA	0
SPTLC2	18.2377		C11orf98	0
OGT	18.2377		SLC35A4	0
ALOX15B	18.2377		MIEF1	0
PMM2	18.2377		DNASE2	0
MID1	18.2377		AGPS	0
HMGB3	18.2377		KIF2A	0
PPM1G	18.2377		DDX39A	0
EIF3H	18.2377		PDLIM1	0
BCAT2	18.2377		ACOT7	0
STX7	18.2377		MYO1C	0
SLC16A3	18.2377		SNAP23	0
ABCC4	18.2377		HAX1	0
ABCC5	18.2377		AIP	0
P4HA2	18.2377		AP4M1	0
CAPN5	18.2377		SMAP	0
YKT6	18.2377		SULT2B1	0
ARPC5	18.2377		LGALS8	0
DDX3Y	18.2377		NDUFS8	0
PDPK1	18.2377		PSMD11	0
TAPBP	18.2377		PSMD12	0
DHX15	18.2377		PSMD9	0
RNMT	18.2377		ATOX1	0
ZZEF1	18.2377		PGRMC1	0
TTI1	18.2377		SUPT5H	0
CYB5B	18.2377		DFFA	0
PHGDH	18.2377		CLIC1	0
NDUFS4	18.2377		EIF3F	0
SEPTIN4	18.2377		PIK3CD	0
DYNC1LI2	18.2377		PDHX	0
KLK10	18.2377		MATN2	0
PSMD3	18.2377		WASL	0
PAPSS1	18.2377		SAP18	0
ZW10	18.2377		EML1	0
SPINT1	18.2377		RTCA	0
SART1	18.2377		LST1	0
SPINT2	18.2377		GOLIM4	0
GPAA1	18.2377		AGRN	0
DAPK3	18.2377		EXOC5	0
HSPA12A	18.2377		HMGN4	0
MTSS1	18.2377		NDUFA4	0
PPIP5K2	18.2377		PSMD14	0
MAP3K7	18.2377		KPNA3	0
HNRNPR	18.2377		STK25	0
PRPF3	18.2377		USP9Y	0
TXNL1	18.2377		PES1	0
TPD52L2	18.2377		MPHOSPH10	0
EMC8	18.2377		NOP56	0
EIF4G3	18.2377		PODXL	0
HTRA2	18.2377		PIR	0
KLF4	18.2377		KPNA4	0
AKR7A2	18.2377		TRIM38	0
TGOLN2	18.2377		PPP6C	0
LAMTOR5	18.2377		CES2	0
WIPF1	18.2377		MAN2B1	0
ATP8B1	18.2377		PDXK	0
TGM5	18.2377		SCD	0
CA12	18.2377		ARID1A	0
DENR	18.2377		SDHD	0
PSTPIP1	18.2377		TRAFD1	0
XPOT	18.2377		COX7A2L	0
DNPH1	18.2377		GAPDHS	0
TRAPPC3	18.2377		HSPB6	0
CHMP2A	18.2377		NDUFAB1	0
NCK2	18.2377		COPE	0
PSCA	18.2377		AP3D1	0
PLRG1	18.2377		CCS	0
RGS10	18.2377		GOSR2	0
ZNF207	18.2377		TOR1A	0
NDUFB3	18.2377		TOR1B	0
NDUFA2	18.2377		STX16	0
BUB3	18.2377		ADAM10	0
ACTN4	18.2377		EI24	0
GSTZ1	18.2377		ACOT8	0
BUD23	18.2377		CDIPT	0
GATC	18.2377		PDCD5	0
AP1G1	18.2377		PRMT5	0
STX6	18.2377		NHERF1	0
SYNGR1	18.2377		TPP1	0
SYNGR2	18.2377		TCERG1	0
SGTA	18.2377		TNPO2	0
ENSA	18.2377		APOL1	0
SLC25A20	18.2377		PSMA7	0
NARS1	18.2377		SCAMP3	0
MYO1B	18.2377		OPLAH	0
NUDT21	18.2377		BCKDK	0
LANCL1	18.2377		MGST3	0
STRN	18.2377		IRF6	0
RRP9	18.2377		TAX1BP3	0
SCO2	18.2377		GIPC1	0
AKAP8	18.2377		IKBKB	0
IDH3B	18.2377		RGS12	0
NRDC	18.2377		TIMM23	0
AHCYL1	18.2377		HAT1	0
CD5L	18.2377		UBE2L6	0
NDUFS5	18.2377		CASK	0
PEX1	18.2377		PLD2	0
AKR1B10	18.2377		UQCRQ	0
TIMM8A	18.2377		UQCR11	0
DHX16	18.2377		HGS	0
ZNRD2	18.2377		PPP1R12A	0
GMFG	18.2377		HNRNPDL	0
TMPRSS11D	18.2377		XPO1	0
PPP1R12B	18.2377		BTAF1	0
SOX15	18.2377		SEC16A	0
PRPSAP2	18.2377		U2SURP	0
SMARCA5	18.2377		SETD1A	0
SPAG9	18.2377		SYNM	0
URB1	18.2377		PFAS	0
AQR	18.2377		PRORP	0
OPA1	18.2377		AGPAT2	0
PIP5K1C	18.2377		SCAMP1	0
KIF1B	18.2377		ARPC3	0
MAPKBP1	18.2377		BET1	0
KDM1A	18.2377		POLR1C	0
PPL	18.2377		PLSCR1	0
NRP2	18.2377		PGRMC2	0
MAN1A2	18.2377		PFDN6	0
MPZL2	18.2377		WDR46	0
OGA	18.2377		GSTA4	0
SORBS3	18.2377		NKRF	0
SYNCRIP	18.2377		GNPAT	0
CDC40	18.2377		LAMA5	0
GMDS	18.2377		MRPS12	0
EIF4E2	18.2377		NDUFA1	0
DIAPH1	18.2377		CLIC2	0
EXOC3	18.2377		ACOX3	0
SLC16A7	18.2377		RER1	0
PRMT3	18.2377		SURF4	0
KPNA6	18.2377		MAPK13	0
UGDH	18.2377		SPTLC1	0
DPM1	18.2377		SPTLC2	0
USO1	18.2377		OGT	0
MRPS14	18.2377		ALOX15B	0
TOM1	18.2377		TM9SF1	0
PFKFB2	18.2377		MID1	0
CCDC22	18.2377		HMGB3	0
PQBP1	18.2377		PPM1G	0
DKC1	18.2377		EIF3D	0
EIF5B	18.2377		EIF3H	0
EDF1	18.2377		NVL	0
DIAPH2	18.2377		BCAT2	0
DNAJA2	18.2377		IPO8	0
BRD4	18.2377		SLC16A3	0
CUTA	18.2377		ABCC4	0
NBN	18.2377		ABCC5	0
NOL3	18.2377		CAPN5	0
ABCB7	18.2377		YKT6	0
PLCH2	18.2377		DDX3Y	0
PLXNA2	18.2377		PDPK1	0
IGSF3	18.2377		TAPBP	0
EFCAB14	18.2377		RNMT	0
WDR1	18.2377		ZZEF1	0
ATP9A	18.2377		TTI1	0
LDB3	18.2377		CYB5B	0
N4BP1	18.2377		PRPF4	0
ROCK2	18.2377		PHGDH	0
CLASP2	18.2377		NDUFS4	0
HIP1R	18.2377		SEPTIN4	0
RNF40	18.2377		DYNC1LI2	0
CLUH	18.2377		KLK10	0
DNAJC13	18.2377		PSMD3	0
PPP6R2	18.2377		ZW10	0
ANKRD17	18.2377		SPINT1	0
GGCT	18.2377		SART1	0
NDUFS7	18.2377		SPINT2	0
RTN2	18.2377		GPAA1	0
ZPR1	18.2377		DAPK3	0
PDCD6	18.2377		TGFB1I1	0
TBCA	18.2377		HSPA12A	0
ATP6V1G1	18.2377		MTSS1	0
MACROH2A1	18.2377		PPIP5K2	0
NCOR1	18.2377		MAP3K7	0
NDUFS6	18.2377		HNRNPR	0
SPAG7	18.2377		TXNL1	0
PRPF40A	18.2377		TPD52L2	0
TACC1	18.2377		EMC8	0
LRCH4	18.2377		EIF4G3	0
MTX2	18.2377		PPIH	0
VPS26A	18.2377		HTRA2	0
NDUFB1	18.2377		KLF4	0
ERLIN1	18.2377		AKR7A2	0
SRSF10	18.2377		EPB41L2	0
HSBP1	18.2377		TGOLN2	0
ECI2	18.2377		LAMTOR5	0
BANF1	18.2377		WIPF1	0
CSDE1	18.2377		TGM5	0
MYCBP2	18.2377		CA12	0
PGLYRP1	18.2377		DENR	0
SNRNP200	18.2377		DNPH1	0
TIPRL	18.2377		TIMM44	0
RPS6KA4	18.2377		TRAPPC3	0
UTP20	18.2377		CHMP2A	0
NUP155	18.2377		NCK2	0
RP2	18.2377		PSCA	0
SLC25A12	18.2377		PLRG1	0
PALM	18.2377		RGS10	0
EIF3J	18.2377		ZNF207	0
CBR3	18.2377		NDUFB5	0
PSMD10	18.2377		NDUFB3	0
AP1G2	18.2377		NDUFA2	0
ZMPSTE24	18.2377		GET3	0
IDH1	18.2377		ACTN4	0
SCO1	18.2377		GSTZ1	0
ATRN	18.2377		BUD23	0
RBBP9	18.2377		GATC	0
STAM2	18.2377		HTATSF1	0
DYSF	18.2377		AP1G1	0
BBOX1	18.2377		STX6	0
SMNDC1	18.2377		SYNGR1	0
ATP5PD	18.2377		SYNGR2	0
ATP5MG	18.2377		SGTA	0
CPD	18.2377		ENSA	0
GLRX3	18.2377		SLC25A20	0
KRT36	18.2377		MYO1B	0
RSL1D1	18.2377		SSNA1	0
ANXA9	18.2377		NUDT21	0
CLPX	18.2377		LANCL1	0
NEBL	18.2377		STRN	0
SEC14L2	18.2377		RRP9	0
TM7SF2	18.2377		SCO2	0
SNCG	18.2377		AKAP8	0
DDAH1	18.2377		IDH3B	0
MTA2	18.2377		NRDC	0
STK10	18.2377		CALU	0
TPPP	18.2377		AHCYL1	0
KBTBD11	18.2377		CD5L	0
LTN1	18.2377		KIF1C	0
TOMM70	18.2377		PEX1	0
MYO1D	18.2377		RAD21	0
TOX4	18.2377		AKR1B10	0
SEC24D	18.2377		TIMM8A	0
UFL1	18.2377		DHX16	0
SORBS2	18.2377		ZNRD2	0
TMEM63A	18.2377		GMFG	0
UBXN7	18.2377		TMPRSS11D	0
SUN1	18.2377		PPP1R12B	0
ERLIN2	18.2377		SOX15	0
PRPF6	18.2377		PRPSAP2	0
FRYL	18.2377		SMARCA5	0
GLS	18.2377		SPAG9	0
ABLIM3	18.2377		AQR	0
USP19	18.2377		OPA1	0
WDR47	18.2377		MAPKBP1	0
AP2A2	18.2377		KDM1A	0
SEC31A	18.2377		TBC1D4	0
HEXIM1	18.2377		PPL	0
TJP3	18.2377		NRP2	0
YIF1A	18.2377		MAN1A2	0
UBR5	18.2377		MPZL2	0
AGFG2	18.2377		ACSL4	0
SCAF4	18.2377		OGA	0
MFN2	18.2377		SORBS3	0
DUSP14	18.2377		SYNCRIP	0
UBE4B	18.2377		NEMF	0
ZFPL1	18.2377		GMDS	0
ELP1	18.2377		EIF4E2	0
UBL3	18.2377		DIAPH1	0
NDUFB4	18.2377		SELENOF	0
NDUFB8	18.2377		EXOC3	0
NDUFB2	18.2377		PLIN3	0
RTN3	18.2377		SLC16A7	0
LETM1	18.2377		PRMT3	0
EPN2	18.2377		KPNA6	0
STBD1	18.2377		UGDH	0
ZRANB2	18.2377		USO1	0
SNX4	18.2377		MRPS14	0
LUC7L3	18.2377		TOM1	0
KIF4A	18.2377		CCDC22	0
SBF1	18.2377		PQBP1	0
GOSR1	18.2377		DKC1	0
CCNDBP1	18.2377		EDF1	0
LYPD3	18.2377		DNAJA2	0
VAPB	18.2377		BRD4	0
SNAPIN	18.2377		CUTA	0
NDUFC2	18.2377		PFDN1	0
PGLS	18.2377		NOL3	0
SMC2	18.2377		ABCB7	0
ATG7	18.2377		PLCH2	0
TACC2	18.2377		PLXNA2	0
FARS2	18.2377		IGSF3	0
LYPLA2	18.2377		EFCAB14	0
MAP3K6	18.2377		WDR1	0
PGM3	18.2377		ATP9A	0
MOCS3	18.2377		LDB3	0
CD2BP2	18.2377		N4BP1	0
PAPLN	18.2377		ROCK2	0
AHSA1	18.2377		CLASP2	0
PARN	18.2377		CPNE3	0
PSMG1	18.2377		HIP1R	0
FMNL1	18.2377		RNF40	0
SGPL1	18.2377		ZC3H11A	0
NSA2	18.2377		DNAJC13	0
SEC24A	18.2377		PPP6R2	0
SEC24B	18.2377		CNOT3	0
MPC2	18.2377		ANKRD17	0
ACSL3	18.2377		DNAJB6	0
POLR1A	18.2377		COQ9	0
STAMBP	18.2377		RTN2	0
ASMTL	18.2377		NDUFS2	0
PPP1R3D	18.2377		ZPR1	0
BRD1	18.2377		NIPSNAP2	0
POP4	18.2377		PDCD6	0
SNAP29	18.2377		TBCA	0
OXSR1	18.2377		ATP6V1G1	0
GGPS1	18.2377		VPS4B	0
HSPA4L	18.2377		MPDU1	0
PTBP3	18.2377		MACROH2A1	0
LSM8	18.2377		NCOR1	0
STAU1	18.2377		NDUFS6	0
TTC4	18.2377		SPAG7	0
BAG2	18.2377		SEC22B	0
BAG3	18.2377		PRPF40A	0
MAP4K4	18.2377		TACC1	0
AIFM1	18.2377		MTX2	0
CLDN1	18.2377		VPS26A	0
CLIC3	18.2377		NDUFB1	0
EML2	18.2377		PMPCB	0
BPNT1	18.2377		ERLIN1	0
ABHD16A	18.2377		NDUFS3	0
C6orf47	18.2377		SRSF10	0
TXNDC12	18.2377		HSBP1	0
NUDT3	18.2377		ECI2	0
BCL10	18.2377		EED	0
CLPTM1	18.2377		BANF1	0
TOMM40	18.2377		SF3B1	0
PEX11B	18.2377		CSDE1	0
PAK4	18.2377		PRKRA	0
MT.CYB	18.2377		MYCBP2	0
CYB5A	18.2377		PGLYRP1	0
ADH1C	18.2377		NPM3	0
LDHA	18.2377		LYPLA1	0
ALDH1A1	18.2377		TIPRL	0
GLUD1	18.2377		TOM1L1	0
CYB5R3	18.2377		RPS6KA4	0
GSR	18.2377		SURF6	0
MT.CO1	18.2377		UTP20	0
MT.CO3	18.2377		NUP155	0
SOD1	18.2377		RP2	0
CP	18.2377		CRTAP	0
PNP	18.2377		SLC25A12	0
HPRT1	18.2377		PALM	0
EGFR	18.2377		RNASEH2A	0
PGK1	18.2377		EIF3G	0
AK1	18.2377		EIF3J	0
F2	18.2377		CBR3	0
C1R	18.2377		PSMD10	0
HP	18.2377		IDH1	0
HPR	18.2377		SCO1	0
F9	18.2377		ATRN	0
CFD	18.2377		RBBP9	0
PLG	18.2377		STAM2	0
F12	18.2377		CCNK	0
PLAT	18.2377		ARL6IP5	0
ADA	18.2377		DYSF	0
CA1	18.2377		BCAS2	0
CA2	18.2377		DCTN3	0
ASS1	18.2377		BBOX1	0
OAS1	18.2377		SMNDC1	0
SERPINC1	18.2377		ATP5PD	0
SERPINA1	18.2377		FLOT1	0
AGT	18.2377		CPD	0
A2M	18.2377		GLRX3	0
C5	18.2377		KRT36	0
CST3	18.2377		RSL1D1	0
CSTA	18.2377		ANXA9	0
KNG1	18.2377		CLPX	0
NRAS	18.2377		NEBL	0
KRAS	18.2377		SEC14L2	0
LDLR	18.2377		TM7SF2	0
TGFB1	18.2377		SNCG	0
JCHAIN	18.2377		SRP72	0
IGLV1.47	18.2377		MTA2	0
IGLV1.40	18.2377		STK10	0
IGHV3.23	18.2377		TPPP	0
IGHV3.7	18.2377		KBTBD11	0
IGHG2	18.2377		LTN1	0
IGHG3	18.2377		TOMM70	0
IGHG4	18.2377		MYO1D	0
IGHM	18.2377		TOX4	0
IGHA1	18.2377		SEC24D	0
HLA.DRB1	18.2377		UFL1	0
HBD	18.2377		SORBS2	0
COL2A1	18.2377		SASH1	0
KRT14	18.2377		TMEM63A	0
KRT6A	18.2377		UBXN7	0
LMNA	18.2377		SUN1	0
SPTA1	18.2377		PLPBP	0
APOA1	18.2377		ERLIN2	0
APOE	18.2377		PRPF6	0
APOA2	18.2377		FRYL	0
APOC1	18.2377		ENDOD1	0
APOC2	18.2377		GLS	0
APOC3	18.2377		USP19	0
SLC4A1	18.2377		WDR47	0
APCS	18.2377		AP2A2	0
C1QA	18.2377		SEC31A	0
C1QB	18.2377		HEXIM1	0
C1QC	18.2377		UBR5	0
C9	18.2377		AGFG2	0
APOH	18.2377		SCAF4	0
FN1	18.2377		NDUFB6	0
RBP4	18.2377		DUSP14	0
AMBP	18.2377		UBE4B	0
AHSG	18.2377		ZFPL1	0
TTR	18.2377		ELP1	0
ALB	18.2377		NDUFA3	0
TF	18.2377		NDUFB4	0
HPX	18.2377		NDUFB8	0
FTH1	18.2377		SCEL	0
MT.ND1	18.2377		NDUFB2	0
MT.ND4	18.2377		RTN3	0
MT.ND5	18.2377		EPN2	0
KLKB1	18.2377		STBD1	0
SLPI	18.2377		ZRANB2	0
C4BPA	18.2377		SNX4	0
VTN	18.2377		LUC7L3	0
CAT	18.2377		GOSR1	0
GBA1	18.2377		CCNDBP1	0
FUCA1	18.2377		VAPB	0
ALDOA	18.2377		RASAL1	0
CSTB	18.2377		SNAPIN	0
ANXA1	18.2377		NDUFA10	0
APOB	18.2377		FKBP9	0
PRNP	18.2377		CELF2	0
OAT	18.2377		PGLS	0
HRG	18.2377		PAPSS2	0
IGLV7.43	18.2377		SMC2	0
THY1	18.2377		ATG7	0
A1BG	18.2377		TACC2	0
KRT1	18.2377		FARS2	0
S100B	18.2377		MAP3K6	0
TUBB4A	18.2377		PGM3	0
GAPDH	18.2377		MOCS3	0
ASL	18.2377		CD2BP2	0
HLA.A	18.2377		SVIL	0
HLA.DPB1	18.2377		PAPLN	0
ERBB2	18.2377		AHSA1	0
CAPNS1	18.2377		PARN	0
HSPB1	18.2377		PSMG1	0
RPN1	18.2377		SGPL1	0
RPN2	18.2377		CLDN7	0
SLC4A2	18.2377		NSA2	0
ATP1A1	18.2377		H6PD	0
ATP1B1	18.2377		SEC24A	0
ARG1	18.2377		SEC24B	0
APOD	18.2377		ADGRL2	0
ALDH2	18.2377		MPC2	0
ITGB3	18.2377		ACSL3	0
CYP11A1	18.2377		POLR1A	0
CFI	18.2377		STAMBP	0
ISG15	18.2377		ASMTL	0
PCCB	18.2377		CDS2	0
EIF2S1	18.2377		KRT75	0
HMGN2	18.2377		PPP1R3D	0
RPLP1	18.2377		BRD1	0
RPLP2	18.2377		POP4	0
RPLP0	18.2377		RAB3D	0
CLEC3B	18.2377		OXSR1	0
SSB	18.2377		GGPS1	0
SERPIND1	18.2377		HSPA4L	0
PRKCB	18.2377		PTBP3	0
KRT18	18.2377		LSM8	0
UROD	18.2377		RIGI	0
UGT2B4	18.2377		TTC4	0
GLA	18.2377		CAVIN2	0
IGKV4.1	18.2377		BAG2	0
GSN	18.2377		BAG3	0
RB1	18.2377		MAP4K4	0
CDK1	18.2377		AIFM1	0
ATP5F1B	18.2377		CLDN1	0
S100A6	18.2377		CLIC3	0
APOA4	18.2377		EML2	0
EIF4E	18.2377		DDAH2	0
CEACAM5	18.2377		LY6G6C	0
ENO1	18.2377		C6orf47	0
PYGL	18.2377		TXNDC12	0
GPI	18.2377		NUDT3	0
TPM3	18.2377		BCL10	0
ITGAV	18.2377		NDUFB10	0
HEXA	18.2377		CLPTM1	0
SERPINE2	18.2377		PEX11B	0
LIPF	18.2377		PAK4	0
EPHX1	18.2377		MT-CYB	0
DBI	18.2377		CYB5A	0
NEFM	18.2377		ADH1C	0
THBD	18.2377		LDHA	0
PGK2	18.2377		ALDH1A1	0
PROS1	18.2377		GLUD1	0
P4HB	18.2377		CYB5R3	0
H1.0	18.2377		GSR	0
ACYP1	18.2377		MT-CO1	0
CTSD	18.2377		MT-CO2	0
ANXA2	18.2377		MT-CO3	0
C8A	18.2377		SOD1	0
C8B	18.2377		F13A1	0
C8G	18.2377		PNP	0
CAPN1	18.2377		HPRT1	0
IVL	18.2377		EGFR	0
DCN	18.2377		PGK1	0
PSAP	18.2377		AK1	0
HEXB	18.2377		F2	0
BPGM	18.2377		C1R	0
APRT	18.2377		HPR	0
EPRS1	18.2377		F9	0
CTSB	18.2377		CFD	0
GALT	18.2377		PLG	0
UQCRH	18.2377		F12	0
YES1	18.2377		PLAT	0
FH	18.2377		ADA	0
ANXA6	18.2377		MT-ATP6	0
RHOC	18.2377		CA1	0
GUSB	18.2377		CA2	0
SRPRA	18.2377		ASS1	0
ASNS	18.2377		OAS1	0
SOD3	18.2377		SERPINC1	0
HMBS	18.2377		AGT	0
MGP	18.2377		A2M	0
LPA	18.2377		C3	0
PLEK	18.2377		C5	0
CD14	18.2377		CST3	0
CYC1	18.2377		CSTA	0
ITGA5	18.2377		KNG1	0
NFIC	18.2377		NRAS	0
SERPINF2	18.2377		KRAS	0
RPS17	18.2377		LDLR	0
KRT19	18.2377		TGFB1	0
KRT7	18.2377		IGKV1-17	0
KRT16	18.2377		IGKV3-20	0
RPSA	18.2377		IGLV1-47	0
CD63	18.2377		IGLV1-40	0
MRPL3	18.2377		IGHV3-23	0
FGF2	18.2377		IGHV3-7	0
ENO2	18.2377		IGKC	0
ACAA1	18.2377		IGHG2	0
SRP19	18.2377		IGHG4	0
GSTP1	18.2377		IGHM	0
LGALS1	18.2377		IGHA1	0
QDPR	18.2377		HLA-B	0
HMGB1	18.2377		HLA-DRB1	0
RBP1	18.2377		COL2A1	0
FBP1	18.2377		COL3A1	0
GNAO1	18.2377		KRT14	0
GSTM1	18.2377		KRT6A	0
TPM1	18.2377		LMNA	0
CLTB	18.2377		SPTA1	0
ANXA4	18.2377		APOA1	0
CNP	18.2377		APOE	0
HMOX1	18.2377		APOA2	0
PDGFRB	18.2377		APOC1	0
DLD	18.2377		APOC2	0
HNRNPA1	18.2377		APOC3	0
COX6C	18.2377		FGA	0
C1S	18.2377		FGG	0
PARP1	18.2377		SLC4A1	0
IFIT2	18.2377		APCS	0
IFIT1	18.2377		C1QA	0
ALDOC	18.2377		C1QB	0
C4A	18.2377		C1QC	0
PLA2G4B	18.2377		C9	0
JMJD7	18.2377		APOH	0
MYZAP	18.2377		LRG1	0
DERPC	18.2377		RBP4	0
V991	18.2377		AMBP	0
POLR1D	18.2377		ORM1	0
RO60	18.2377		AHSG	0
GAA	18.2377		TTR	0
HLA.C	18.2377		ALB	0
H1.4	18.2377		GC	0
DLAT	18.2377		TFRC	0
TXN	18.2377		TF	0
COX5B	18.2377		LTF	0
CTSA	18.2377		HPX	0
MGST1	18.2377		FTL	0
MAPT	18.2377		MT-ND1	0
ESD	18.2377		MT-ND2	0
HSPD1	18.2377		MT-ND4	0
HSPA5	18.2377		MT-ND5	0
ACP2	18.2377		KLKB1	0
HSPA8	18.2377		SLPI	0
SLC2A1	18.2377		VTN	0
SLC2A3	18.2377		CAT	0
EPB41	18.2377		GBA1	0
UMPS	18.2377		FUCA1	0
DBT	18.2377		ALDOA	0
PYGM	18.2377		ANXA1	0
RALA	18.2377		APOB	0
RALB	18.2377		PRNP	0
BCR	18.2377		HRG	0
SPTB	18.2377		IGLV7-43	0
LAMP1	18.2377		THY1	0
TOP1	18.2377		A1BG	0
G6PD	18.2377		CD74	0
UBL4A	18.2377		KRT1	0
PC	18.2377		S100B	0
DMD	18.2377		TUBB4A	0
MTHFD1	18.2377		GAPDH	0
IGF2R	18.2377		ASL	0
ADH5	18.2377		HLA-A	0
PRPS2	18.2377		ERBB2	0
PABPC1	18.2377		CAPNS1	0
PCNA	18.2377		HSPB1	0
COX6A1	18.2377		RPN1	0
HARS1	18.2377		RPN2	0
SLC25A4	18.2377		GNAI2	0
SLC25A6	18.2377		SLC4A2	0
IMPDH2	18.2377		ATP1A1	0
PIP	18.2377		ATP1B1	0
FCGR1A	18.2377		APP	0
CKMT1A	18.2377		ARG1	0
ACTN1	18.2377		APOD	0
ACE	18.2377		ALDH2	0
CDH1	18.2377		SERPINA5	0
XRCC5	18.2377		CFI	0
COX4I1	18.2377		MPO	0
LAMP2	18.2377		ALPL	0
RNH1	18.2377		EIF2S1	0
KRT10	18.2377		HMGN2	0
PDIA4	18.2377		RPLP1	0
C6	18.2377		RPLP2	0
P4HA1	18.2377		RPLP0	0
ACP5	18.2377		CLEC3B	0
CEACAM1	18.2377		SERPIND1	0
TPT1	18.2377		PRKCB	0
ALAD	18.2377		KRT18	0
HLA.E	18.2377		KRT8	0
PLS3	18.2377		UROD	0
APEH	18.2377		GLA	0
ETFA	18.2377		GSN	0
GYS1	18.2377		RB1	0
PRKAR2A	18.2377		PTMA	0
ENO3	18.2377		ATP5F1B	0
COL11A2	18.2377		C2	0
GTF2F2	18.2377		S100A6	0
CD59	18.2377		APOA4	0
MIF	18.2377		EIF4E	0
CD99	18.2377		CEACAM5	0
PRKCSH	18.2377		ENO1	0
HCLS1	18.2377		NPM1	0
FDPS	18.2377		TPM3	0
PKM	18.2377		ITGAV	0
IDE	18.2377		HEXA	0
MMP9	18.2377		LIPF	0
COX6B1	18.2377		EPHX1	0
HNRNPL	18.2377		DBI	0
DARS1	18.2377		NEFL	0
IDO1	18.2377		NEFM	0
UQCRB	18.2377		THBD	0
CPA3	18.2377		PGK2	0
GLUL	18.2377		PROS1	0
GSPT1	18.2377		P4HB	0
B4GALT1	18.2377		H1-0	0
FOSL2	18.2377		ANXA2	0
VAV1	18.2377		C8B	0
ELN	18.2377		C8G	0
NME1	18.2377		CAPN1	0
NQO1	18.2377		TUBB	0
GNS	18.2377		IVL	0
ARSB	18.2377		DCN	0
RPS2	18.2377		PSAP	0
DSP	18.2377		BPGM	0
RPA2	18.2377		APRT	0
MUC1	18.2377		EPRS1	0
COX7C	18.2377		CTSB	0
NQO2	18.2377		HSP90AA1	0
ITGB4	18.2377		GALT	0
SPN	18.2377		HNRNPC	0
CBR1	18.2377		UQCRH	0
ANK1	18.2377		LAMB1	0
ACADS	18.2377		YES1	0
GLB1	18.2377		FH	0
H1.5	18.2377		RHOC	0
H1.3	18.2377		GUSB	0
EPB42	18.2377		PFKM	0
MGMT	18.2377		HSP90AB1	0
ATP2A2	18.2377		SRPRA	0
FAH	18.2377		ASNS	0
YBX3	18.2377		ELANE	0
NAGA	18.2377		HMBS	0
HSPA6	18.2377		MGP	0
HMGA1	18.2377		LPA	0
TMEM11	18.2377		PDHA1	0
GOT1	18.2377		PLEK	0
BPI	18.2377		CYC1	0
JUNB	18.2377		SNRPB2	0
ITGA2	18.2377		CFH	0
NDUFB7	18.2377		SNRNP70	0
PRKACA	18.2377		FCGR3A	0
CAPN2	18.2377		ITGA5	0
DES	18.2377		NFIC	0
CEBPB	18.2377		SERPINF2	0
PTPN2	18.2377		RPS17	0
DDX5	18.2377		KRT19	0
PFKL	18.2377		KRT7	0
GM2A	18.2377		GNAI3	0
TCP1	18.2377		KRT16	0
PTPN1	18.2377		RPSA	0
IGFBP2	18.2377		CD63	0
RPL35A	18.2377		SNRPA	0
ARF4	18.2377		FGF2	0
RPL7	18.2377		ENO2	0
VCL	18.2377		ACAA1	0
LBP	18.2377		SRP19	0
ITGB6	18.2377		GSTP1	0
SON	18.2377		SNRPC	0
NELFE	18.2377		QDPR	0
RPL17	18.2377		HMGB1	0
PGAM1	18.2377		FBP1	0
SDC1	18.2377		GNAO1	0
LIG1	18.2377		GSTM1	0
ATP5PF	18.2377		TPM1	0
XRCC1	18.2377		CLTA	0
PLCG1	18.2377		CLTB	0
UGT1A6	18.2377		ANXA4	0
CD58	18.2377		CNP	0
NCL	18.2377		HMOX1	0
HK1	18.2377		PDGFRB	0
POLR2C	18.2377		DLD	0
TRIM21	18.2377		HNRNPA1	0
SRM	18.2377		SNRPA1	0
SLC9A1	18.2377		CTSH	0
CSNK2A2	18.2377		C1S	0
RXRA	18.2377		IFIT2	0
ATP2B1	18.2377		ALDOC	0
HLA.DPA1	18.2377		C4A	0
EIF2S2	18.2377		PLA2G4B	0
AZU1	18.2377		JMJD7	0
BTF3	18.2377		DERPC	0
ALOX5AP	18.2377		SAA2	0
RAB4A	18.2377		V991	0
RAB5A	18.2377		SLURP2	0
RAB6A	18.2377		POLR1D	0
MSH3	18.2377		RO60	0
MX1	18.2377		GAA	0
MX2	18.2377		HLA-C	0
M6PR	18.2377		DLAT	0
COX5A	18.2377		COX5B	0
LMNB1	18.2377		CTSA	0
OGN	18.2377		MGST1	0
CAST	18.2377		MAPT	0
COL5A1	18.2377		PRKAR1A	0
FLG	18.2377		ESD	0
AGA	18.2377		CLU	0
RASA1	18.2377		HSPA5	0
PTMS	18.2377		LAMC1	0
CDK11B	18.2377		ACP2	0
FUT3	18.2377		HSPA8	0
GSTM3	18.2377		SLC2A1	0
ATP6V1B2	18.2377		SLC2A3	0
ATP6V1C1	18.2377		EPB41	0
CSRP1	18.2377		PDHB	0
FLNA	18.2377		DBT	0
NF1	18.2377		ITGAM	0
MAOA	18.2377		PYGM	0
ACO1	18.2377		RALA	0
FPR1	18.2377		RALB	0
NT5E	18.2377		BCR	0
EPHA1	18.2377		SPTB	0
VDAC1	18.2377		LAMP1	0
CD9	18.2377		ACADM	0
COMT	18.2377		TOP1	0
TGM2	18.2377		TOP2A	0
MMUT	18.2377		G6PD	0
OSBP	18.2377		UBL4A	0
FBL	18.2377		PC	0
RPS4Y1	18.2377		DMD	0
GART	18.2377		MTHFD1	0
TNXB	18.2377		IGF2R	0
CDH3	18.2377		ADH5	0
SCP2	18.2377		PRPS2	0
UBA1	18.2377		PABPC1	0
GPX3	18.2377		KRT3	0
NME2	18.2377		COX6A1	0
SPRR1B	18.2377		HARS1	0
SPRR2D	18.2377		COL6A1	0
FDXR	18.2377		COL6A2	0
HNRNPA2B1	18.2377		SLC25A4	0
CBL	18.2377		SLC25A6	0
PRKACB	18.2377		IMPDH2	0
UQCRC2	18.2377		PIP	0
TGM1	18.2377		FCGR1A	0
FECH	18.2377		ANXA3	0
MMP8	18.2377		CKMT1A	0
MRC1	18.2377		BCKDHA	0
IGHV1.2	18.2377		ACTN1	0
TCEA1	18.2377		ACE	0
PTGS1	18.2377		SRC	0
TUBG1	18.2377		PEPD	0
PPIB	18.2377		XRCC5	0
ME2	18.2377		COX4I1	0
GLDC	18.2377		LAMP2	0
RPS3	18.2377		RNH1	0
JAK1	18.2377		VCAN	0
PTPRE	18.2377		KRT10	0
SP100	18.2377		PDIA4	0
MCC	18.2377		C6	0
AHCY	18.2377		P4HA1	0
EIF4B	18.2377		ACP5	0
F8A1	18.2377		CEACAM1	0
ATP2B4	18.2377		TPT1	0
DGKA	18.2377		ALAD	0
CPT2	18.2377		HLA-E	0
CMA1	18.2377		PLS3	0
PRTN3	18.2377		APEH	0
KDELR1	18.2377		ETFA	0
EEF1B2	18.2377		GYS1	0
ATP5PB	18.2377		PRKAR2A	0
ACAT1	18.2377		ENO3	0
TNC	18.2377		COL11A2	0
MYL9	18.2377		GTF2F2	0
POLR2A	18.2377		CD59	0
MCM3	18.2377		MIF	0
AZGP1	18.2377		CD99	0
MPST	18.2377		PRKCSH	0
RPS12	18.2377		HCLS1	0
FAS	18.2377		FDPS	0
YY1	18.2377		CPM	0
CTSS	18.2377		COX7A2	0
PSMA1	18.2377		NID1	0
PSMA2	18.2377		PKM	0
PSMA4	18.2377		ACYP2	0
NFKBIA	18.2377		HSP90B1	0
DDX6	18.2377		MMP9	0
CTNNA2	18.2377		HNRNPL	0
DNMT1	18.2377		IDO1	0
RPL13	18.2377		JUP	0
IVD	18.2377		UQCRB	0
PTBP1	18.2377		CPA3	0
VARS1	18.2377		GLUL	0
EEF1G	18.2377		ANPEP	0
FKBP2	18.2377		GSPT1	0
STOM	18.2377		B4GALT1	0
AK4	18.2377		ACP3	0
PON1	18.2377		UCHL3	0
MAOB	18.2377		FOSL2	0
YWHAQ	18.2377		VAV1	0
MAPK3	18.2377		NME1	0
MARK3	18.2377		NQO1	0
ATP6V0C	18.2377		GNS	0
RPL10	18.2377		PHKG2	0
COL8A1	18.2377		ARSB	0
APEX1	18.2377		RPS2	0
CD82	18.2377		DSP	0
CAD	18.2377		RPA2	0
CALR	18.2377		MUC1	0
CANX	18.2377		COX7C	0
PSMB9	18.2377		NQO2	0
HLA.DMB	18.2377		ITGB4	0
PSMB4	18.2377		SPN	0
GSTM2	18.2377		CBR1	0
TMOD1	18.2377		ANK1	0
ITPRID2	18.2377		ACADS	0
NDUFS1	18.2377		GLB1	0
POLD1	18.2377		PECAM1	0
GCA	18.2377		PPP3CB	0
LAP3	18.2377		NCK1	0
CD38	18.2377		H1-5	0
S100A2	18.2377		H1-3	0
TPP2	18.2377		POR	0
IMPA1	18.2377		EPB42	0
PTPN6	18.2377		MGMT	0
SHC1	18.2377		ATP2A2	0
MPG	18.2377		PLCG2	0
CRABP2	18.2377		FAH	0
SERPINB3	18.2377		STMN1	0
LMOD1	18.2377		YBX3	0
RBMS1	18.2377		NAGA	0
OAS2	18.2377		HSPA6	0
MARCKS	18.2377		TMEM11	0
GNA11	18.2377		GOT1	0
ALDH4A1	18.2377		BPI	0
ERP29	18.2377		JUNB	0
PRDX6	18.2377		ITGA2	0
BLVRB	18.2377		NDUFB7	0
DDT	18.2377		PRKACA	0
PRDX3	18.2377		CAPN2	0
ATP5F1D	18.2377		DES	0
RPL12	18.2377		CEBPB	0
ECHS1	18.2377		CTPS1	0
CMPK1	18.2377		DDX5	0
PEBP1	18.2377		PFKL	0
PDIA3	18.2377		GM2A	0
PPP2R1A	18.2377		PSMC3	0
[truncated: 3,295 more rows]

## Sheet: Legend
Dataset EV7: Random Forest (RF) Importance values for each approach (Histology, Proteomic and Proteomic + Histology)
